# Supplementary material for: Genome-Wide Occupancy of SREBP1 and Its Partners NFY and SP1 Reveals Novel Functional Roles and Combinatorial Regulation of Distinct Classes of Genes
Source: PLoS Genet. 2008 Jul 25;4(7):e1000133. doi: 10.1371/journal.pgen.1000133 (PMC2478640; doi:10.1371/journal.pgen.1000133)
Supplement: Table S1 — Chromosome coordinates of regions bound by SREBP1, POL2, NFY, and SP1. A summary enrichment score and position of peak enrichment are listed for each region. Results for each factor are displayed on separate worksheets. (0.84 MB XLS) [file pgen.1000133.s004.xls]

## Sheet: SREBP1
SREBP1:
chromosome	start	end	enrichment	peak_position	id
chr1	802590	802760	2.86	802750	1
chr1	988824	988934	1.84	988884	2
chr1	1688050	1688190	2.34	1688190	3
chr1	2342238	2342498	2.38	2342388	4
chr1	2355240	2355535	1.89	2355245	5
chr1	5986654	5986854	1.84	5986854	6
chr1	6193940	6194320	2.53	6194320	7
chr1	9937767	9938027	2.25	9938027	8
chr1	10392865	10393445	3.32	10393335	9
chr1	11730202	11730512	2.26	11730382	10
chr1	11800008	11800678	3.18	11800418	11
chr1	11920746	11920996	1.93	11920886	12
chr1	12013493	12013943	2.68	12013753	13
chr1	15598492	15598622	2.32	15598492	14
chr1	16717218	16717748	2.04	16717348	15
chr1	17125876	17126016	2.22	17125926	16
chr1	20733075	20733305	1.86	20733225	17
chr1	21292793	21292953	1.87	21292833	18
chr1	21855105	21855815	2.11	21855815	19
chr1	22124351	22124511	2.74	22124461	20
chr1	22523570	22523820	2.97	22523700	21
chr1	23897046	23897246	2.25	23897146	22
chr1	23939923	23940153	1.92	23940153	23
chr1	25502081	25502351	3.25	25502261	24
chr1	26008705	26008975	2.17	26008785	25
chr1	26187906	26188036	1.94	26187966	26
chr1	26244699	26245009	2.47	26244829	27
chr1	26836897	26836997	1.53	26836977	28
chr1	27500666	27501286	2.6	27501286	29
chr1	28243503	28243753	3.49	28243693	30
chr1	29329032	29329222	3.13	29329202	31
chr1	31438559	31438738	1.66	31438649	32
chr1	32785701	32785881	1.53	32785873	33
chr1	33629504	33629764	2.6	33629764	34
chr1	36598897	36599407	3.14	36599037	35
chr1	38147261	38147441	2.15	38147291	36
chr1	39161063	39161273	1.99	39161113	37
chr1	42591337	42591655	2.15	42591467	38
chr1	42793155	42793315	1.33	42793205	39
chr1	44809127	44809431	1.64	44809201	40
chr1	44910163	44910513	2.43	44910213	41
chr1	45019949	45020059	1.07	45019999	42
chr1	45146648	45146938	2.11	45146827	43
chr1	46310189	46311139	1.74	46310619	44
chr1	46376280	46376410	3.49	46376280	45
chr1	46425331	46425441	2.52	46425331	46
chr1	51413886	51413996	2.45	51413966	47
chr1	52211388	52211608	2.64	52211478	48
chr1	52876014	52876124	1.36	52876124	49
chr1	54016114	54016224	1.2	54016174	50
chr1	55064737	55065517	2.21	55065197	51
chr1	74910773	74911003	2.24	74910775	52
chr1	75923484	75923594	2.12	75923564	53
chr1	77396960	77397220	2.12	77397150	54
chr1	89069100	89069390	1.62	89069190	55
chr1	90172772	90172922	2.55	90172865	56
chr1	93009455	93009785	2.57	93009575	57
chr1	94595766	94596176	2.4	94596176	58
chr1	96899364	96899504	2.5	96899424	59
chr1	100215294	100215964	2.83	100215654	60
chr1	101203187	101203537	2.64	101203267	61
chr1	109001137	109001267	2.22	109001204	62
chr1	111218433	111218803	2.69	111218603	63
chr1	111483099	111483509	2.31	111483129	64
chr1	115035165	115035355	2.65	115035195	65
chr1	142927240	142927650	2.38	142927240	66
chr1	143005025	143005371	1.33	143005305	67
chr1	144599326	144599646	1.91	144599326	68
chr1	146671242	146671692	3.35	146671403	69
chr1	147793880	147794200	1.62	147794200	70
chr1	147983939	147984139	2.61	147983939	71
chr1	150352144	150352634	1.7	150352144	72
chr1	150513220	150513520	2.1	150513220	73
chr1	151058104	151058224	3.24	151058144	74
chr1	151722375	151722995	2.75	151722755	75
chr1	151926121	151926310	2.21	151926262	76
chr1	152091422	152091942	4.44	152091662	77
chr1	152471791	152472031	2.45	152471791	78
chr1	153374417	153374817	2.42	153374727	79
chr1	153526047	153526387	2.12	153526107	80
chr1	153549881	153550301	2.6	153550131	81
chr1	157126003	157126193	2.68	157126113	82
chr1	157624571	157624841	2.19	157624791	83
chr1	157737827	157737967	2.36	157737897	84
chr1	157880961	157881251	1.85	157881190	85
chr1	157948951	157949411	1.89	157949131	86
chr1	158008060	158009080	3.49	158008350	87
chr1	159491534	159492314	4.3	159491994	88
chr1	164926908	164927058	2.11	164926918	89
chr1	166186927	166187467	1.96	166187072	90
chr1	166495534	166495694	1.42	166495694	91
chr1	166594800	166595130	2.42	166595100	92
chr1	171699651	171700161	2.88	171699791	93
chr1	175726502	175726712	1.05	175726502	94
chr1	176578506	176578726	1.61	176578506	95
chr1	177789069	177789459	2.08	177789439	96
chr1	182434584	182435144	2.19	182434964	97
chr1	199042846	199042946	2.26	199042936	98
chr1	199589745	199590065	2.56	199590065	99
chr1	199627873	199628153	1.85	199627873	100
chr1	200327190	200327520	2.83	200327520	101
chr1	204313582	204313942	1.85	204313782	102
chr1	206389649	206389949	2.47	206389689	103
chr1	208847048	208847448	1.31	208847338	104
chr1	209419799	209420049	1.96	209419919	105
chr1	219274486	219275336	2.01	219275066	106
chr1	219563978	219564579	1.86	219564269	107
chr1	220824604	220824914	1.82	220824704	108
chr1	221424043	221424293	2.31	221424093	109
chr1	222418545	222418805	1.49	222418545	110
chr1	224981093	224981753	3.08	224981693	111
chr1	227421332	227421544	2.53	227421504	112
chr1	231618137	231618427	1.75	231618427	113
chr1	231817676	231817836	1.63	231817676	114
chr1	231856416	231856786	2.29	231856416	115
chr1	232554677	232554817	2.01	232554677	116
chr1	232971731	232971931	1.6	232971861	117
chr1	238337350	238337520	2.45	238337400	118
chr1	242996425	242996615	2.14	242996595	119
chr1_random	1354398	1354598	1.93	1354448	120
chr1_random	2277600	2277791	1.83	2277791	121
chr1_random	2567374	2567854	1.93	2567664	122
chr10	921637	921797	1.54	921637	123
chr10	1084702	1085926	3.64	1085206	124
chr10	6662479	6662709	2.36	6662479	125
chr10	15179178	15179388	2.34	15179198	126
chr10	17283530	17283670	1.76	17283590	127
chr10	22332721	22332961	2.29	22332721	128
chr10	38684675	38685455	4.33	38685145	129
chr10	44774809	44775369	1.92	44775269	130
chr10	45488102	45488392	1.31	45488152	131
chr10	51242317	51242537	2.22	51242377	132
chr10	59698825	59699015	2.21	59698945	133
chr10	71600387	71600547	1.99	71600467	134
chr10	74526471	74526721	2.07	74526471	135
chr10	75215305	75215455	1.52	75215455	136
chr10	81698691	81699171	2.8	81699011	137
chr10	82157752	82158422	1.7	82157752	138
chr10	93673470	93673630	2.62	93673570	139
chr10	94040784	94040979	1.66	94040884	140
chr10	98109084	98109404	1.98	98109404	141
chr10	98263763	98264023	2.04	98263763	142
chr10	102036489	102036749	2.66	102036669	143
chr10	102096086	102096876	2.97	102096646	144
chr10	104252277	104252608	1.94	104252608	145
chr10	104464302	104464435	1.65	104464435	146
chr10	104603803	104604183	2.98	104604033	147
chr10	106103368	106103508	1.29	106103508	148
chr10	111673167	111673467	1.74	111673467	149
chr10	114196507	114196717	1.95	114196717	150
chr10	115501077	115501367	2.82	115501157	151
chr10	115664264	115664674	2.05	115664334	152
chr10	127397828	127398055	2.11	127397828	153
chr10	127501389	127502059	1.83	127502059	154
chr11	685457	685725	1.87	685687	155
chr11	2378128	2378428	2.29	2378128	156
chr11	2877431	2877581	2.12	2877581	157
chr11	3775198	3775388	1.58	3775378	158
chr11	6212356	6212606	1.75	6212566	159
chr11	6459100	6460086	2.47	6459390	160
chr11	9292532	9292942	3.4	9292802	161
chr11	9438851	9439263	2.27	9438853	162
chr11	18084018	18084238	1.89	18084178	163
chr11	18566953	18567123	1.81	18567013	164
chr11	20365233	20365583	2.12	20365283	165
chr11	27484639	27485164	1.71	27484724	166
chr11	31487720	31488060	2.9	31487765	167
chr11	33139743	33139953	2.16	33139903	168
chr11	43336961	43337241	2.24	43337041	169
chr11	43658605	43659025	3.22	43658605	170
chr11	44044198	44044298	1.91	44044198	171
chr11	60430457	60430717	2.5	60430707	172
chr11	60858370	60858640	1.95	60858640	173
chr11	60916179	60916579	2	60916489	174
chr11	61316626	61316890	2.37	61316720	175
chr11	62177355	62177485	2.66	62177475	176
chr11	62311409	62311562	2.27	62311472	177
chr11	62329394	62329664	2.81	62329494	178
chr11	62364219	62364689	2.73	62364609	179
chr11	63709932	63710282	2.17	63709972	180
chr11	63842114	63842319	1.51	63842189	181
chr11	64284648	64284898	2.26	64284648	182
chr11	64564902	64565102	2.55	64564972	183
chr11	64635834	64636104	2.72	64635914	184
chr11	65139341	65139491	1.98	65139411	185
chr11	65236029	65236239	1.92	65236049	186
chr11	65442268	65442898	1.92	65442685	187
chr11	65813030	65813310	2.01	65813310	188
chr11	66116920	66117115	1.38	66116920	189
chr11	66812519	66812839	2.76	66812839	190
chr11	67131058	67131178	1.85	67131108	191
chr11	68089833	68090243	1.71	68089863	192
chr11	70837042	70837452	2.04	70837222	193
chr11	71317335	71317685	1.42	71317555	194
chr11	71491995	71492145	2.17	71492145	195
chr11	73265403	73265663	2.02	73265663	196
chr11	73371672	73372432	3.02	73371902	197
chr11	74337795	74338005	1.8	74337895	198
chr11	75203497	75203867	1.8	75203627	199
chr11	76676386	76676706	3.7	76676496	200
chr11	77528155	77528465	2.16	77528375	201
chr11	85243689	85243836	2.03	85243726	202
chr11	85690780	85691110	1.48	85690870	203
chr11	86061049	86061689	1.98	86061359	204
chr11	86426387	86426787	3.06	86426647	205
chr11	92916239	92916509	1.98	92916509	206
chr11	95162782	95163289	2	95163012	207
chr11	107497275	107497445	2.53	107497415	208
chr11	107843363	107843613	1.87	107843443	209
chr11	111450035	111450345	2.99	111450035	210
chr11	118259581	118259931	2.09	118259731	211
chr11	118393975	118394365	1.96	118394362	212
chr11	118433257	118433447	2.52	118433307	213
chr11	118497212	118497452	1.84	118497212	214
chr11	120668583	120668943	2.96	120668613	215
chr11	120826854	120827444	1.88	120827394	216
chr11	124329231	124329401	2.27	124329281	217
chr11	129377613	129378415	3.46	129377965	218
chr12	1669818	1670618	3.35	1670028	219
chr12	2856584	2856714	1.79	2856604	220
chr12	6642590	6642920	3.44	6642920	221
chr12	6703356	6703466	1.78	6703436	222
chr12	6950057	6950158	2.65	6950157	223
chr12	6996048	6996378	2.28	6996328	224
chr12	7232948	7233448	2.11	7233358	225
chr12	7739481	7739651	1.83	7739481	226
chr12	11215464	11215644	2.38	11215644	227
chr12	14887548	14888058	1.53	14888058	228
chr12	15926214	15926474	2.84	15926374	229
chr12	22669270	22669450	2.09	22669380	230
chr12	41006074	41006228	2.71	41006078	231
chr12	48002983	48003273	1.6	48003273	232
chr12	48247885	48248175	1.76	48247935	233
chr12	48421415	48421795	2.95	48421575	234
chr12	49918777	49918877	2.02	49918857	235
chr12	50631442	50631542	2.39	50631502	236
chr12	50971501	50971681	2.26	50971501	237
chr12	51783066	51783636	1.88	51783176	238
chr12	52059870	52060110	2.8	52060110	239
chr12	52121627	52121817	2.01	52121697	240
chr12	54646450	54646768	1.54	54646550	241
chr12	54653293	54654053	3.22	54653723	242
chr12	54938684	54938894	1.55	54938894	243
chr12	56111080	56111420	2.26	56111420	244
chr12	63848922	63849722	2.61	63849612	245
chr12	91042003	91042213	3.21	91042113	246
chr12	91825690	91826280	1.94	91825690	247
chr12	93900014	93900204	1.8	93900114	248
chr12	97489615	97490045	3.11	97489865	249
chr12	99469771	99470081	1.81	99469901	250
chr12	107835022	107835242	2.12	107835062	251
chr12	107994020	107994230	2.27	107994140	252
chr12	108473847	108474307	3.51	108473927	253
chr12	119101579	119101819	3.12	119101809	254
chr12	119396547	119396807	2.42	119396657	255
chr12	119429525	119429745	2.6	119429685	256
chr12	120789100	120789540	2.62	120789270	257
chr12	121275912	121276802	1.98	121275952	258
chr12	121509907	121510477	2.49	121510227	259
chr12	122359813	122360103	1.06	122359993	260
chr12	122446228	122446438	2.75	122446278	261
chr12	122467395	122467645	1.75	122467625	262
chr12	122721539	122721919	1.22	122721559	263
chr12	123923962	123924342	2.47	123924342	264
chr12	132074277	132074707	1.63	132074707	265
chr12	132317358	132317738	1.74	132317738	266
chr13	19255157	19255367	1.98	19255367	267
chr13	19335539	19336019	1.97	19335949	268
chr13	20648545	20648745	1.85	20648595	269
chr13	23632915	23633035	1.73	23632915	270
chr13	23984773	23984903	2.04	23984773	271
chr13	24394853	24395343	2.04	24395343	272
chr13	24773083	24773733	2.41	24773513	273
chr13	36472532	36472871	2.52	36472532	274
chr13	38510188	38510638	2.63	38510438	275
chr13	40393825	40394115	2.34	40393845	276
chr13	44858574	44858674	1.71	44858574	277
chr13	47473298	47473618	2.16	47473558	278
chr13	48719928	48720278	2.87	48720048	279
chr13	48916165	48916405	2.57	48916165	280
chr13	49163567	49163867	1.73	49163827	281
chr13	51496232	51496442	1.63	51496412	282
chr13	78952990	78953360	1.85	78953170	283
chr13	95127204	95127534	1.57	95127204	284
chr13	95503463	95503663	2.18	95503563	285
chr13	112807570	112807900	2.27	112807770	286
chr14	19881260	19881620	2.61	19881570	287
chr14	19992834	19993204	2.48	19993163	288
chr14	19999455	20000025	4.22	19999615	289
chr14	22825638	22826058	2.02	22826058	290
chr14	23008036	23008566	2.31	23008566	291
chr14	23653875	23653998	2.21	23653948	292
chr14	23771493	23771767	1.69	23771767	293
chr14	23781519	23781839	1.79	23781619	294
chr14	30746909	30747149	2.24	30747029	295
chr14	30996267	30996447	1.52	30996447	296
chr14	34521726	34522156	2.19	34521966	297
chr14	34585054	34585344	1.37	34585054	298
chr14	44500755	44501330	2	44501090	299
chr14	49156541	49157174	3.4	49156841	300
chr14	49171090	49171773	1.59	49171773	301
chr14	49429393	49429743	1.76	49429643	302
chr14	54025419	54025539	1.66	54025539	303
chr14	55116437	55116560	2.5	55116537	304
chr14	56805611	56805901	2.07	56805611	305
chr14	60517643	60517883	2.37	60517648	306
chr14	67232048	67232340	2.9	67232208	307
chr14	72563555	72563915	2.12	72563755	308
chr14	73128112	73128362	1.7	73128362	309
chr14	73486703	73486803	1.69	73486783	310
chr14	73620854	73622004	3.49	73621454	311
chr14	74249565	74249795	1.89	74249615	312
chr14	74539465	74539575	2.64	74539575	313
chr14	75197038	75197378	1.61	75197038	314
chr14	77244022	77244252	1.43	77244252	315
chr14	80757182	80757752	3.05	80757402	316
chr14	91642792	91642892	2.68	91642822	317
chr14	92284714	92284974	2.51	92284734	318
chr14	92743178	92743379	2.21	92743178	319
chr14	93617206	93617406	2.08	93617236	320
chr14	95070720	95071060	2.71	95070770	321
chr14	99912565	99912735	1.71	99912655	322
chr14	101500761	101500911	1.68	101500841	323
chr14	102458681	102458901	3.16	102458871	324
chr15	20585624	20585864	1.93	20585714	325
chr15	33625511	33625941	2.39	33625881	326
chr15	37862148	37862388	2.38	37862168	327
chr15	39310063	39310903	2.53	39310132	328
chr15	39412016	39412176	2.2	39412126	329
chr15	39853498	39853958	2.46	39853498	330
chr15	40352560	40352790	2.36	40352788	331
chr15	41856871	41857161	2.84	41857161	332
chr15	42743103	42743213	2.71	42743173	333
chr15	43457838	43457958	1.6	43457878	334
chr15	48503856	48504056	1.86	48503996	335
chr15	50098213	50098763	1.84	50098213	336
chr15	53276438	53276558	2.7	53276518	337
chr15	53398442	53398642	2.66	53398552	338
chr15	53487730	53488000	1.32	53488000	339
chr15	57452248	57452448	1.98	57452448	340
chr15	60146388	60146618	1.9	60146428	341
chr15	63596920	63597120	2.22	63597050	342
chr15	65334042	65334233	2.05	65334113	343
chr15	67493736	67493876	1.93	67493876	344
chr15	70455328	70455898	2.36	70455588	345
chr15	73983259	73983419	1.99	73983399	346
chr15	74390634	74391164	2.36	74390884	347
chr15	75499922	75500452	2.01	75500302	348
chr15	75712769	75713029	2.28	75712949	349
chr15	76586463	76586753	2.56	76586673	350
chr15	78002934	78003224	2.42	78003104	351
chr15	81445653	81446123	2.42	81445905	352
chr15	87678915	87679125	2.4	87679035	353
chr15	90963125	90963635	3.26	90963285	354
chr16	730933	731043	2.32	731023	355
chr16	1068609	1068734	2.07	1068609	356
chr16	1762896	1763086	2.1	1762986	357
chr16	1817028	1817190	2.42	1817051	358
chr16	1954680	1955020	2.27	1954800	359
chr16	1961989	1962109	1.73	1962049	360
chr16	2145064	2145774	3.17	2145684	361
chr16	2241691	2241891	1.77	2241891	362
chr16	3014213	3014523	2.36	3014263	363
chr16	3055048	3055288	1.71	3055048	364
chr16	5061655	5061995	2.45	5061805	365
chr16	12805064	12805204	1.31	12805124	366
chr16	15889948	15890118	1.63	15890028	367
chr16	20298825	20299045	2.16	20299025	368
chr16	22216321	22216451	1.53	22216321	369
chr16	23476007	23476119	1.78	23476009	370
chr16	23560023	23560202	1.67	23560123	371
chr16	24458413	24458583	1.68	24458583	372
chr16	27122341	27122471	2.25	27122471	373
chr16	27187559	27187669	2.25	27187559	374
chr16	28180523	28180773	2.91	28180553	375
chr16	28893484	28893754	1.94	28893614	376
chr16	30010694	30010894	2.33	30010744	377
chr16	30364550	30365010	2.15	30364980	378
chr16	30666862	30667232	1.55	30666862	379
chr16	30951868	30952168	2.14	30952028	380
chr16	31098904	31099124	1.74	31098904	381
chr16	31133866	31133996	1.6	31133946	382
chr16	31401594	31401994	1.39	31401904	383
chr16	45280928	45281126	1.14	45281076	384
chr16	45475373	45475663	2.45	45475503	385
chr16	52094607	52095037	1.6	52094607	386
chr16	52295306	52295636	2.39	52295436	387
chr16	56038852	56038992	2.39	56038892	388
chr16	56720772	56721012	2.58	56720872	389
chr16	65471881	65472071	2.38	65471941	390
chr16	65783343	65783543	2.39	65783453	391
chr16	65917990	65918110	1.9	65918030	392
chr16	66072526	66072754	2.55	66072594	393
chr16	66560751	66561231	2.39	66560921	394
chr16	68015658	68016238	3.16	68015788	395
chr16	68346179	68346419	2.33	68346419	396
chr16	69880839	69880949	1.74	69880839	397
chr16	70053633	70053813	2.01	70053663	398
chr16	73292125	73292385	2.15	73292175	399
chr16	73739795	73739985	1.33	73739795	400
chr16	74024713	74025013	1.88	74024933	401
chr16	74239199	74239419	1.74	74239339	402
chr16	79668144	79668384	1.46	79668144	403
chr16	88251564	88251744	1.79	88251634	404
chr16	88295435	88295805	1.51	88295515	405
chr16	88314358	88314548	2.19	88314453	406
chr17	260177	260297	2.49	260277	407
chr17	846991	847241	1.33	847011	408
chr17	1250092	1250402	1.92	1250142	409
chr17	1534886	1534996	1.88	1534906	410
chr17	2361753	2361913	3.04	2361863	411
chr17	4581296	4581636	1.77	4581456	412
chr17	5330723	5330893	2.22	5330793	413
chr17	7023874	7024284	2.26	7023874	414
chr17	7095999	7096169	2.25	7095999	415
chr17	7532284	7532434	2.61	7532357	416
chr17	8131889	8132169	2.22	8132029	417
chr17	12861745	12861895	1.85	12861775	418
chr17	15543494	15543884	2.61	15543624	419
chr17	16224816	16225096	1.97	16225046	420
chr17	16282541	16282871	2.39	16282551	421
chr17	17320959	17321119	1.67	17320959	422
chr17	17816791	17816976	1.53	17816976	423
chr17	17883350	17883820	1.63	17883350	424
chr17	19206454	19206894	2.78	19206574	425
chr17	23670002	23670552	3.24	23670192	426
chr17	23686607	23686957	1.57	23686607	427
chr17	23950309	23950579	1.64	23950549	428
chr17	27693147	27693387	2.36	27693287	429
chr17	32760243	32760383	1.1	32760243	430
chr17	35337265	35337895	2.3	35337565	431
chr17	35510464	35510834	2.57	35510834	432
chr17	37328753	37329313	2.77	37329313	433
chr17	37599794	37600114	2.07	37599934	434
chr17	37983280	37983530	1.71	37983440	435
chr17	38064781	38064891	1.51	38064831	436
chr17	38403726	38403956	3.33	38403806	437
chr17	38412155	38412415	2.04	38412325	438
chr17	38916614	38916784	1.67	38916784	439
chr17	40494010	40494207	2.57	40494107	440
chr17	40581296	40581816	2.56	40581416	441
chr17	43273646	43273946	1.8	43273726	442
chr17	43373970	43374110	2.03	43374020	443
chr17	43403372	43403602	2.68	43403432	444
chr17	43480624	43480884	1.27	43480684	445
chr17	44377228	44377408	1.41	44377408	446
chr17	46151760	46152030	1.84	46152010	447
chr17	46585723	46585953	2.32	46585723	448
chr17	53282255	53282535	2.01	53282395	449
chr17	53950036	53950606	2.54	53950436	450
chr17	55051192	55052052	2.85	55051312	451
chr17	55139497	55139707	2.82	55139577	452
chr17	55324841	55325273	3.04	55324951	453
chr17	55824663	55825063	2.46	55825003	454
chr17	59694470	59694640	1.16	59694490	455
chr17	70039095	70039285	3.39	70039285	456
chr17	70284090	70284268	1.84	70284140	457
chr17	70520255	70520455	1.68	70520315	458
chr17	70662224	70662454	2.38	70662344	459
chr17	70769127	70769299	1.56	70769127	460
chr17	70797134	70797384	2.21	70797314	461
chr17	70913519	70913769	2.41	70913709	462
chr17	71386086	71386236	1.58	71386136	463
chr17	71448641	71448891	1.64	71448641	464
chr17	72234539	72234669	1.78	72234589	465
chr17	72244652	72244982	2.48	72244912	466
chr17	77969976	77970096	2.22	77969984	467
chr17	78199421	78199541	2.2	78199471	468
chr17_random	1263410	1263590	1.72	1263460	469
chr18	257982	258222	1.42	258022	470
chr18	2561173	2561475	1.94	2561473	471
chr18	7744725	7745095	4.08	7745045	472
chr18	7932575	7933055	1.72	7932865	473
chr18	10515875	10516035	1.5	10516035	474
chr18	13716228	13716704	2.94	13716684	475
chr18	17434762	17434892	1.59	17434812	476
chr18	19337115	19337405	2.81	19337235	477
chr18	19420751	19421051	2	19420901	478
chr18	31074733	31074983	1.76	31074883	479
chr18	45342249	45342589	2.58	45342589	480
chr18	45781699	45782029	1.2	45781939	481
chr18	46068301	46068441	3.28	46068421	482
chr18	54957929	54958279	2.33	54958029	483
chr18	58341936	58342148	2.06	58342018	484
chr18	59185673	59185823	1.88	59185823	485
chr18	72336419	72336659	1.67	72336419	486
chr18	75540357	75540867	2.78	75540357	487
chr19	844105	844415	2.54	844305	488
chr19	1046451	1046571	2.39	1046471	489
chr19	1192633	1192753	3.35	1192713	490
chr19	1856047	1856217	3.2	1856137	491
chr19	2102489	2102669	2.01	2102579	492
chr19	2378700	2378950	2.44	2378910	493
chr19	3015359	3015459	3.06	3015369	494
chr19	3936361	3936461	1.65	3936421	495
chr19	4075171	4075321	1.89	4075171	496
chr19	4197571	4197961	1.05	4197691	497
chr19	4742334	4742754	2.76	4742572	498
chr19	4769038	4769178	1.49	4769107	499
chr19	5573827	5574068	2.1	5573828	500
chr19	5671241	5671641	2.21	5671632	501
chr19	5742137	5742267	1.78	5742197	502
chr19	5790628	5790808	1.7	5790758	503
chr19	5861110	5861280	2.22	5861130	504
chr19	6671675	6671965	1.83	6671675	505
chr19	7020700	7020870	1.45	7020870	506
chr19	8279174	8279464	1.57	8279464	507
chr19	8484857	8485167	2.36	8484977	508
chr19	10223594	10223814	1.95	10223814	509
chr19	10625532	10625733	2.42	10625653	510
chr19	11060616	11061306	3.54	11060786	511
chr19	11500755	11501175	2.23	11500815	512
chr19	12523583	12524323	2.68	12523771	513
chr19	12582610	12582810	2.09	12582740	514
chr19	12917488	12917628	2.24	12917558	515
chr19	13088303	13088553	2.1	13088513	516
chr19	13719477	13719627	2	13719627	517
chr19	13746096	13746386	2.59	13746276	518
chr19	13978132	13978922	2.96	13978502	519
chr19	14089614	14089764	2.52	14089704	520
chr19	14981683	14982653	2.33	14982633	521
chr19	15390658	15391108	2.89	15391028	522
chr19	15869849	15870339	3.07	15870009	523
chr19	16467958	16468138	2.52	16468058	524
chr19	17281094	17281254	1.73	17281114	525
chr19	17391566	17391946	2.46	17391566	526
chr19	17483266	17483426	2.26	17483357	527
chr19	18164584	18165054	2.52	18164684	528
chr19	18891040	18891264	1.89	18891204	529
chr19	23083022	23083262	2.89	23083022	530
chr19	39437111	39437211	2.1	39437131	531
chr19	40141262	40142272	1.67	40141602	532
chr19	40541166	40541296	1.71	40541296	533
chr19	41191334	41192024	2.71	41191504	534
chr19	41236664	41237329	2.28	41236994	535
chr19	42651586	42651836	2.1	42651586	536
chr19	42777476	42777636	2.51	42777506	537
chr19	42962035	42962375	2.67	42962265	538
chr19	43556925	43557235	1.75	43556975	539
chr19	44032982	44033202	2.99	44033072	540
chr19	44573364	44573607	2.27	44573424	541
chr19	44715289	44715389	2.24	44715329	542
chr19	45483177	45483367	3.04	45483177	543
chr19	45546258	45546428	2.17	45546368	544
chr19	46461700	46462130	3.01	46461940	545
chr19	47341396	47341496	1.45	47341496	546
chr19	47416176	47416336	2.04	47416276	547
chr19	47438920	47439150	2.54	47439150	548
chr19	49075906	49076426	2.11	49076006	549
chr19	49198684	49199044	2.28	49198934	550
chr19	49309115	49309345	3.43	49309115	551
chr19	49500925	49501075	1.54	49500995	552
chr19	49696290	49696400	1.75	49696380	553
chr19	50085752	50086052	2.38	50085752	554
chr19	50150132	50150382	2.13	50150242	555
chr19	50373879	50374024	2.05	50373904	556
chr19	50887576	50888087	3.03	50887576	557
chr19	52325768	52325958	2.64	52325878	558
chr19	52973578	52973828	2.35	52973728	559
chr19	53640901	53641241	2.34	53640901	560
chr19	53663988	53664288	2.21	53664258	561
chr19	53769473	53769923	1.87	53769873	562
chr19	53814320	53814780	2.24	53814710	563
chr19	54648329	54648429	2.1	54648389	564
chr19	55062495	55062625	1.22	55062555	565
chr19	55072537	55073053	2.66	55072797	566
chr19	55999821	56000131	2.06	55999821	567
chr19	57223394	57223954	2.86	57223954	568
chr19	57384880	57385210	2.3	57385210	569
chr19	58715827	58716037	2.37	58716037	570
chr19	59297666	59298006	1.78	59297696	571
chr19	59310573	59310823	2.41	59310783	572
chr19	59396380	59396690	3.04	59396480	573
chr19	59667551	59667961	2.26	59667961	574
chr19	62703025	62703285	1.97	62703115	575
chr19	63269145	63269525	2.2	63269365	576
chr19	63482074	63482244	1.92	63482074	577
chr19	63604485	63604775	3.44	63604545	578
chr19	63611720	63612075	1.97	63611745	579
chr19	63776579	63776799	1.57	63776669	580
chr19	63778663	63778783	1.76	63778663	581
chr2	3099144	3099314	2.14	3099294	582
chr2	9934125	9934225	1.69	9934175	583
chr2	24210890	24211010	1.9	24210890	584
chr2	26013041	26013241	1.33	26013201	585
chr2	26117209	26117449	1.5	26117239	586
chr2	26480217	26480727	2.36	26480217	587
chr2	39803954	39804164	2.79	39804164	588
chr2	43734813	43735003	1.98	43734943	589
chr2	44500478	44500828	2.69	44500479	590
chr2	47054485	47054835	1.93	47054805	591
chr2	47921661	47922111	2.53	47921991	592
chr2	53925602	53925772	1.43	53925705	593
chr2	55189210	55189420	2.04	55189340	594
chr2	62027467	62027627	1.88	62027597	595
chr2	63727567	63728028	2.9	63727567	596
chr2	68201626	68201836	1.98	68201626	597
chr2	70396108	70397068	3.28	70396268	598
chr2	73876103	73876313	2.23	73876313	599
chr2	73967616	73967926	2.41	73967636	600
chr2	74621713	74622018	1.05	74622018	601
chr2	86334080	86334460	2.41	86334370	602
chr2	86858755	86859235	1.91	86859215	603
chr2	87215175	87215535	2.11	87215175	604
chr2	88766181	88766601	2.74	88766291	605
chr2	99411320	99411630	3.27	99411490	606
chr2	101383535	101383865	2.13	101383865	607
chr2	109909265	109909435	1.97	109909405	608
chr2	119840624	119841024	2.3	119840804	609
chr2	132083845	132084385	1.63	132084295	610
chr2	136332901	136333081	1.59	136333031	611
chr2	161990391	161990601	1.48	161990601	612
chr2	174655784	174656024	1.84	174655894	613
chr2	178242936	178243236	2.38	178242936	614
chr2	178308800	178309270	2.54	178308960	615
chr2	187176095	187176565	2.4	187176095	616
chr2	191704397	191704757	2.12	191704397	617
chr2	198143471	198143621	1.48	198143601	618
chr2	198190241	198190607	2.05	198190341	619
chr2	198395555	198395665	1.77	198395635	620
chr2	202955845	202956055	2.23	202955935	621
chr2	206849738	206849859	1.95	206849808	622
chr2	207455759	207456009	3.39	207455909	623
chr2	208820518	208820688	1.94	208820628	624
chr2	208956271	208956551	2.87	208956411	625
chr2	213974500	213974720	1.73	213974620	626
chr2	216799392	216799602	2.21	216799442	627
chr2	219868143	219868457	2.72	219868457	628
chr2	220374782	220375182	2.49	220374942	629
chr2	223551071	223551351	2.31	223551071	630
chr2	232471323	232472093	2.51	232471973	631
chr2	233942151	233942521	2.85	233942211	632
chr2	238459622	238460122	1.97	238460122	633
chr2	238751094	238751434	1.84	238751094	634
chr2	241761549	241761879	1.96	241761669	635
chr20	696983	697213	2.17	697083	636
chr20	1047029	1047289	2.06	1047179	637
chr20	1321800	1322000	1.57	1322000	638
chr20	3269346	3269676	2.27	3269426	639
chr20	3714395	3714613	1.9	3714533	640
chr20	13713679	13713837	2.05	13713687	641
chr20	17897315	17897615	2.34	17897385	642
chr20	19981200	19981370	1.99	19981350	643
chr20	21054690	21054820	1.89	21054780	644
chr20	25552939	25553059	1.62	25552939	645
chr20	31541174	31541634	2.43	31541304	646
chr20	32163770	32163890	1.8	32163820	647
chr20	32728615	32728715	1.76	32728675	648
chr20	33198699	33198929	2.34	33198899	649
chr20	33793702	33794032	2.14	33794032	650
chr20	35240882	35241062	1.48	35240902	651
chr20	36095291	36095491	1.68	36095291	652
chr20	41652944	41653174	1.83	41652974	653
chr20	43425227	43425357	1.83	43425307	654
chr20	43919247	43919747	2.62	43919397	655
chr20	43943181	43943461	2.92	43943351	656
chr20	44034095	44034335	1.95	44034255	657
chr20	44521277	44521407	1.59	44521307	658
chr20	47095959	47096089	1.56	47096039	659
chr20	47328284	47328434	2.16	47328284	660
chr20	47534193	47534363	2.5	47534283	661
chr20	60415883	60416113	2.35	60416023	662
chr21	29367766	29367916	2.17	29367866	663
chr21	33066206	33066494	2.55	33066456	664
chr21	33836221	33836834	2.27	33836294	665
chr21	34657957	34658177	1.87	34658127	666
chr21	36364265	36364365	2.32	36364265	667
chr21	41655274	41655704	1.82	41655704	668
chr21	43267306	43267796	2.3	43267796	669
chr21	44033783	44033943	1.44	44033943	670
chr21	46473067	46473293	1.24	46473067	671
chr22	16935067	16935377	3.67	16935067	672
chr22	18216922	18217202	1.94	18216922	673
chr22	19595662	19596182	1.98	19595752	674
chr22	22383945	22384155	1.72	22384125	675
chr22	22708800	22708910	1.58	22708860	676
chr22	28487326	28487546	1.82	28487396	677
chr22	28558887	28559047	1.83	28559047	678
chr22	29077332	29077552	2.12	29077462	679
chr22	29860972	29861432	1.9	29861212	680
chr22	29880617	29880757	1.42	29880617	681
chr22	30424893	30425313	2.27	30425073	682
chr22	34926184	34926424	2.26	34926334	683
chr22	34972518	34972768	2.38	34972608	684
chr22	36569864	36570014	1.95	36569934	685
chr22	36902226	36902716	3.21	36902516	686
chr22	37226651	37227011	2.41	37226861	687
chr22	37425943	37426503	2.3	37426483	688
chr22	39320793	39321143	3.18	39321123	689
chr22	39577258	39577448	2.29	39577258	690
chr22	40189553	40189673	2.21	40189613	691
chr22	40553141	40553651	2.9	40553141	692
chr22	40791098	40791348	1.5	40791348	693
chr22	40989961	40990181	2.08	40990041	694
chr22	42644504	42644634	2.57	42644624	695
chr22	43880167	43880357	2.4	43880227	696
chr22	44887064	44887244	2.87	44887224	697
chr22	49253981	49254401	1.26	49254081	698
chr3	4994932	4995612	2.37	4995612	699
chr3	9860601	9860731	2.4	9860691	700
chr3	10003479	10003579	2.25	10003539	701
chr3	14194945	14195118	1.99	14194945	702
chr3	16281464	16281708	2.31	16281554	703
chr3	23933170	23933446	1.8	23933320	704
chr3	30622882	30623132	1.69	30622882	705
chr3	37009367	37009903	2.54	37009417	706
chr3	38363028	38363218	2.82	38363178	707
chr3	38966881	38967091	2.33	38967011	708
chr3	39428972	39429722	2.14	39429162	709
chr3	40325931	40326141	2.04	40326021	710
chr3	41978719	41978969	2.5	41978969	711
chr3	42598367	42598767	2.42	42598767	712
chr3	44745972	44746122	1.6	44746092	713
chr3	44877926	44878466	1.9	44878346	714
chr3	45858459	45858949	2.06	45858459	715
chr3	47299107	47299317	1.5	47299257	716
chr3	48456488	48456629	2.35	48456599	717
chr3	49041692	49041862	2.33	49041812	718
chr3	49117000	49117220	1.42	49117090	719
chr3	49434841	49435241	2.05	49434971	720
chr3	49952386	49952656	2.47	49952566	721
chr3	50311541	50311791	1.49	50311791	722
chr3	50580011	50580171	1.74	50580071	723
chr3	52270456	52270696	1.59	52270696	724
chr3	52545535	52545705	1.81	52545535	725
chr3	52710188	52710368	2.2	52710238	726
chr3	57653858	57653958	1.36	57653948	727
chr3	57976701	57977201	2.32	57977201	728
chr3	58266956	58267156	2.56	58267156	729
chr3	81893290	81893430	2.12	81893330	730
chr3	95181555	95181905	1.6	95181625	731
chr3	102888074	102888364	2.82	102888164	732
chr3	113763278	113763508	1.56	113763278	733
chr3	114716628	114716778	2.16	114716688	734
chr3	121296799	121297219	1.93	121296799	735
chr3	123617447	123617987	2.63	123617917	736
chr3	123995086	123995416	2.39	123995366	737
chr3	129927551	129927671	2.18	129927591	738
chr3	130080986	130081326	2.69	130081136	739
chr3	132704372	132704532	1.51	132704392	740
chr3	134947597	134948107	2.99	134947757	741
chr3	135007211	135007411	3.19	135007211	742
chr3	142143051	142143521	2.59	142143051	743
chr3	143649436	143649626	2.66	143649576	744
chr3	151747180	151747290	2.19	151747287	745
chr3	157874876	157875266	1.66	157875166	746
chr3	159844923	159845083	1.46	159844943	747
chr3	162421775	162421925	1.87	162421925	748
chr3	168935409	168935529	2.03	168935471	749
chr3	182190067	182190257	1.83	182190167	750
chr3	185233135	185233495	2.47	185233255	751
chr3	185450153	185450261	2.28	185450221	752
chr3	185563620	185564060	1.61	185563620	753
chr3	194793608	194793868	1.63	194793608	754
chr3	197297156	197297436	2.17	197297356	755
chr3	198157636	198157826	2.04	198157726	756
chr3	199175245	199175419	3.23	199175245	757
chr4	915789	916410	2.29	916299	758
chr4	977469	977609	2.52	977469	759
chr4	1689711	1690140	1.96	1690111	760
chr4	1977975	1978315	2.18	1978175	761
chr4	3002042	3002335	2.2	3002122	762
chr4	6760321	6760461	1.81	6760351	763
chr4	6793619	6793969	2.47	6793899	764
chr4	6813204	6813452	3.16	6813322	765
chr4	39190516	39191246	1.96	39190786	766
chr4	39351364	39352284	2.21	39352144	767
chr4	40019982	40020532	1.69	40020062	768
chr4	41824987	41825237	2.29	41825237	769
chr4	44569475	44569585	2.37	44569535	770
chr4	48828637	48828917	1.95	48828767	771
chr4	57143028	57143488	1.95	57143488	772
chr4	78435151	78435441	2.88	78435331	773
chr4	84734270	84734505	2.17	84734370	774
chr4	89562955	89563105	1.4	89563075	775
chr4	89735539	89735639	1.22	89735629	776
chr4	107595253	107595552	2.37	107595343	777
chr4	109899090	109899242	2.82	109899140	778
chr4	120579245	120579545	2.06	120579385	779
chr4	129243650	129244020	2.78	129244000	780
chr4	130372312	130372702	2.64	130372392	781
chr4	142499566	142499676	1.57	142499666	782
chr4	146376955	146377075	2.15	146377045	783
chr4	147454400	147454630	2.25	147454400	784
chr4	148962950	148963080	1.75	148962980	785
chr4	184333651	184334101	3.17	184333911	786
chr4	186030260	186030650	2.76	186030570	787
chr4	186722112	186722312	1.98	186722192	788
chr5	16989807	16990207	2.65	16990147	789
chr5	32349047	32349177	1.95	32349177	790
chr5	33476159	33476489	2.19	33476409	791
chr5	34043768	34043888	2.12	34043848	792
chr5	35653760	35653890	1.42	35653850	793
chr5	41939801	41940371	3.12	41940191	794
chr5	43349076	43350226	3.79	43349826	795
chr5	54639110	54639618	2.14	54639370	796
chr5	54866374	54866574	1.92	54866444	797
chr5	60225199	60225319	1.63	60225279	798
chr5	61735281	61735551	2.72	61735371	799
chr5	68664284	68664444	2.15	68664364	800
chr5	71639762	71640302	2.99	71640062	801
chr5	74015921	74016801	1.75	74015921	802
chr5	74668509	74669029	3.87	74668769	803
chr5	79739212	79739692	1.8	79739692	804
chr5	99898837	99898957	1.94	99898937	805
chr5	101660007	101661407	3.01	101660447	806
chr5	112224676	112224836	2.25	112224786	807
chr5	122138673	122138823	2.13	122138763	808
chr5	131920343	131920693	1.72	131920473	809
chr5	132101058	132101268	2.2	132101218	810
chr5	132327235	132327465	2.27	132327465	811
chr5	133730749	133730909	2	133730759	812
chr5	133734363	133734853	2.67	133734363	813
chr5	133775313	133775533	1.96	133775433	814
chr5	137695240	137695500	2.5	137695330	815
chr5	138767541	138767701	1.98	138767701	816
chr5	139761067	139761717	3.3	139761257	817
chr5	148705139	148705249	1.14	148705169	818
chr5	149320133	149320453	2.24	149320313	819
chr5	149360335	149360500	1.59	149360425	820
chr5	150118609	150118839	3.13	150118649	821
chr5	151131233	151131733	2.73	151131373	822
chr5	153398656	153398814	2.71	153398814	823
chr5	154297766	154297936	1.64	154297936	824
chr5	167845995	167846135	2.01	167846135	825
chr5	167939221	167940201	4.3	167939431	826
chr5	171695252	171695502	2.93	171695302	827
chr5	172976267	172976527	2.82	172976457	828
chr5	175748884	175749024	1.89	175749004	829
chr5	176711079	176711479	2.36	176711319	830
chr5	178983101	178983371	2.44	178983311	831
chr5	179092141	179092471	2.57	179092311	832
chr6	2916781	2917071	2.04	2916871	833
chr6	3966429	3966559	2.04	3966509	834
chr6	7335173	7335273	2.19	7335213	835
chr6	20642521	20642791	1.53	20642791	836
chr6	24597694	24598124	2.18	24597894	837
chr6	24601930	24602720	2.48	24602280	838
chr6	24883157	24883317	1.8	24883207	839
chr6	25834420	25834860	3.07	25834530	840
chr6	26153662	26153782	1.48	26153712	841
chr6	26164526	26164696	2.39	26164693	842
chr6	26212149	26212309	3.14	26212309	843
chr6	26307305	26307550	1.85	26307430	844
chr6	26324381	26324703	2.08	26324501	845
chr6	30693044	30693629	2.39	30693089	846
chr6	30748581	30748811	1.1	30748641	847
chr6	31728291	31728491	1.74	31728411	848
chr6	31815190	31815890	2.02	31815750	849
chr6	31938507	31938867	2.33	31938567	850
chr6	33044039	33044529	2.28	33044259	851
chr6	33493934	33494304	2.22	33494034	852
chr6	34468664	34469034	2.1	34468724	853
chr6	34833224	34833334	1.96	34833274	854
chr6	35996685	35996815	2.01	35996705	855
chr6	36103505	36103615	1.94	36103525	856
chr6	36518376	36518636	2.76	36518496	857
chr6	38778750	38779170	2.22	38778940	858
chr6	42955333	42955533	1.4	42955533	859
chr6	43246515	43246845	3.11	43246765	860
chr6	44075624	44076474	2.25	44076404	861
chr6	49538569	49538929	2.53	49538569	862
chr6	53034374	53034804	2.43	53034684	863
chr6	53321727	53321897	1.92	53321787	864
chr6	56515461	56515671	2.51	56515541	865
chr6	74228173	74228383	2.21	74228223	866
chr6	86360173	86360453	2.03	86360263	867
chr6	88356605	88356815	1.88	88356645	868
chr6	88911537	88911790	2.1	88911790	869
chr6	90586088	90586218	1.58	90586218	870
chr6	111687170	111687320	2.86	111687170	871
chr6	112481489	112481989	2.88	112481989	872
chr6	116707560	116707711	0.98	116707560	873
chr6	133161209	133161389	2.22	133161359	874
chr6	135860501	135860631	1.66	135860591	875
chr6	138795471	138795781	1.78	138795621	876
chr6	143970947	143971217	1.85	143971217	877
chr6	144458372	144458622	2.43	144458422	878
chr6	160153390	160153670	2.57	160153620	879
chr7	2045905	2046045	1.79	2045955	880
chr7	2657285	2657795	2.56	2657615	881
chr7	5326448	5326698	2.15	5326548	882
chr7	5872051	5872281	1.36	5872211	883
chr7	5917331	5917681	1.9	5917441	884
chr7	22827013	22827223	2.12	22827143	885
chr7	22994740	22994909	2.28	22994790	886
chr7	24938150	24938310	1.98	24938190	887
chr7	26677486	26678046	3.02	26677926	888
chr7	29376661	29376841	1.73	29376791	889
chr7	30317707	30317857	1.59	30317747	890
chr7	32303042	32303832	2.46	32303302	891
chr7	35613573	35613953	1.29	35613763	892
chr7	37733127	37733567	2.27	37733347	893
chr7	39947209	39947701	2.14	39947209	894
chr7	43739011	43739181	2.12	43739081	895
chr7	43936225	43936545	1.63	43936545	896
chr7	44303514	44303724	2.08	44303694	897
chr7	44353979	44354389	2.47	44353979	898
chr7	44608979	44609529	2.57	44609109	899
chr7	44660944	44661124	1.38	44661124	900
chr7	44924592	44924782	2.01	44924682	901
chr7	55893482	55893692	1.3	55893600	902
chr7	55948461	55948841	2.04	55948511	903
chr7	65114288	65114498	1.98	65114378	904
chr7	65537709	65537959	1.94	65537749	905
chr7	65830288	65830428	1.75	65830378	906
chr7	75901289	75901479	1.74	75901399	907
chr7	77072513	77072883	2.21	77072513	908
chr7	89620575	89620735	2.5	89620655	909
chr7	89677311	89677611	2.19	89677611	910
chr7	91408496	91409526	4.48	91408746	911
chr7	91802605	91803015	2.32	91802955	912
chr7	91864279	91864509	1.77	91864379	913
chr7	98651057	98651227	1.66	98651057	914
chr7	98680981	98681151	2.19	98681076	915
chr7	98708284	98708604	2.73	98708524	916
chr7	98858971	98859401	2.07	98858971	917
chr7	99367695	99367845	2.26	99367845	918
chr7	99828186	99828836	2.92	99828616	919
chr7	99884485	99884965	2.12	99884485	920
chr7	102531704	102532024	2.84	102531754	921
chr7	103442279	103442489	2.03	103442489	922
chr7	104247322	104247872	2.12	104247822	923
chr7	105519713	105520163	2.38	105519713	924
chr7	120184485	120184725	3.01	120184485	925
chr7	132223930	132224200	2.39	132224140	926
chr7	134128493	134128683	2.32	134128603	927
chr7	138482214	138482454	2.34	138482214	928
chr7	138625537	138625737	2.14	138625727	929
chr7	140891199	140891376	2.32	140891269	930
chr7	142477304	142477524	2.17	142477394	931
chr7	142691817	142691977	2.98	142691947	932
chr7	143367761	143368031	2.74	143367849	933
chr7	143452420	143452690	2.61	143452600	934
chr7	150361910	150362170	2.06	150361950	935
chr7	156254097	156254337	2.09	156254257	936
chr7_random	444721	444921	1.95	444741	937
chr8	172379	172559	2.27	172379	938
chr8	346722	346982	0.96	346972	939
chr8	6553230	6553670	1.97	6553370	940
chr8	10734661	10734831	1.67	10734771	941
chr8	11696968	11697568	3.37	11697498	942
chr8	20084781	20085051	1.98	20084891	943
chr8	22517990	22518160	2.4	22518070	944
chr8	30060016	30060176	1.74	30060156	945
chr8	30635269	30635379	1.4	30635299	946
chr8	31010618	31011038	1.99	31010618	947
chr8	33462193	33462433	2.45	33462243	948
chr8	33490020	33490460	2.87	33490190	949
chr8	37713141	37713391	1.75	37713171	950
chr8	42129415	42129655	2.14	42129505	951
chr8	74083207	74083647	2.15	74083261	952
chr8	74368817	74368967	1.39	74368965	953
chr8	86319645	86320235	2.36	86319685	954
chr8	95634979	95635239	1.83	95635099	955
chr8	97316962	97317092	2.7	97317062	956
chr8	98856449	98856579	2.69	98856449	957
chr8	100974946	100975366	2.6	100975096	958
chr8	110415626	110415780	1.4	110415720	959
chr8	121526511	121526691	1.85	121526591	960
chr8	124123617	124123807	1.45	124123697	961
chr8	136538302	136538622	2.13	136538332	962
chr9	4974899	4975149	1.74	4975149	963
chr9	5030749	5030889	2.32	5030769	964
chr9	6747447	6747717	1.96	6747667	965
chr9	21325178	21325365	1.55	21325243	966
chr9	32991624	32991844	2.46	32991644	967
chr9	33280454	33280644	2.04	33280644	968
chr9	33463766	33464026	1.91	33463916	969
chr9	35034794	35035054	1.95	35034868	970
chr9	35062699	35062969	2.87	35062809	971
chr9	35805387	35806307	2.14	35805487	972
chr9	37582553	37582713	2.39	37582713	973
chr9	37774970	37775140	2.06	37775140	974
chr9	37894136	37894386	2.36	37894356	975
chr9	45164443	45164583	1.49	45164443	976
chr9	83552462	83553232	2.85	83552702	977
chr9	84135482	84135782	2.61	84135632	978
chr9	89003643	89003823	1.83	89003823	979
chr9	90484487	90484727	2.55	90484597	980
chr9	92135397	92136017	2.53	92135597	981
chr9	92167510	92167778	2.44	92167558	982
chr9	92606463	92607003	1.85	92606973	983
chr9	94568513	94568713	2.98	94568593	984
chr9	96260089	96260299	0.89	96260089	985
chr9	97539099	97539319	1.37	97539249	986
chr9	99063699	99064039	2.59	99063854	987
chr9	104410998	104411158	3.64	104411128	988
chr9	113252571	113252711	2.13	113252661	989
chr9	113920194	113920294	2.49	113920294	990
chr9	114164484	114164674	2.84	114164674	991
chr9	114171297	114171447	2.75	114171367	992
chr9	114429324	114429584	2.6	114429534	993
chr9	120635199	120635299	1.92	120635269	994
chr9	122106599	122106725	1.4	122106709	995
chr9	124783356	124783576	1.76	124783416	996
chr9	127577065	127577306	2.61	127577156	997
chr9	128117749	128117977	1.85	128117757	998
chr9	128164333	128164566	2.11	128164333	999
chr9	128346529	128346699	2.12	128346699	1000
chr9	128498585	128498895	2.7	128498795	1001
chr9	128660081	128660481	1.96	128660411	1002
chr9	129484013	129484263	2.09	129484103	1003
chr9	129665915	129666075	2.05	129665945	1004
chr9	129895472	129895822	1.91	129895822	1005
chr9	130739881	130740071	1.95	130739901	1006
chr9	132311640	132311860	2.77	132311840	1007
chr9	137056576	137056676	2.64	137056636	1008
chrX	15113427	15113647	2.29	15113567	1009
chrX	23560721	23560971	2.25	23560941	1010
chrX	23685616	23685754	2.47	23685644	1011
chrX	38419145	38419405	2.79	38419405	1012
chrX	40196325	40196505	2.21	40196365	1013
chrX	46452293	46452763	1.46	46452673	1014
chrX	47176615	47176765	3.67	47176665	1015
chrX	47452469	47452709	2.43	47452559	1016
chrX	47999076	47999256	3.08	47999256	1017
chrX	48027563	48027723	3.46	48027563	1018
chrX	48090507	48090817	1.71	48090507	1019
chrX	48136173	48136893	3	48136783	1020
chrX	48511217	48511337	1.84	48511277	1021
chrX	48525338	48525568	1.64	48525568	1022
chrX	52723753	52724093	2.62	52724093	1023
chrX	54349768	54349998	2.24	54349808	1024
chrX	54903357	54903757	3.22	54903597	1025
chrX	62757969	62758229	2.37	62758179	1026
chrX	63398207	63398647	2.33	63398207	1027
chrX	67501661	67502071	2.15	67501701	1028
chrX	69292758	69292918	1.71	69292797	1029
chrX	69911413	69911693	1.98	69911413	1030
chrX	70368809	70369199	1.61	70368809	1031
chrX	76957197	76957347	1.43	76957197	1032
chrX	101777365	101777815	1.92	101777365	1033
chrX	107140623	107140988	2.32	107140753	1034
chrX	108782829	108783019	1.92	108782889	1035
chrX	119545882	119546032	2.09	119545972	1036
chrX	129025168	129025468	3.25	129025438	1037
chrX	129128403	129128633	1.74	129128563	1038
chrX	129199275	129199705	2.09	129199385	1039
chrX	149601272	149601382	1.11	149601382	1040
chrX	151669793	151670233	2.89	151670062	1041
chrX	152580709	152580879	1.73	152580879	1042
chrX	153177695	153177955	2.33	153177698	1043
chrX	153338600	153339460	1.9	153339378	1044
chrX	153554587	153554917	3.05	153554707	1045
chrX_random	281187	281677	2.62	281297	1046
chrY	317842	318042	2.28	317922	1047

## Sheet: POL2
RNA Polymerase II:
chromosome	start	end	enrichment	peak_position	id
chr1	802590	803100	3.16	802740	1
chr1	975672	976772	3.02	976062	2
chr1	988680	989120	2.71	988884	3
chr1	1206982	1207369	2.73	1207322	4
chr1	1209318	1210008	3.02	1209828	5
chr1	1256986	1257316	1.95	1257126	6
chr1	1281227	1282487	2.45	1282207	7
chr1	1419781	1421041	3.06	1420221	8
chr1	1427749	1428329	3.58	1428109	9
chr1	1482888	1483478	1.89	1482988	10
chr1	1532346	1532926	2.84	1532926	11
chr1	1594966	1595976	3.69	1595606	12
chr1	1687790	1688260	2.92	1688080	13
chr1	1709418	1709888	2.76	1709678	14
chr1	1882753	1883633	2.65	1883433	15
chr1	2013075	2013595	2.85	2013595	16
chr1	2152990	2153563	2.7	2153563	17
chr1	2354885	2355535	2.55	2354990	18
chr1	2376187	2377317	3.88	2376537	19
chr1	2528920	2529500	1.79	2528920	20
chr1	2549204	2549864	2.63	2549204	21
chr1	3686772	3687092	2.58	3687092	22
chr1	3736050	3736340	2.93	3736250	23
chr1	3796743	3797363	2.12	3796746	24
chr1	3839831	3841241	2.66	3841131	25
chr1	5986654	5986854	1.84	5986654	26
chr1	6020290	6020790	3.71	6020510	27
chr1	6193810	6194320	3.34	6193880	28
chr1	6199315	6199725	1.88	6199495	29
chr1	6388042	6388532	2.91	6388362	30
chr1	6548782	6549084	2.93	6548784	31
chr1	6579937	6580547	1.94	6580037	32
chr1	6597612	6598442	2.2	6597892	33
chr1	6778824	6779454	2.47	6779454	34
chr1	7765209	7765769	2.74	7765419	35
chr1	7955583	7956213	3.07	7955583	36
chr1	8020537	8021057	3.75	8020597	37
chr1	9227864	9229264	2.8	9228684	38
chr1	9533458	9533698	2.4	9533698	39
chr1	9904833	9905193	2.61	9905193	40
chr1	9937317	9938117	3.13	9937807	41
chr1	10204291	10204591	2.21	10204421	42
chr1	10392865	10393515	4.24	10393395	43
chr1	10466704	10467004	3.01	10466724	44
chr1	10469082	10469352	2.67	10469262	45
chr1	11006539	11007109	3.85	11007029	46
chr1	11041376	11041726	2.84	11041586	47
chr1	11094029	11094459	3.41	11094219	48
chr1	11256735	11257125	3.14	11256765	49
chr1	11267559	11267709	3.48	11267689	50
chr1	11648518	11648950	2.99	11648518	51
chr1	11730342	11730602	2.22	11730512	52
chr1	11782131	11782481	1.88	11782361	53
chr1	11799318	11800678	2.99	11800058	54
chr1	11920746	11920976	2.09	11920746	55
chr1	11928536	11929166	3.56	11929046	56
chr1	12013493	12013943	3.37	12013863	57
chr1	12611559	12612909	3.21	12612799	58
chr1	15225091	15225404	1.62	15225091	59
chr1	15598542	15598772	3.46	15598742	60
chr1	15689278	15689498	3.41	15689368	61
chr1	15907516	15908246	3.03	15907866	62
chr1	15918989	15919329	2.98	15919299	63
chr1	16047645	16048015	2.75	16047835	64
chr1	16075991	16076191	2.23	16076101	65
chr1	16227745	16228135	3.17	16227795	66
chr1	16308787	16309077	2.35	16309077	67
chr1	16438827	16439207	2.49	16438987	68
chr1	16512213	16512713	3.27	16512503	69
chr1	16716348	16717748	3.89	16717348	70
chr1	17125796	17126016	2.49	17125926	71
chr1	18974343	18975063	3.1	18974753	72
chr1	19281873	19282823	3.49	19282473	73
chr1	19322969	19323639	3.59	19323409	74
chr1	19383891	19384531	2.97	19384160	75
chr1	19668665	19668895	2.32	19668725	76
chr1	20579805	20580135	3.05	20579955	77
chr1	20623682	20624402	3.36	20623842	78
chr1	20733075	20733895	3.47	20733715	79
chr1	21511671	21512041	2.29	21511821	80
chr1	21741534	21742254	3.41	21741534	81
chr1	21854825	21855555	3.52	21855105	82
chr1	22096917	22097497	3.34	22097437	83
chr1	22124331	22124561	3.04	22124481	84
chr1	23090759	23091379	3.16	23091159	85
chr1	23415934	23416794	3.63	23416054	86
chr1	23439672	23441316	3.52	23440802	87
chr1	23496672	23497082	3.06	23496942	88
chr1	23763444	23763774	3.14	23763504	89
chr1	23814962	23815442	2.84	23815112	90
chr1	23849778	23850368	3.43	23850108	91
chr1	23862056	23863026	2.61	23862926	92
chr1	23872429	23873129	3.43	23872569	93
chr1	23897046	23897246	3.23	23897066	94
chr1	23939923	23940153	2.6	23940003	95
chr1	24030950	24031810	3.29	24031540	96
chr1	24051952	24052582	3.62	24052002	97
chr1	24180060	24180310	2.12	24180300	98
chr1	24574117	24574397	2.54	24574397	99
chr1	24714364	24714884	3.48	24714784	100
chr1	25304154	25304544	2.62	25304244	101
chr1	25319116	25319716	3.98	25319256	102
chr1	25409891	25410261	2.84	25410231	103
chr1	25502081	25502431	3.23	25502261	104
chr1	25829564	25831529	3.32	25830794	105
chr1	25869866	25870386	3.21	25870286	106
chr1	25916611	25917081	3.2	25917081	107
chr1	26008615	26008825	2.51	26008615	108
chr1	26121282	26121642	2.37	26121562	109
chr1	26180436	26180746	3.03	26180646	110
chr1	26187906	26188276	2.59	26188036	111
chr1	26244579	26245009	3.06	26244969	112
chr1	26317098	26317528	2.06	26317288	113
chr1	26442508	26443118	3	26442698	114
chr1	26482170	26483210	3.36	26483070	115
chr1	26705831	26706421	2.94	26706421	116
chr1	26797352	26798782	2.18	26797602	117
chr1	26836877	26837017	1.97	26836897	118
chr1	26900785	26901045	2.46	26900865	119
chr1	26910924	26911204	2.63	26911054	120
chr1	26924427	26925167	3.11	26924427	121
chr1	26932210	26932540	3.08	26932380	122
chr1	27165498	27166018	3.4	27165778	123
chr1	27332908	27333028	3.1	27332988	124
chr1	27500666	27501286	3.61	27500916	125
chr1	27682835	27683125	2.1	27682855	126
chr1	27736105	27736855	1.62	27736445	127
chr1	27841199	27841569	3.54	27841429	128
chr1	27970370	27970820	2.42	27970520	129
chr1	28099248	28099548	2.83	28099488	130
chr1	28243503	28243753	3.12	28243693	131
chr1	28246357	28246927	3.35	28246857	132
chr1	28269892	28270302	3.93	28270252	133
chr1	28339505	28339865	3.2	28339595	134
chr1	28652878	28653288	4.03	28653208	135
chr1	28700035	28700325	2.83	28700155	136
chr1	28728596	28729676	4.4	28728916	137
chr1	28738982	28739122	1.69	28739122	138
chr1	28789958	28790658	2.8	28790308	139
chr1	28883523	28884243	3.14	28884113	140
chr1	29034048	29034288	2.21	29034288	141
chr1	29328822	29329282	3.16	29328872	142
chr1	29377882	29378182	2.54	29378082	143
chr1	31207510	31207950	2.68	31207510	144
chr1	31438269	31439258	3.36	31438978	145
chr1	31779399	31779659	2.65	31779399	146
chr1	32147924	32148784	3.73	32148654	147
chr1	32207340	32207770	2.63	32207580	148
chr1	32242654	32242904	2.82	32242904	149
chr1	32314054	32314544	3.14	32314184	150
chr1	32340289	32340539	2.19	32340509	151
chr1	32356633	32357273	3.46	32357075	152
chr1	32426695	32426895	2.78	32426895	153
chr1	32470873	32471123	4.14	32470873	154
chr1	32528945	32530215	2.77	32529765	155
chr1	32784991	32786163	3.1	32785231	156
chr1	32829871	32830351	2.58	32830191	157
chr1	33098809	33099889	4.36	33099519	158
chr1	33171389	33171669	2.31	33171489	159
chr1	33215487	33216147	2.67	33215917	160
chr1	33316595	33316745	2.6	33316595	161
chr1	33390161	33390501	2.47	33390501	162
chr1	33607026	33607346	2.37	33607326	163
chr1	34994293	34994593	3.36	34994443	164
chr1	35119902	35120202	3.42	35119972	165
chr1	35166168	35166678	2.88	35166378	166
chr1	35213919	35214259	2.93	35213919	167
chr1	35327743	35328193	3.35	35327743	168
chr1	35403155	35403475	1.7	35403385	169
chr1	35691695	35692685	2.88	35691815	170
chr1	35776081	35776601	3.61	35776231	171
chr1	35904549	35904769	2.15	35904589	172
chr1	36065349	36066029	3.52	36065879	173
chr1	36223462	36223722	3.38	36223582	174
chr1	36284005	36284335	2.83	36284115	175
chr1	36358943	36359313	2.51	36359023	176
chr1	36441005	36441835	3.38	36441835	177
chr1	36458873	36458993	2.92	36458993	178
chr1	36532411	36532681	3.67	36532571	179
chr1	36598897	36599407	2.48	36599127	180
chr1	37688821	37689081	3.37	37688971	181
chr1	37730440	37730820	3.36	37730540	182
chr1	37826796	37827156	2.25	37826876	183
chr1	37942516	37943035	2.21	37942856	184
chr1	37994149	37995349	2.88	37994649	185
chr1	38124679	38125049	2.27	38124779	186
chr1	38147171	38147661	2.88	38147521	187
chr1	39125874	39126164	3.99	39126084	188
chr1	39160553	39161273	3.73	39161113	189
chr1	39711344	39711554	2.33	39711404	190
chr1	40018095	40018395	2.81	40018395	191
chr1	40174755	40175655	3.39	40175025	192
chr1	40295948	40296308	3.48	40296018	193
chr1	40392416	40393046	3.05	40392416	194
chr1	40584576	40585036	2.71	40584716	195
chr1	40643110	40643650	3.09	40643550	196
chr1	40666220	40666500	3.01	40666310	197
chr1	40826666	40827056	2.83	40826746	198
chr1	40996986	40997216	3.34	40996986	199
chr1	41114281	41114581	2.87	41114471	200
chr1	42469994	42470444	3.72	42470184	201
chr1	42590637	42591975	3.34	42591395	202
chr1	42792875	42793315	2.91	42792875	203
chr1	42816611	42817181	3.36	42817181	204
chr1	42901507	42902431	3.7	42902121	205
chr1	42951921	42952051	3.69	42951981	206
chr1	43093459	43093839	3.89	43093479	207
chr1	43306853	43307173	3.11	43307013	208
chr1	43493135	43493875	3.25	43493345	209
chr1	43502657	43503337	2.95	43502677	210
chr1	43524032	43524961	3.32	43524542	211
chr1	43784335	43785055	3.11	43784745	212
chr1	43841845	43842485	3.55	43842045	213
chr1	44081178	44081878	3.13	44081878	214
chr1	44104716	44104926	2.25	44104716	215
chr1	44109298	44109878	3.17	44109688	216
chr1	44112683	44113803	2.8	44113773	217
chr1	44126147	44126487	2.45	44126437	218
chr1	44809027	44809657	2.98	44809131	219
chr1	44874050	44874631	2.16	44874370	220
chr1	44910163	44910513	3.9	44910243	221
chr1	44934494	44935134	4.09	44934924	222
chr1	45121203	45121603	2.71	45121333	223
chr1	45145847	45146137	2.54	45146137	224
chr1	45146717	45147168	3.81	45147018	225
chr1	45438610	45439130	3.67	45438770	226
chr1	45474489	45475208	3.49	45474978	227
chr1	45625761	45626071	2.39	45625781	228
chr1	45634718	45635238	3.39	45635168	229
chr1	45656567	45657087	3.12	45656697	230
chr1	45685275	45685765	2.94	45685545	231
chr1	45718384	45718964	3.58	45718964	232
chr1	45821742	45823132	3.61	45822162	233
chr1	45980649	45981379	3.2	45981379	234
chr1	46310189	46311079	3.47	46310239	235
chr1	46375970	46376510	4.26	46376280	236
chr1	46424801	46425581	2.87	46424971	237
chr1	46480124	46481574	3.12	46480954	238
chr1	46518304	46518584	3.49	46518304	239
chr1	46781761	46782141	3.1	46781941	240
chr1	46896581	46897071	2.55	46896611	241
chr1	47491734	47492214	2.67	47491844	242
chr1	47511412	47511782	3.63	47511692	243
chr1	51137782	51138212	2.89	51138122	244
chr1	51145972	51146382	2.32	51145972	245
chr1	51413586	51413996	2.91	51413754	246
chr1	51794769	51794949	2.16	51794839	247
chr1	52056268	52057188	2.78	52056498	248
chr1	52211318	52211518	2.92	52211478	249
chr1	52232788	52234303	3.15	52233133	250
chr1	52543777	52544417	3.25	52543777	251
chr1	52546177	52546377	1.7	52546247	252
chr1	52582007	52582577	2.88	52582421	253
chr1	52875884	52876534	3.34	52876034	254
chr1	53099320	53099530	3.06	53099410	255
chr1	53104793	53105153	2.54	53105043	256
chr1	53398175	53399015	4.27	53398485	257
chr1	53416053	53416653	2.71	53416243	258
chr1	54015954	54016324	2.77	54016114	259
chr1	54067379	54067499	1.99	54067399	260
chr1	54071786	54072056	3.07	54072056	261
chr1	54123092	54123944	3.15	54123784	262
chr1	54230749	54231657	2.13	54231357	263
chr1	54377435	54377985	2.7	54377950	264
chr1	54893501	54893751	2.67	54893551	265
chr1	54942033	54942263	2.72	54942213	266
chr1	55064737	55065807	3.99	55064797	267
chr1	56757019	56757379	3.35	56757069	268
chr1	56822755	56823205	2.72	56823145	269
chr1	58724387	58724507	3.97	58724387	270
chr1	58961564	58962564	3.23	58961564	271
chr1	59474081	59474801	2.89	59474211	272
chr1	59992108	59992718	2.76	59992198	273
chr1	61902941	61903201	2.7	61903101	274
chr1	61919804	61920264	2.15	61919804	275
chr1	62613474	62614784	3.2	62613884	276
chr1	62866115	62866295	2.39	62866135	277
chr1	62961471	62961981	2.88	62961981	278
chr1	63700721	63701284	2.53	63700721	279
chr1	65597573	65598513	3.15	65598453	280
chr1	67102506	67103326	2.98	67103076	281
chr1	67231658	67232138	3.38	67231828	282
chr1	67607965	67608775	3.56	67608415	283
chr1	67862748	67863078	4.37	67862808	284
chr1	70383121	70383501	2.75	70383161	285
chr1	70532177	70532853	3.1	70532537	286
chr1	70588400	70589150	2.95	70589150	287
chr1	71258591	71258871	2.62	71258591	288
chr1	74375654	74376137	2.76	74376017	289
chr1	74909825	74911193	3.62	74911003	290
chr1	75901807	75902467	4.1	75902287	291
chr1	75963761	75964081	4.21	75964081	292
chr1	75974222	75975231	3.3	75974591	293
chr1	77396960	77397260	3.05	77397180	294
chr1	77937383	77937543	2.45	77937383	295
chr1	78156560	78157290	2.79	78156560	296
chr1	84255200	84255560	3.19	84255490	297
chr1	84656893	84657133	3.86	84657133	298
chr1	84683309	84684519	2.91	84683819	299
chr1	84752079	84752429	3.06	84752109	300
chr1	84868354	84868584	2.37	84868464	301
chr1	85437171	85437461	2.98	85437351	302
chr1	85758338	85758528	2.94	85758398	303
chr1	85886077	85886447	2.93	85886127	304
chr1	86881933	86882633	2.6	86882363	305
chr1	87092483	87092723	3.04	87092547	306
chr1	88861381	88862451	3.31	88861931	307
chr1	89069100	89069980	3.89	89069190	308
chr1	89170188	89170878	2.74	89170318	309
chr1	89998278	89999488	3.18	89998608	310
chr1	90172472	90172922	4.05	90172772	311
chr1	91199597	91200027	3.2	91199637	312
chr1	91678419	91678639	2.36	91678529	313
chr1	92257847	92258057	1.62	92257907	314
chr1	92476242	92476930	4.1	92476722	315
chr1	92664486	92664676	2.77	92664676	316
chr1	93009455	93009785	3.74	93009675	317
chr1	93256358	93257038	3.33	93256678	318
chr1	93522943	93523593	3.68	93523293	319
chr1	93859441	93859591	2.01	93859591	320
chr1	94056588	94057108	3.17	94056798	321
chr1	94595506	94596176	3.53	94596096	322
chr1	95104557	95105057	3.32	95104677	323
chr1	95250329	95250869	2.96	95250549	324
chr1	95411540	95411940	3.29	95411850	325
chr1	96899234	96899504	3.58	96899424	326
chr1	98838928	98839088	3.82	98839088	327
chr1	100027160	100028060	3.78	100027750	328
chr1	100147197	100147737	2.6	100147347	329
chr1	100215294	100215964	3.28	100215654	330
chr1	100310624	100310937	3.33	100310727	331
chr1	100427246	100427646	2.79	100427436	332
chr1	100443558	100443958	2.98	100443818	333
chr1	101072224	101073863	2.71	101073743	334
chr1	101203187	101203837	3.92	101203187	335
chr1	103779968	103780548	2.56	103780358	336
chr1	107311164	107311625	2.94	107311544	337
chr1	108455125	108455365	2.06	108455125	338
chr1	108946554	108947184	3.54	108947164	339
chr1	109001004	109001517	2.53	109001344	340
chr1	109131673	109131913	1.77	109131913	341
chr1	109330467	109330937	3.29	109330757	342
chr1	109345020	109345550	2.79	109345400	343
chr1	109537668	109538328	3.3	109538178	344
chr1	109680904	109681574	3.48	109680984	345
chr1	109802787	109803437	3.06	109802927	346
chr1	109874157	109874887	2.63	109874577	347
chr1	109910439	109910909	2.58	109910849	348
chr1	109994907	109995267	2.52	109994957	349
chr1	110018451	110018911	3.1	110018621	350
chr1	110239304	110239524	2.51	110239524	351
chr1	110592891	110594161	3.04	110593231	352
chr1	110662431	110662821	2.96	110662431	353
chr1	111218433	111218913	3.86	111218633	354
chr1	111394570	111395100	2.96	111394890	355
chr1	111703532	111704377	3.36	111704287	356
chr1	111993919	111994589	3.11	111994209	357
chr1	112650367	112651027	2.12	112650936	358
chr1	112873216	112874867	3.26	112873696	359
chr1	112929108	112929508	3.08	112929508	360
chr1	113210672	113211332	3.86	113210712	361
chr1	113327647	113328047	3	113327907	362
chr1	114013823	114014673	3.24	114014183	363
chr1	114067057	114067287	1.99	114067247	364
chr1	114159154	114160184	3.19	114159284	365
chr1	114183682	114184212	2.52	114184112	366
chr1	114765858	114766218	2.71	114766018	367
chr1	115012492	115012902	3.55	115012722	368
chr1	115035165	115035525	3.65	115035165	369
chr1	117376278	117376758	2.02	117376328	370
chr1	117620941	117621321	3.75	117621321	371
chr1	118183677	118184723	3.04	118184273	372
chr1	119395069	119395549	3.24	119395274	373
chr1	119966456	119966726	3.06	119966636	374
chr1	120324203	120324383	2.16	120324203	375
chr1	120549898	120550328	2.02	120550268	376
chr1	142585376	142585646	2.89	142585456	377
chr1	142697922	142698283	1.97	142698282	378
chr1	142926980	142927650	3.09	142927460	379
chr1	142959286	142959706	3.33	142959286	380
chr1	142965913	142966203	2.58	142966203	381
chr1	142996226	142996816	4.39	142996496	382
chr1	143004631	143005625	2.35	143005495	383
chr1	143099684	143100493	3.25	143099933	384
chr1	143868820	143869320	2.06	143869190	385
chr1	143921583	143921913	2.62	143921913	386
chr1	143938894	143939324	2.71	143939244	387
chr1	144367255	144367855	2.64	144367275	388
chr1	144625290	144625530	3.52	144625330	389
chr1	146616918	146617438	3.22	146617438	390
chr1	146625663	146628366	3.68	146627551	391
chr1	146634925	146637428	3.45	146635540	392
chr1	146645653	146646253	3.19	146645653	393
chr1	146670382	146673404	4.23	146671403	394
chr1	146684172	146684422	1.94	146684202	395
chr1	146712650	146713290	3.28	146712910	396
chr1	146852196	146852576	2.04	146852216	397
chr1	147021388	147021728	2.48	147021688	398
chr1	147054451	147054841	2.76	147054471	399
chr1	147079278	147079588	3.74	147079588	400
chr1	147106915	147107195	3.27	147106965	401
chr1	147149184	147149834	3.35	147149234	402
chr1	147272789	147273099	2.31	147273069	403
chr1	147347549	147348679	2.78	147347549	404
chr1	147365044	147365544	3.24	147365134	405
chr1	147415026	147415506	2.52	147415436	406
chr1	147662084	147662394	2.14	147662104	407
chr1	147711725	147712125	2.49	147711885	408
chr1	147766851	147767791	2.5	147767791	409
chr1	147833176	147833496	1.98	147833206	410
chr1	147845128	147845261	2.55	147845201	411
chr1	147931995	147932645	2.9	147932425	412
chr1	147975558	147975908	3.47	147975788	413
chr1	147983859	147984319	2.79	147984109	414
chr1	148040014	148040404	3.11	148040404	415
chr1	148066755	148067935	2.6	148067935	416
chr1	148113359	148113749	1.63	148113439	417
chr1	148158129	148158379	2.99	148158209	418
chr1	148185029	148185289	2.6	148185279	419
chr1	148325478	148326028	2.6	148325918	420
chr1	148397569	148397909	2.51	148397899	421
chr1	148548938	148549558	3.11	148549248	422
chr1	148575966	148576436	2.44	148576436	423
chr1	148694927	148695547	2.87	148695067	424
chr1	150412770	150413130	2.43	150413127	425
chr1	150419528	150419798	2.79	150419578	426
chr1	150444110	150444400	3.24	150444400	427
chr1	150513160	150513720	2.96	150513410	428
chr1	150743941	150744251	3.06	150744001	429
chr1	150752744	150753504	2.89	150753416	430
chr1	150763349	150763649	2.94	150763389	431
chr1	150776165	150776485	3.94	150776165	432
chr1	150968535	150969075	2.66	150968895	433
chr1	151058104	151058224	2.65	151058144	434
chr1	151344478	151345218	3.04	151344708	435
chr1	151393697	151394247	2.25	151393727	436
chr1	151722375	151723355	2.55	151723195	437
chr1	151747132	151747542	3.71	151747262	438
chr1	151759112	151760372	2.25	151759832	439
chr1	151768494	151768960	2.58	151768874	440
chr1	151778549	151779289	2.05	151779289	441
chr1	151912226	151913586	3.51	151913586	442
chr1	151920593	151921543	2.92	151921413	443
chr1	151925650	151926181	2.29	151926120	444
chr1	152010131	152010771	2.96	152010241	445
chr1	152038192	152038462	2.59	152038192	446
chr1	152045123	152045463	3.24	152045343	447
chr1	152056209	152056549	3.11	152056259	448
chr1	152091422	152091942	3.46	152091422	449
chr1	152103319	152104259	2.36	152103649	450
chr1	152106805	152107615	2.99	152106805	451
chr1	152345121	152346461	3.71	152346191	452
chr1	152392638	152393478	2.8	152393248	453
chr1	152471051	152472301	3.96	152472031	454
chr1	152528208	152528938	2.86	152528828	455
chr1	152639900	152640190	2.88	152640090	456
chr1	152717118	152717978	3.4	152717358	457
chr1	152723318	152724668	2.41	152724308	458
chr1	152803639	152803819	3.68	152803819	459
chr1	152836944	152837844	3.32	152837052	460
chr1	152897395	152897705	3.56	152897705	461
chr1	152995777	152996047	2.29	152995807	462
chr1	153065514	153066132	3.67	153065962	463
chr1	153078361	153078571	2.73	153078511	464
chr1	153120946	153121796	3.01	153121046	465
chr1	153151829	153152259	2.77	153152129	466
chr1	153374217	153374817	3.81	153374447	467
chr1	153384231	153384491	4.21	153384301	468
chr1	153423997	153424717	2.7	153424157	469
chr1	153460087	153460297	1.95	153460187	470
chr1	153510705	153511893	3.45	153511033	471
chr1	153523821	153524201	2.06	153523821	472
chr1	153534514	153535304	2.75	153535134	473
chr1	153549381	153550511	1.79	153550461	474
chr1	153921095	153921825	2.8	153921735	475
chr1	156814706	156815046	1.94	156814796	476
chr1	157045007	157045687	2.89	157045507	477
chr1	157067849	157068039	2.85	157068019	478
chr1	157125603	157126533	2.94	157126113	479
chr1	157828795	157829245	2.95	157829195	480
chr1	157900465	157901075	3.05	157900965	481
chr1	157915279	157916099	2.93	157915439	482
chr1	157936616	157936796	2.45	157936796	483
chr1	157948831	157949411	2.54	157949131	484
chr1	157960212	157960812	3.62	157960542	485
chr1	158006366	158007026	4.34	158006456	486
chr1	158008060	158008720	2.98	158008630	487
chr1	158097038	158097418	2.78	158097038	488
chr1	158451092	158451362	2.79	158451272	489
chr1	158467672	158467922	2.71	158467722	490
chr1	159199167	159199487	3.18	159199417	491
chr1	159262455	159263045	2.85	159262815	492
chr1	159491674	159492314	3.01	159491994	493
chr1	160023157	160023507	2.05	160023177	494
chr1	162331642	162332282	2.61	162332282	495
chr1	162399279	162399569	2.16	162399279	496
chr1	162469577	162470207	4.76	162470167	497
chr1	163539906	163540446	2.46	163540226	498
chr1	163576972	163577162	2.68	163577032	499
chr1	163921125	163921565	2.52	163921285	500
chr1	164636438	164638006	3.4	164637718	501
chr1	164879582	164880032	2.84	164880032	502
chr1	164926598	164927058	2.82	164926628	503
chr1	165806329	165807719	3.91	165807249	504
chr1	166068779	166069299	1.76	166069299	505
chr1	166186232	166187467	3.4	166186842	506
chr1	166287214	166287884	2.68	166287274	507
chr1	166495362	166496112	2.94	166495642	508
chr1	166594560	166595210	3.25	166594690	509
chr1	167232532	167233022	2.57	167232802	510
chr1	168186018	168186498	2.97	168186398	511
chr1	168442696	168443246	3.08	168442936	512
chr1	168481827	168482587	3.14	168482337	513
chr1	169144705	169145015	1.99	169144805	514
chr1	169232980	169233320	2.26	169232980	515
chr1	170177587	170178317	3.31	170178257	516
chr1	170415661	170415911	2.32	170415691	517
chr1	170524942	170525992	2.74	170525739	518
chr1	170567951	170568991	4.05	170568841	519
chr1	171699651	171701011	3.73	171700371	520
chr1	171724053	171724713	2.9	171724153	521
chr1	172907872	172908592	3.37	172907982	522
chr1	175242602	175243392	2.52	175243392	523
chr1	175425561	175426111	2.63	175426111	524
chr1	175426932	175427092	1.9	175426982	525
chr1	175782574	175783014	2.61	175782744	526
chr1	175994378	175994848	2.6	175994538	527
chr1	176066566	176066886	2.04	176066886	528
chr1	176578506	176578756	2.91	176578546	529
chr1	176582751	176583952	3.02	176583782	530
chr1	176655295	176655905	2.95	176655515	531
chr1	176855039	176855799	2.27	176855099	532
chr1	177203021	177204021	3.15	177203181	533
chr1	177332694	177333004	2.38	177332774	534
chr1	177723462	177723792	3.14	177723652	535
chr1	177789069	177789459	4	177789439	536
chr1	179539892	179540202	3.97	179540152	537
chr1	179723524	179723784	2.34	179723629	538
chr1	180172025	180173552	2.86	180173442	539
chr1	180336211	180336581	2.99	180336577	540
chr1	180752112	180752642	3.3	180752552	541
chr1	181455186	181456196	2.81	181455376	542
chr1	181857202	181858515	3.42	181857755	543
chr1	182017943	182018543	3.25	182018003	544
chr1	183075708	183076899	3.02	183076728	545
chr1	189759795	189760913	2.74	189760605	546
chr1	189822622	189822792	2.12	189822642	547
chr1	193901943	193902563	3.01	193901943	548
chr1	197110658	197111208	2.59	197110828	549
chr1	197370517	197371267	3.84	197370557	550
chr1	197591890	197592300	2.3	197592030	551
chr1	198100241	198100671	2.37	198100341	552
chr1	198169861	198170311	3.53	198169951	553
chr1	198207942	198208158	1.61	198208018	554
chr1	198656009	198656479	3.41	198656479	555
chr1	199042586	199042816	2.37	199042726	556
chr1	199049397	199049637	2.13	199049637	557
chr1	199589745	199590265	3.64	199589915	558
chr1	199627873	199628153	3.65	199627873	559
chr1	199707815	199708175	3.62	199708075	560
chr1	200005835	200006495	3.91	200006335	561
chr1	200562184	200562544	2.63	200562384	562
chr1	200773917	200774077	3.53	200773917	563
chr1	200914732	200915092	2.33	200914732	564
chr1	201112411	201112981	3.16	201112581	565
chr1	201217035	201217365	3.59	201217295	566
chr1	201822665	201822945	3.48	201822745	567
chr1	201912202	201912682	3.02	201912202	568
chr1	202022365	202022605	2.28	202022405	569
chr1	202450649	202451399	3.21	202450769	570
chr1	203174057	203174417	3.55	203174157	571
chr1	203197040	203197380	1.95	203197380	572
chr1	203612573	203615229	3.06	203615019	573
chr1	204313582	204313942	2.71	204313942	574
chr1	206346130	206346400	2.66	206346250	575
chr1	206389469	206389949	2.52	206389689	576
chr1	207820445	207821415	3.2	207821135	577
chr1	207944210	207944710	3.38	207944560	578
chr1	208140759	208141559	3.63	208140759	579
chr1	208596860	208597340	3.45	208597180	580
chr1	208846228	208847448	3.04	208846498	581
chr1	208976457	208976667	3	208976497	582
chr1	209170092	209170682	3.64	209170602	583
chr1	209353344	209354054	3.05	209353564	584
chr1	209419539	209420329	3.03	209420039	585
chr1	209577387	209577647	2.76	209577507	586
chr1	209612746	209613016	2.21	209613016	587
chr1	210549409	210550059	3.74	210549769	588
chr1	210842253	210842663	2.17	210842503	589
chr1	212128734	212129214	2.86	212128844	590
chr1	214192594	214193083	3.25	214192763	591
chr1	214846751	214847151	2.97	214847031	592
chr1	215735412	215735792	2.93	215735622	593
chr1	216651414	216651634	2.84	216651434	594
chr1	216833972	216834542	3.45	216834192	595
chr1	217309825	217310225	2.76	217310095	596
chr1	217348041	217348641	3.24	217348551	597
chr1	218303691	218304751	2.45	218304191	598
chr1	219151475	219152025	3	219151845	599
chr1	219273865	219275336	2.67	219274225	600
chr1	220340639	220340989	3.11	220340719	601
chr1	220608357	220608947	3.4	220608627	602
chr1	220677487	220677827	2.92	220677807	603
chr1	220824474	220825004	2.08	220825004	604
chr1	221423823	221424293	2.98	221424273	605
chr1	221922414	221923044	2.8	221922734	606
chr1	222272005	222272445	2.53	222272135	607
chr1	222376668	222377538	2.19	222376888	608
chr1	222418545	222419135	2.95	222418545	609
chr1	222493632	222494382	3.01	222493672	610
chr1	222681061	222681311	3.69	222681081	611
chr1	222902351	222902541	3.02	222902401	612
chr1	223433818	223434868	3.47	223434418	613
chr1	224229156	224229996	3.36	224229686	614
chr1	224571741	224572211	2.49	224571921	615
chr1	224603584	224603944	3.07	224603664	616
chr1	224981093	224981813	3.29	224981753	617
chr1	225950648	225951148	2.84	225951148	618
chr1	226001452	226001772	2.48	226001772	619
chr1	227156427	227156887	3.29	227156427	620
chr1	227421332	227421814	2.61	227421504	621
chr1	227683281	227683933	3.2	227683711	622
chr1	227780353	227780793	2.08	227780353	623
chr1	229392939	229393099	2.68	229393099	624
chr1	230815752	230816272	2.95	230816272	625
chr1	230921469	230921869	2.75	230921559	626
chr1	231050275	231051939	2.85	231051931	627
chr1	231052571	231053241	4.02	231053241	628
chr1	231517706	231518226	2.77	231518116	629
chr1	231617997	231618487	3.43	231618137	630
chr1	231650467	231651157	2.66	231651127	631
chr1	231817440	231818516	3.35	231817516	632
chr1	231856416	231856986	3.15	231856726	633
chr1	231993687	231994567	3.58	231994117	634
chr1	232139920	232140510	2.92	232139930	635
chr1	232356436	232356896	2.19	232356646	636
chr1	232554317	232554987	3	232554437	637
chr1	233013696	233013896	1.98	233013896	638
chr1	233093654	233094084	2.74	233093904	639
chr1	233284375	233284815	2.83	233284565	640
chr1	238008930	238009340	3.24	238008930	641
chr1	238337310	238337520	2.5	238337310	642
chr1	239744371	239745581	2.77	239745521	643
chr1	241141959	241142613	2.52	241142613	644
chr1	241323788	241325168	3.68	241324788	645
chr1	241353453	241354533	3.95	241353793	646
chr1	241459107	241460716	3.56	241460476	647
chr1	242996425	242996795	2.72	242996485	648
chr1	243055261	243056059	2.71	243055919	649
chr1	243213670	243213820	2.17	243213820	650
chr1	243420541	243421401	3.39	243421191	651
chr1	245330120	245330750	2.81	245330330	652
chr1	245341515	245342395	2.95	245342285	653
chr1	245363018	245363208	3.34	245363138	654
chr1	245409939	245410379	3.8	245410229	655
chr1_random	126627	126837	2.78	126727	656
chr1_random	311949	312529	3.56	312309	657
chr1_random	384270	384920	3.03	384740	658
chr1_random	872151	872551	2.07	872307	659
chr1_random	1249038	1249508	3.61	1249448	660
chr1_random	1354148	1354598	2.52	1354498	661
chr1_random	1375427	1376437	3.56	1375547	662
chr1_random	2154870	2155030	2.49	2154950	663
chr1_random	2277130	2278601	2.55	2277491	664
chr1_random	3500832	3501802	3.53	3501562	665
chr1_random	3521927	3522557	3.72	3521997	666
chr10	1024121	1024606	2.82	1024376	667
chr10	1084202	1085926	4.42	1084702	668
chr10	3817220	3818660	3.61	3817660	669
chr10	4995552	4995792	2.71	4995662	670
chr10	5478417	5478757	3.59	5478677	671
chr10	5895204	5896074	3.43	5895204	672
chr10	7869778	7870728	3.59	7870248	673
chr10	7900131	7900681	2.71	7900511	674
chr10	12150571	12151151	2.76	12150971	675
chr10	12211263	12211813	3.43	12211393	676
chr10	12277685	12278464	3.09	12278364	677
chr10	13381932	13382222	3.98	13382042	678
chr10	13668955	13669175	2.33	13669015	679
chr10	14960259	14961059	3.58	14960549	680
chr10	15035888	15036348	2.52	15036098	681
chr10	15178988	15179679	3.59	15179388	682
chr10	15250558	15251268	2.34	15251198	683
chr10	15942350	15942740	3.54	15942460	684
chr10	16899284	16899744	2.16	16899284	685
chr10	17283510	17283870	2.42	17283570	686
chr10	17699197	17699737	2.56	17699314	687
chr10	17725624	17726294	2.71	17725734	688
chr10	18980391	18980771	2.79	18980461	689
chr10	18988134	18988474	3.34	18988444	690
chr10	21854482	21855672	2.82	21854942	691
chr10	21862417	21862907	3.11	21862417	692
chr10	22332481	22332821	2.5	22332721	693
chr10	22645045	22645485	3.98	22645345	694
chr10	25053145	25053675	2.88	25053475	695
chr10	25345337	25346251	3.11	25345877	696
chr10	27026245	27026585	2.55	27026245	697
chr10	27189719	27190109	2.91	27189879	698
chr10	27428996	27429716	3.29	27429516	699
chr10	27483052	27484432	2.94	27484082	700
chr10	27570868	27572248	3.44	27572148	701
chr10	27832943	27833383	3.01	27833223	702
chr10	30678079	30678189	1.96	30678139	703
chr10	30762666	30763046	2.86	30762806	704
chr10	31647800	31648200	3.75	31648200	705
chr10	32385086	32385506	3.83	32385296	706
chr10	32774794	32775284	2.86	32774794	707
chr10	33287419	33287699	3.33	33287419	708
chr10	35455211	35455981	3.25	35455611	709
chr10	38186347	38187397	3.27	38186697	710
chr10	38339351	38339691	2.7	38339581	711
chr10	38423016	38423406	2.15	38423306	712
chr10	38684825	38685455	3.21	38685145	713
chr10	42453823	42454253	2.94	42454043	714
chr10	42597799	42598439	2.67	42598029	715
chr10	43224455	43224955	3.6	43224605	716
chr10	44774689	44775369	3.64	44774809	717
chr10	44794119	44794409	3.7	44794269	718
chr10	45488152	45488812	1.85	45488582	719
chr10	45542437	45542847	3.35	45542637	720
chr10	46182588	46183158	2.42	46182878	721
chr10	48572325	48572615	2.42	48572615	722
chr10	50416993	50417403	3.49	50417063	723
chr10	51041162	51041622	3.17	51041392	724
chr10	51242317	51242537	2.76	51242487	725
chr10	51293234	51293604	3.04	51293374	726
chr10	51497434	51497864	2.84	51497744	727
chr10	52053578	52055018	2.95	52054308	728
chr10	53128974	53129446	2.96	53129174	729
chr10	57790865	57791265	2.61	57790865	730
chr10	59698825	59699015	3.65	59699015	731
chr10	59764769	59764919	3.25	59764839	732
chr10	59814816	59815326	3.26	59815056	733
chr10	61336169	61336769	2.88	61336259	734
chr10	62208056	62208406	1.85	62208226	735
chr10	62374050	62374230	2.98	62374200	736
chr10	63478872	63479162	2.78	63479112	737
chr10	63698467	63698887	2.12	63698827	738
chr10	64234086	64234516	3.58	64234086	739
chr10	64562840	64563220	3.23	64563010	740
chr10	64698778	64698988	2.02	64698778	741
chr10	69836983	69837373	2.4	69837313	742
chr10	69901623	69901753	2.06	69901753	743
chr10	70150801	70151111	3.62	70150921	744
chr10	70256939	70257149	2.44	70257149	745
chr10	70330434	70331194	3.37	70330644	746
chr10	70385462	70386072	2.68	70385892	747
chr10	70418454	70418724	2.21	70418724	748
chr10	70553254	70554044	3.09	70553704	749
chr10	70609533	70610153	2.99	70610043	750
chr10	71576267	71576857	3.9	71576777	751
chr10	71600117	71600637	3.7	71600547	752
chr10	71833752	71834072	2.26	71833892	753
chr10	73280840	73281280	4.16	73281000	754
chr10	73393160	73393530	2.25	73393530	755
chr10	73645606	73645906	3.36	73645776	756
chr10	73702458	73703768	4.16	73703668	757
chr10	73784710	73785020	2.28	73784860	758
chr10	74055692	74055902	2.03	74055692	759
chr10	74121709	74121919	3.24	74121919	760
chr10	74526471	74526921	3.6	74526471	761
chr10	74597648	74597878	3.54	74597758	762
chr10	74676876	74677756	3.72	74677046	763
chr10	74682270	74682590	3.2	74682400	764
chr10	74788453	74788653	2.29	74788623	765
chr10	74843639	74844109	3.35	74844029	766
chr10	75159994	75160184	2.32	75160044	767
chr10	75173762	75174212	3.02	75174042	768
chr10	75201709	75202781	2.82	75202169	769
chr10	75211631	75211991	2.72	75211831	770
chr10	75215105	75215455	2.57	75215455	771
chr10	75241343	75241593	2.44	75241593	772
chr10	75580648	75581268	2.98	75581108	773
chr10	75606024	75606594	2.81	75606304	774
chr10	76255343	76256553	2.68	76255423	775
chr10	76639793	76640693	3.63	76640213	776
chr10	76830872	76832676	3.23	76831586	777
chr10	79459090	79459500	3.49	79459280	778
chr10	79463363	79463793	3.86	79463753	779
chr10	80777100	80777360	3.31	80777240	780
chr10	81828220	81828560	2.73	81828560	781
chr10	81955263	81955583	3.47	81955583	782
chr10	82157322	82158422	3.78	82158092	783
chr10	82203311	82203651	3.01	82203581	784
chr10	88271346	88272006	3.29	88271346	785
chr10	88505520	88506010	2.68	88505820	786
chr10	88844437	88845418	4.37	88844538	787
chr10	89254275	89254805	3	89254275	788
chr10	89567504	89568154	3.34	89567972	789
chr10	89611899	89613319	3.3	89612049	790
chr10	90740212	90740442	1.97	90740372	791
chr10	91395144	91395534	2.8	91395144	792
chr10	91450898	91451528	2.92	91451028	793
chr10	93159096	93159846	3.16	93159656	794
chr10	93382663	93383083	4.04	93382663	795
chr10	93547833	93548193	3.2	93547963	796
chr10	93673210	93673850	3.48	93673570	797
chr10	94040674	94041229	3.24	94040984	798
chr10	94323658	94324288	4.14	94323758	799
chr10	94342435	94342995	3.99	94342695	800
chr10	94438686	94439186	1.59	94438776	801
chr10	95350812	95351362	3.35	95351102	802
chr10	95452164	95452644	2.64	95452354	803
chr10	95643634	95643894	2.75	95643844	804
chr10	96112538	96112788	2.43	96112598	805
chr10	96152096	96152476	2.66	96152096	806
chr10	96295178	96295688	3.04	96295278	807
chr10	97311180	97311460	2.66	97311180	808
chr10	97406307	97406827	2.33	97406327	809
chr10	97792878	97793318	2.95	97792878	810
chr10	99084333	99084523	2.33	99084443	811
chr10	99150880	99151150	1.93	99151010	812
chr10	99175917	99176277	3.08	99176017	813
chr10	99195481	99196236	3.06	99195821	814
chr10	99247482	99248492	3.4	99248002	815
chr10	99390277	99390587	2.61	99390487	816
chr10	99436844	99437614	2.79	99436864	817
chr10	99486689	99487049	2.62	99486849	818
chr10	99884212	99884592	2.46	99884262	819
chr10	101180161	101181021	3.03	101180301	820
chr10	101370415	101371365	3.19	101370685	821
chr10	101408457	101409407	3.08	101408527	822
chr10	101481664	101482498	3.55	101481734	823
chr10	101979191	101979511	3.33	101979381	824
chr10	102017194	102017624	2.41	102017624	825
chr10	102036299	102036749	3.24	102036549	826
chr10	102095536	102096876	2.88	102096086	827
chr10	102279436	102279886	2.51	102279536	828
chr10	102285530	102285860	3.08	102285810	829
chr10	102662200	102662490	3.15	102662360	830
chr10	102721050	102722070	3.71	102721580	831
chr10	102733392	102734162	3.33	102734102	832
chr10	102736366	102737327	3.31	102737076	833
chr10	102748547	102749397	2.28	102749017	834
chr10	102810322	102811762	3.43	102811142	835
chr10	103337390	103338100	3.38	103337788	836
chr10	103445091	103445281	1.62	103445091	837
chr10	103532973	103533263	2.41	103533123	838
chr10	103568010	103568610	2.88	103568010	839
chr10	103805766	103806086	3.13	103805896	840
chr10	103814961	103815311	2.77	103815131	841
chr10	103901916	103902266	2.53	103902126	842
chr10	103995093	103995453	2.39	103995223	843
chr10	104182198	104182528	2.83	104182218	844
chr10	104211164	104211314	1.57	104211184	845
chr10	104252277	104252597	2.51	104252347	846
chr10	104253717	104253838	2.82	104253768	847
chr10	104464302	104464565	2.87	104464435	848
chr10	104603803	104604183	3.45	104604063	849
chr10	104619067	104619427	2.65	104619297	850
chr10	104667859	104668239	2.94	104668239	851
chr10	105100776	105101086	2.76	105100866	852
chr10	105117588	105117788	2.91	105117658	853
chr10	105146088	105146593	2.91	105146263	854
chr10	105667781	105668341	2.96	105667781	855
chr10	105871361	105872011	2.85	105871901	856
chr10	105982075	105982185	1.6	105982105	857
chr10	106004455	106004675	2.34	106004485	858
chr10	111756612	111757842	3.21	111756882	859
chr10	112054532	112054842	2.68	112054622	860
chr10	112316968	112317638	2.63	112317078	861
chr10	112621360	112622142	3.64	112621782	862
chr10	114195970	114197277	3.03	114196630	863
chr10	115429012	115429462	1.54	115429012	864
chr10	115603684	115605104	2.69	115604694	865
chr10	118754691	118755311	2.6	118754981	866
chr10	119125012	119125442	3.28	119125272	867
chr10	119795909	119796669	2.03	119796069	868
chr10	120091653	120091853	2.47	120091733	869
chr10	120504593	120504983	2.23	120504773	870
chr10	120830131	120830891	3.86	120830271	871
chr10	120915069	120915769	2.79	120915069	872
chr10	120928170	120928580	3.22	120928300	873
chr10	121400346	121400936	3.88	121400936	874
chr10	121475173	121475663	2.74	121475263	875
chr10	121622501	121623051	3.63	121622621	876
chr10	121641837	121642427	3.76	121641837	877
chr10	123677631	123677961	3.47	123677861	878
chr10	124729544	124730084	3.21	124730024	879
chr10	124758098	124758836	3.88	124758516	880
chr10	124903725	124904065	2.6	124904065	881
chr10	126097428	126097838	4.34	126097448	882
chr10	126140298	126140528	2	126140478	883
chr10	126470294	126470834	2.77	126470294	884
chr10	126480169	126480539	3.03	126480399	885
chr10	127397718	127398625	2.65	127398275	886
chr10	127501389	127502301	3.06	127501821	887
chr10	131154790	131155630	3.05	131155050	888
chr10	133994998	133995848	2.55	133995218	889
chr10	135049156	135049796	2.58	135049746	890
chr10	135060345	135060905	2.58	135060735	891
chr10	135075614	135075814	3.85	135075614	892
chr10	135080740	135081320	2.39	135081060	893
chr10	135096485	135096745	3.3	135096685	894
chr11	197247	198704	3.77	197367	895
chr11	226021	227282	3.46	226091	896
chr11	310875	311045	1.63	310935	897
chr11	383601	384241	2.77	384241	898
chr11	399882	400222	1.79	400082	899
chr11	440024	440224	3.12	440154	900
chr11	550234	550674	2.61	550624	901
chr11	551364	551584	1.53	551364	902
chr11	565780	566570	2.9	566360	903
chr11	685457	686355	3.2	685955	904
chr11	694917	695807	2.98	695317	905
chr11	737106	737596	2.86	737506	906
chr11	769161	769911	1.74	769641	907
chr11	786356	787316	2.44	786356	908
chr11	798929	800139	3.91	799949	909
chr11	832474	832806	3.91	832474	910
chr11	900808	901518	2.58	900808	911
chr11	1287610	1287940	3.05	1287710	912
chr11	1741623	1741753	3.14	1741703	913
chr11	1925180	1925330	2.35	1925180	914
chr11	2108854	2109024	3.06	2108964	915
chr11	2109936	2110256	2.59	2110176	916
chr11	2377048	2378218	2.93	2378128	917
chr11	2970098	2970588	2.36	2970258	918
chr11	3775198	3775968	2.81	3775198	919
chr11	3786114	3786504	2.49	3786314	920
chr11	3819025	3819335	2.58	3819335	921
chr11	3832923	3833263	2.69	3833263	922
chr11	4072451	4072761	1.75	4072571	923
chr11	6212354	6213256	2.33	6212356	924
chr11	6459000	6459696	3.36	6459196	925
chr11	6581157	6582117	2.64	6581457	926
chr11	6590036	6590756	3.71	6590256	927
chr11	6597111	6597341	2.41	6597221	928
chr11	6660975	6661505	3.92	6661085	929
chr11	8660258	8661368	3.85	8660588	930
chr11	8666505	8666695	2.52	8666505	931
chr11	8889161	8889769	3.13	8889529	932
chr11	8942443	8943343	2.81	8942783	933
chr11	9243452	9243842	3.22	9243622	934
chr11	9292532	9293342	3.01	9292532	935
chr11	9362624	9362954	3.35	9362834	936
chr11	9438073	9439711	3.04	9439401	937
chr11	10282012	10283362	3.85	10283232	938
chr11	10518989	10519505	3.08	10519329	939
chr11	10729071	10729561	3.04	10729361	940
chr11	10787052	10787832	3.84	10787152	941
chr11	10836015	10836805	2.44	10836385	942
chr11	13440958	13441868	3.24	13441588	943
chr11	14477819	14478219	3.81	14477899	944
chr11	14621681	14622284	2.88	14621954	945
chr11	16716404	16716944	2.65	16716884	946
chr11	16992900	16993320	2.01	16992980	947
chr11	17055631	17056041	3.23	17055731	948
chr11	17254402	17255032	2.76	17254912	949
chr11	17991378	17991768	2.86	17991508	950
chr11	18084018	18084238	2.76	18084178	951
chr11	18300212	18300803	4.22	18300213	952
chr11	18372231	18372841	4	18372761	953
chr11	18504890	18505310	2.97	18505090	954
chr11	18566653	18567123	3.53	18566843	955
chr11	18612431	18613261	3.51	18612641	956
chr11	19095192	19095412	2.79	19095332	957
chr11	20365233	20365853	3.06	20365383	958
chr11	22603085	22604024	2.96	22603808	959
chr11	22807783	22807923	2.36	22807783	960
chr11	27450764	27450994	3.54	27450764	961
chr11	27484719	27485434	3.51	27484964	962
chr11	28086238	28086608	1.97	28086608	963
chr11	28088359	28088599	3.26	28088459	964
chr11	30301139	30301389	2.54	30301299	965
chr11	31347842	31348282	2.75	31347932	966
chr11	31487635	31488150	3.25	31488040	967
chr11	32561704	32562114	2.87	32561994	968
chr11	32993808	32994148	3.59	32993848	969
chr11	33017344	33017654	2.24	33017654	970
chr11	33139473	33139953	1.93	33139903	971
chr11	33235105	33236155	3.23	33235535	972
chr11	34029386	34029916	3.55	34029916	973
chr11	34082959	34083899	3.8	34083449	974
chr11	34335633	34336653	4.17	34336103	975
chr11	34416723	34417243	3.13	34417143	976
chr11	34893925	34894939	2.97	34894825	977
chr11	35640633	35641103	1.85	35641053	978
chr11	36488243	36488583	3.27	36488273	979
chr11	43290103	43290263	2.44	43290213	980
chr11	43336691	43337241	3.31	43337041	981
chr11	43658605	43659025	3.11	43658925	982
chr11	43858884	43859144	2.27	43859034	983
chr11	44073719	44073839	2.52	44073809	984
chr11	45782686	45783326	3.54	45783326	985
chr11	45825539	45825779	2.87	45825699	986
chr11	45896037	45896647	2.39	45896287	987
chr11	46595107	46596118	2.84	46595327	988
chr11	46678418	46679231	3	46678488	989
chr11	46696445	46697505	3.48	46697365	990
chr11	47165529	47165809	2.3	47165529	991
chr11	47192393	47192603	1.88	47192463	992
chr11	47193143	47193263	3.4	47193153	993
chr11	47226627	47227304	2.8	47227004	994
chr11	47247469	47247929	2.79	47247519	995
chr11	47386000	47386490	2.98	47386430	996
chr11	47543800	47543990	2.43	47543800	997
chr11	47556969	47557459	3.18	47557199	998
chr11	47620465	47620945	3.71	47620515	999
chr11	47693153	47693503	2.47	47693393	1000
chr11	47745430	47746410	2.7	47745540	1001
chr11	47826478	47826878	3.2	47826478	1002
chr11	57039560	57040020	2.86	57039710	1003
chr11	57054665	57055045	1.79	57054995	1004
chr11	57190964	57192194	2.68	57191274	1005
chr11	57235942	57236974	3.11	57236712	1006
chr11	57265115	57265705	2.55	57265315	1007
chr11	58102079	58103339	2.82	58102259	1008
chr11	59334746	59334876	2.39	59334786	1009
chr11	60365974	60366264	2.39	60366184	1010
chr11	60430457	60430707	2.78	60430567	1011
chr11	60685615	60686005	3.52	60685825	1012
chr11	60818984	60819804	3.46	60819324	1013
chr11	60856978	60858870	3.89	60857308	1014
chr11	60885826	60886590	3.17	60885966	1015
chr11	60916069	60916829	3.29	60916549	1016
chr11	60953587	60954396	3.69	60954007	1017
chr11	61316150	61317046	2.79	61316220	1018
chr11	61340711	61341401	2.69	61341291	1019
chr11	61490856	61492625	4.29	61491705	1020
chr11	62097756	62098376	2.75	62097816	1021
chr11	62115404	62116704	3.73	62115874	1022
chr11	62145939	62146349	2.38	62146259	1023
chr11	62170605	62170855	2.72	62170745	1024
chr11	62177175	62177485	3.35	62177355	1025
chr11	62195386	62196458	3.33	62195728	1026
chr11	62202948	62203398	2.98	62202948	1027
chr11	62251124	62252324	3.18	62251364	1028
chr11	62278025	62278545	2.88	62278545	1029
chr11	62285515	62285765	2.77	62285695	1030
chr11	62295305	62295625	2.4	62295535	1031
chr11	62311109	62311972	3.55	62311472	1032
chr11	62315835	62316505	3.34	62315955	1033
chr11	62329364	62329814	4.33	62329494	1034
chr11	62355981	62356621	2.77	62356161	1035
chr11	62379184	62380234	4.33	62379824	1036
chr11	63205452	63205592	3.1	63205522	1037
chr11	63337133	63337263	2.34	63337183	1038
chr11	63412335	63412815	2.45	63412765	1039
chr11	63498499	63498829	2.58	63498789	1040
chr11	63510465	63510595	2.82	63510495	1041
chr11	63690014	63690794	2.81	63690144	1042
chr11	63709032	63710282	3.76	63709552	1043
chr11	63750207	63751082	2.87	63750342	1044
chr11	63754388	63754968	2.32	63754748	1045
chr11	63764193	63765163	3.79	63764933	1046
chr11	63769879	63770469	2.33	63770369	1047
chr11	63808671	63809202	2.07	63808762	1048
chr11	63828504	63829304	2.36	63829144	1049
chr11	63841179	63842494	3.35	63842304	1050
chr11	64302682	64303252	3.26	64302685	1051
chr11	64402662	64403372	3.41	64402662	1052
chr11	64441124	64441444	2.03	64441124	1053
chr11	64537793	64538163	2.67	64538163	1054
chr11	64551420	64551660	2.58	64551570	1055
chr11	64564902	64565192	2.36	64564972	1056
chr11	64607939	64608379	2.64	64608375	1057
chr11	64635534	64636104	3.76	64635914	1058
chr11	64641581	64642011	3.65	64641581	1059
chr11	64645648	64646549	3.35	64646239	1060
chr11	64658369	64659549	3.67	64659229	1061
chr11	64785492	64786172	2.97	64785772	1062
chr11	64857696	64858096	2.44	64857876	1063
chr11	64910323	64910833	3.27	64910803	1064
chr11	64946800	64948250	3.35	64947400	1065
chr11	65021866	65023236	3.27	65021866	1066
chr11	65049213	65049333	3.77	65049223	1067
chr11	65093843	65094831	2.99	65094533	1068
chr11	65138171	65138571	3.15	65138171	1069
chr11	65139271	65140819	3.35	65140419	1070
chr11	65187078	65187528	2.94	65187128	1071
chr11	65236019	65236239	2.4	65236139	1072
chr11	65382205	65384659	4.15	65382205	1073
chr11	65412411	65412961	2.8	65412561	1074
chr11	65414475	65414615	1.81	65414535	1075
chr11	65424398	65424588	2.74	65424398	1076
chr11	65485300	65485830	3.72	65485580	1077
chr11	65525840	65526989	2.97	65526619	1078
chr11	65781518	65781928	2.6	65781908	1079
chr11	65791845	65792845	2.68	65792695	1080
chr11	65813030	65813870	2.93	65813030	1081
chr11	65868977	65869337	2.63	65869117	1082
chr11	65871576	65872086	2.22	65871576	1083
chr11	65962745	65963705	1.97	65962945	1084
chr11	66003915	66004645	3.66	66004385	1085
chr11	66069981	66070482	2.88	66070122	1086
chr11	66116710	66117745	3.21	66117315	1087
chr11	66140077	66140847	3.94	66140617	1088
chr11	66162068	66162928	2.81	66162478	1089
chr11	66201746	66202576	3.34	66202116	1090
chr11	66268397	66268947	2.72	66268517	1091
chr11	66367113	66367553	3.44	66367323	1092
chr11	66763865	66764235	2.84	66764145	1093
chr11	66812249	66812959	3.79	66812839	1094
chr11	66826974	66827764	2.54	66827764	1095
chr11	66877428	66878868	2.8	66877428	1096
chr11	66915653	66916173	3.16	66916103	1097
chr11	66952182	66952692	2.61	66952622	1098
chr11	66993109	66993589	3.07	66993209	1099
chr11	67007051	67007271	2.99	67007151	1100
chr11	67032543	67032803	3.34	67032653	1101
chr11	67130558	67131178	2.71	67131058	1102
chr11	67154612	67155062	2.88	67154612	1103
chr11	67534247	67534527	3.21	67534487	1104
chr11	67554409	67554839	3.15	67554799	1105
chr11	67561843	67563163	3.24	67562873	1106
chr11	67645719	67646419	2.93	67646259	1107
chr11	67737845	67738575	2.61	67738155	1108
chr11	67795892	67796672	3.54	67796342	1109
chr11	68427692	68428184	3.06	68428014	1110
chr11	69182334	69182594	1.85	69182344	1111
chr11	69199161	69199551	3.12	69199291	1112
chr11	69726701	69727091	3.5	69727061	1113
chr11	69793905	69794235	2.26	69794235	1114
chr11	69921776	69922336	3.03	69922126	1115
chr11	70836932	70837452	2.88	70837042	1116
chr11	70841479	70841989	2.47	70841989	1117
chr11	71317185	71317835	2.66	71317685	1118
chr11	71491795	71492365	3.33	71491995	1119
chr11	71501329	71502049	3.41	71501709	1120
chr11	71823051	71823281	1.7	71823281	1121
chr11	72182579	72182879	2.05	72182579	1122
chr11	72530594	72531814	3.33	72531724	1123
chr11	72696491	72697241	2.84	72697021	1124
chr11	72986574	72987544	3.13	72987454	1125
chr11	73150024	73150134	1.64	73150024	1126
chr11	73265215	73266163	3.19	73265435	1127
chr11	73371372	73372432	2.94	73372392	1128
chr11	73559765	73560205	2.84	73559925	1129
chr11	73786985	73787635	1.95	73787305	1130
chr11	73881897	73882237	2.86	73882187	1131
chr11	74137435	74137695	2.71	74137695	1132
chr11	74337505	74338225	3.5	74337895	1133
chr11	74740201	74740951	1.96	74740841	1134
chr11	74788094	74788384	3.63	74788234	1135
chr11	74950692	74950982	3.12	74950982	1136
chr11	75203717	75204097	2.75	75203827	1137
chr11	75769743	75770334	3.01	75770264	1138
chr11	75834355	75834655	1.71	75834425	1139
chr11	76171714	76172164	3.06	76172144	1140
chr11	76978062	76978402	3.25	76978402	1141
chr11	77026320	77026670	3.21	77026440	1142
chr11	77209149	77209889	3.55	77209889	1143
chr11	77383200	77383960	2.32	77383760	1144
chr11	77411849	77412039	2.85	77411909	1145
chr11	77468424	77468734	2.36	77468464	1146
chr11	77528235	77528705	3.01	77528265	1147
chr11	77963192	77963832	2.98	77963472	1148
chr11	82290071	82290541	2.35	82290471	1149
chr11	82460446	82460966	2.37	82460586	1150
chr11	82545605	82546015	3.16	82546015	1151
chr11	82581983	82582583	2.88	82582403	1152
chr11	82674870	82675230	2.75	82674870	1153
chr11	85036367	85036857	3.08	85036567	1154
chr11	85053769	85053989	3.37	85053769	1155
chr11	85457663	85458373	2.92	85457663	1156
chr11	85633087	85633627	2.94	85633327	1157
chr11	85690780	85691110	3.02	85691110	1158
chr11	86343906	86344826	2.71	86344036	1159
chr11	86426097	86426887	2.94	86426407	1160
chr11	87710422	87711072	3.43	87710562	1161
chr11	89595709	89596229	3.38	89595909	1162
chr11	93034429	93034699	2.37	93034699	1163
chr11	93113981	93114841	3.86	93114341	1164
chr11	93156840	93157270	3.45	93157090	1165
chr11	93866516	93866986	2.71	93866986	1166
chr11	94345987	94346679	2.94	94346469	1167
chr11	94439731	94440243	3.03	94439993	1168
chr11	95162249	95163679	3.17	95163292	1169
chr11	95296755	95297375	3.81	95297005	1170
chr11	95762512	95763016	3.21	95762835	1171
chr11	101485855	101486555	2.96	101486055	1172
chr11	101722629	101723449	2.74	101723059	1173
chr11	102467914	102468494	2.98	102468064	1174
chr11	105397989	105398529	3.12	105398019	1175
chr11	105452906	105453921	3.55	105453546	1176
chr11	106941506	106941826	2.11	106941616	1177
chr11	107384839	107385019	2.38	107384899	1178
chr11	107497225	107497665	3.53	107497525	1179
chr11	107598307	107599142	2.64	107598617	1180
chr11	107843273	107843613	3.59	107843363	1181
chr11	108040860	108041120	2.17	108041020	1182
chr11	109805748	109805908	2.91	109805908	1183
chr11	110675574	110676634	1.98	110676544	1184
chr11	111142204	111142554	2.88	111142384	1185
chr11	111247400	111247620	3.49	111247460	1186
chr11	111254539	111255375	2.78	111255319	1187
chr11	111401032	111401552	3.08	111401422	1188
chr11	111450035	111450345	2.19	111450345	1189
chr11	111462401	111463134	2.99	111462721	1190
chr11	111601983	111602453	3.49	111602433	1191
chr11	112690303	112690713	3.53	112690613	1192
chr11	113149460	113149650	2.75	113149600	1193
chr11	113251651	113251891	3.55	113251731	1194
chr11	113775972	113776935	3.49	113776452	1195
chr11	113815351	113815531	2.82	113815381	1196
chr11	116148789	116149219	3.19	116148999	1197
chr11	116163774	116164334	2.99	116164224	1198
chr11	116167629	116168389	2.69	116168179	1199
chr11	116213229	116213659	3.85	116213539	1200
chr11	116519738	116520418	3.27	116519928	1201
chr11	116554573	116555203	2.75	116554753	1202
chr11	116608254	116608376	2.71	116608254	1203
chr11	116692177	116692687	1.94	116692217	1204
chr11	116703555	116703795	2.94	116703775	1205
chr11	117628076	117628326	2.74	117628326	1206
chr11	117735216	117735636	3.01	117735456	1207
chr11	117777228	117777478	2.59	117777278	1208
chr11	117811185	117812082	2.39	117811975	1209
chr11	117948123	117948523	3.43	117948403	1210
chr11	118167047	118168327	2.75	118167047	1211
chr11	118286648	118287978	2.86	118286908	1212
chr11	118373846	118374186	2.78	118373846	1213
chr11	118393825	118395312	3.18	118394125	1214
chr11	118404902	118405642	3.2	118405332	1215
chr11	118432997	118433697	3.39	118433307	1216
chr11	118443427	118443817	2.79	118443767	1217
chr11	118460737	118460977	3.08	118460847	1218
chr11	118471212	118471722	3.92	118471292	1219
chr11	118497102	118497672	2.87	118497212	1220
chr11	118710251	118710591	2.88	118710411	1221
chr11	118757456	118757866	2.4	118757456	1222
chr11	120668233	120668963	3.36	120668613	1223
chr11	122437879	122438959	3.24	122438049	1224
chr11	123997504	123998352	2.96	123997764	1225
chr11	124048614	124048944	2.61	124048824	1226
chr11	124328761	124329401	3.45	124329051	1227
chr11	124487041	124487331	1.94	124487111	1228
chr11	124944406	124944516	1.77	124944436	1229
chr11	124966996	124967846	2.74	124967546	1230
chr11	125000671	125001031	2.91	125000841	1231
chr11	125278140	125278350	2.72	125278140	1232
chr11	125586593	125586993	3.01	125586873	1233
chr11	125643818	125644658	2.86	125643818	1234
chr11	125657576	125658176	2.53	125658096	1235
chr11	125678761	125679031	3.62	125679031	1236
chr11	129190815	129191015	2.59	129190995	1237
chr11	129270468	129270938	3.95	129270938	1238
chr11	129377413	129379125	3.46	129378495	1239
chr11	133599013	133599713	3.49	133599308	1240
chr11	133628017	133628847	3.32	133628715	1241
chr12	368568	369328	2.67	369138	1242
chr12	928934	929314	3.04	929054	1243
chr12	969839	970819	3.65	970439	1244
chr12	1670028	1670618	3.11	1670298	1245
chr12	1983773	1984023	3.01	1983773	1246
chr12	2791928	2792288	3.69	2792278	1247
chr12	2856584	2856949	3.65	2856604	1248
chr12	2869968	2870468	2.92	2870398	1249
chr12	3056182	3056592	3.31	3056522	1250
chr12	4300196	4300796	3.29	4300716	1251
chr12	4517627	4518117	2.36	4517877	1252
chr12	4628448	4628688	3.15	4628598	1253
chr12	6362563	6363763	3.34	6363543	1254
chr12	6430785	6431675	3.11	6431185	1255
chr12	6449929	6450649	3.22	6450079	1256
chr12	6472380	6473673	3.71	6472830	1257
chr12	6512669	6514119	4.05	6513979	1258
chr12	6547660	6548050	3.14	6547870	1259
chr12	6668576	6669226	2.75	6669226	1260
chr12	6703266	6703626	2.81	6703266	1261
chr12	6732385	6733235	3.32	6732405	1262
chr12	6830771	6831891	2.66	6831499	1263
chr12	6846533	6846783	2.7	6846703	1264
chr12	6852588	6852848	2.77	6852708	1265
chr12	6884267	6884387	2.73	6884357	1266
chr12	6893499	6893939	2.4	6893799	1267
chr12	6922928	6923608	3.69	6923538	1268
chr12	6949478	6950557	3.13	6950057	1269
chr12	6995938	6996378	2.79	6996328	1270
chr12	7173629	7173949	2.21	7173749	1271
chr12	8125619	8126269	3.18	8126269	1272
chr12	8993354	8994154	2.74	8993534	1273
chr12	9108768	9108958	2.84	9108798	1274
chr12	9159749	9159989	2.25	9159889	1275
chr12	10657325	10657585	2.78	10657475	1276
chr12	10767136	10767366	2.56	10767136	1277
chr12	11215264	11215684	3.66	11215424	1278
chr12	11693279	11693629	2.41	11693469	1279
chr12	12310958	12311788	2.91	12311138	1280
chr12	12401106	12401903	2.96	12401423	1281
chr12	12655772	12656232	2.66	12656202	1282
chr12	12760410	12762151	2.93	12760610	1283
chr12	12768926	12770206	2.57	12769516	1284
chr12	13044325	13044995	3.05	13044735	1285
chr12	14815167	14815447	3.74	14815447	1286
chr12	14818086	14818736	2.76	14818416	1287
chr12	14847733	14848083	2.87	14847837	1288
chr12	15833464	15834074	3.06	15833744	1289
chr12	15926214	15926764	4.16	15926374	1290
chr12	15955359	15955669	2.53	15955599	1291
chr12	16391713	16392143	2.5	16391863	1292
chr12	19483684	19483924	3.48	19483924	1293
chr12	21481752	21482022	2.79	21481792	1294
chr12	21545461	21546091	2.97	21545791	1295
chr12	22090450	22090600	2.17	22090600	1296
chr12	22588521	22589051	3.09	22588521	1297
chr12	22668950	22669450	3.51	22669380	1298
chr12	25239346	25240006	3.19	25239517	1299
chr12	26982135	26982995	3.46	26982535	1300
chr12	27066724	27066904	3.32	27066754	1301
chr12	27288289	27288509	2.74	27288319	1302
chr12	27567866	27568466	3.63	27568406	1303
chr12	27754770	27755150	3.36	27755100	1304
chr12	29425178	29425618	2.7	29425618	1305
chr12	30739843	30740393	2.03	30740063	1306
chr12	31117771	31118211	2.29	31118021	1307
chr12	31368471	31368661	2.83	31368471	1308
chr12	31370195	31370505	2.06	31370375	1309
chr12	31773154	31773674	2.23	31773204	1310
chr12	32723235	32723665	3.75	32723615	1311
chr12	32799915	32800225	3.38	32800195	1312
chr12	32941288	32941648	2.38	32941468	1313
chr12	37585542	37586862	1.96	37585772	1314
chr12	38123020	38123930	3.35	38123710	1315
chr12	41005978	41006504	3.39	41006228	1316
chr12	42438701	42439281	3.1	42439041	1317
chr12	42486280	42486680	2.82	42486620	1318
chr12	44670311	44671131	3.19	44670591	1319
chr12	44948641	44949241	2.8	44949001	1320
chr12	45037535	45037715	1.88	45037715	1321
chr12	45052717	45054087	4.02	45052787	1322
chr12	46385866	46386266	3.26	46385976	1323
chr12	46785809	46786259	2.9	46786169	1324
chr12	46837469	46837789	1.91	46837499	1325
chr12	47031203	47031413	2.35	47031203	1326
chr12	47362095	47362465	4.18	47362095	1327
chr12	47396913	47397143	2.28	47397063	1328
chr12	47532089	47532419	1.86	47532169	1329
chr12	47545745	47546275	3.6	47545985	1330
chr12	47637402	47637752	2.31	47637452	1331
chr12	47749900	47750270	1.54	47750000	1332
chr12	47790542	47791242	2.34	47790582	1333
chr12	47811284	47811824	3.69	47811354	1334
chr12	47944986	47945286	3.62	47945146	1335
chr12	48002913	48003273	3.6	48002913	1336
chr12	48046594	48047604	3.16	48046994	1337
chr12	48247655	48248585	3.59	48248175	1338
chr12	48302604	48303294	2.21	48302714	1339
chr12	48421415	48422385	3.22	48421515	1340
chr12	48522967	48523247	2.93	48523007	1341
chr12	48765183	48765453	3.43	48765203	1342
chr12	48783762	48784242	2.93	48784242	1343
chr12	48790961	48792341	2.96	48792141	1344
chr12	48847191	48847901	2.36	48847281	1345
chr12	48963434	48964114	3.53	48963804	1346
chr12	49080601	49081091	2.75	49080831	1347
chr12	49185099	49185199	2.84	49185099	1348
chr12	49443782	49444162	2.97	49443782	1349
chr12	49706254	49706754	3.72	49706474	1350
chr12	49727803	49728533	3.35	49728403	1351
chr12	49763495	49763925	4.05	49763665	1352
chr12	49853108	49853528	3.05	49853218	1353
chr12	49918777	49919037	2.79	49918877	1354
chr12	49950354	49950804	1.89	49950664	1355
chr12	51584945	51585585	3.31	51584945	1356
chr12	51628954	51629284	4.07	51629154	1357
chr12	51686153	51686683	2.72	51686473	1358
chr12	51729581	51730061	1.67	51729671	1359
chr12	51759312	51760152	3.29	51759642	1360
chr12	51783176	51783706	2.15	51783476	1361
chr12	51860066	51861402	3	51860606	1362
chr12	51931781	51932321	2.19	51932321	1363
chr12	51975318	51975758	3.62	51975758	1364
chr12	51979443	51979943	2.9	51979863	1365
chr12	52001466	52001896	3.13	52001616	1366
chr12	52121367	52121817	3.04	52121697	1367
chr12	52131867	52132127	3.26	52131997	1368
chr12	52179946	52181086	2.56	52180536	1369
chr12	52306310	52306760	2.51	52306440	1370
chr12	52868823	52869163	2.84	52868823	1371
chr12	52959489	52961396	3.66	52960776	1372
chr12	54361650	54361860	2.81	54361810	1373
chr12	54396052	54396262	1.7	54396262	1374
chr12	54408911	54409771	3.3	54409421	1375
chr12	54497598	54498528	3.39	54497988	1376
chr12	54509668	54510828	3.52	54509908	1377
chr12	54607761	54608401	3.17	54607789	1378
chr12	54646298	54647038	2.01	54646628	1379
chr12	54653413	54654283	2.63	54654053	1380
chr12	54677303	54677593	2.48	54677343	1381
chr12	54721853	54722153	2.86	54722113	1382
chr12	54759153	54760303	2.77	54759273	1383
chr12	54784016	54784796	2.96	54784556	1384
chr12	54796380	54798471	3.99	54798211	1385
chr12	54831875	54832605	3.06	54832465	1386
chr12	54837817	54838577	5.22	54838327	1387
chr12	54901806	54902476	3.24	54901876	1388
chr12	54910038	54911038	3.39	54910718	1389
chr12	54938634	54938894	2.27	54938724	1390
chr12	54946727	54947127	3.46	54946987	1391
chr12	54996212	54996502	2.4	54996242	1392
chr12	55013842	55014752	3	55014132	1393
chr12	55040031	55040591	2.29	55040171	1394
chr12	55129275	55129695	2.89	55129505	1395
chr12	55148427	55148807	2.67	55148637	1396
chr12	55325954	55326454	2.98	55325974	1397
chr12	55368031	55369301	3.36	55368141	1398
chr12	55405163	55405733	3.13	55405363	1399
chr12	55432268	55432378	2.55	55432308	1400
chr12	55758677	55758887	2.06	55758837	1401
chr12	55768111	55768621	2.67	55768621	1402
chr12	55791253	55792083	2.87	55791823	1403
chr12	55807343	55808563	3.42	55808403	1404
chr12	55909655	55909925	2.56	55909745	1405
chr12	56111080	56111450	3.04	56111420	1406
chr12	56168002	56168242	2.81	56168142	1407
chr12	56200412	56201192	2.49	56200412	1408
chr12	56227080	56227240	2.43	56227090	1409
chr12	56270928	56271498	3.03	56271328	1410
chr12	56424375	56425225	3.1	56424930	1411
chr12	56432266	56432856	2.75	56432456	1412
chr12	56452034	56452907	2.79	56452204	1413
chr12	56462760	56463000	2.95	56462800	1414
chr12	56621191	56621451	3.08	56621421	1415
chr12	60939758	60940628	2.96	60940518	1416
chr12	61283306	61283786	3.27	61283686	1417
chr12	61614956	61615276	2.56	61615186	1418
chr12	62459948	62460068	3.52	62459948	1419
chr12	62902147	62902777	2.6	62902347	1420
chr12	63084214	63084674	3.27	63084294	1421
chr12	63131811	63132171	3.57	63131931	1422
chr12	63439334	63439694	2.79	63439394	1423
chr12	63849472	63849812	3.15	63849672	1424
chr12	64503938	64504168	2.48	64504058	1425
chr12	64810655	64811135	2.82	64810945	1426
chr12	64849856	64850206	3.16	64849906	1427
chr12	64982557	64982777	2.03	64982587	1428
chr12	65948670	65949570	3.23	65949520	1429
chr12	67012294	67012864	2.63	67012774	1430
chr12	67290545	67290955	3.53	67290645	1431
chr12	67366692	67367162	2.98	67367162	1432
chr12	67426024	67426404	2.52	67426214	1433
chr12	67487712	67488382	2.85	67488322	1434
chr12	67919411	67919791	3.5	67919741	1435
chr12	68039723	68039973	3.15	68039903	1436
chr12	68150387	68150627	3.1	68150587	1437
chr12	68265346	68265686	4.01	68265506	1438
chr12	70119474	70120244	3.01	70119934	1439
chr12	70343385	70344581	3.63	70344451	1440
chr12	70365919	70366319	3.6	70366259	1441
chr12	70519810	70519970	1.9	70519970	1442
chr12	73217768	73218088	2.76	73218018	1443
chr12	74191524	74191824	2.62	74191744	1444
chr12	74710567	74711987	3.99	74711617	1445
chr12	74764552	74764842	2.88	74764772	1446
chr12	75244500	75244890	3.19	75244700	1447
chr12	75455922	75456592	3.23	75455922	1448
chr12	75961650	75962400	2.45	75961780	1449
chr12	78587036	78587816	3.28	78587726	1450
chr12	79974131	79974401	2.78	79974371	1451
chr12	81254485	81255125	3.45	81254935	1452
chr12	86931711	86932061	3.35	86931851	1453
chr12	87038173	87038733	3.14	87038286	1454
chr12	87476548	87476748	2.85	87476638	1455
chr12	88248669	88250039	2.95	88249919	1456
chr12	88420862	88421492	2.43	88421132	1457
chr12	91042003	91042453	4.46	91042113	1458
chr12	91825530	91826050	2.78	91825750	1459
chr12	92273764	92274194	3.1	92274194	1460
chr12	92338359	92338869	3.38	92338449	1461
chr12	92363612	92363902	3.16	92363902	1462
chr12	92573463	92573773	2.83	92573713	1463
chr12	93355814	93356474	2.66	93356144	1464
chr12	93899804	93900184	2.95	93899974	1465
chr12	93969501	93969931	2.46	93969681	1466
chr12	94370075	94370475	3.03	94370205	1467
chr12	94838721	94839881	2.92	94838841	1468
chr12	94931668	94932138	3.33	94931748	1469
chr12	97411537	97412047	2.63	97411757	1470
chr12	97489515	97490045	3.69	97489925	1471
chr12	97540700	97541702	2.76	97541572	1472
chr12	99096946	99097216	2.77	99097216	1473
chr12	99163150	99163750	2.87	99163230	1474
chr12	99469671	99470081	2.14	99469901	1475
chr12	100176329	100176559	2.82	100176469	1476
chr12	100303865	100304515	2.45	100304435	1477
chr12	100592999	100593799	3.78	100593429	1478
chr12	100958139	100958359	2.01	100958179	1479
chr12	101016006	101016666	2.72	101016436	1480
chr12	101813713	101814033	2.72	101813783	1481
chr12	102825490	102826820	3.44	102826740	1482
chr12	102861785	102862305	3.59	102861935	1483
chr12	102960458	102960958	2.65	102960958	1484
chr12	103183118	103183368	3.3	103183368	1485
chr12	103882345	103882765	2.81	103882705	1486
chr12	104003513	104004313	3.85	104004083	1487
chr12	104132320	104132720	3.47	104132660	1488
chr12	105036373	105036703	1.66	105036643	1489
chr12	105253770	105254130	3.69	105254130	1490
chr12	105851926	105852938	3.18	105852198	1491
chr12	105883219	105883529	2.79	105883219	1492
chr12	105989637	105990547	2.5	105990397	1493
chr12	106581921	106582181	3.2	106582131	1494
chr12	107411092	107411652	2.55	107411342	1495
chr12	107458559	107459003	3.06	107458793	1496
chr12	107627586	107628556	2.49	107627586	1497
chr12	107993860	107994230	2.63	107994030	1498
chr12	108016234	108017124	2.89	108016234	1499
chr12	108377803	108378337	2.54	108378177	1500
chr12	108473847	108474517	3.04	108473847	1501
chr12	108896695	108897135	2.76	108896835	1502
chr12	108899699	108899959	2.87	108899909	1503
chr12	109350703	109351003	3.06	109350833	1504
chr12	109368614	109369944	2.48	109368784	1505
chr12	109402194	109402815	3.04	109402474	1506
chr12	110500095	110501225	2.61	110500095	1507
chr12	110586284	110586766	3.66	110586684	1508
chr12	110742053	110742653	2.28	110742283	1509
chr12	110913186	110914650	3.27	110913796	1510
chr12	111009264	111009734	3.42	111009374	1511
chr12	111025925	111026275	3.24	111026275	1512
chr12	111309986	111310216	3.63	111310076	1513
chr12	111319210	111319410	3.44	111319280	1514
chr12	112085499	112086519	4.01	112086099	1515
chr12	112121350	112122534	3.83	112122164	1516
chr12	112235480	112235630	2.88	112235610	1517
chr12	112322780	112323110	1.99	112322990	1518
chr12	112866736	112867066	2.74	112866806	1519
chr12	113584514	113585354	3.06	113584874	1520
chr12	115638350	115638850	2.03	115638758	1521
chr12	115811305	115811555	3	115811555	1522
chr12	116090845	116091165	3.23	116091005	1523
chr12	116917134	116917404	2.92	116917314	1524
chr12	116961886	116962926	2.55	116962066	1525
chr12	117036374	117036744	3.55	117036664	1526
chr12	117273096	117274016	3.15	117273706	1527
chr12	117276669	117277209	2.25	117277159	1528
chr12	118568325	118568655	3.23	118568595	1529
chr12	119017144	119017934	3.23	119017604	1530
chr12	119095068	119095948	3.17	119095688	1531
chr12	119101579	119101969	3.9	119101679	1532
chr12	119338318	119338778	2.36	119338498	1533
chr12	119346597	119347400	3.33	119346937	1534
chr12	119370293	119370733	2.68	119370293	1535
chr12	119396287	119396807	3.89	119396657	1536
chr12	119429525	119429975	3.36	119429705	1537
chr12	119481745	119482435	3.23	119481775	1538
chr12	119586843	119587713	2.64	119587713	1539
chr12	119626216	119626536	2.12	119626536	1540
chr12	119804916	119805026	1.65	119805026	1541
chr12	119878683	119879383	3.12	119878953	1542
chr12	119916845	119917105	2.72	119917015	1543
chr12	120252777	120253127	3.73	120252817	1544
chr12	120300116	120300980	3.08	120300530	1545
chr12	120697330	120698590	3.65	120697750	1546
chr12	120759314	120759864	3.02	120759454	1547
chr12	120789100	120789540	2.66	120789510	1548
chr12	121235304	121235984	3.23	121235484	1549
chr12	121275762	121276042	3.16	121275802	1550
chr12	121432531	121433131	2.08	121433131	1551
chr12	121509907	121510517	3.51	121510227	1552
chr12	121536003	121536663	3.91	121536363	1553
chr12	121761891	121762401	3.29	121762241	1554
chr12	121984101	121984897	2.98	121984747	1555
chr12	122242067	122242507	3.93	122242507	1556
chr12	122281522	122281752	1.69	122281612	1557
chr12	122393084	122393334	2.1	122393314	1558
chr12	122467535	122467705	2.83	122467625	1559
chr12	122593665	122594215	3.82	122594125	1560
chr12	122642828	122643408	3.15	122643198	1561
chr12	122721539	122721879	3.86	122721559	1562
chr12	123873097	123873737	3.64	123873247	1563
chr12	123923141	123924762	3.33	123924272	1564
chr12	123998422	123998622	2.86	123998482	1565
chr12	124074579	124074739	2.41	124074599	1566
chr12	127833456	127834006	2.99	127833466	1567
chr12	129880252	129881162	3.07	129881102	1568
chr12	130861469	130862019	2.4	130861819	1569
chr12	131079786	131080226	3.02	131080016	1570
chr12	131234912	131235182	2.69	131235082	1571
chr12	131295117	131295408	3.64	131295348	1572
chr12	131897140	131897640	2.45	131897640	1573
chr12	132074657	132075177	3.25	132074877	1574
chr12	132173030	132173580	2.97	132173420	1575
chr12	132224242	132224492	2.79	132224492	1576
chr12	132267071	132267501	2.27	132267301	1577
chr12	132317078	132317738	2.76	132317128	1578
chr12	132368419	132368519	2.66	132368419	1579
chr13	19105474	19105934	2.16	19105934	1580
chr13	19254917	19255307	2.93	19255097	1581
chr13	19335539	19336229	2.85	19335949	1582
chr13	20038732	20039362	3.78	20039332	1583
chr13	20245882	20246192	3.34	20246072	1584
chr13	20533509	20533999	3.18	20533709	1585
chr13	20612249	20612819	3.4	20612669	1586
chr13	20648406	20649385	3.72	20648865	1587
chr13	21076177	21076537	3.68	21076177	1588
chr13	23632865	23633035	2.51	23632915	1589
chr13	23984773	23985153	3.67	23984903	1590
chr13	24394853	24395343	2.44	24395343	1591
chr13	24773513	24773883	2.67	24773883	1592
chr13	25694333	25694643	3.25	25694333	1593
chr13	26723280	26723880	2.97	26723440	1594
chr13	26922536	26923066	3.04	26922676	1595
chr13	27092814	27094067	2.98	27093087	1596
chr13	28131005	28131395	3.26	28131165	1597
chr13	29322285	29322845	2.78	29322845	1598
chr13	29938028	29938358	2.87	29938028	1599
chr13	30089164	30090054	3.09	30089304	1600
chr13	31503201	31503591	1.78	31503401	1601
chr13	31787481	31787791	2.84	31787601	1602
chr13	32757703	32758223	3.47	32757783	1603
chr13	36472111	36473091	3.36	36472532	1604
chr13	36531601	36531931	2.98	36531641	1605
chr13	37821572	37822172	2.61	37822092	1606
chr13	38510068	38510788	2.88	38510188	1607
chr13	39127698	39128008	2.71	39127958	1608
chr13	40261232	40261482	2.69	40261442	1609
chr13	40393805	40394195	2.5	40393935	1610
chr13	40532471	40533861	4.12	40533501	1611
chr13	40604870	40605031	2.62	40604930	1612
chr13	40735538	40735698	2.51	40735678	1613
chr13	40783262	40783592	2.47	40783302	1614
chr13	43351652	43352152	2.55	43352012	1615
chr13	44049256	44049966	2.63	44049296	1616
chr13	44461309	44461879	2.8	44461666	1617
chr13	44592486	44592806	2.88	44592706	1618
chr13	44813154	44813924	4.04	44813224	1619
chr13	44936836	44937666	2.6	44937246	1620
chr13	46269193	46269563	3.24	46269193	1621
chr13	47473298	47473888	3.01	47473558	1622
chr13	47509498	47509878	2.78	47509878	1623
chr13	47567086	47567406	2.33	47567256	1624
chr13	47775473	47776043	3.05	47775693	1625
chr13	48447674	48449024	3.04	48448314	1626
chr13	48719778	48720278	2.58	48720048	1627
chr13	48915445	48916675	3.45	48915975	1628
chr13	49057565	49058105	2.52	49057635	1629
chr13	49163567	49163997	3.27	49163837	1630
chr13	49264893	49265663	3.38	49265103	1631
chr13	49408342	49408682	2.18	49408392	1632
chr13	49468648	49469318	3.63	49469218	1633
chr13	49554130	49554620	3.38	49554570	1634
chr13	50924255	50925925	4.07	50925255	1635
chr13	51055659	51057220	3.21	51056699	1636
chr13	51276369	51276999	2.98	51276509	1637
chr13	51483486	51484786	3.63	51484126	1638
chr13	51631778	51631948	3.12	51631818	1639
chr13	51927371	51927741	2.52	51927741	1640
chr13	52124206	52125166	3.03	52124446	1641
chr13	59868094	59869254	3.4	59869134	1642
chr13	72199457	72200137	2.35	72199667	1643
chr13	72253852	72254342	2.7	72254032	1644
chr13	74954086	74954696	2.32	74954646	1645
chr13	75009812	75010532	3.23	75009912	1646
chr13	75021382	75022072	2.58	75021982	1647
chr13	78131140	78131340	2.71	78131220	1648
chr13	78878219	78878689	2.91	78878309	1649
chr13	78953250	78953640	2.57	78953590	1650
chr13	94046309	94046759	3.53	94046469	1651
chr13	95094790	95095280	2.87	95094860	1652
chr13	95126754	95127534	3.61	95126754	1653
chr13	95503463	95503983	3.29	95503593	1654
chr13	96883281	96884181	3.19	96884061	1655
chr13	97592649	97593079	2.76	97592909	1656
chr13	98027895	98028355	2.79	98027895	1657
chr13	98650408	98651328	3.31	98650898	1658
chr13	98951433	98951863	2.67	98951473	1659
chr13	99056411	99057051	2.58	99056651	1660
chr13	99538922	99539512	3.62	99539162	1661
chr13	102046828	102047438	3.11	102047128	1662
chr13	102248914	102249603	2.68	102249254	1663
chr13	102296039	102296319	2.92	102296119	1664
chr13	106018308	106018738	3.56	106018428	1665
chr13	107668458	107668938	3.21	107668548	1666
chr13	110011976	110012426	2.36	110011976	1667
chr13	110065793	110066646	3.68	110066093	1668
chr13	110162450	110163800	2.65	110163740	1669
chr13	110365292	110366262	3.04	110366022	1670
chr13	112290307	112290877	2.71	112290607	1671
chr13	112807630	112808280	2.33	112807630	1672
chr13	112824927	112825247	3.29	112825247	1673
chr13	112860753	112861113	2.16	112861003	1674
chr13	112910875	112911295	3.03	112911175	1675
chr13	114018408	114018708	3.35	114018658	1676
chr13	114064374	114065314	3.48	114065314	1677
chr13	114097781	114098031	2.59	114097981	1678
chr14	18719691	18720131	1.75	18719991	1679
chr14	18995294	18995664	2.04	18995424	1680
chr14	19881160	19881700	3.07	19881570	1681
chr14	19951255	19951595	3.3	19951405	1682
chr14	19992424	19993503	3.29	19993184	1683
chr14	19999265	20000025	2.85	19999995	1684
chr14	20527813	20528133	2.88	20527933	1685
chr14	20807267	20808227	3.41	20807387	1686
chr14	20922200	20922390	2.27	20922240	1687
chr14	21014540	21015420	2.51	21015200	1688
chr14	21049186	21049526	2.69	21049426	1689
chr14	22305635	22305745	2.37	22305725	1690
chr14	22368910	22369110	2.37	22368910	1691
chr14	22410745	22411005	2.37	22410905	1692
chr14	22468356	22468676	2.68	22468506	1693
chr14	22496005	22496285	2.1	22496175	1694
chr14	22521513	22521913	2.8	22521543	1695
chr14	22549487	22549707	2.1	22549537	1696
chr14	22573761	22574041	2.49	22573761	1697
chr14	22633832	22634888	2.72	22633932	1698
chr14	22824988	22825738	3.04	22825078	1699
chr14	22841722	22842022	2.2	22841892	1700
chr14	22845420	22846040	2.48	22845580	1701
chr14	23090833	23091053	1.8	23090833	1702
chr14	23094955	23095245	2.77	23095245	1703
chr14	23492609	23493121	2.44	23492841	1704
chr14	23633073	23633523	3.72	23633473	1705
chr14	23652785	23653998	2.54	23652785	1706
chr14	23674682	23675362	3	23675252	1707
chr14	23680622	23680952	2.57	23680952	1708
chr14	23685580	23686910	2.36	23685670	1709
chr14	23727671	23728101	2.44	23727801	1710
chr14	23734527	23735057	2.73	23734827	1711
chr14	23754895	23755125	2.6	23755125	1712
chr14	23770783	23772367	2.94	23771223	1713
chr14	23781499	23782069	3.65	23781619	1714
chr14	23810418	23810818	3.26	23810618	1715
chr14	23838471	23839031	2.78	23838882	1716
chr14	23968736	23969020	2.86	23968846	1717
chr14	23981667	23982167	2.69	23981667	1718
chr14	30097992	30098252	1.97	30098102	1719
chr14	30160786	30161436	2.72	30161226	1720
chr14	30564588	30565775	2.53	30565495	1721
chr14	30746099	30747459	3.73	30746969	1722
chr14	30959313	30959853	3.93	30959583	1723
chr14	30996207	30996537	3.4	30996377	1724
chr14	31100280	31100580	2.53	31100330	1725
chr14	31616002	31616484	2.67	31616182	1726
chr14	33489892	33490052	2.29	33489972	1727
chr14	34078533	34078673	2.66	34078533	1728
chr14	34168891	34169451	3.47	34169051	1729
chr14	34521286	34522156	3.45	34521456	1730
chr14	34584884	34585494	3.3	34585054	1731
chr14	34660712	34661745	2.46	34660882	1732
chr14	34830889	34831499	3.32	34831289	1733
chr14	34943528	34944248	3.11	34943528	1734
chr14	35348038	35348318	2.75	35348288	1735
chr14	35365212	35365532	2.7	35365312	1736
chr14	35859456	35859656	2.43	35859456	1737
chr14	36736631	36737051	2.53	36737011	1738
chr14	37134575	37135285	2.36	37134935	1739
chr14	38642013	38642583	2.95	38642183	1740
chr14	38653082	38653352	3.29	38653262	1741
chr14	38709122	38709462	2.35	38709142	1742
chr14	38713764	38714364	2.75	38714174	1743
chr14	38971266	38971686	2.42	38971596	1744
chr14	44500475	44501330	3.26	44500830	1745
chr14	44623028	44623208	3.46	44623048	1746
chr14	44674767	44674987	2.5	44674907	1747
chr14	44792041	44793081	2.33	44792701	1748
chr14	49122709	49122989	3.05	49122849	1749
chr14	49134939	49135717	2.78	49135567	1750
chr14	49156541	49157764	3.81	49157071	1751
chr14	49170310	49172143	3.79	49170640	1752
chr14	49224520	49224960	2.46	49224870	1753
chr14	49229359	49229729	2.75	49229539	1754
chr14	49389154	49389354	2.62	49389314	1755
chr14	49428933	49429743	3.64	49429203	1756
chr14	49652851	49653371	3.77	49652991	1757
chr14	49768286	49768756	3.21	49768436	1758
chr14	49848311	49849392	3.22	49848982	1759
chr14	50204608	50205108	3.13	50204978	1760
chr14	50480819	50481279	2.86	50480819	1761
chr14	50776550	50776850	3.72	50776770	1762
chr14	51187762	51188472	2.79	51187872	1763
chr14	51525607	51526117	3.19	51526117	1764
chr14	52088838	52089318	2.23	52088918	1765
chr14	52231994	52232494	2.73	52232494	1766
chr14	52243252	52243842	3.34	52243312	1767
chr14	52266516	52266856	3.03	52266726	1768
chr14	52327968	52328648	3.45	52328038	1769
chr14	52487475	52488275	3.03	52487835	1770
chr14	53493197	53493767	2.68	53493197	1771
chr14	53933320	53933650	2.67	53933650	1772
chr14	53977726	53977996	3.43	53977776	1773
chr14	54025339	54025529	2.54	54025429	1774
chr14	54439104	54439454	3.95	54439194	1775
chr14	54563378	54563917	3.11	54563497	1776
chr14	54587768	54588298	3.37	54588248	1777
chr14	54948154	54948634	2.53	54948154	1778
chr14	56116170	56116470	3.41	56116290	1779
chr14	56804694	56805831	3.56	56805291	1780
chr14	57781120	57781510	3.26	57781200	1781
chr14	57834390	57835375	3.23	57834955	1782
chr14	58724756	58725326	3.09	58724876	1783
chr14	59020691	59021261	3.56	59020811	1784
chr14	59456038	59456338	2.5	59456338	1785
chr14	59701682	59701852	2.76	59701832	1786
chr14	59784562	59785942	3.69	59785412	1787
chr14	60185798	60186258	2.92	60185868	1788
chr14	60271197	60271367	3.64	60271217	1789
chr14	60517318	60518123	2.48	60517643	1790
chr14	61231626	61232136	3.36	61232036	1791
chr14	61298564	61299094	2.96	61298964	1792
chr14	63079737	63080357	2.95	63080047	1793
chr14	63875222	63875832	3.46	63875652	1794
chr14	63924245	63924865	2.31	63924445	1795
chr14	64039938	64041431	3.79	64040438	1796
chr14	64450727	64451037	3.75	64450897	1797
chr14	64638794	64639674	2.96	64638794	1798
chr14	66777028	66777598	1.8	66777388	1799
chr14	66896092	66897002	2.67	66896782	1800
chr14	67069339	67069649	2.24	67069339	1801
chr14	67136556	67136876	2.72	67136726	1802
chr14	67156056	67156476	2.21	67156366	1803
chr14	67211166	67211666	1.85	67211426	1804
chr14	67232048	67232388	3.54	67232208	1805
chr14	67353000	67353190	2.6	67353040	1806
chr14	68328964	68330763	3.48	68329443	1807
chr14	68515534	68516074	3.79	68515774	1808
chr14	68689327	68690147	2.32	68690147	1809
chr14	68934428	68935448	2.87	68934809	1810
chr14	69303147	69303717	4.21	69303577	1811
chr14	69415710	69416010	4.32	69415810	1812
chr14	69896022	69896332	2.94	69896022	1813
chr14	69953350	69953560	2.99	69953510	1814
chr14	70136962	70137432	3.09	70137172	1815
chr14	72563465	72563855	1.88	72563575	1816
chr14	72594528	72595148	3.89	72595038	1817
chr14	72672752	72673452	2.44	72673052	1818
chr14	72994924	72995294	2.78	72994924	1819
chr14	73027276	73027596	3.65	73027596	1820
chr14	73180989	73181609	3.05	73181329	1821
chr14	73388225	73388525	3.11	73388415	1822
chr14	73422771	73423421	2.98	73423341	1823
chr14	73486293	73487143	3.38	73486883	1824
chr14	73620804	73621854	4.17	73621454	1825
chr14	73839245	73839555	3.54	73839285	1826
chr14	74029662	74030582	3.14	74029742	1827
chr14	74249295	74249795	2.78	74249401	1828
chr14	74417786	74418486	3.01	74418256	1829
chr14	74459535	74459775	3.42	74459635	1830
chr14	74491869	74492629	3.91	74491969	1831
chr14	74539145	74539575	2.67	74539485	1832
chr14	74587761	74588021	2.85	74587761	1833
chr14	74600314	74600694	1.98	74600474	1834
chr14	74605642	74606202	3.17	74605932	1835
chr14	74663328	74663808	3.34	74663728	1836
chr14	74712870	74713130	3.39	74712870	1837
chr14	74815098	74815458	3.21	74815348	1838
chr14	75196818	75197548	2.16	75197038	1839
chr14	75688044	75688184	2.9	75688164	1840
chr14	76348838	76349058	3.36	76348898	1841
chr14	76633735	76634445	3.06	76633995	1842
chr14	76856473	76857603	3.07	76857393	1843
chr14	76993399	76994582	3.3	76994272	1844
chr14	77152688	77153068	2.6	77152688	1845
chr14	77243712	77244394	3.16	77244252	1846
chr14	77296630	77297255	2.51	77297175	1847
chr14	77336161	77336381	3.48	77336381	1848
chr14	80756912	80757922	3.54	80757252	1849
chr14	81069761	81070131	2.9	81069841	1850
chr14	87921588	87921938	2.97	87921588	1851
chr14	88098669	88099249	3.65	88099229	1852
chr14	88360697	88360917	3.29	88360797	1853
chr14	88953832	88954182	1.76	88954092	1854
chr14	89490553	89491053	2.14	89490663	1855
chr14	89491986	89492606	2.99	89492066	1856
chr14	89792591	89792821	3.08	89792591	1857
chr14	89932604	89933274	3.57	89933154	1858
chr14	90650131	90650971	2.52	90650151	1859
chr14	91046391	91047231	3.71	91046581	1860
chr14	91575848	91576494	3.69	91576254	1861
chr14	91642562	91642842	2.16	91642622	1862
chr14	91657346	91658451	3.39	91657991	1863
chr14	92284514	92284974	3.52	92284734	1864
chr14	92330077	92330367	2.18	92330147	1865
chr14	92720648	92721170	3.38	92720830	1866
chr14	92742889	92743618	3.22	92742989	1867
chr14	92869286	92869496	2.96	92869446	1868
chr14	93562401	93562511	2.38	93562491	1869
chr14	93616942	93617526	3.36	93617266	1870
chr14	93828939	93829549	3.24	93829149	1871
chr14	93988806	93988916	2.49	93988916	1872
chr14	94117258	94117638	2.55	94117258	1873
chr14	94148494	94148654	2.08	94148524	1874
chr14	94693787	94694307	2.27	94693817	1875
chr14	95070610	95071060	2.37	95070720	1876
chr14	95927645	95928215	1.88	95927855	1877
chr14	96037947	96038497	3.27	96038197	1878
chr14	99017464	99018184	3.1	99017534	1879
chr14	99911675	99912735	3.23	99912235	1880
chr14	101297226	101297426	2.92	101297426	1881
chr14	101500681	101500911	4.46	101500741	1882
chr14	101622960	101623880	3.94	101622960	1883
chr14	101675399	101676164	3.24	101675829	1884
chr14	101898831	101899051	3.41	101898831	1885
chr14	102128048	102128818	3.44	102128418	1886
chr14	102458681	102458901	2.82	102458871	1887
chr14	102869650	102870420	3.38	102869890	1888
chr14	102921308	102921658	3.36	102921658	1889
chr14	103064370	103065350	2.47	103065110	1890
chr14	103164191	103165481	3.01	103164981	1891
chr14	103457456	103457666	3.15	103457576	1892
chr14	104203015	104203925	2.32	104203495	1893
chr14	104225727	104226497	1.58	104225727	1894
chr14	104290228	104290718	2.79	104290678	1895
chr14	104558953	104559303	3.24	104559023	1896
chr14	104838349	104839189	3.5	104838639	1897
chr14	104956685	104956925	2.87	104956685	1898
chr15	20384677	20385097	3.71	20384947	1899
chr15	20585624	20586084	2.69	20585844	1900
chr15	23235086	23235636	2.94	23235086	1901
chr15	26241120	26241410	2.97	26241190	1902
chr15	27349174	27349604	2.73	27349334	1903
chr15	28982982	28983592	3.25	28983502	1904
chr15	29405339	29406069	2.99	29405449	1905
chr15	30694367	30695047	2.24	30694607	1906
chr15	32180959	32181741	3.24	32181421	1907
chr15	32289440	32289720	3.43	32289440	1908
chr15	32304295	32304655	3.14	32304585	1909
chr15	32422478	32422678	3.44	32422558	1910
chr15	32446896	32447146	2.45	32447096	1911
chr15	33049186	33049376	3.38	33049206	1912
chr15	33067621	33068141	3.72	33068021	1913
chr15	33625511	33626131	3.6	33625531	1914
chr15	35179901	35181271	2.51	35179941	1915
chr15	36331582	36331962	3.36	36331962	1916
chr15	36533581	36533821	2.52	36533751	1917
chr15	37660316	37660716	3.36	37660546	1918
chr15	37862148	37862808	2.34	37862438	1919
chr15	38118298	38118848	2.27	38118606	1920
chr15	38462328	38462538	1.8	38462378	1921
chr15	38484772	38485152	3.28	38485152	1922
chr15	38550052	38550353	3.03	38550282	1923
chr15	38644305	38644615	2.36	38644385	1924
chr15	38648717	38648997	2.87	38648887	1925
chr15	38774105	38774725	3.2	38774295	1926
chr15	38834595	38834965	2.77	38834955	1927
chr15	38842811	38843751	3.22	38843711	1928
chr15	38886469	38887329	3.08	38886679	1929
chr15	38973674	38974054	2.26	38973874	1930
chr15	39195577	39196517	3.28	39195987	1931
chr15	39310132	39311012	2.31	39310902	1932
chr15	39411794	39412554	2.37	39412126	1933
chr15	39481809	39482089	3.16	39481969	1934
chr15	39496222	39496802	2.83	39496272	1935
chr15	39572718	39573158	2.89	39573058	1936
chr15	39623560	39623890	3.01	39623560	1937
chr15	39700670	39701120	2.97	39701040	1938
chr15	39853618	39854188	2.72	39853798	1939
chr15	39907624	39907784	3.02	39907624	1940
chr15	40051859	40052379	3.46	40051899	1941
chr15	40287629	40287819	2.92	40287669	1942
chr15	40352560	40354138	3.58	40352758	1943
chr15	40574971	40575301	2.63	40575001	1944
chr15	40628167	40628617	3.54	40628302	1945
chr15	40816534	40817124	3.39	40816534	1946
chr15	41185357	41185737	2.88	41185737	1947
chr15	41213058	41213188	3.43	41213058	1948
chr15	41409530	41410278	3.63	41409845	1949
chr15	41589953	41590413	1.72	41589953	1950
chr15	41825565	41826703	4.17	41825973	1951
chr15	41856294	41857161	2.5	41856644	1952
chr15	41874446	41874736	2.06	41874656	1953
chr15	41904068	41904488	3.4	41904268	1954
chr15	41906515	41906635	2.13	41906605	1955
chr15	42368115	42368385	2.72	42368305	1956
chr15	42506433	42507123	2.3	42506633	1957
chr15	42615939	42617076	3.53	42616799	1958
chr15	42743003	42743243	3.31	42743173	1959
chr15	42790781	42791111	4.1	42791051	1960
chr15	43102518	43102818	3.22	43102778	1961
chr15	43481391	43482051	3.45	43481811	1962
chr15	43666203	43666873	2.94	43666793	1963
chr15	43714032	43714722	3.06	43714382	1964
chr15	46410506	46411166	3.21	46410896	1965
chr15	47125775	47126215	2.86	47125815	1966
chr15	47234762	47235477	2.83	47235427	1967
chr15	47700212	47700762	3.16	47700612	1968
chr15	48434175	48435146	3.2	48435146	1969
chr15	48502966	48504056	3.02	48503856	1970
chr15	48766112	48766482	3.72	48766182	1971
chr15	48845060	48845420	2.99	48845180	1972
chr15	48987542	48988352	2.44	48988122	1973
chr15	50051096	50051316	3.55	50051316	1974
chr15	50098073	50098843	3.25	50098473	1975
chr15	50375039	50375339	2.62	50375229	1976
chr15	50758086	50758596	1.9	50758596	1977
chr15	50869326	50870096	2.87	50870046	1978
chr15	53276388	53276848	3.03	53276538	1979
chr15	53398312	53398642	3.13	53398632	1980
chr15	54444650	54444950	2.77	54444720	1981
chr15	54997799	54998299	2.38	54997919	1982
chr15	55786041	55786341	2.38	55786221	1983
chr15	56850400	56851280	3.38	56850840	1984
chr15	57067061	57067331	2.91	57067131	1985
chr15	57184536	57184786	2.16	57184676	1986
chr15	57452188	57452588	3.07	57452228	1987
chr15	57736816	57737016	3.16	57736956	1988
chr15	58558439	58558839	3.89	58558619	1989
chr15	60139564	60139994	3.19	60139914	1990
chr15	61121814	61122164	1.51	61122134	1991
chr15	61127768	61127968	2.73	61127908	1992
chr15	61200746	61201126	3.45	61201006	1993
chr15	61236564	61237754	3.82	61236734	1994
chr15	61582709	61584079	3.64	61582709	1995
chr15	61913076	61913666	2.3	61913076	1996
chr15	62173047	62173247	2.25	62173047	1997
chr15	62242232	62242782	3.29	62242232	1998
[truncated: 4,364 more rows]

## Sheet: NFY
NFY:
chromosome	start	end	enrichment	peak_position	id
chr1	1419991	1420311	2.65	1420071	1
chr1	1532646	1532926	1.87	1532706	2
chr1	2354990	2355300	1.56	2355295	3
chr1	5986654	5987194	2.97	5986804	4
chr1	6779394	6779694	3.3	6779654	5
chr1	9937707	9938227	1.9	9937767	6
chr1	10203831	10204911	2.07	10204541	7
chr1	10392865	10393515	3.61	10393335	8
chr1	11256655	11257415	3.4	11257265	9
chr1	11800233	11800513	1.75	11800418	10
chr1	12013093	12013943	2.87	12013813	11
chr1	15413551	15413751	1.78	15413751	12
chr1	18974343	18975063	2.85	18974463	13
chr1	20733075	20733895	3.04	20733275	14
chr1	23415934	23416654	2.64	23416054	15
chr1	23439672	23440712	2.78	23440322	16
chr1	23602944	23603194	2.53	23603194	17
chr1	24030550	24031810	2.25	24031540	18
chr1	24486868	24487778	3.66	24487438	19
chr1	25502081	25502731	3.64	25502614	20
chr1	26244639	26245009	2.8	26244829	21
chr1	26317098	26317768	2.95	26317288	22
chr1	26789005	26789135	1.66	26789009	23
chr1	26932060	26932470	2.36	26932260	24
chr1	27023414	27023594	2.81	27023534	25
chr1	27500666	27501286	3.47	27500916	26
chr1	27682855	27683155	2.58	27683085	27
chr1	27736225	27736555	2.66	27736555	28
chr1	27925223	27925663	3.07	27925383	29
chr1	28246357	28246927	3.44	28246537	30
chr1	28269672	28270092	2.43	28269852	31
chr1	28653148	28653288	1.83	28653208	32
chr1	29033628	29034298	2.32	29034298	33
chr1	31438648	31439168	2.15	31438709	34
chr1	31779399	31780319	2.64	31780059	35
chr1	32425985	32426895	2.48	32426715	36
chr1	32599185	32599815	2.19	32599335	37
chr1	32785501	32785881	2.02	32785793	38
chr1	33171389	33172589	3.53	33171849	39
chr1	33215487	33216147	2.85	33215487	40
chr1	33606626	33607346	3.54	33607076	41
chr1	35327743	35328513	3.31	35328043	42
chr1	35691922	35692912	3.09	35692432	43
chr1	35904519	35905089	1.77	35904769	44
chr1	36532571	36532681	1.59	36532681	45
chr1	36584980	36585770	3.07	36585160	46
chr1	37826806	37827346	2.58	37827006	47
chr1	38147171	38147661	2.53	38147441	48
chr1	39161173	39161273	1.52	39161273	49
chr1	40826886	40827716	2.08	40827716	50
chr1	40843275	40844065	2.57	40843985	51
chr1	42816541	42817181	2.89	42816991	52
chr1	43493235	43493875	3.15	43493655	53
chr1	43523612	43524741	2.73	43523782	54
chr1	43784335	43785055	3.42	43784915	55
chr1	44104466	44104926	3.23	44104596	56
chr1	44490008	44490388	2.46	44490218	57
chr1	44808301	44810077	3.56	44809431	58
chr1	45625761	45626541	3.16	45626051	59
chr1	45718064	45718624	1.83	45718254	60
chr1	46310619	46311569	2.3	46310959	61
chr1	46425331	46425581	4.47	46425331	62
chr1	46896581	46897081	2.38	46896851	63
chr1	47491734	47492364	3.65	47491864	64
chr1	51794769	51794949	2.01	51794779	65
chr1	52056268	52057318	2.5	52056598	66
chr1	53076705	53076905	1.79	53076865	67
chr1	54376645	54378040	3.4	54377690	68
chr1	54942193	54942663	2.61	54942663	69
chr1	55064797	55065287	1.83	55064877	70
chr1	58961564	58962044	1.91	58961844	71
chr1	59991708	59992388	2.57	59992358	72
chr1	62613474	62614474	2.49	62614104	73
chr1	62784182	62785422	1.87	62784942	74
chr1	62961331	62961741	2.27	62961511	75
chr1	67102387	67102667	1.94	67102507	76
chr1	70588110	70589150	2.41	70588650	77
chr1	85239442	85240062	2.23	85239972	78
chr1	86574291	86574661	1.78	86574361	79
chr1	87504976	87506216	2.16	87506116	80
chr1	89170188	89170318	1.16	89170309	81
chr1	90172232	90172565	1.93	90172345	82
chr1	103910202	103910562	1.87	103910552	83
chr1	103950923	103951053	1.47	103951023	84
chr1	104004340	104004470	1.88	104004470	85
chr1	109652680	109653580	2.11	109653580	86
chr1	109680904	109681524	2.5	109680984	87
chr1	109739534	109739734	1.75	109739594	88
chr1	110593231	110594161	2.86	110593901	89
chr1	111218563	111219323	3.26	111219213	90
chr1	111994019	111994419	2.74	111994209	91
chr1	112650096	112651027	2.04	112650936	92
chr1	117314095	117315145	3.42	117314775	93
chr1	117376278	117377518	2.91	117376458	94
chr1	118184167	118184553	1.93	118184183	95
chr1	120549898	120551068	2.6	120550808	96
chr1	142926620	142927650	3.2	142927080	97
chr1	142959286	142959576	1.45	142959286	98
chr1	142996276	142996816	3.14	142996616	99
chr1	146625663	146626483	2.44	146625863	100
chr1	146627201	146627556	2.61	146627556	101
chr1	146635445	146635890	2.82	146635535	102
chr1	146636538	146637428	2.5	146637228	103
chr1	146671240	146673294	2.93	146671562	104
chr1	147021388	147022648	3.67	147021728	105
chr1	147272689	147273199	3.31	147272839	106
chr1	147415026	147416086	2.39	147415436	107
chr1	147482551	147483331	2.69	147482551	108
chr1	147932045	147932425	2.42	147932315	109
chr1	147983509	147984319	1.83	147984139	110
chr1	148040014	148040404	3.11	148040404	111
chr1	148067475	148067935	2.76	148067935	112
chr1	148132868	148133608	3.19	148133198	113
chr1	148575966	148577246	3.94	148576436	114
chr1	150456397	150457367	3.74	150456667	115
chr1	150512690	150513540	3.34	150513410	116
chr1	150752644	150754046	4.13	150753506	117
chr1	151722815	151723505	1.83	151723355	118
chr1	151759832	151760372	3.5	151760062	119
chr1	151768150	151769060	4.4	151768784	120
chr1	152010131	152010981	2.6	152010561	121
chr1	152091422	152091942	2.8	152091422	122
chr1	152392638	152393248	2.13	152392638	123
chr1	152528208	152528828	2.31	152528508	124
chr1	152717228	152717978	2.33	152717338	125
chr1	152995677	152996047	3.04	152995807	126
chr1	153120946	153121496	3.11	153121046	127
chr1	157067849	157068309	2.58	157068099	128
chr1	157948831	157949411	2.01	157948891	129
chr1	157981672	157982342	3.06	157982022	130
chr1	158008060	158009080	4.2	158008630	131
chr1	159491534	159492314	2.54	159492064	132
chr1	164422030	164422930	2.9	164422820	133
chr1	166186532	166187557	2.14	166187467	134
chr1	166594690	166595210	2.44	166595080	135
chr1	167232532	167233002	2.03	167232802	136
chr1	168482087	168482467	4.75	168482337	137
chr1	177788819	177789459	2.21	177789439	138
chr1	181455536	181456066	2	181455716	139
chr1	193847049	193848099	3.47	193847729	140
chr1	197321364	197321714	2.91	197321574	141
chr1	199042586	199042946	3.2	199042946	142
chr1	199707815	199708175	2.38	199708075	143
chr1	201112701	201112981	2.22	201112981	144
chr1	202022365	202023045	2.31	202022755	145
chr1	202450649	202451619	3.35	202451179	146
chr1	204313582	204313782	1.77	204313582	147
chr1	208237210	208237720	2.43	208237520	148
chr1	208597340	208597700	2.76	208597700	149
chr1	208846078	208847198	3.16	208846228	150
chr1	209419539	209420039	2.02	209420039	151
chr1	211164133	211165193	3.63	211164713	152
chr1	218303691	218304511	2.94	218303881	153
chr1	220824474	220825094	1.5	220825004	154
chr1	222271825	222272445	2.74	222272135	155
chr1	222418545	222418985	1.21	222418855	156
chr1	223434388	223434868	3.17	223434728	157
chr1	224057523	224057753	2.72	224057733	158
chr1	225691742	225692002	1.63	225691762	159
chr1	231817510	231817840	2.65	231817676	160
chr1	231856416	231856786	2.44	231856476	161
chr1	233284185	233284815	2.28	233284185	162
chr1	238008930	238009530	2.32	238009340	163
chr1	245341095	245342395	2.54	245341615	164
chr1_random	872151	873237	2.41	872731	165
chr1_random	3501092	3501802	2.77	3501532	166
chr10	1024276	1024676	2.15	1024401	167
chr10	1084202	1085926	2.68	1085512	168
chr10	12150571	12151011	1.66	12150751	169
chr10	13243048	13243758	2.83	13243278	170
chr10	15035888	15036348	2.61	15036128	171
chr10	38684675	38685455	2.57	38685145	172
chr10	45488152	45489072	2.05	45488292	173
chr10	57790865	57791345	2.93	57791245	174
chr10	59698185	59698465	1.83	59698185	175
chr10	62207996	62208406	2.85	62208036	176
chr10	70330014	70331194	1.99	70330974	177
chr10	70418224	70418484	1.84	70418264	178
chr10	70880716	70881376	3.24	70881036	179
chr10	71576367	71576777	1.51	71576487	180
chr10	75214905	75215155	2.07	75214965	181
chr10	76255873	76256553	4.19	76255953	182
chr10	79459090	79459730	3.15	79459500	183
chr10	91450898	91451528	2.19	91451258	184
chr10	94342805	94342965	1.94	94342805	185
chr10	98263763	98264083	1.74	98263763	186
chr10	99042195	99042725	3.67	99042545	187
chr10	99195481	99196061	2.64	99195821	188
chr10	99390077	99390527	1.98	99390487	189
chr10	101180161	101181161	3.33	101180461	190
chr10	101370305	101370775	2.37	101370415	191
chr10	101408457	101409157	2.37	101408527	192
chr10	102017194	102017624	2.45	102017624	193
chr10	102096296	102096876	1.65	102096646	194
chr10	102661970	102662490	2.04	102662360	195
chr10	102780697	102781297	2.68	102780920	196
chr10	103994383	103995453	2.98	103995223	197
chr10	104252277	104253557	3.5	104253077	198
chr10	104603913	104604183	1.56	104603913	199
chr10	104667628	104668239	2.23	104668019	200
chr10	105146088	105146378	2.14	105146263	201
chr10	105981935	105982215	3.37	105982165	202
chr10	112621572	112621722	1.5	112621620	203
chr10	120091653	120092483	3.03	120091883	204
chr10	124903435	124904065	2.55	124903695	205
chr11	799849	800139	1.72	799999	206
chr11	2970048	2970308	2.81	2970258	207
chr11	3775198	3775918	2.45	3775438	208
chr11	6212516	6212694	1.71	6212566	209
chr11	7942009	7942819	1.86	7942569	210
chr11	7964994	7965484	3.39	7965214	211
chr11	9437883	9439471	3.51	9438941	212
chr11	10836015	10836805	2.23	10836385	213
chr11	14870182	14870572	1.9	14870332	214
chr11	17254172	17255032	2.81	17254772	215
chr11	18612431	18612621	1.69	18612621	216
chr11	19095012	19095412	2.47	19095192	217
chr11	19218978	19219288	1.3	19218978	218
chr11	19690522	19690872	1.66	19690872	219
chr11	22603085	22604334	3.31	22604188	220
chr11	28086128	28087319	2.45	28086128	221
chr11	31487015	31488960	3.12	31487765	222
chr11	34416723	34417243	2.16	34416923	223
chr11	43658605	43659025	2.86	43658605	224
chr11	43858174	43859144	2.72	43858454	225
chr11	47404570	47404890	1.71	47404660	226
chr11	47745540	47746500	2.49	47745540	227
chr11	57190804	57192004	2.78	57191484	228
chr11	57235912	57237474	3.3	57237064	229
chr11	58630770	58631380	2.19	58631180	230
chr11	59140018	59140858	4.82	59140098	231
chr11	61473586	61474106	2.5	61473736	232
chr11	62251634	62252324	2.95	62252034	233
chr11	62278025	62278935	2.12	62278405	234
chr11	62294895	62295625	1.91	62295305	235
chr11	62355981	62356251	1.96	62356161	236
chr11	63498429	63498829	2.09	63498519	237
chr11	63709032	63710282	4.27	63709972	238
chr11	63764933	63765163	1.36	63764933	239
chr11	63808671	63808922	1.81	63808762	240
chr11	64302682	64303342	2.34	64302685	241
chr11	64441234	64442014	2.05	64441324	242
chr11	64635444	64636044	2.14	64635834	243
chr11	64658789	64659809	3.1	64659029	244
chr11	65139121	65139859	2.68	65139421	245
chr11	65382445	65383165	2.5	65383015	246
chr11	65813030	65813640	2.96	65813310	247
chr11	66004095	66004645	2.51	66004385	248
chr11	66070082	66070482	2.19	66070082	249
chr11	66140157	66140847	2.75	66140617	250
chr11	66161708	66162928	3.17	66162538	251
chr11	66877688	66878518	1.58	66877938	252
chr11	67032543	67032703	2.81	67032583	253
chr11	67554409	67554839	2.99	67554749	254
chr11	70836982	70837382	2.48	70837222	255
chr11	71317335	71317685	2.52	71317555	256
chr11	71469044	71469424	2.04	71469217	257
chr11	71491995	71492145	1.79	71492065	258
chr11	71501329	71501709	1.97	71501709	259
chr11	73149894	73150134	2.53	73150024	260
chr11	73264925	73265663	2.1	73264925	261
chr11	73371672	73372662	2.45	73372042	262
chr11	74337775	74337895	1.9	74337895	263
chr11	75203367	75204097	3.2	75203867	264
chr11	77383360	77384640	2.94	77383960	265
chr11	77528235	77528465	1.34	77528265	266
chr11	82290191	82290541	2.14	82290471	267
chr11	82545345	82545745	2.21	82545695	268
chr11	85036207	85036857	2.64	85036367	269
chr11	93866176	93866766	2.2	93866176	270
chr11	94345807	94346789	2.28	94346439	271
chr11	94604119	94604429	2.61	94604199	272
chr11	95162519	95163679	3.62	95163292	273
chr11	105397989	105398899	3.65	105398529	274
chr11	105453326	105453546	1.91	105453436	275
chr11	107497255	107497385	1.73	107497275	276
chr11	107597817	107598847	2.13	107598617	277
chr11	107969505	107969965	2.43	107969695	278
chr11	108040760	108041020	1.46	108041020	279
chr11	116703115	116703935	2.76	116703245	280
chr11	117718494	117719424	3.77	117718804	281
chr11	118460737	118460977	2.74	118460977	282
chr11	118471212	118471722	3.02	118471662	283
chr11	118497102	118497492	2.2	118497412	284
chr11	118709831	118710591	3.38	118710351	285
chr11	118757456	118758446	1.9	118757866	286
chr11	120668193	120668963	2.4	120668613	287
chr11	122437879	122438399	1.79	122438259	288
chr11	124329231	124329401	1.47	124329401	289
chr11	124487041	124488041	3.01	124487111	290
chr11	124967296	124968086	4.25	124967746	291
chr11	125643998	125644774	2.14	125644248	292
chr11	129377693	129378365	2.91	129377965	293
chr11	133598668	133599618	3.15	133599258	294
chr12	1669818	1670618	2.26	1670028	295
chr12	2869848	2870468	1.96	2870398	296
chr12	3517445	3517545	1.79	3517535	297
chr12	4517627	4518643	2.64	4518263	298
chr12	6449929	6450569	1.69	6450079	299
chr12	6473193	6473473	1.9	6473363	300
chr12	6535455	6536185	2.61	6535675	301
chr12	6830309	6831501	4.35	6830551	302
chr12	6995938	6996378	1.66	6996328	303
chr12	12769516	12770236	1.95	12769516	304
chr12	14817716	14818736	3.48	14818416	305
chr12	14847493	14848163	3.67	14847837	306
chr12	21545161	21546681	4.29	21545711	307
chr12	27567366	27568466	3.33	27567996	308
chr12	47362095	47362465	3.14	47362375	309
chr12	47545775	47546275	3.3	47546185	310
chr12	47749940	47750270	1.86	47750020	311
chr12	47790562	47791242	2.87	47791022	312
chr12	48002203	48003483	3.19	48003193	313
chr12	48387717	48388137	3.23	48387847	314
chr12	48420985	48421665	2.46	48421415	315
chr12	48705423	48705833	2.12	48705643	316
chr12	48791591	48792341	2.89	48791851	317
chr12	49604682	49605042	2.4	49604962	318
chr12	49706254	49706754	2.04	49706424	319
chr12	49727873	49728533	2.69	49728403	320
chr12	49853038	49853528	2.76	49853238	321
chr12	51759312	51760152	2.75	51759572	322
chr12	51948298	51948558	2.48	51948358	323
chr12	52059020	52060260	4.96	52059680	324
chr12	52121367	52121817	2.95	52121627	325
chr12	52306230	52306460	2.28	52306430	326
chr12	52679948	52680318	1.34	52680288	327
chr12	52959489	52961396	3.58	52960616	328
chr12	53004432	53005312	3.12	53005162	329
chr12	54497598	54499223	4.47	54497988	330
chr12	54509558	54509908	2.24	54509778	331
chr12	54608149	54608869	2.42	54608869	332
chr12	54645890	54646780	3.08	54646300	333
chr12	54653293	54654283	4.16	54653413	334
chr12	54807065	54808145	2.53	54807955	335
chr12	54838297	54838577	2.73	54838417	336
chr12	54903642	54904592	2.79	54904212	337
chr12	54980267	54980797	2.57	54980717	338
chr12	55013842	55014872	3.43	55014062	339
chr12	55040031	55040591	2.13	55040511	340
chr12	55168415	55168915	1.97	55168575	341
chr12	55325954	55326754	3.1	55326634	342
chr12	55758677	55759787	3.65	55759107	343
chr12	56135027	56135467	2.44	56135307	344
chr12	56373675	56374285	3.29	56374025	345
chr12	56424375	56425225	3.22	56424735	346
chr12	56526744	56527124	1.91	56527124	347
chr12	65948400	65949430	3.41	65948980	348
chr12	67012374	67013054	3.12	67012774	349
chr12	70618888	70619198	1.71	70618978	350
chr12	75244500	75244940	1.88	75244770	351
chr12	75961650	75961950	2.2	75961780	352
chr12	87038286	87038453	1.8	87038333	353
chr12	88248669	88249069	1.9	88248809	354
chr12	91042093	91042213	2.08	91042093	355
chr12	94754948	94755298	3.19	94755248	356
chr12	94931928	94932518	1.92	94932068	357
chr12	97410787	97412047	2.79	97411757	358
chr12	97489285	97489985	2.04	97489895	359
chr12	99469221	99470081	2.19	99469221	360
chr12	101015803	101016666	2.83	101015866	361
chr12	102826040	102826820	2.64	102826280	362
chr12	102861935	102862305	1.86	102861935	363
chr12	103183118	103183368	2.27	103183148	364
chr12	105883219	105883949	2.03	105883699	365
chr12	105989637	105990267	1.82	105990267	366
chr12	107411092	107411672	2.63	107411342	367
chr12	107998111	107998831	3.21	107998341	368
chr12	108473847	108474307	2.76	108474126	369
chr12	109368709	109368884	1.64	109368779	370
chr12	109402214	109402815	2.17	109402645	371
chr12	110269821	110270371	1.87	110269861	372
chr12	111025485	111026275	2.98	111025975	373
chr12	112085399	112086099	2.19	112085669	374
chr12	112121160	112122160	3.49	112121350	375
chr12	115638580	115638848	2.45	115638678	376
chr12	117036374	117036744	1.83	117036634	377
chr12	117273526	117274016	2.03	117274016	378
chr12	118777697	118778307	2.93	118778217	379
chr12	119101579	119101969	3.44	119101799	380
chr12	119396117	119396727	2.56	119396117	381
chr12	119429685	119429975	2.45	119429975	382
chr12	119481745	119482435	2.15	119482315	383
chr12	119586953	119587713	2.22	119587483	384
chr12	120252777	120253817	3.68	120253037	385
chr12	120300116	120300840	2.32	120300606	386
chr12	122241457	122242507	2.82	122242307	387
chr12	122680455	122680745	2.08	122680495	388
chr12	122721539	122721689	1.59	122721619	389
chr12	132266991	132267201	1.35	132267181	390
chr13	19105004	19105934	2.9	19105814	391
chr13	19335689	19336229	3.28	19335889	392
chr13	19430554	19430974	3.41	19430904	393
chr13	24612448	24612578	1.46	24612448	394
chr13	25694333	25694643	2.1	25694333	395
chr13	26029154	26029714	2.58	26029534	396
chr13	27391771	27392341	2.01	27391921	397
chr13	29938028	29939268	3.18	29939018	398
chr13	30633962	30634642	2.15	30634212	399
chr13	32757703	32758683	2.33	32758093	400
chr13	37821572	37822012	2.22	37821732	401
chr13	44936736	44936976	1.61	44936836	402
chr13	47508818	47509728	2.5	47509498	403
chr13	48915355	48916525	2.5	48915975	404
chr13	49163587	49164177	1.38	49163817	405
chr13	51484376	51484786	2.9	51484786	406
chr13	51927241	51927741	1.61	51927671	407
chr13	59868004	59868634	2.08	59868204	408
chr13	72199407	72200137	2.36	72199977	409
chr13	72253852	72254192	1.33	72254032	410
chr13	72530165	72531075	3.43	72530565	411
chr13	95127204	95127534	1.64	95127204	412
chr13	96883281	96884061	3.18	96883311	413
chr13	102046828	102047438	2.89	102047218	414
chr13	102248534	102249713	2.86	102249424	415
chr13	110065683	110066113	2.8	110065823	416
chr14	19993044	19993264	2.18	19993163	417
chr14	19999455	20000455	3.54	19999915	418
chr14	20527613	20528133	3.62	20527933	419
chr14	20807267	20808367	3.72	20807267	420
chr14	22468356	22468926	1.64	22468406	421
chr14	22824988	22826058	2.31	22824988	422
chr14	23007496	23008916	3.49	23008266	423
chr14	23653635	23655188	3.28	23654978	424
chr14	23680622	23680982	2.4	23680932	425
chr14	23781619	23782069	1.88	23781699	426
chr14	26137508	26137798	1.95	26137508	427
chr14	34414429	34414579	2.31	34414469	428
chr14	35364992	35365312	2.11	35365082	429
chr14	35859456	35859726	1.63	35859456	430
chr14	38713764	38714324	2.9	38714174	431
chr14	44673617	44675487	3.73	44674767	432
chr14	49156541	49157624	3.05	49156541	433
chr14	50631652	50632892	2.7	50631702	434
chr14	51525607	51526117	3.34	51525667	435
chr14	52088670	52089548	3.04	52089303	436
chr14	52266356	52266646	2.07	52266586	437
chr14	53932700	53933650	3.51	53933320	438
chr14	54728004	54728714	4.49	54728074	439
chr14	56805484	56805901	1.83	56805731	440
chr14	57781120	57781410	2.32	57781380	441
chr14	57834390	57835160	4.23	57834855	442
chr14	60186008	60187198	2.58	60186648	443
chr14	63079737	63080757	2.53	63080047	444
chr14	63875302	63875832	2.4	63875302	445
chr14	63924445	63924825	2.53	63924565	446
chr14	64076644	64077084	2.45	64076884	447
chr14	66043682	66044042	1.86	66043772	448
chr14	67356068	67356468	4.33	67356238	449
chr14	68515534	68516074	3.53	68515854	450
chr14	68934808	68935088	1.33	68934869	451
chr14	69414920	69415870	3.41	69415810	452
chr14	72994924	72996094	3.46	72995294	453
chr14	73486293	73486883	2.16	73486723	454
chr14	73620804	73622004	4.46	73621454	455
chr14	74029742	74030262	2.28	74029922	456
chr14	74539145	74539575	2.11	74539145	457
chr14	74600314	74600694	2.93	74600574	458
chr14	74601324	74601764	2.63	74601384	459
chr14	75196108	75197447	2.26	75197038	460
chr14	75688044	75688184	1.69	75688184	461
chr14	77152688	77153428	3.84	77153348	462
chr14	77296220	77296520	1.33	77296220	463
chr14	81069761	81070571	3.51	81070171	464
chr14	89490433	89491233	2.5	89491053	465
chr14	90596651	90598001	4.63	90597291	466
chr14	92284714	92284974	1.88	92284784	467
chr14	93561801	93562651	3.37	93562491	468
chr14	93617102	93617532	2.29	93617436	469
chr14	94693587	94694307	2.29	94693817	470
chr14	95070160	95071170	3.56	95070880	471
chr14	96332552	96333522	2.1	96333182	472
chr14	99017174	99017714	2.37	99017246	473
chr14	99911675	99912735	2.56	99912535	474
chr14	102870070	102870420	1.46	102870370	475
chr14	103251534	103251804	2.8	103251704	476
chr14	104290228	104290718	2.35	104290408	477
chr15	30694557	30695157	2.05	30694647	478
chr15	32181370	32181741	2.29	32181739	479
chr15	38118586	38118686	1.12	38118636	480
chr15	38484772	38485152	3.38	38485152	481
chr15	38648617	38648997	1.96	38648617	482
chr15	39310063	39310902	2.2	39310253	483
chr15	39411936	39412846	2.48	39412246	484
chr15	39700960	39701120	2.09	39701070	485
chr15	40051859	40052439	1.98	40052439	486
chr15	41000109	41000649	2.84	41000359	487
chr15	41589953	41590503	1.2	41590413	488
chr15	41769337	41769877	3.34	41769547	489
chr15	42274578	42275608	3.08	42274828	490
chr15	42790261	42791111	3.15	42790841	491
chr15	43036089	43036359	1.67	43036129	492
chr15	43481391	43482051	2.6	43481531	493
chr15	46890384	46891554	3.01	46890624	494
chr15	54544482	54545772	3.25	54544802	495
chr15	57184146	57184786	2.94	57184656	496
chr15	57452268	57452638	1.77	57452568	497
chr15	61268160	61268610	1.8	61268360	498
chr15	62460517	62461327	4	62460847	499
chr15	64465753	64466213	2.35	64465753	500
chr15	64584303	64584613	1.89	64584473	501
chr15	67239381	67239981	2.34	67239571	502
chr15	67493626	67493876	1.36	67493626	503
chr15	67531807	67532197	2.41	67532057	504
chr15	68177268	68177878	2.45	68177498	505
chr15	68842704	68843414	2.38	68842854	506
chr15	70310563	70310913	2.07	70310763	507
chr15	72619851	72620461	2.19	72620401	508
chr15	72952548	72952728	1.86	72952548	509
chr15	73277660	73277890	1.9	73277720	510
chr15	73530844	73532254	3.15	73531064	511
chr15	73719432	73719642	1.87	73719612	512
chr15	74390924	74391164	2.34	74391164	513
chr15	75010715	75010995	1.69	75010785	514
chr15	76228568	76228678	1.53	76228568	515
chr15	76586463	76587113	2.41	76586903	516
chr15	78138210	78139120	2.02	78138270	517
chr15	79403444	79403744	2.2	79403654	518
chr15	80585303	80586423	2.34	80585993	519
chr15	80741321	80741881	2.8	80741491	520
chr15	80979881	80980601	2	80979881	521
chr15	81275072	81275592	4.16	81275262	522
chr15	82689783	82690483	2.62	82689863	523
chr15	82758548	82758678	1.52	82758638	524
chr15	82945094	82945414	1.91	82945414	525
chr15	82975433	82975853	3.5	82975573	526
chr15	83578897	83579597	2.25	83578907	527
chr15	83723609	83724909	2.35	83724609	528
chr15	86965247	86965747	1.97	86965527	529
chr15	87431602	87432802	2.74	87432542	530
chr15	88528070	88528530	1.8	88528070	531
chr15	88695730	88696660	2.89	88696550	532
chr15	89061120	89061780	2.64	89061530	533
chr15	89338633	89338933	2.57	89338763	534
chr15	96304216	96305126	3.6	96304726	535
chr15	98959492	98960422	1.81	98960422	536
chr15_random	427233	427793	2.85	427763	537
chr16	43453	43983	3.07	43713	538
chr16	579334	579954	3.04	579534	539
chr16	1668103	1668323	3.76	1668103	540
chr16	1772557	1772987	3.38	1772847	541
chr16	1817028	1817188	1.9	1817051	542
chr16	1933180	1933350	1.96	1933270	543
chr16	1954680	1955150	2.4	1955020	544
chr16	2145064	2145774	3.3	2145484	545
chr16	2418795	2419225	2.25	2419225	546
chr16	2872623	2873183	2.08	2872623	547
chr16	3124604	3125074	2.54	3124954	548
chr16	3390745	3391981	2.45	3391101	549
chr16	3433356	3434076	2.76	3433816	550
chr16	4724312	4724492	1.57	4724392	551
chr16	4792980	4793420	1.99	4793420	552
chr16	10534413	10534515	2.01	10534443	553
chr16	11346442	11346862	2.87	11346442	554
chr16	15095448	15096558	2.49	15096088	555
chr16	15889948	15890138	2.01	15890028	556
chr16	18720383	18720573	2.01	18720443	557
chr16	18986132	18986602	3.27	18986202	558
chr16	20682717	20682987	1.24	20682987	559
chr16	21739057	21739167	1.8	21739117	560
chr16	21871354	21871994	1.59	21871854	561
chr16	22293316	22293766	3.4	22293416	562
chr16	23476009	23476219	1.44	23476169	563
chr16	23597526	23597876	2.04	23597666	564
chr16	24949660	24950800	2.02	24950310	565
chr16	25030120	25030770	2.91	25030330	566
chr16	27187409	27187929	2.06	27187529	567
chr16	27468740	27469145	1.9	27469145	568
chr16	28869453	28869983	3.35	28869523	569
chr16	29373061	29373641	2.13	29373251	570
chr16	30112403	30112983	2.09	30112553	571
chr16	30289269	30289609	2.58	30289379	572
chr16	30348719	30349129	2.78	30348889	573
chr16	30364550	30365110	2.86	30364820	574
chr16	30454530	30454820	1.94	30454590	575
chr16	30490573	30491343	2.55	30490943	576
chr16	30529008	30529638	3.89	30529498	577
chr16	30568646	30569876	2.8	30569496	578
chr16	30666322	30667372	1.7	30667012	579
chr16	31791385	31792445	2.78	31792255	580
chr16	45212610	45213700	2.66	45213000	581
chr16	45280596	45281758	3.26	45280998	582
chr16	48616064	48616864	3.49	48616704	583
chr16	49332570	49333530	3.06	49333310	584
chr16	52094737	52095227	2.21	52094797	585
chr16	55042266	55043991	2.76	55043641	586
chr16	55321342	55321772	1.92	55321512	587
chr16	55777109	55777762	2.01	55777462	588
chr16	56720622	56721702	3.07	56720882	589
chr16	57221086	57221936	2.61	57221536	590
chr16	65471651	65472071	2.65	65471941	591
chr16	66484360	66484560	2	66484540	592
chr16	66836521	66836921	2.56	66836581	593
chr16	68014828	68015088	1.44	68014828	594
chr16	68015658	68016238	3.48	68015788	595
chr16	68880738	68881088	2.34	68880808	596
chr16	70400402	70400562	2.09	70400532	597
chr16	70599858	70600328	2.35	70599858	598
chr16	70684090	70685300	3.15	70685150	599
chr16	74056050	74056540	1.99	74056470	600
chr16	75781557	75782757	2.74	75782517	601
chr16	79687636	79687766	1.32	79687666	602
chr16	83095639	83095979	2.33	83095889	603
chr16	85908508	85909738	3.01	85908978	604
chr16	88084525	88085115	3.16	88084725	605
chr17	1534716	1535716	2.29	1534886	606
chr17	1566139	1567529	3.83	1567229	607
chr17	1680054	1680154	1.94	1680154	608
chr17	2251733	2252123	2.12	2251733	609
chr17	2361893	2362163	1.9	2361913	610
chr17	3486479	3486670	1.41	3486529	611
chr17	4560382	4560712	2.03	4560482	612
chr17	4811657	4811947	2.67	4811747	613
chr17	5263276	5264316	2.96	5264085	614
chr17	5330165	5330893	2.42	5330793	615
chr17	6287577	6288677	2.77	6288267	616
chr17	6924096	6924266	2.17	6924126	617
chr17	7247967	7248647	2.32	7248087	618
chr17	7416272	7417002	3.62	7416752	619
chr17	7459121	7459321	1.86	7459231	620
chr17	7532354	7532827	1.95	7532554	621
chr17	7996482	7996812	1.39	7996482	622
chr17	8034136	8034736	1.99	8034636	623
chr17	8054433	8054763	2.81	8054693	624
chr17	8139400	8139700	1.66	8139600	625
chr17	8474586	8475046	3.17	8474926	626
chr17	12861695	12862405	2.36	12862045	627
chr17	16224336	16225236	3.09	16225026	628
chr17	17125141	17125261	1.99	17125171	629
chr17	17815766	17817321	4.05	17816846	630
chr17	17882970	17883590	2.47	17883320	631
chr17	18027178	18027698	2.24	18027518	632
chr17	18104304	18104844	2.47	18104764	633
chr17	19378811	19379001	1.95	19378811	634
chr17	20970674	20971024	2.65	20970724	635
chr17	23392046	23393086	3.64	23392836	636
chr17	23670002	23670782	2.79	23670192	637
chr17	24070712	24071122	1.99	24071122	638
chr17	24645307	24645587	1.75	24645587	639
chr17	26082644	26082984	1.71	26082814	640
chr17	27287759	27288309	2.07	27288159	641
chr17	30593509	30594379	2.16	30593799	642
chr17	31915563	31916613	2.63	31916423	643
chr17	34127786	34128526	2.7	34128506	644
chr17	34161332	34162592	2.12	34161682	645
chr17	35389470	35390290	2.21	35389780	646
chr17	35463517	35464687	3.78	35464157	647
chr17	35697286	35697846	2.42	35697356	648
chr17	35827530	35828840	4.2	35827890	649
chr17	37196550	37196950	3.14	37196950	650
chr17	37560413	37560693	1.9	37560413	651
chr17	37793874	37795120	3.73	37795120	652
chr17	37983200	37983610	2.19	37983440	653
chr17	38082650	38083500	2.64	38082650	654
chr17	38403726	38404006	1.35	38403956	655
chr17	38530811	38531452	3.19	38531382	656
chr17	38575551	38576211	2.42	38576011	657
chr17	38979225	38979635	1.8	38979415	658
chr17	39777928	39778348	2.6	39778238	659
chr17	40493957	40495067	3.46	40494717	660
chr17	40580846	40581816	3.56	40581296	661
chr17	43081218	43082238	3.06	43082148	662
chr17	43328977	43329337	1.91	43329247	663
chr17	43373910	43374110	2.1	43374110	664
chr17	43403142	43403602	2.64	43403432	665
chr17	43479544	43480884	2.88	43480734	666
chr17	44324591	44325271	3.02	44324901	667
chr17	44847106	44848026	3.01	44847316	668
chr17	45196523	45197143	3.03	45196773	669
chr17	45220934	45221244	2.06	45220984	670
chr17	45526959	45527849	3.58	45527669	671
chr17	45992432	45992962	1.57	45992432	672
chr17	53950036	53951236	3.61	53950436	673
chr17	54587188	54587928	3.98	54587508	674
chr17	56109179	56110159	3.01	56109869	675
chr17	57295362	57296262	4.04	57295922	676
chr17	58980809	58981629	2.39	58981489	677
chr17	59052277	59053547	3.65	59053197	678
chr17	59818138	59818708	2.11	59818198	679
chr17	63461914	63462464	2.25	63462264	680
chr17	63677851	63678121	1.9	63678101	681
chr17	70380707	70381757	2.83	70381147	682
chr17	70554198	70554768	2.98	70554654	683
chr17	70662224	70663104	3.31	70662994	684
chr17	70796944	70797714	2.57	70797224	685
chr17	70963305	70964485	4.09	70964285	686
chr17	71174868	71175469	2.03	71174868	687
chr17	71287280	71287850	3.15	71287850	688
chr17	71648801	71649641	2.17	71649041	689
chr17	71772197	71773007	2.96	71772527	690
chr17	72233979	72234653	2.56	72234273	691
chr17	73694551	73694811	2.47	73694711	692
chr17	76811259	76811779	3.17	76811409	693
chr17	76827288	76827968	3.92	76827688	694
chr17	77243756	77244346	2.02	77243926	695
chr17	77260879	77261539	2.86	77261209	696
chr17	77411835	77412265	2.6	77412105	697
chr17	77573723	77574433	3.27	77574363	698
chr17	78009335	78009785	2.47	78009655	699
chr17	78249937	78250207	2.37	78249997	700
chr17	78501228	78501708	2.36	78501618	701
chr17_random	1263410	1263850	2.07	1263460	702
chr17_random	1917674	1918174	2.59	1917944	703
chr18	11840351	11840651	1.87	11840551	704
chr18	31074733	31075173	1.98	31074923	705
chr18	37788861	37789301	2.8	37788861	706
chr18	41801063	41801363	2.1	41801203	707
chr18	43711559	43711859	2.58	43711589	708
chr18	45267497	45267687	1.3	45267687	709
chr18	45342249	45342589	1.14	45342479	710
chr18	46978055	46978655	3.11	46978205	711
chr18	53252899	53253659	2.67	53253539	712
chr18	53440010	53440180	2.23	53440040	713
chr18	66024157	66024437	1.83	66024337	714
chr18	75966637	75968077	2.11	75966637	715
chr19	458204	458495	2.12	458364	716
chr19	748005	748445	3.69	748445	717
chr19	990969	992419	3.56	992139	718
chr19	1054730	1055060	1.71	1054920	719
chr19	1156376	1156706	2.82	1156626	720
chr19	2102579	2103019	1.46	2102669	721
chr19	2219574	2220574	1.3	2219834	722
chr19	2690949	2691379	2.5	2691149	723
chr19	2791876	2792546	3.18	2792476	724
chr19	2817667	2818427	3.03	2818357	725
chr19	2851608	2852128	2.18	2851608	726
chr19	2895766	2896486	2.88	2896286	727
chr19	2928246	2928616	2.23	2928246	728
chr19	3508656	3508866	1.82	3508736	729
chr19	4104033	4104803	2.5	4104763	730
chr19	4197571	4198261	4.39	4197631	731
chr19	4293320	4294090	2.34	4293780	732
chr19	4352714	4353574	2.63	4353244	733
chr19	4422339	4423189	3.59	4422759	734
chr19	4486021	4486511	1.89	4486401	735
chr19	4818521	4819081	2.43	4818621	736
chr19	4919386	4920126	3.86	4919926	737
chr19	5855262	5855942	1.54	5855792	738
chr19	6061659	6061849	2.37	6061749	739
chr19	6323318	6323588	4.15	6323588	740
chr19	6375890	6377000	4.28	6376040	741
chr19	6688431	6689492	2.99	6688741	742
chr19	7599601	7600381	3.6	7599891	743
chr19	7800567	7800997	4.15	7800967	744
chr19	7914393	7915283	2.58	7915153	745
chr19	8279074	8279214	1.32	8279214	746
chr19	8313981	8314461	3.34	8314181	747
chr19	8360340	8361400	4.05	8360860	748
chr19	8383921	8384181	2.76	8384141	749
chr19	8415555	8415825	1.63	8415805	750
chr19	9805974	9807134	2.42	9806724	751
chr19	10223454	10223814	3.1	10223644	752
chr19	10352036	10352666	2.86	10352416	753
chr19	10540766	10541336	2.65	10541336	754
chr19	11061016	11061306	1.23	11061186	755
chr19	11127283	11128433	3.16	11127703	756
chr19	11315981	11316131	1.73	11316121	757
chr19	11345937	11346557	3.32	11346187	758
chr19	11500815	11501175	2.77	11501055	759
chr19	11710966	11711186	2.4	11710966	760
chr19	11859354	11859494	1.87	11859354	761
chr19	12063902	12064325	2.84	12063902	762
chr19	12112301	12112611	2.54	12112511	763
chr19	12128684	12128844	2.68	12128844	764
chr19	12266904	12267114	2.99	12266904	765
chr19	12305407	12306237	2.81	12306057	766
chr19	12337742	12337962	2.09	12337782	767
chr19	12523541	12524563	4.67	12523541	768
chr19	12582540	12582927	2.42	12582727	769
chr19	12708450	12709280	3.37	12708770	770
chr19	12862548	12863148	3.11	12862838	771
chr19	12909857	12910597	3.07	12910277	772
chr19	13088303	13088773	1.94	13088503	773
chr19	13719477	13719767	2.84	13719627	774
chr19	13766368	13767288	3.84	13767128	775
chr19	13977952	13979182	3.72	13978132	776
chr19	14089554	14089764	3.31	14089704	777
chr19	14108254	14109184	2.74	14108414	778
chr19	14391016	14391546	2.46	14391266	779
chr19	14468029	14468279	2.4	14468039	780
chr19	14501266	14501476	1.87	14501446	781
chr19	15097542	15097862	2.21	15097862	782
chr19	15351438	15351728	2.78	15351728	783
chr19	15390658	15391728	4.06	15391028	784
chr19	15906944	15907234	2.09	15907024	785
chr19	15920732	15920962	2.34	15920912	786
chr19	16083484	16083644	2.43	16083484	787
chr19	16156968	16157398	2.45	16157258	788
chr19	16467888	16468258	2.25	16468058	789
chr19	16631722	16632182	1.85	16632182	790
chr19	17238706	17239416	3.49	17238966	791
chr19	17275209	17276571	2.85	17275309	792
chr19	17281094	17281564	3.12	17281254	793
chr19	17308599	17309559	3	17309269	794
chr19	17391246	17391876	2.36	17391806	795
chr19	17831235	17831905	2.98	17831905	796
chr19	18164584	18165194	3.23	18164684	797
chr19	18175674	18177114	3.34	18176124	798
chr19	18294793	18295533	2.47	18295053	799
chr19	18890570	18891734	3.47	18891204	800
chr19	19034602	19035772	3.7	19035342	801
chr19	19110095	19111215	3.54	19110545	802
chr19	21056019	21056589	1.79	21056589	803
chr19	21115872	21116422	2.39	21116422	804
chr19	21371402	21371519	2.78	21371509	805
chr19	21826955	21827215	2.49	21827105	806
chr19	37588220	37588540	1.58	37588380	807
chr19	37857876	37858286	2.38	37857997	808
chr19	38154052	38155364	3.32	38154914	809
chr19	40811104	40811974	3.12	40811754	810
chr19	40830819	40831129	3.59	40830939	811
chr19	40940169	40941059	3.57	40940469	812
chr19	41196846	41197396	2.8	41197156	813
chr19	41237214	41237899	2.23	41237694	814
chr19	41297871	41298561	2.53	41298051	815
chr19	43585350	43585960	2.91	43585380	816
chr19	44032432	44033302	4.12	44033072	817
chr19	44082189	44082629	3.17	44082559	818
chr19	44112962	44113991	3.6	44113411	819
chr19	44308058	44308448	2.53	44308108	820
chr19	44573057	44574184	3.1	44573884	821
chr19	44662946	44663066	3.14	44662996	822
chr19	45623563	45624033	2.06	45623703	823
chr19	45774162	45774772	3.62	45774532	824
chr19	45948073	45949063	3.37	45948563	825
chr19	45975516	45976106	3.35	45975956	826
chr19	46460850	46462130	4.4	46461940	827
chr19	46595308	46596458	1.69	46595838	828
chr19	46637127	46638317	3.05	46637127	829
chr19	47416066	47416476	2.7	47416276	830
chr19	49247578	49247848	1.93	49247788	831
chr19	49360812	49361322	2.22	49361092	832
chr19	49597430	49597630	1.15	49597600	833
chr19	50085242	50086422	3.03	50085842	834
chr19	50373189	50374129	3.49	50373880	835
chr19	50565841	50566111	3.41	50565851	836
chr19	50618667	50619227	1.82	50618837	837
chr19	50779775	50779995	1.89	50779895	838
chr19	50887086	50888527	2.86	50887946	839
chr19	50964487	50964777	2.29	50964777	840
chr19	51795823	51796273	3.04	51796023	841
chr19	51911981	51912321	2.15	51912231	842
chr19	52243553	52244033	4.23	52243943	843
chr19	52308874	52308974	1.87	52308904	844
chr19	53559173	53559792	2.55	53559493	845
chr19	53663928	53664578	3.67	53664258	846
chr19	53832235	53833175	2.76	53832665	847
chr19	54095047	54095697	1.8	54095407	848
chr19	54188246	54188946	2.68	54188582	849
chr19	54682331	54682731	2.44	54682521	850
chr19	54691220	54691620	1.52	54691480	851
chr19	54871259	54872529	3.9	54872259	852
chr19	54961356	54961916	3.58	54961916	853
chr19	55220513	55221013	2.57	55220828	854
chr19	55398211	55398591	2.35	55398541	855
chr19	55626740	55626980	2.18	55626860	856
chr19	56049207	56049597	2.51	56049487	857
chr19	57384680	57385210	3.08	57385190	858
chr19	58715997	58716357	1.76	58716247	859
chr19	59310573	59310963	2.91	59310803	860
chr19	59355093	59356423	3.67	59355533	861
chr19	59396380	59396540	1.89	59396520	862
chr19	59452985	59453415	1.91	59453245	863
chr19	60369715	60370315	3.07	60369785	864
chr19	60542360	60543150	3.44	60542760	865
chr19	60611282	60612222	2.13	60611282	866
chr19	60664659	60665399	2.91	60665169	867
chr19	62043991	62044551	2.67	62044201	868
chr19	62523453	62523673	2.3	62523603	869
chr19	62554031	62554621	2.69	62554461	870
chr19	62566427	62566707	2.05	62566667	871
chr19	62592974	62593184	1.56	62593144	872
chr19	62613973	62614483	2.52	62614073	873
chr19	62690309	62691079	2.58	62690939	874
chr19	62730395	62730675	2.08	62730535	875
chr19	62782080	62782320	2.03	62782080	876
chr19	62835840	62836450	2.43	62836280	877
chr19	62884831	62885361	1.49	62885141	878
chr19	63022315	63023095	2.34	63022975	879
chr19	63052575	63053045	1.95	63052835	880
chr19	63150714	63151134	2.02	63150994	881
chr19	63481824	63482274	2.49	63482074	882
chr19	63590101	63590561	2.7	63590381	883
chr19	63604485	63604895	2.52	63604585	884
chr19	63611720	63611935	1.84	63611745	885
chr19	63654647	63654917	1.52	63654827	886
chr19	63762702	63763422	2.01	63763422	887
chr19	63776579	63776759	2.07	63776669	888
chr2	8772615	8772885	2.29	8772745	889
chr2	9721569	9722289	2.96	9721789	890
chr2	18663765	18664475	2.32	18663945	891
chr2	20172898	20173618	3.03	20173218	892
chr2	24181769	24182649	3.41	24182229	893
chr2	24257641	24257991	2.06	24257807	894
chr2	26479607	26480727	2.65	26480217	895
chr2	26919946	26920726	3.14	26920546	896
chr2	27185524	27186264	2.27	27186124	897
chr2	30281013	30281433	2.6	30281033	898
chr2	30581758	30581928	2.32	30581758	899
chr2	32414184	32414784	3.05	32414344	900
chr2	38741730	38742440	2.45	38741890	901
chr2	39014538	39014977	2.01	39014557	902
chr2	43734773	43735483	2.39	43734973	903
chr2	43775562	43776142	2.34	43776002	904
chr2	44306441	44307711	4.22	44306961	905
chr2	47315561	47316041	2.07	47315991	906
chr2	47541588	47542088	2.46	47541808	907
chr2	48452755	48453105	3.29	48452755	908
chr2	55189280	55190040	2.52	55189420	909
chr2	55657865	55658555	1.95	55657865	910
chr2	61676924	61677614	3.3	61677064	911
chr2	61992925	61994115	3.43	61993755	912
chr2	62843628	62844678	3.44	62844248	913
chr2	63979389	63980219	2.66	63979389	914
chr2	65194720	65195300	2.25	65195080	915
chr2	65366287	65366677	2.06	65366507	916
chr2	67536066	67536216	1.31	67536106	917
chr2	70053262	70054112	2.31	70053762	918
chr2	70329627	70330027	2.18	70329687	919
chr2	70432485	70432705	1.74	70432485	920
chr2	71365753	71367023	3.47	71365963	921
chr2	73210445	73210685	2.24	73210445	922
chr2	73371876	73372520	3.53	73372150	923
chr2	73875993	73876313	1.88	73876153	924
chr2	73967406	73967926	2.92	73967476	925
chr2	74337203	74337513	1.84	74337373	926
chr2	74596656	74597246	2.49	74596976	927
chr2	74792752	74793152	1.92	74792912	928
chr2	84654601	84655391	2.1	84654931	929
chr2	85733909	85734639	3.32	85734489	930
chr2	86244500	86245050	1.99	86244851	931
chr2	86579605	86580185	2.22	86580185	932
chr2	86858335	86859035	2.6	86859035	933
chr2	87215175	87215955	2.74	87215535	934
chr2	88766181	88767261	4.54	88766501	935
chr2	96296262	96296662	3.03	96296612	936
chr2	96623612	96624130	1.33	96624010	937
chr2	96827670	96828000	2.8	96827780	938
chr2	96945537	96945967	2.64	96945717	939
chr2	97739064	97739394	1.75	97739064	940
chr2	111151855	111152545	3.13	111151905	941
chr2	113238242	113238922	3.01	113238482	942
chr2	119840654	119841024	1.25	119840764	943
chr2	120725423	120726163	2.11	120725873	944
chr2	128501662	128502052	1.95	128501902	945
chr2	130816013	130816647	2.55	130816227	946
chr2	136121569	136122849	2.8	136122336	947
chr2	136467698	136467948	1.82	136467708	948
chr2	153399432	153400572	3.37	153399432	949
chr2	159137908	159138308	3.01	159138218	950
chr2	163025691	163026261	2.21	163025761	951
chr2	169572326	169573386	3.22	169572916	952
chr2	171397022	171397249	2.1	171397114	953
chr2	172792988	172793878	2.24	172793818	954
chr2	174655299	174656024	2.4	174655699	955
chr2	175858549	175858909	2.3	175858549	956
chr2	177902329	177902949	2.01	177902709	957
chr2	190473653	190474770	2.68	190474620	958
chr2	191570997	191571177	2.17	191571037	959
chr2	191704397	191704757	2.14	191704477	960
chr2	198143091	198143911	2.24	198143841	961
chr2	200600299	200601599	2.81	200601259	962
chr2	201216100	201216550	1.89	201216310	963
chr2	201653741	201654611	2.84	201653981	964
chr2	201760934	201762673	3.93	201762184	965
chr2	208401045	208401705	2.11	208401705	966
chr2	218960210	218960810	2.15	218960540	967
chr2	219648647	219649898	2	219649808	968
chr2	219919688	219920188	3.05	219919908	969
chr2	232154545	232155105	1.87	232154775	970
chr2	232471323	232472183	2.64	232472093	971
chr2	234545023	234546043	2.87	234545343	972
chr2	238656994	238657614	1.96	238657534	973
chr2	238979547	238979707	2.11	238979687	974
chr2	240058972	240059632	2.79	240059242	975
chr2	241808706	241810026	1.71	241808846	976
chr2_random	336475	336735	1.76	336645	977
chr20	3817569	3818169	3.47	3817929	978
chr20	5055046	5055456	1.86	5055133	979
chr20	5879228	5879378	2.34	5879228	980
chr20	17610695	17611015	2.51	17610975	981
chr20	18435960	18436750	2.37	18436470	982
chr20	23279237	23279477	2.03	23279387	983
chr20	25336187	25336537	2.61	25336317	984
chr20	29774752	29775512	2.55	29775152	985
chr20	29790459	29790689	2.18	29790639	986
chr20	30870929	30871479	1.93	30870929	987
chr20	31737856	31737956	2.2	31737956	988
chr20	32567719	32568098	2.08	32567868	989
chr20	33793632	33794512	2.6	33794182	990
chr20	35240252	35241333	3.59	35240892	991
chr20	35755742	35756002	2.19	35755792	992
chr20	36988053	36988543	1.97	36988503	993
chr20	41518746	41519816	2.22	41519456	994
chr20	43477981	43478371	1.96	43478231	995
chr20	43873386	43874836	3.2	43874546	996
chr20	43919097	43919977	3.45	43919447	997
chr20	43942251	43943461	4.5	43943181	998
chr20	43997556	43997986	2.27	43997666	999
chr20	44468503	44469163	3.32	44468713	1000
chr20	45418706	45419136	2.83	45418906	1001
chr20	48560242	48560452	1.65	48560432	1002
chr20	54400460	54400913	1.89	54400460	1003
chr20	57040732	57041342	1.73	57040732	1004
chr20	60246589	60246829	2.48	60246829	1005
chr21	29286920	29287770	3.24	29287690	1006
chr21	29318683	29318963	2.24	29318823	1007
chr21	33836461	33837551	2.2	33837134	1008
chr21	33935970	33936572	2.99	33936300	1009
chr21	34909518	34909828	2.26	34909828	1010
chr21	43186171	43186511	1.66	43186291	1011
chr21	46428584	46429534	3.09	46428604	1012
chr21	46567547	46568668	2.79	46568407	1013
chr22	16485944	16486214	2.55	16486154	1014
chr22	17506561	17507431	1.38	17506571	1015
chr22	17809599	17811029	3.24	17810199	1016
chr22	17841304	17842215	2.84	17841974	1017
chr22	18378908	18379228	2.79	18378998	1018
chr22	19595752	19596182	1.43	19596182	1019
chr22	19724498	19724948	2.45	19724828	1020
chr22	20320498	20321328	2.29	20321088	1021
chr22	21199002	21199682	1.96	21199532	1022
chr22	21735947	21736817	1.46	21736037	1023
chr22	22708660	22708930	2.23	22708660	1024
chr22	22731941	22732611	2.57	22732341	1025
chr22	23275786	23276006	3	23275786	1026
chr22	27461947	27462899	1.99	27462067	1027
chr22	27521029	27521719	1.79	27521089	1028
chr22	28323573	28324243	2.73	28323753	1029
chr22	34020089	34020569	2.46	34020409	1030
chr22	34120426	34120856	2.77	34120696	1031
chr22	34368598	34368988	1.72	34368758	1032
chr22	35108636	35109266	2.81	35108846	1033
chr22	35496520	35497140	2.45	35496910	1034
chr22	36395827	36396177	1.61	36396177	1035
chr22	36777107	36778047	2.03	36777927	1036
chr22	36902226	36902716	2.73	36902716	1037
chr22	36987860	36988420	2.06	36987860	1038
chr22	37425703	37426613	3.21	37425943	1039
chr22	37514686	37514896	1.96	37514746	1040
chr22	38240413	38240923	2.58	38240753	1041
chr22	38253267	38253547	1.6	38253267	1042
chr22	39357025	39358465	2.85	39357715	1043
chr22	39671759	39672049	2.26	39671869	1044
chr22	39925599	39925959	2.21	39925769	1045
chr22	40188733	40189666	3.29	40188733	1046
chr22	40264953	40265553	1.67	40264993	1047
chr22	40667510	40667810	2.14	40667510	1048
chr22	41735544	41736754	2.55	41736334	1049
chr22	43901508	43901858	1.84	43901628	1050
chr3	8518025	8518645	2.87	8518025	1051
chr3	9666020	9666320	2.14	9666020	1052
chr3	9860501	9860871	2.87	9860871	1053
chr3	9950218	9950698	1.63	9950378	1054
chr3	14964827	14964987	2.91	14964937	1055
chr3	15617561	15619216	3.48	15618211	1056
chr3	16281458	16281944	1.6	16281704	1057
chr3	25681247	25681747	3.77	25681487	1058
chr3	27385556	27386926	3.74	27386256	1059
chr3	33456999	33457859	3.68	33457319	1060
chr3	33676041	33676851	2.52	33676571	1061
chr3	37009417	37010414	4.01	37009793	1062
chr3	38153969	38154109	1.7	38154089	1063
chr3	38181004	38182204	3.11	38181514	1064
chr3	39422683	39423383	2.12	39422903	1065
chr3	42598297	42599577	1.65	42598707	1066
chr3	42607252	42607442	2.37	42607362	1067
chr3	42820862	42821272	1.99	42821162	1068
chr3	44878226	44878376	2.03	44878346	1069
chr3	45858459	45859079	2.41	45858849	1070
chr3	48105540	48105870	2.14	48105540	1071
chr3	48204670	48205170	2.52	48204890	1072
chr3	48456458	48457358	2.63	48456488	1073
chr3	48675827	48676617	3.14	48676617	1074
chr3	49019274	49019954	2.79	49019714	1075
chr3	49117070	49117570	4.09	49117350	1076
chr3	49441537	49442297	2.15	49441757	1077
chr3	49736318	49736958	2.05	49736508	1078
chr3	49798915	49799195	2.25	49798965	1079
chr3	49868851	49869191	2.11	49869001	1080
chr3	49952156	49952596	1.82	49952206	1081
chr3	50101036	50101416	1.87	50101306	1082
chr3	50248295	50248625	1.63	50248505	1083
chr3	50340497	50341027	2.27	50341027	1084
chr3	50580011	50580807	2.18	50580171	1085
chr3	50624321	50624671	1.74	50624481	1086
chr3	51397447	51397907	2.72	51397637	1087
chr3	51950255	51951177	2.26	51951015	1088
chr3	52163285	52163685	1.54	52163565	1089
chr3	52545065	52545795	2.2	52545625	1090
chr3	56566010	56566470	3.38	56566240	1091
chr3	61212149	61212629	2.7	61212359	1092
chr3	67130817	67131797	2.74	67131307	1093
chr3	88190663	88191363	2.84	88190873	1094
chr3	95181085	95181865	2.94	95181205	1095
chr3	100103198	100104088	2.09	100103658	1096
chr3	101602797	101603647	2.75	101603247	1097
chr3	101693357	101694317	3.05	101694077	1098
chr3	102925868	102926358	2.7	102925938	1099
chr3	102980158	102980938	1.66	102980298	1100
chr3	107070402	107071112	2.46	107070642	1101
chr3	108723864	108724604	2.55	108724434	1102
chr3	115257935	115259325	3.44	115258275	1103
chr3	116348682	116349972	3.56	116349102	1104
chr3	121296119	121297219	2.57	121296499	1105
chr3	122951114	122951674	1.98	122951624	1106
chr3	123584496	123585066	2.32	123584786	1107
chr3	123617447	123617987	2.8	123617617	1108
chr3	127904820	127905870	3.39	127905740	1109
chr3	129325165	129326125	2.93	129325445	1110
chr3	129354885	129355115	1.69	129354885	1111
chr3	129852403	129852543	1.67	129852493	1112
chr3	130641385	130641755	1.69	130641715	1113
chr3	132583109	132583469	1.98	132583349	1114
chr3	137451859	137452089	1.5	137451939	1115
chr3	138063105	138063895	2.28	138063475	1116
chr3	139795692	139796002	1.4	139795842	1117
chr3	142143081	142143461	1.84	142143191	1118
chr3	150286870	150287520	2.82	150286980	1119
chr3	151012676	151013376	2.23	151013376	1120
chr3	154361541	154362011	2.64	154361541	1121
chr3	157054834	157055184	2.43	157055064	1122
chr3	157755482	157756352	3.44	157755922	1123
chr3	159771589	159771839	1.35	159771709	1124
chr3	159844753	159845083	1.4	159844923	1125
chr3	168935361	168935911	2.12	168935411	1126
chr3	169296196	169296626	1.24	169296526	1127
chr3	173950724	173951424	2.68	173950874	1128
chr3	180762944	180763584	3.12	180763074	1129
chr3	180804691	180805451	2.7	180805171	1130
chr3	184299887	184300517	2.13	184299997	1131
chr3	185449931	185450041	2.04	185449933	1132
chr3	185578459	185578829	2.26	185578689	1133
chr3	186785957	186786907	2.45	186786637	1134
chr3	187309704	187310424	2.87	187309924	1135
chr3	187770473	187771283	3.5	187770723	1136
chr3	195336270	195336710	2.5	195336590	1137
chr3	196644954	196645604	3.08	196645294	1138
chr3	198157726	198157876	2.47	198157876	1139
chr3	198952140	198953030	2.11	198952520	1140
chr3	199174435	199175159	2.81	199175159	1141
chr4	765311	765531	2.7	765461	1142
chr4	2437762	2438202	2.66	2438202	1143
chr4	6389223	6389733	2.69	6389513	1144
chr4	7162771	7162911	1.81	7162911	1145
chr4	7187857	7188387	1.73	7188097	1146
chr4	39006624	39006724	1.58	39006644	1147
chr4	52549712	52550422	3.52	52550132	1148
chr4	54073035	54073455	2.67	54073155	1149
chr4	57685679	57685970	1.92	57685970	1150
chr4	68239812	68240252	2.41	68240112	1151
chr4	78434931	78435441	3.41	78435331	1152
chr4	84178214	84179139	3.67	84178884	1153
chr4	89562955	89563385	2.6	89563025	1154
chr4	89870549	89870889	2.59	89870749	1155
chr4	100841828	100842238	1.63	100842018	1156
chr4	104477045	104477715	2.46	104477585	1157
chr4	113915848	113916458	2.23	113915918	1158
chr4	123102330	123102960	2.72	123102910	1159
chr4	124011126	124011596	2.99	124011216	1160
chr4	129159550	129159850	1.5	129159550	1161
chr4	141651954	141652474	2.09	141652134	1162
chr4	148895595	148896335	2.76	148895755	1163
chr4	149720953	149722153	2.95	149721463	1164
chr4	170915723	170916533	1.8	170916143	1165
chr4	174630147	174631017	3.27	174630477	1166
chr4	175578765	175579655	3.97	175579175	1167
chr4	176125193	176125353	1.27	176125193	1168
chr4	184954969	184956171	2.32	184955509	1169
chr4	186030260	186030630	1.98	186030410	1170
chr4	186285205	186285475	1.57	186285205	1171
chr5	7921181	7922630	2.75	7922140	1172
chr5	14634126	14634856	1.9	14634126	1173
chr5	31567120	31569190	3.45	31568040	1174
chr5	32348917	32349287	3.94	32349177	1175
chr5	33476349	33476829	2.24	33476779	1176
chr5	41939611	41939921	2.15	41939921	1177
chr5	43349076	43350406	2.77	43349666	1178
chr5	43448374	43448814	1.62	43448814	1179
chr5	43550769	43551569	2.4	43551249	1180
chr5	44844558	44844938	3.19	44844558	1181
chr5	54639198	54639298	0.86	54639200	1182
chr5	60031583	60032363	2.27	60031993	1183
chr5	60276562	60276703	1.68	60276612	1184
chr5	61744165	61744395	2.33	61744335	1185
chr5	64894265	64895846	3.41	64894455	1186
chr5	70918654	70919024	2.11	70918744	1187
chr5	71639762	71640142	2.02	71640022	1188
chr5	74667859	74669029	3.2	74668689	1189
chr5	75048445	75049365	2.37	75048925	1190
chr5	82408907	82409693	2.82	82409157	1191
chr5	89740837	89742314	2.95	89741547	1192
chr5	90715142	90715662	1.9	90715392	1193
chr5	108773466	108774046	1.85	108773956	1194
chr5	110455685	110456085	2.13	110455925	1195
chr5	112224416	112225066	2.9	112224816	1196
chr5	112339466	112340466	3.41	112339966	1197
chr5	114989720	114990060	2.67	114990060	1198
chr5	118434378	118434858	2.89	118434378	1199
chr5	126394120	126394840	1.82	126394530	1200
chr5	130534210	130534670	2.89	130534320	1201
chr5	137117963	137118533	2.59	137118123	1202
chr5	137542202	137543502	3.5	137543052	1203
chr5	137576773	137577383	3.68	137576923	1204
chr5	137695240	137696100	3.54	137695410	1205
chr5	138767631	138768141	1.78	138767701	1206
chr5	139760647	139761717	4.28	139761507	1207
chr5	140007074	140007514	2.32	140007409	1208
chr5	140059760	140060340	3.44	140060120	1209
chr5	145542466	145542676	2.08	145542566	1210
chr5	145806291	145807251	4.33	145806671	1211
chr5	145875705	145875854	4.94	145875755	1212
chr5	149319493	149320793	2.91	149320333	1213
chr5	149772351	149772951	2.52	149772761	1214
chr5	150118609	150118889	3.43	150118609	1215
chr5	150440917	150441297	2.35	150440947	1216
chr5	150517450	150518130	1.85	150517840	1217
chr5	150612731	150613011	2.83	150612731	1218
chr5	151131083	151131843	3.37	151131503	1219
chr5	156502288	156503588	3.07	156502468	1220
chr5	159478830	159479920	3.93	159479380	1221
chr5	159781177	159781507	1.62	159781397	1222
chr5	162796864	162797354	2.81	162797024	1223
chr5	162819716	162820766	2.94	162819955	1224
chr5	172415050	172415890	1.43	172415890	1225
chr5	175896882	175898242	2.38	175898142	1226
chr5	176671730	176672630	2.48	176672440	1227
chr5	176711079	176711999	3.16	176711319	1228
chr5	176785088	176786198	3.69	176786008	1229
chr5	176951463	176951743	1.55	176951733	1230
chr5	177513392	177513642	2.04	177513522	1231
chr5	177563901	177564281	3.35	177564121	1232
chr5	179058256	179058656	2.94	179058446	1233
chr5	179092091	179092531	2.43	179092421	1234
chr5	180590773	180591313	2.39	180590923	1235
chr6	7535265	7535605	2.33	7535385	1236
chr6	8047605	8048095	2.1	8047795	1237
chr6	16237030	16237440	1.44	16237280	1238
chr6	20509141	20510271	2.49	20509191	1239
chr6	21701825	21702075	1.97	21701825	1240
chr6	24883157	24883297	1.54	24883157	1241
chr6	26135524	26135754	1.94	26135544	1242
chr6	26140092	26142120	4.17	26140632	1243
chr6	26151909	26153782	3.6	26151979	1244
chr6	26164533	26165166	1.8	26164693	1245
chr6	26211699	26212309	2.18	26212309	1246
chr6	26231716	26232596	2.48	26232196	1247
chr6	26263802	26264442	2.26	26264042	1248
chr6	26265542	26266382	2.62	26266022	1249
chr6	26306490	26308154	3.04	26307405	1250
chr6	26324381	26325081	2.54	26324893	1251
chr6	26358772	26359439	4.2	26358792	1252
chr6	26473268	26473548	2.16	26473338	1253
chr6	26529342	26529762	2.08	26529342	1254
chr6	26565462	26566302	2.31	26566082	1255
chr6	27207704	27209746	2.42	27208104	1256
chr6	27883643	27885867	3.25	27883960	1257
chr6	27889745	27891302	2.6	27890502	1258
chr6	27913473	27914413	3.14	27914141	1259
chr6	27940860	27941250	2.01	27941220	1260
chr6	27943353	27944223	2.44	27943513	1261
chr6	27968806	27969717	1.88	27969607	1262
chr6	28200050	28200300	1.38	28200050	1263
chr6	29824584	29824864	1.47	29824584	1264
chr6	29825474	29826024	1.88	29825774	1265
chr6	30088641	30088871	1.6	30088851	1266
chr6	30136319	30137125	2.6	30136975	1267
chr6	30288929	30289419	2.05	30289189	1268
chr6	30334277	30335457	2.57	30334797	1269
chr6	30692439	30693394	2.15	30692974	1270
chr6	30795341	30796301	2.37	30795671	1271
chr6	31233764	31234794	2.99	31234284	1272
chr6	31347819	31348839	2.41	31348539	1273
chr6	31432839	31433839	2.7	31433419	1274
chr6	31478794	31479524	1.85	31479264	1275
chr6	31537983	31539086	2.7	31538833	1276
chr6	31572919	31574089	1.4	31574029	1277
chr6	31623193	31623395	2.75	31623295	1278
chr6	31652049	31652549	2.09	31652209	1279
chr6	31815190	31815890	2	31815480	1280
chr6	31902977	31903537	2.12	31902977	1281
chr6	31938507	31939787	2.39	31938867	1282
chr6	32203923	32204323	2.72	32204233	1283
chr6	32205890	32206220	2.3	32205890	1284
chr6	32252382	32252914	3.17	32252522	1285
chr6	32253524	32254304	2.82	32254034	1286
chr6	33280261	33280491	1.81	33280331	1287
chr6	33365040	33365954	2.34	33365704	1288
chr6	33467317	33467737	2.21	33467667	1289
chr6	33485706	33486126	2.29	33486066	1290
chr6	33494004	33494734	1.72	33494703	1291
chr6	33529438	33530438	2.47	33530168	1292
chr6	34963762	34964202	2.21	34963973	1293
chr6	36950600	36950890	2.62	36950780	1294
chr6	37332470	37334595	3.35	37333430	1295
chr6	37575511	37576291	2.31	37575511	1296
chr6	38778720	38779170	2.91	38779030	1297
chr6	40010006	40010626	1.59	40010626	1298
chr6	41148573	41148903	1.57	41148861	1299
chr6	42126232	42126412	1.7	42126252	1300
chr6	43059522	43060452	1.84	43059932	1301
chr6	43246155	43246965	2	43246545	1302
chr6	43506891	43507051	1.75	43507001	1303
chr6	46728363	46728773	1.53	46728743	1304
chr6	52257416	52257996	3.72	52257896	1305
chr6	53321837	53322167	2.35	53322117	1306
chr6	80000999	80001379	2.31	80001109	1307
chr6	80303701	80304621	3.08	80303901	1308
chr6	80770352	80771212	2.88	80771212	1309
chr6	80873047	80873257	1.5	80873127	1310
chr6	82519651	82520261	1.36	82520261	1311
chr6	88355926	88356875	3.04	88356605	1312
chr6	90595843	90596543	2.78	90596343	1313
chr6	107183340	107184310	4.06	107184120	1314
chr6	107185304	107185404	1.87	107185314	1315
chr6	111243340	111244250	2.54	111244110	1316
chr6	111302145	111302805	3.41	111302705	1317
chr6	112301145	112302225	2.23	112301405	1318
chr6	114284893	114285113	2.01	114284903	1319
chr6	116707260	116708531	2.54	116707931	1320
chr6	116998639	116999279	2.64	116999279	1321
chr6	118030536	118030866	2.31	118030746	1322
chr6	118103100	118103465	2.04	118103305	1323
chr6	122761878	122762668	3.28	122762178	1324
chr6	136613178	136613808	3.09	136613298	1325
chr6	139135844	139136404	2.32	139136284	1326
chr6	144458272	144458692	2.97	144458422	1327
chr6	147565292	147566082	3.84	147565352	1328
chr6	153396123	153396603	2.95	153396363	1329
chr6	160117827	160118327	1.65	160118067	1330
chr6	160181023	160182177	3.21	160181973	1331
chr6	161470702	161471242	1.67	161471242	1332
chr6	166280911	166281111	1.99	166280911	1333
chr6	167011161	167011611	2.32	167011161	1334
chr6	170780294	170781027	1.73	170780474	1335
chr7	951122	951512	2.91	951292	1336
chr7	972914	973154	2.68	973094	1337
chr7	2444438	2444538	1.88	2444498	1338
chr7	2657275	2657795	3.42	2657475	1339
chr7	5821707	5822330	2.1	5822270	1340
chr7	5917421	5917681	2.14	5917651	1341
chr7	7780629	7781829	2.79	7781029	1342
chr7	13803410	13804220	2.43	13803580	1343
chr7	16458513	16458823	2.3	16458723	1344
chr7	22826833	22827793	2.45	22827223	1345
chr7	24793065	24793475	2.88	24793165	1346
chr7	24937221	24938630	2.11	24938150	1347
chr7	26908640	26908800	1.94	26908719	1348
chr7	27475707	27476247	2.8	27475987	1349
chr7	29839402	29840931	3.89	29839402	1350
chr7	30317557	30318237	2.75	30317637	1351
chr7	32303112	32303832	1.52	32303432	1352
chr7	37990247	37991087	2.97	37990847	1353
chr7	42744986	42745506	2	42745146	1354
chr7	43936225	43936545	2.39	43936495	1355
chr7	44609109	44609529	2.54	44609379	1356
chr7	44660944	44661484	4.22	44661164	1357
chr7	47847641	47848351	2.77	47848331	1358
chr7	55893302	55893832	2.42	55893750	1359
chr7	55948221	55949091	3.86	55948521	1360
chr7	64281642	64281792	1.42	64281642	1361
chr7	65114348	65114588	1.87	65114498	1362
chr7	65537509	65538039	2.68	65537959	1363
chr7	65905791	65906091	2.5	65905791	1364
chr7	66211304	66211974	2.63	66211704	1365
chr7	71743323	71743623	2.48	71743453	1366
chr7	71744503	71744703	2.77	71744503	1367
chr7	71921294	71921463	1.47	71921413	1368
chr7	72381091	72381621	2.48	72381171	1369
chr7	72542074	72542624	2.18	72542377	1370
chr7	72701421	72702381	2.22	72701561	1371
chr7	73751311	73751711	1.66	73751551	1372
chr7	75012775	75012895	1.37	75012895	1373
chr7	75268440	75268750	1.61	75268500	1374
chr7	76969745	76970555	3.16	76969865	1375
chr7	77072253	77072953	4.02	77072253	1376
chr7	86619146	86619616	1.92	86619616	1377
chr7	91408656	91408986	1.84	91408726	1378
chr7	91802395	91803735	2.99	91802754	1379
chr7	97380502	97381022	1.91	97380502	1380
chr7	97525944	97526704	2.21	97526304	1381
chr7	98746749	98747419	1.79	98746939	1382
chr7	99342856	99344186	2.61	99343194	1383
chr7	99419476	99419926	1.86	99419626	1384
chr7	99670629	99671039	1.77	99671039	1385
chr7	99781057	99781567	3.86	99781057	1386
chr7	99828186	99828836	3.42	99828616	1387
chr7	99854198	99854748	3.08	99854528	1388
chr7	101982853	101983533	3.45	101983003	1389
chr7	104247322	104247872	1.9	104247322	1390
chr7	106402215	106403565	3.24	106403045	1391
chr7	107125016	107125546	1.67	107125016	1392
chr7	107760361	107760601	1.52	107760471	1393
chr7	107804091	107804443	1.34	107804211	1394
chr7	111440648	111440879	1.8	111440758	1395
chr7	112173603	112174443	2.55	112174333	1396
chr7	120184415	120184905	3.05	120184725	1397
chr7	127577788	127577918	1.86	127577918	1398
chr7	127972231	127973521	2.23	127973231	1399
chr7	128377727	128378647	2.57	128378167	1400
chr7	128667805	128668115	1.62	128668115	1401
chr7	129303516	129304416	2.72	129304076	1402
chr7	129674693	129675383	3.12	129674933	1403
chr7	132223930	132224510	2.6	132224140	1404
chr7	132394508	132395258	3.22	132394858	1405
chr7	133600968	133601498	2.3	133601138	1406
chr7	133787690	133788850	4.56	133788360	1407
chr7	137143903	137144753	3.42	137144253	1408
chr7	143036895	143037795	2.03	143037075	1409
chr7	148163215	148164095	2.34	148163505	1410
chr7	149513192	149513692	1.75	149513212	1411
chr7	150162732	150163322	2.68	150163152	1412
chr7	150361790	150362590	1.88	150361950	1413
chr7	150654602	150654962	2.37	150654812	1414
chr8	671131	671331	1.92	671331	1415
chr8	6553170	6553410	2.45	6553370	1416
chr8	11696968	11697808	2.99	11697298	1417
chr8	23441419	23442299	2.01	23441839	1418
chr8	25371842	25372832	3.73	25372402	1419
chr8	27224586	27225546	2.33	27225000	1420
chr8	28403668	28404468	2.62	28404358	1421
chr8	33490170	33490500	2.03	33490500	1422
chr8	37738807	37739007	2.25	37738867	1423
chr8	38153223	38153538	1.8	38153228	1424
chr8	38361931	38363321	2.34	38362721	1425
chr8	38973198	38973388	1.79	38973258	1426
chr8	42129275	42129655	2.45	42129505	1427
chr8	66708871	66709911	3.76	66709041	1428
chr8	75046845	75047545	3.43	75047145	1429
chr8	78074889	78075599	1.95	78075069	1430
chr8	79740439	79741059	2.51	79740829	1431
chr8	86319645	86320085	2.22	86319845	1432
chr8	92151458	92151658	1.08	92151458	1433
chr8	94836125	94836245	1.44	94836235	1434
chr8	95556401	95557061	1.32	95557061	1435
chr8	95634779	95635639	3	95634779	1436
chr8	97574666	97575026	3.42	97574756	1437
chr8	109524923	109525153	1.9	109525083	1438
chr8	118601735	118602305	2.94	118602115	1439
chr8	124477803	124478983	1.84	124478313	1440
chr8	144521998	144522308	2.39	144522306	1441
chr8	145230870	145231576	3.96	145231146	1442
chr8	145264194	145264684	1.78	145264624	1443
chr8	145408382	145408652	1.98	145408652	1444
chr8	146097517	146097927	1.97	146097837	1445
chr9	4782231	4782821	2.21	4782361	1446
chr9	5294475	5295845	2.74	5294535	1447
chr9	5329728	5330878	4.06	5330148	1448
chr9	32991644	32992104	1.64	32991934	1449
chr9	33463766	33464096	3.14	33464006	1450
chr9	34038932	34039702	1.75	34039242	1451
chr9	34318558	34319678	3.42	34319438	1452
chr9	34635559	34636809	2.51	34636419	1453
chr9	34978729	34979959	3.82	34979339	1454
chr9	35062399	35063599	3.52	35062969	1455
chr9	35804867	35806307	2.83	35805487	1456
chr9	35818742	35819272	2.09	35818742	1457
chr9	36180253	36180793	2.37	36180333	1458
chr9	36248296	36248546	1.6	36248436	1459
chr9	37455311	37456531	3.46	37455811	1460
chr9	70258919	70259119	3.07	70258949	1461
chr9	71755498	71756398	2.92	71755898	1462
chr9	78140757	78141787	2.64	78141517	1463
chr9	79415706	79416446	2.87	79416066	1464
chr9	83824111	83825338	2.79	83824781	1465
chr9	85785069	85785409	1.65	85785069	1466
chr9	89155491	89155821	2.59	89155571	1467
chr9	92135397	92136777	3.2	92135917	1468
chr9	93295294	93296004	3.36	93295644	1469
chr9	96260089	96260449	2.7	96260249	1470
chr9	96461712	96462032	1.95	96461832	1471
chr9	97475207	97475497	2.14	97475307	1472
chr9	99939880	99940460	1.87	99940030	1473
chr9	101240002	101240612	1.51	101240052	1474
chr9	101375282	101375772	2.65	101375342	1475
chr9	113063206	113063346	1.77	113063277	1476
chr9	116529127	116529307	1.37	116529127	1477
chr9	121935132	121935442	1.57	121935162	1478
chr9	122670299	122671099	2.54	122670469	1479
chr9	122894252	122894912	1.84	122894862	1480
chr9	124985404	124986114	2.25	124985464	1481
chr9	125083018	125083898	3.02	125083518	1482
chr9	126756501	126756661	1.88	126756511	1483
chr9	127238063	127239053	2.47	127238823	1484
chr9	127557395	127557925	3.01	127557565	1485
chr9	127577335	127578046	1.84	127578045	1486
chr9	127908810	127909890	3.51	127909440	1487
chr9	128117757	128118169	1.59	128118019	1488
chr9	128565968	128566288	2.39	128566078	1489
chr9	128878021	128878651	2.06	128878341	1490
chr9	128922024	128923104	3.52	128923014	1491
chr9	129020015	129020885	2.35	129020275	1492
chr9	130598145	130598775	1.89	130598525	1493
chr9	131030345	131030585	1.77	131030585	1494
chr9	132934981	132935841	2.94	132935691	1495
chr9	137055536	137056676	3.28	137056586	1496
chr9	137411281	137411571	3.28	137411511	1497
chrX	15113157	15113917	1.81	15113567	1498
chrX	24471725	24471895	1.52	24471765	1499
chrX	24793336	24794116	2.43	24794116	1500
chrX	40195735	40196505	2.66	40196325	1501
chrX	44488449	44488829	2.51	44488609	1502
chrX	46452233	46452763	2.4	46452493	1503
chrX	46760719	46761029	2	46760848	1504
chrX	46833200	46833790	1.84	46833430	1505
chrX	47176435	47176935	4.18	47176665	1506
chrX	47274675	47275385	3.03	47274985	1507
chrX	48027453	48027703	1.29	48027453	1508
chrX	48135663	48136893	3.15	48136283	1509
chrX	48310995	48311305	1.46	48311305	1510
chrX	48416295	48416785	2.34	48416535	1511
chrX	48511137	48511467	2.13	48511277	1512
chrX	48571516	48572116	3.31	48572006	1513
chrX	48714143	48714843	3.48	48714323	1514
chrX	52994197	52994747	2.06	52994197	1515
chrX	54349678	54349838	1.43	54349808	1516
chrX	62757849	62759149	3.44	62758229	1517
chrX	63208470	63209200	2.12	63209100	1518
chrX	64537501	64538111	3.32	64537771	1519
chrX	70071256	70071576	2.17	70071516	1520
chrX	70286082	70286662	2.84	70286362	1521
chrX	70368699	70369269	2.66	70368989	1522
chrX	71184161	71184721	2.45	71184541	1523
chrX	74276350	74277120	3.23	74276680	1524
chrX	76847692	76848852	2.57	76848292	1525
chrX	76957097	76957667	2.18	76957667	1526
chrX	77165348	77166058	2.42	77165898	1527
chrX	80183206	80184066	3.74	80183886	1528
chrX	83563428	83563798	2.29	83563528	1529
chrX	92734798	92735048	2.53	92734804	1530
chrX	100113300	100113510	1.68	100113300	1531
chrX	100468902	100469392	3.91	100469202	1532
chrX	102747756	102748126	3.47	102747756	1533
chrX	106255701	106256313	3.42	106256003	1534
chrX	114618064	114618644	1.97	114618354	1535
chrX	118481071	118481441	2.08	118481211	1536
chrX	118768995	118769275	1.64	118769275	1537
chrX	119545972	119546242	2.8	119545992	1538
chrX	128703217	128704297	2.58	128703417	1539
chrX	129762588	129762878	3.39	129762878	1540
chrX	133232396	133232936	2.98	133232496	1541
chrX	135688240	135688650	2.95	135688390	1542
chrX	151669733	151670233	2.67	151670063	1543
chrX	152256777	152256987	2.21	152256927	1544
chrX	152579675	152581149	2.18	152580495	1545
chrX	152884211	152884771	3.38	152884211	1546
chrX	153127844	153128394	2.3	153128184	1547
chrX	153147122	153147422	1.21	153147422	1548
chrX	153177605	153178168	2.86	153177695	1549
chrX	154007558	154008388	3.43	154008048	1550
chrX_random	281187	281497	2.53	281297	1551
chrY	20116915	20117465	2.6	20117275	1552
chrY	21075730	21075870	1.58	21075780	1553

## Sheet: SP1
SP1:
chromosome	start	end	enrichment	peak_position	id
chr1	2355160	2355445	1.23	2355245	1
chr1	3840361	3841131	1.85	3840811	2
chr1	5986654	5987024	1.92	5986804	3
chr1	6193880	6194320	2.74	6194060	4
chr1	6388042	6388792	1.2	6388092	5
chr1	6779334	6779694	2.59	6779454	6
chr1	9936997	9937477	1.46	9936997	7
chr1	10392935	10393515	2.8	10393335	8
chr1	11006539	11006979	2.11	11006719	9
chr1	11730342	11730492	1.36	11730372	10
chr1	11800238	11800513	1.73	11800423	11
chr1	11928416	11929086	1.54	11929066	12
chr1	15596001	15597281	2.18	15597281	13
chr1	17125946	17126136	1.65	17126006	14
chr1	18974343	18974673	1.7	18974673	15
chr1	19323249	19323769	2.04	19323459	16
chr1	20623932	20624402	1.58	20624352	17
chr1	20733225	20733835	1.9	20733275	18
chr1	22523620	22523820	1.63	22523700	19
chr1	23240619	23240849	2.16	23240619	20
chr1	23440242	23440712	2.1	23440662	21
chr1	23602994	23603194	1.87	23603194	22
chr1	23872509	23872779	1.6	23872509	23
chr1	23897866	23898086	2.7	23897886	24
chr1	25410121	25410251	1.53	25410231	25
chr1	25870196	25870606	2.28	25870606	26
chr1	26244639	26244799	1.7	26244639	27
chr1	26317258	26317418	3.12	26317308	28
chr1	26442638	26442988	1.69	26442918	29
chr1	26932230	26932470	1.98	26932420	30
chr1	27500726	27501036	1.83	27500806	31
chr1	27736345	27736555	2.54	27736555	32
chr1	28269762	28270252	2.73	28269952	33
chr1	28652928	28653148	1.35	28653098	34
chr1	28699975	28700125	1.44	28700035	35
chr1	31779399	31779969	2.42	31779709	36
chr1	32207540	32207770	2.23	32207770	37
chr1	32426695	32426865	1.61	32426715	38
chr1	32785373	32785873	1.82	32785793	39
chr1	33316185	33316965	2.65	33316695	40
chr1	33607046	33607326	2.34	33607326	41
chr1	35166168	35166408	1.85	35166338	42
chr1	35776271	35776511	2.06	35776291	43
chr1	35904469	35904829	2.19	35904469	44
chr1	40996936	40997386	2.79	40997216	45
chr1	43307129	43307549	2.04	43307159	46
chr1	43784745	43785055	2.01	43785055	47
chr1	44808781	44809491	2.67	44809127	48
chr1	44874430	44874541	1.24	44874430	49
chr1	45146717	45146938	1.21	45146828	50
chr1	45625761	45626541	2.65	45626421	51
chr1	45718254	45718534	1.89	45718254	52
chr1	46425331	46425431	3.53	46425361	53
chr1	47491734	47492164	1.68	47491844	54
chr1	51794489	51794949	2.24	51794769	55
chr1	52582071	52582251	1.54	52582227	56
chr1	52875884	52876124	1.16	52875904	57
chr1	53398175	53398485	3.27	53398325	58
chr1	54067399	54067589	2.59	54067459	59
chr1	54123484	54123944	2.54	54123782	60
chr1	54377385	54377695	2.14	54377690	61
chr1	59992108	59992668	1.77	59992358	62
chr1	74910773	74911193	3.31	74910773	63
chr1	77396960	77397240	1.53	77397180	64
chr1	84684459	84684909	1.43	84684459	65
chr1	90172562	90172805	1.76	90172565	66
chr1	93008935	93009575	1.31	93009455	67
chr1	93358232	93358412	1.95	93358322	68
chr1	109001107	109001264	1.85	109001137	69
chr1	109739534	109739844	2	109739844	70
chr1	110593231	110593901	1.76	110593231	71
chr1	112650447	112651027	1.65	112650557	72
chr1	113327457	113327907	1.63	113327677	73
chr1	114159844	114160034	2.07	114159949	74
chr1	117314525	117315145	1.65	117314775	75
chr1	117860300	117860730	1.95	117860520	76
chr1	118183927	118184277	1.24	118184183	77
chr1	119395279	119395434	1.63	119395384	78
chr1	142996386	142996676	1.81	142996546	79
chr1	143004951	143005495	2.63	143005445	80
chr1	143038102	143038322	2.06	143038102	81
chr1	146671240	146671412	2.32	146671410	82
chr1	146712650	146712910	1.84	146712910	83
chr1	147662084	147662394	1.78	147662394	84
chr1	147711725	147711875	1.52	147711875	85
chr1	147793770	147794020	1.45	147793770	86
chr1	147931995	147932425	2.18	147932075	87
chr1	148066755	148067195	3.22	148066755	88
chr1	151058124	151058224	2.34	151058134	89
chr1	151722595	151723195	2.54	151723195	90
chr1	151760002	151760272	1.58	151760122	91
chr1	151768620	151768874	2.21	151768784	92
chr1	152056209	152056469	0.9	152056379	93
chr1	152091422	152091882	2.04	152091592	94
chr1	152528208	152528508	1.82	152528328	95
chr1	153065514	153066022	3.13	153065954	96
chr1	153550271	153550511	1.55	153550301	97
chr1	156864017	156864227	1.9	156864077	98
chr1	162331692	162332282	1.85	162331782	99
chr1	162399219	162399459	1.61	162399349	100
chr1	164636608	164636886	1.29	164636738	101
chr1	166068570	166069129	1.7	166068570	102
chr1	166594690	166595170	2.39	166594870	103
chr1	168442696	168443046	1.45	168442936	104
chr1	168482087	168482447	2.23	168482337	105
chr1	170525722	170526082	1.52	170525995	106
chr1	171699791	171700621	2.17	171700191	107
chr1	175426932	175427172	1.49	175427172	108
chr1	177723582	177723792	1.35	177723792	109
chr1	177788819	177789459	1.37	177789299	110
chr1	181857712	181858995	2.23	181857835	111
chr1	182017943	182018373	1.66	182018303	112
chr1	183076048	183076458	1.73	183076108	113
chr1	197321364	197321644	2.65	197321574	114
chr1	197370517	197371267	1.99	197370547	115
chr1	199511090	199511410	1.99	199511410	116
chr1	199589815	199590035	2.94	199590035	117
chr1	199628053	199628153	1.06	199628123	118
chr1	199668270	199668710	1.64	199668270	119
chr1	201112661	201112981	2.19	201112801	120
chr1	202022365	202022875	2.33	202022625	121
chr1	208140759	208141559	2.08	208141280	122
chr1	208846078	208847048	2.98	208846498	123
chr1	209353344	209353664	1.78	209353614	124
chr1	209419919	209420049	1.6	209420049	125
chr1	218303691	218304421	2.69	218304191	126
chr1	219274225	219274526	2.03	219274336	127
chr1	222494032	222494382	1.62	222494162	128
chr1	231817516	231818100	2.12	231817930	129
chr1	231856416	231856786	1.94	231856726	130
chr1	238008930	238009340	1.76	238009340	131
chr1	238337200	238337570	2.51	238337350	132
chr1	241141959	241142143	1.34	241141959	133
chr1	241353453	241354533	2.04	241353793	134
chr1	241459727	241460396	1.9	241459757	135
chr1	245410149	245410249	1.74	245410229	136
chr1_random	2277490	2277791	1.77	2277490	137
chr10	1084412	1085926	2.91	1084972	138
chr10	3204888	3205248	2.15	3205068	139
chr10	13243278	13243758	1.97	13243598	140
chr10	17283530	17283670	1.7	17283570	141
chr10	26767194	26767614	1.87	26767544	142
chr10	27483722	27484152	2.57	27483872	143
chr10	38684985	38685365	2.67	38685145	144
chr10	45488102	45488522	1.75	45488212	145
chr10	47974489	47974829	1.39	47974759	146
chr10	52053768	52054308	1.4	52054308	147
chr10	53129274	53129864	3.59	53129446	148
chr10	57791025	57791195	2.29	57791145	149
chr10	59698045	59698975	3.4	59698465	150
chr10	64246188	64246518	1.37	64246188	151
chr10	70553424	70553724	2.22	70553514	152
chr10	71576417	71576777	2.23	71576777	153
chr10	75580648	75581178	1.57	75581108	154
chr10	76255873	76256553	2.59	76255953	155
chr10	79459290	79459430	1.38	79459330	156
chr10	80875611	80876271	2.08	80876271	157
chr10	88844488	88844958	1.39	88844538	158
chr10	89254375	89254805	1.72	89254645	159
chr10	95246003	95246413	2.09	95246003	160
chr10	97406307	97407087	1.66	97406557	161
chr10	99248192	99248648	1.63	99248192	162
chr10	99884262	99884442	2.21	99884262	163
chr10	101370305	101370825	1.95	101370415	164
chr10	102662290	102662490	1.33	102662420	165
chr10	103865317	103865507	1.39	103865507	166
chr10	104144207	104145497	2.28	104145497	167
chr10	104182218	104182548	1.98	104182378	168
chr10	104252367	104252547	2.01	104252467	169
chr10	104604003	104604183	1.31	104604063	170
chr10	104667628	104668239	2.19	104668019	171
chr10	105871361	105871901	1.48	105871791	172
chr10	112246850	112247450	2.18	112247450	173
chr10	115604144	115604934	2.3	115604144	174
chr10	120853335	120853695	1.74	120853345	175
chr10	121641837	121642197	2.27	121642197	176
chr10	127397658	127397937	2.65	127397658	177
chr10	135011445	135011945	2.88	135011865	178
chr10	135095775	135096515	1.35	135096515	179
chr11	197364	197534	1.82	197364	180
chr11	226521	227001	1.67	226611	181
chr11	799089	799529	2.44	799089	182
chr11	3775198	3775808	1.95	3775608	183
chr11	6212416	6212666	1.64	6212514	184
chr11	6459150	6459296	1.87	6459196	185
chr11	9292532	9292972	2.58	9292532	186
chr11	9438703	9439001	2.44	9438851	187
chr11	10428434	10428674	3.66	10428434	188
chr11	10519229	10519335	1.5	10519229	189
chr11	10729121	10729431	2.81	10729121	190
chr11	18612431	18612621	1.33	18612571	191
chr11	20365343	20365563	1.79	20365383	192
chr11	32561704	32561914	1.25	32561834	193
chr11	33017434	33017584	0.64	33017454	194
chr11	33139663	33140113	1.53	33139903	195
chr11	44543178	44543468	1.92	44543178	196
chr11	46595107	46596118	2.82	46595618	197
chr11	47404390	47404820	3.03	47404660	198
chr11	47826478	47826668	1.7	47826578	199
chr11	57236574	57236792	2.12	57236714	200
chr11	62295305	62295625	1.32	62295335	201
chr11	62379494	62380104	2.14	62380024	202
chr11	63498479	63498829	1.55	63498799	203
chr11	63709552	63710282	3.65	63709972	204
chr11	63764753	63765163	1.43	63764933	205
chr11	63809792	63809951	1.42	63809822	206
chr11	63828654	63829144	1.37	63829144	207
chr11	64302682	64303342	2.01	64302882	208
chr11	64402662	64402982	1.38	64402862	209
chr11	64441234	64441554	1.3	64441444	210
chr11	64608169	64608379	1.81	64608259	211
chr11	64838531	64838791	2.55	64838761	212
chr11	65094233	65094693	2.05	65094533	213
chr11	65139121	65139571	2.01	65139491	214
chr11	65382445	65383275	1.65	65382895	215
chr11	65397448	65397898	2.17	65397588	216
chr11	65424398	65424588	1.45	65424588	217
chr11	65443328	65443592	1.84	65443385	218
chr11	65792015	65792695	1.55	65792245	219
chr11	65813030	65813420	1.81	65813310	220
chr11	66069981	66070621	1.59	66070201	221
chr11	66877688	66877988	1.37	66877688	222
chr11	66915343	66916173	2.05	66916173	223
chr11	67007051	67007171	1.7	67007151	224
chr11	67032543	67032683	2.89	67032683	225
chr11	69199161	69199481	1.39	69199371	226
chr11	69793935	69794305	1.93	69794115	227
chr11	70837042	70837452	1.68	70837042	228
chr11	70840919	70841989	2.56	70841199	229
chr11	71469044	71469467	1.95	71469214	230
chr11	71501329	71501799	2.8	71501549	231
chr11	71823081	71823381	2.62	71823231	232
chr11	73265215	73265493	1.96	73265405	233
chr11	73371532	73372162	1.69	73372042	234
chr11	73787095	73787555	1.63	73787305	235
chr11	73881657	73882057	1.85	73881797	236
chr11	75203557	75204097	1.98	75203557	237
chr11	77209579	77209889	2.63	77209889	238
chr11	82545745	82546015	1.85	82546015	239
chr11	85036277	85036857	1.69	85036277	240
chr11	86426407	86426737	1.79	86426557	241
chr11	94604069	94604769	1.84	94604199	242
chr11	95162519	95163102	2.99	95162742	243
chr11	98396865	98397125	1.77	98397125	244
chr11	102468164	102468494	1.63	102468244	245
chr11	105397989	105398899	2.51	105398269	246
chr11	105453441	105453921	1.59	105453711	247
chr11	107497225	107497425	1.98	107497295	248
chr11	107598582	107598682	1.68	107598667	249
chr11	109805668	109805908	2.65	109805668	250
chr11	111602283	111602453	1.79	111602363	251
chr11	112690303	112690563	2.51	112690353	252
chr11	117734866	117735476	2.23	117735476	253
chr11	118394362	118395162	1.99	118395102	254
chr11	118471212	118471722	2.31	118471722	255
chr11	118497172	118497452	2.26	118497452	256
chr11	118581324	118582074	1.5	118582024	257
chr11	118710161	118710591	2.31	118710351	258
chr11	118757596	118757866	1.97	118757866	259
chr11	122437879	122438489	1.61	122438259	260
chr11	124048824	124049038	1.42	124048824	261
chr11	124329051	124329261	1.95	124329051	262
chr11	125438252	125438732	1.15	125438622	263
chr11	125644098	125644328	1.89	125644248	264
chr11	129377693	129378225	2.11	129377965	265
chr11	133599208	133599623	2.13	133599413	266
chr12	368738	369158	1.28	368898	267
chr12	438898	439098	2.62	439048	268
chr12	2773758	2774158	1.01	2773938	269
chr12	3852642	3852862	1.75	3852642	270
chr12	4517877	4518643	2.23	4518383	271
chr12	6449929	6450499	1.64	6450309	272
chr12	6472803	6472950	2.34	6472803	273
chr12	6703336	6703626	1.67	6703466	274
chr12	6831339	6831501	1.56	6831421	275
chr12	6846613	6846783	1.47	6846613	276
chr12	6852588	6853118	2.11	6853118	277
chr12	6884237	6884387	2.5	6884327	278
chr12	6996088	6996378	1.78	6996228	279
chr12	10256287	10256767	2.65	10256647	280
chr12	12311238	12312188	2.91	12311528	281
chr12	21545791	21546191	1.84	21545791	282
chr12	27066724	27066904	1.74	27066784	283
chr12	27567996	27568466	1.87	27568226	284
chr12	42438851	42439041	1.53	42439041	285
chr12	47008744	47008974	2.27	47008744	286
chr12	47362095	47362375	1.92	47362245	287
chr12	47749900	47750320	1.91	47750180	288
chr12	48003043	48003293	2.04	48003293	289
chr12	48421105	48421575	1.51	48421285	290
chr12	48765243	48765453	1.14	48765283	291
chr12	48791851	48792141	1.65	48791851	292
chr12	48847191	48847341	1.76	48847281	293
chr12	48963364	48963804	1.9	48963534	294
chr12	51686283	51686393	1.11	51686283	295
chr12	51759362	51759732	1.95	51759402	296
chr12	52059300	52060260	2.63	52059400	297
chr12	52306340	52306450	1.44	52306450	298
chr12	52960269	52960779	2.37	52960369	299
chr12	54497823	54498133	2.69	54497988	300
chr12	54653673	54654053	3.14	54653983	301
chr12	54807895	54808225	2.91	54807955	302
chr12	54901806	54901996	1.86	54901876	303
chr12	54980347	54980557	2.02	54980507	304
chr12	55040171	55040591	2.88	55040341	305
chr12	55168265	55168605	1.96	55168575	306
chr12	55758887	55759207	1.15	55759107	307
chr12	56111080	56111220	1.23	56111110	308
chr12	56200662	56201022	1.6	56200892	309
chr12	56424375	56425225	2.42	56425035	310
chr12	56526744	56527074	2.02	56527074	311
chr12	62459948	62460068	2.42	62460028	312
chr12	64982557	64982777	1.68	64982587	313
chr12	91825690	91826650	1.94	91825750	314
chr12	97541022	97541652	1.63	97541180	315
chr12	99469771	99469901	1.55	99469901	316
chr12	102826040	102826530	1.65	102826480	317
chr12	105852036	105852196	2.48	105852196	318
chr12	105883219	105883509	1.25	105883219	319
chr12	107411092	107411342	1.63	107411182	320
chr12	108473847	108474306	3.23	108473897	321
chr12	109350903	109351003	2.34	109350933	322
chr12	109643442	109643742	3.48	109643442	323
chr12	110269501	110270171	2.32	110269861	324
chr12	110305776	110306616	3.38	110306516	325
chr12	110913700	110913996	2.04	110913796	326
chr12	111009384	111009734	1.3	111009454	327
chr12	111025825	111025995	1.68	111025975	328
chr12	112085879	112086099	1.32	112085949	329
chr12	112121570	112122224	2.22	112121854	330
chr12	112235480	112235780	2.05	112235610	331
chr12	112866736	112866896	1.25	112866766	332
chr12	115638630	115638848	1.84	115638728	333
chr12	117273286	117273706	2.16	117273646	334
chr12	118777697	118778307	1.88	118778077	335
chr12	118889262	118889612	1.28	118889262	336
chr12	119101799	119101969	1.65	119101819	337
chr12	119429705	119429915	1.9	119429915	338
chr12	119481745	119482015	1.34	119481955	339
chr12	119586953	119587713	2.64	119587333	340
chr12	120300170	120300880	2.02	120300606	341
chr12	120789220	120789370	2.71	120789270	342
chr12	121235454	121235924	1.89	121235484	343
chr12	121510117	121510477	1.61	121510117	344
chr12	121536213	121536403	2.48	121536383	345
chr12	121984497	121984787	1.46	121984747	346
chr12	122446018	122446488	2.87	122446018	347
chr12	122467395	122467615	1.34	122467545	348
chr12	122721539	122721879	1.71	122721559	349
chr12	124074339	124074729	1.58	124074589	350
chr12	127833386	127834006	1.38	127833466	351
chr12	132267071	132267231	1.31	132267071	352
chr12	132368419	132368519	2.07	132368429	353
chr13	19335689	19336019	1.93	19335689	354
chr13	24395053	24395283	1.65	24395053	355
chr13	24612448	24612578	1.46	24612508	356
chr13	26029254	26029584	2.5	26029534	357
chr13	26922536	26922816	1.63	26922676	358
chr13	30089674	30089904	1.81	30089674	359
chr13	40532971	40533501	2.27	40533501	360
chr13	40735538	40735788	1.38	40735788	361
chr13	48915755	48916275	2.1	48915975	362
chr13	51056529	51056930	1.64	51056529	363
chr13	95127274	95127534	1.33	95127304	364
chr14	19999265	20000025	2.89	19999995	365
chr14	20807267	20807867	2.56	20807767	366
chr14	23653835	23654458	2.63	23653918	367
chr14	23675102	23675302	1.7	23675242	368
chr14	23781499	23782069	1.96	23781659	369
chr14	23838881	23839002	1.82	23838882	370
chr14	30996377	30996537	1.75	30996447	371
chr14	34169221	34169451	1.58	34169321	372
chr14	35365192	35365412	1.95	35365312	373
chr14	38971266	38971646	2.27	38971416	374
chr14	49848922	49849152	1.79	49848931	375
chr14	51525607	51526117	1.79	51525887	376
chr14	53933190	53933650	1.97	53933290	377
chr14	54948154	54948434	1.59	54948154	378
chr14	63079737	63080157	1.8	63080047	379
chr14	64076644	64076884	2.01	64076864	380
chr14	64639014	64639374	1.12	64639264	381
chr14	67155606	67156366	1.13	67156056	382
chr14	67211166	67211446	2	67211226	383
chr14	67232160	67232340	2.55	67232210	384
chr14	72563555	72564075	3.07	72563855	385
chr14	73486723	73486883	1.99	73486783	386
chr14	73621324	73621854	3.88	73621454	387
chr14	74029612	74030262	1.91	74030052	388
chr14	74417786	74418256	2.11	74417966	389
chr14	75197087	75197377	1.73	75197298	390
chr14	75688044	75688184	1.95	75688164	391
chr14	75906541	75907271	1.49	75906811	392
chr14	76857133	76857443	2.2	76857423	393
chr14	77152788	77153348	1.73	77152988	394
chr14	81069911	81070301	1.97	81070171	395
chr14	90596601	90597621	3.28	90597291	396
chr14	91483933	91484143	1.83	91484143	397
chr14	91642792	91642892	1.38	91642842	398
chr14	92284714	92284924	2.05	92284784	399
chr14	92330147	92330317	1.8	92330217	400
chr14	92743378	92743529	2.4	92743408	401
chr14	93562401	93562511	1.47	93562511	402
chr14	93617232	93617386	1.13	93617386	403
chr14	93665665	93665895	1.09	93665805	404
chr14	99017166	99017644	2.28	99017166	405
chr14	99912375	99912565	1.19	99912375	406
chr14	101296676	101297526	2.49	101296676	407
chr14	101675714	101675834	1.9	101675829	408
chr14	104290228	104290618	1.57	104290408	409
chr14	104838539	104839189	2.14	104838589	410
chr15	26017956	26018056	1.57	26017986	411
chr15	29405449	29406119	1.85	29405449	412
chr15	32304485	32304655	1.77	32304645	413
chr15	32422478	32422628	1.54	32422608	414
chr15	38240214	38240484	2.09	38240214	415
chr15	38774215	38774725	2.17	38774545	416
chr15	39008533	39008963	0.74	39008903	417
chr15	39310692	39310903	1.53	39310903	418
chr15	39853618	39854028	1.88	39853618	419
chr15	39907624	39907784	0.96	39907654	420
chr15	40051859	40052299	1.4	40051899	421
chr15	40628192	40628442	1.84	40628357	422
chr15	41000299	41000589	2.66	41000399	423
chr15	41589953	41590503	1.37	41589953	424
chr15	41825855	41826123	1.24	41826115	425
chr15	42368115	42368385	1.79	42368125	426
chr15	46410506	46411816	2.21	46411676	427
chr15	47700292	47700522	1.67	47700522	428
chr15	48434675	48434916	1.81	48434756	429
chr15	50098553	50098843	2.03	50098673	430
chr15	51989212	51989362	4.48	51989242	431
chr15	56829354	56829754	2.13	56829564	432
chr15	58558469	58558739	2.51	58558619	433
chr15	61268230	61268880	2.14	61268360	434
chr15	63690341	63690541	2.29	63690511	435
chr15	63871465	63871785	0.97	63871645	436
chr15	64436078	64436208	1.54	64436078	437
chr15	64465853	64466403	1.64	64466163	438
chr15	64584473	64584733	1.9	64584473	439
chr15	65334012	65334422	2.89	65334043	440
chr15	66133370	66133770	1.8	66133760	441
chr15	68842754	68843214	1.84	68842854	442
chr15	70197540	70197940	2.81	70197800	443
chr15	70310563	70311023	2.39	70310763	444
chr15	72952638	72952758	1.31	72952668	445
chr15	73530844	73532254	2.86	73531064	446
chr15	74984804	74985144	1.47	74984804	447
chr15	75499852	75500452	2.27	75500082	448
chr15	76379080	76379280	1.93	76379210	449
chr15	76586463	76587053	2.5	76586653	450
chr15	78138210	78139120	1.81	78139030	451
chr15	79403444	79403744	2.42	79403504	452
chr15	82945094	82945414	1.39	82945334	453
chr15	82998561	82999061	1.34	82999061	454
chr15	86890713	86891023	1.61	86890963	455
chr15	87432332	87432802	2.42	87432542	456
chr15	88528070	88529180	1.61	88528530	457
chr15	88578149	88579199	1.37	88579199	458
chr15	88731769	88732629	1.7	88732249	459
chr15	89061300	89061680	1.74	89061400	460
chr15	89338743	89338883	1.87	89338813	461
chr15	96304726	96305026	2.36	96304726	462
chr15	98091234	98091614	2.75	98091234	463
chr16	43653	43873	1.59	43713	464
chr16	579334	579614	2.35	579534	465
chr16	680306	680486	1.25	680386	466
chr16	1762952	1763486	1.62	1763486	467
chr16	1772557	1772847	2.49	1772807	468
chr16	1954800	1955150	1.9	1955100	469
chr16	2418695	2419075	1.48	2418935	470
chr16	2449906	2450256	2.36	2450126	471
chr16	2872913	2873183	1.58	2873183	472
chr16	3014218	3014353	1.65	3014283	473
chr16	3391101	3391465	1.79	3391241	474
chr16	3447683	3447863	1.56	3447763	475
chr16	4361024	4361844	2.75	4361024	476
chr16	4406437	4406867	2.77	4406637	477
chr16	4466210	4466480	1.65	4466480	478
chr16	4756975	4757255	2.33	4757195	479
chr16	4948033	4948493	2.41	4948403	480
chr16	8870298	8870868	1.83	8870298	481
chr16	9092792	9093172	2.68	9092792	482
chr16	12805064	12805374	2.28	12805364	483
chr16	15644345	15645015	2.14	15644905	484
chr16	15890028	15890228	2.42	15890028	485
chr16	18720443	18720673	1.37	18720503	486
chr16	21439091	21439421	1.6	21439421	487
chr16	23429311	23429431	2.23	23429311	488
chr16	23475997	23476219	2.28	23476057	489
chr16	24458273	24458393	1.78	24458333	490
chr16	27468625	27468780	2.89	27468695	491
chr16	29373061	29373461	1.82	29373331	492
chr16	29818389	29819112	2.36	29818639	493
chr16	29971816	29972016	1.32	29971906	494
chr16	30289269	30289509	2.45	30289299	495
chr16	30326192	30326482	2.22	30326292	496
chr16	30666322	30667372	1.86	30667272	497
chr16	30841976	30842256	2.78	30841976	498
chr16	30876010	30876280	2.5	30876130	499
chr16	31097914	31098644	1.43	31098604	500
chr16	31792185	31792445	1.95	31792405	501
chr16	45280598	45281186	2.68	45280928	502
chr16	45422750	45423240	2.6	45423100	503
chr16	46052361	46052823	1.94	46052563	504
chr16	48616484	48616724	2.56	48616724	505
chr16	49332800	49333530	2.79	49333400	506
chr16	52094737	52095147	1.59	52095147	507
chr16	55321342	55321602	1.44	55321572	508
chr16	55777109	55777279	1.7	55777219	509
chr16	55875897	55876427	2.05	55875967	510
chr16	56720622	56721102	2.65	56721012	511
chr16	65471701	65472111	2.05	65471991	512
chr16	65525779	65525962	1.66	65525869	513
chr16	65750726	65751256	1.49	65751156	514
chr16	65818407	65818549	2.22	65818517	515
chr16	65838657	65838997	1.88	65838837	516
chr16	66072576	66072814	1.34	66072594	517
chr16	66153358	66153728	2.11	66153358	518
chr16	66251087	66251647	1.76	66251597	519
chr16	66398341	66398582	2.2	66398341	520
chr16	66484360	66484650	2.82	66484650	521
chr16	67778155	67778725	1.8	67778185	522
chr16	69392547	69392797	1.71	69392797	523
chr16	70400322	70400562	2.61	70400512	524
chr16	70599858	70600158	1.5	70600048	525
chr16	72887996	72888166	1.8	72887996	526
chr16	74238999	74239279	1.74	74239199	527
chr16	75782177	75782517	2.11	75782517	528
chr16	79598292	79598582	1.46	79598292	529
chr16	79668144	79668334	2.42	79668304	530
chr16	79687376	79687716	1.8	79687606	531
chr16	85908668	85908978	1.17	85908808	532
chr16	86357051	86357181	1.27	86357051	533
chr16	87046550	87046810	1.64	87046590	534
chr16	87405704	87406254	1.47	87405784	535
chr16	87765188	87765838	1.83	87765188	536
chr16	88084525	88084915	2.33	88084915	537
chr16	88251474	88251989	1.85	88251739	538
chr16	88295745	88296195	2.11	88295805	539
chr16	88410400	88410740	1.22	88410610	540
chr17	632047	632299	1.29	632187	541
chr17	829965	830315	1.7	830025	542
chr17	1250142	1250372	1.18	1250272	543
chr17	1413000	1413100	1.93	1413040	544
chr17	1566139	1567229	2.31	1566309	545
chr17	1680054	1680154	1.52	1680124	546
chr17	2153502	2153842	1.49	2153732	547
chr17	2251333	2252013	3.27	2251333	548
chr17	3486169	3486879	2.31	3486669	549
chr17	3518622	3518847	1.2	3518622	550
chr17	4581306	4581586	1.31	4581476	551
chr17	4646279	4646449	1.6	4646449	552
chr17	5263746	5264256	2.15	5264085	553
chr17	5330163	5330893	2.32	5330793	554
chr17	7086302	7087112	2.88	7087112	555
chr17	7096168	7096618	2.12	7096378	556
chr17	7125269	7125989	1.69	7125989	557
chr17	7173477	7174637	2.01	7173557	558
chr17	7327916	7328496	2.06	7328406	559
chr17	7416392	7416852	2.72	7416752	560
chr17	7459231	7459451	2.52	7459321	561
chr17	7531059	7531467	3.4	7531359	562
chr17	7532434	7532554	1.3	7532494	563
chr17	7701962	7702242	1.54	7701962	564
chr17	8204678	8204998	2.81	8204898	565
chr17	12861775	12861935	1.69	12861935	566
chr17	17816126	17817061	3.47	17816621	567
chr17	18102915	18103085	1.55	18103035	568
chr17	18104304	18104844	2.11	18104404	569
chr17	21058365	21058785	1.22	21058785	570
chr17	23392496	23392906	2.11	23392766	571
chr17	23928059	23928369	2.34	23928059	572
chr17	23950289	23950549	1.72	23950309	573
chr17	24205577	24205967	1.34	24205577	574
chr17	26183023	26183263	1.81	26183113	575
chr17	27287989	27288309	1.55	27288029	576
chr17	31915673	31916723	2.87	31915673	577
chr17	34263539	34263649	1.64	34263639	578
chr17	35097643	35097843	2.35	35097773	579
chr17	35140167	35140667	1.8	35140427	580
chr17	36057634	36058034	1.83	36057724	581
chr17	37098497	37098807	1.46	37098497	582
chr17	37196600	37196740	3.88	37196620	583
chr17	37328753	37329453	1.77	37328813	584
chr17	37560473	37560693	1.43	37560693	585
chr17	37599794	37600244	3.05	37599934	586
chr17	37793940	37794484	1.89	37794140	587
chr17	38064591	38064961	1.49	38064941	588
chr17	38082650	38083770	2.77	38083570	589
chr17	38427788	38427938	2.94	38427838	590
chr17	38979205	38979605	1.57	38979605	591
chr17	39211697	39212197	1.53	39211707	592
chr17	39619484	39620044	2.46	39619884	593
chr17	40494050	40494260	1.93	40494110	594
chr17	40580736	40581566	2.58	40581296	595
chr17	43081948	43082238	2.4	43082148	596
chr17	43328697	43329247	1.97	43329197	597
chr17	43403212	43403602	2.15	43403432	598
chr17	43480624	43480884	1.56	43480814	599
chr17	44663192	44663592	1.22	44663342	600
chr17	44847286	44847446	2.59	44847316	601
chr17	45527599	45527849	2.16	45527739	602
chr17	46585703	46585933	1.81	46585723	603
chr17	53950036	53950906	2.34	53950126	604
chr17	54539106	54539566	1.86	54539566	605
chr17	54997522	54997662	1.68	54997662	606
chr17	55051772	55052052	1.92	55051962	607
chr17	56109179	56109909	2.02	56109589	608
chr17	59052927	59053257	2.65	59053087	609
chr17	59273958	59274238	1.7	59273958	610
chr17	59561203	59562096	2.37	59561966	611
chr17	59932984	59933344	1.99	59932984	612
chr17	60402313	60402573	1.95	60402313	613
chr17	68700830	68700980	1.47	68700980	614
chr17	68819593	68819873	1.01	68819673	615
chr17	70284098	70284270	2.07	70284098	616
chr17	70380977	70381757	2.2	70381147	617
chr17	70520285	70520455	1.98	70520365	618
chr17	71772667	71772917	2.01	71772757	619
chr17	72234063	72234669	2.09	72234173	620
chr17	73721788	73722098	2.21	73721928	621
chr17	74348452	74348772	2.16	74348542	622
chr17	74582338	74582528	1.53	74582388	623
chr17	75808638	75808894	1.66	75808738	624
chr17	76811259	76811909	2.26	76811409	625
chr17	77129889	77130369	1.12	77130369	626
chr17	77261039	77261329	1.89	77261209	627
chr17	77573723	77574433	2.97	77574363	628
chr17	77588687	77588937	1.68	77588847	629
chr17	78267403	78267873	2.43	78267529	630
chr17	78303131	78303371	1.16	78303251	631
chr17_random	1263410	1263610	2.02	1263610	632
chr17_random	1917944	1918214	1.39	1918114	633
chr18	148317	148507	1.16	148507	634
chr18	2561173	2561565	1.74	2561315	635
chr18	9903108	9903878	2.93	9903488	636
chr18	11841230	11841490	1.4	11841231	637
chr18	12938039	12938179	2.92	12938149	638
chr18	19337455	19337635	1.22	19337635	639
chr18	19420631	19421511	1.65	19420901	640
chr18	31806280	31806590	1.85	31806530	641
chr18	31963319	31963938	2.07	31963408	642
chr18	41938020	41938230	1.87	41938190	643
chr18	45781549	45781939	1.86	45781839	644
chr18	46978205	46978475	2.6	46978405	645
chr18	52456699	52456969	1.93	52456809	646
chr18	55177349	55177959	2.5	55177519	647
chr18	58341076	58341306	2.71	58341206	648
chr18	75894690	75895370	2.51	75894890	649
chr19	748095	748445	2.43	748155	650
chr19	844035	844145	1.15	844145	651
chr19	1054790	1055060	2.55	1054920	652
chr19	1156446	1156706	2.54	1156556	653
chr19	1441179	1441989	2.43	1441982	654
chr19	1855991	1856447	2.67	1856141	655
chr19	2102519	2103019	2.29	2102579	656
chr19	2187600	2187803	1.64	2187800	657
chr19	2219834	2220574	1.92	2220164	658
chr19	2378700	2378950	1.34	2378750	659
chr19	2427009	2427494	1.74	2427139	660
chr19	2791936	2792626	1.83	2792216	661
chr19	2817667	2818487	2.79	2818327	662
chr19	2851928	2852128	1.59	2852098	663
chr19	2895766	2896206	1.7	2896206	664
chr19	3523594	3523974	1.98	3523974	665
chr19	3936461	3936581	1.81	3936511	666
chr19	4133451	4133681	1.75	4133451	667
chr19	4422629	4423189	3.02	4423189	668
chr19	4818711	4819661	1.61	4818711	669
chr19	4919726	4920126	2.33	4919926	670
chr19	5631599	5632069	2.51	5631746	671
chr19	5671162	5671561	1.34	5671481	672
chr19	5742197	5742347	1.73	5742347	673
chr19	5854892	5856072	2.39	5854982	674
chr19	6061679	6062409	1.9	6061699	675
chr19	6312377	6312557	2.07	6312507	676
chr19	6323448	6323588	2.93	6323588	677
chr19	6375950	6376570	2.53	6376100	678
chr19	6410926	6411646	1.76	6410926	679
chr19	6688431	6689071	1.81	6689071	680
chr19	7607435	7607795	1.44	7607435	681
chr19	7800567	7800997	4.1	7800997	682
chr19	7843052	7843312	2.51	7843312	683
chr19	7874442	7874732	2.01	7874466	684
chr19	7891123	7891353	2.73	7891213	685
chr19	7914553	7915613	3.14	7915153	686
chr19	8279144	8279244	1.87	8279244	687
chr19	8314041	8314401	2.78	8314331	688
chr19	8361030	8361470	2.47	8361060	689
chr19	8383921	8384191	2.49	8384181	690
chr19	8484857	8485237	1.97	8485017	691
chr19	9646739	9647019	1.99	9646769	692
chr19	9799038	9799508	1.29	9799038	693
chr19	9806634	9807134	2.45	9806754	694
chr19	10223454	10223814	2.23	10223644	695
chr19	10515257	10515767	3.59	10515767	696
chr19	10540456	10541256	1.97	10540856	697
chr19	10625812	10626163	1.82	10625812	698
chr19	10808248	10808398	1.57	10808398	699
chr19	11060896	11061306	2.34	11061016	700
chr19	11346297	11346437	2.09	11346347	701
chr19	11500815	11501175	2.16	11500945	702
chr19	11785851	11785951	2.63	11785951	703
chr19	12112301	12112511	2.46	12112511	704
chr19	12337742	12338192	2.58	12337932	705
chr19	12523541	12523903	2.5	12523541	706
chr19	12582347	12582920	2.94	12582740	707
chr19	12668267	12668477	1.24	12668477	708
chr19	12778252	12778532	1.63	12778252	709
chr19	12862718	12862988	1.81	12862778	710
chr19	12910057	12910597	1.77	12910057	711
chr19	13088503	13088773	1.87	13088553	712
chr19	13719477	13719727	2.13	13719627	713
chr19	13766888	13767128	1.97	13767128	714
chr19	13977952	13978702	3.06	13978402	715
chr19	14391126	14391346	1.35	14391146	716
chr19	15390658	15391318	2.18	15391028	717
chr19	16157048	16157178	1.31	16157068	718
chr19	16467888	16468168	2.43	16468058	719
chr19	16600279	16600489	1.99	16600459	720
chr19	16631752	16632182	2.19	16632182	721
chr19	17198073	17198353	2.79	17198073	722
chr19	17238706	17239266	2.56	17238706	723
chr19	17275159	17275469	2.32	17275309	724
chr19	17275989	17276481	1.84	17275989	725
chr19	17277381	17277591	1.13	17277591	726
chr19	17281114	17281274	2.55	17281254	727
chr19	17308959	17309559	1.85	17309199	728
chr19	18164624	18165194	2.59	18165054	729
chr19	18175774	18176304	2.14	18175994	730
chr19	18294793	18294983	1.01	18294843	731
chr19	18543482	18543622	1.31	18543532	732
chr19	18890570	18891260	1.63	18891260	733
chr19	19035252	19035612	2.8	19035342	734
chr19	19163932	19164032	1.6	19163952	735
chr19	19175220	19175420	2.15	19175400	736
chr19	19748152	19748472	1.71	19748472	737
chr19	37588240	37588540	1.7	37588245	738
chr19	37857876	37858187	2.5	37857877	739
chr19	38154572	38154802	1.67	38154572	740
chr19	40141262	40141602	2.2	40141482	741
chr19	40826079	40826449	1.58	40826449	742
chr19	40830849	40831019	1.59	40831019	743
chr19	40927663	40927846	1.05	40927666	744
chr19	40940885	40941059	2.67	40940885	745
chr19	41236884	41237729	2.01	41237619	746
chr19	41297702	41298851	2.14	41297872	747
chr19	41322384	41322964	1.75	41322874	748
chr19	41397392	41397852	1.99	41397562	749
chr19	42777476	42778076	1.53	42777596	750
chr19	43556885	43557045	1.67	43556925	751
chr19	43585350	43585960	3.01	43585380	752
chr19	43801359	43801571	1.25	43801391	753
chr19	44032432	44033202	3.08	44033072	754
chr19	44112962	44113411	1.69	44113072	755
chr19	44308108	44308448	2.12	44308388	756
chr19	44573364	44573657	1.63	44573424	757
chr19	44662946	44663066	3.71	44662986	758
chr19	45623683	45623893	1.88	45623733	759
chr19	45663422	45663754	2.28	45663622	760
chr19	45774322	45774532	3.17	45774532	761
chr19	45948283	45948993	3.46	45948383	762
chr19	45975736	45976106	2.72	45975956	763
chr19	46461580	46462130	3.12	46461940	764
chr19	46595538	46596068	1.22	46595598	765
chr19	46637557	46637747	1.99	46637587	766
chr19	47040703	47040923	2.04	47040743	767
chr19	47055422	47055992	2.3	47055592	768
chr19	47155216	47155466	1.92	47155216	769
chr19	47438671	47438931	1.82	47438740	770
chr19	49696260	49696430	1.92	49696400	771
chr19	50040659	50041319	1.92	50040659	772
chr19	50085242	50086422	2.83	50086112	773
chr19	50234062	50234222	3.04	50234082	774
chr19	50288004	50288214	1.61	50288054	775
chr19	50373189	50374024	2.25	50373910	776
chr19	50601181	50601695	1.69	50601181	777
chr19	50662787	50663127	2.3	50662937	778
chr19	50692546	50692666	1.91	50692666	779
chr19	50779805	50779995	1.47	50779805	780
chr19	50887086	50888127	2.69	50887187	781
chr19	50964487	50964777	2.39	50964487	782
chr19	51983638	51984108	1.95	51983758	783
chr19	52243663	52244033	2.69	52243963	784
chr19	52544150	52544300	2.23	52544220	785
chr19	52940358	52940668	1.83	52940378	786
chr19	53365055	53365587	2.78	53365345	787
chr19	53586349	53586959	2.24	53586799	788
chr19	53814184	53814324	1.82	53814184	789
chr19	54095047	54095407	2.37	54095407	790
chr19	54128385	54128855	1.97	54128665	791
chr19	54188292	54188942	2.96	54188576	792
chr19	54314129	54314524	2.34	54314374	793
chr19	54648329	54648469	2.11	54648429	794
chr19	54835237	54836188	1.91	54835607	795
chr19	54837018	54837198	2.49	54837188	796
chr19	54860901	54861741	2.53	54860981	797
chr19	54871259	54872529	2.16	54871919	798
chr19	54961656	54962136	3.05	54961826	799
chr19	55062555	55062785	1.36	55062785	800
chr19	55072207	55073243	2.69	55072577	801
chr19	55124573	55125213	1.78	55124873	802
chr19	55999671	56000401	2.03	55999991	803
chr19	57464432	57464832	3.02	57464472	804
chr19	58201301	58201501	1.09	58201501	805
chr19	59385658	59386703	2.82	59386278	806
chr19	59667671	59667961	3.07	59667961	807
chr19	60369785	60370075	2.92	60369965	808
chr19	60664659	60665399	3.19	60665289	809
chr19	60679496	60679816	1.91	60679776	810
chr19	60802906	60803346	2.19	60803148	811
chr19	60827598	60827958	2.02	60827698	812
chr19	62762842	62763182	1.69	62763072	813
chr19	62817289	62817539	2.26	62817539	814
chr19	63654607	63654917	1.44	63654647	815
chr19	63778503	63778763	1.58	63778533	816
chr2	3099294	3099854	1.47	3099854	817
chr2	7941814	7942024	1.46	7941844	818
chr2	9721639	9722069	1.9	9721789	819
chr2	11244982	11245762	1.54	11245152	820
chr2	17856573	17857473	1.76	17857323	821
chr2	25106300	25106640	1.58	25106640	822
chr2	26480217	26480577	1.67	26480357	823
chr2	26920516	26920726	2.59	26920586	824
chr2	27346544	27347037	1.25	27346584	825
chr2	27504954	27505173	2.64	27504954	826
chr2	27544082	27544592	1.95	27544302	827
chr2	37295874	37296364	1.63	37296304	828
chr2	43365541	43365721	1.25	43365545	829
chr2	43775702	43776142	1.64	43775852	830
chr2	44306761	44307711	2.75	44307151	831
chr2	48452905	48453175	1.53	48453015	832
chr2	55189340	55189680	2.11	55189340	833
chr2	61677134	61677614	1.71	61677524	834
chr2	61992745	61993855	2.01	61993505	835
chr2	70053372	70053762	1.49	70053522	836
chr2	70432495	70432605	1.96	70432515	837
chr2	71366123	71366923	2.13	71366263	838
chr2	72964844	72965194	1.66	72965194	839
chr2	73371876	73372150	1.76	73372146	840
chr2	75097014	75097274	1.42	75097274	841
chr2	85734109	85734399	2.09	85734259	842
chr2	86244660	86244931	2.35	86244851	843
chr2	86338252	86338412	2.4	86338332	844
chr2	88766181	88766721	3.37	88766641	845
chr2	88830240	88830460	1.5	88830400	846
chr2	96393030	96393260	1.57	96393030	847
chr2	96623612	96624202	2.53	96624012	848
chr2	96945537	96945967	1.94	96945697	849
chr2	105412275	105412495	2.35	105412465	850
chr2	109728983	109729183	2.88	109729133	851
chr2	110319794	110320134	2.31	110319894	852
chr2	113238452	113238612	1.65	113238452	853
chr2	114230535	114230825	2.45	114230555	854
chr2	120486673	120486793	1.27	120486693	855
chr2	122229275	122229455	1.88	122229375	856
chr2	128501232	128502122	2.17	128501792	857
chr2	136467608	136467728	1.42	136467728	858
chr2	171396869	171397244	2.02	171397022	859
chr2	175177260	175178010	2.04	175177270	860
chr2	177902709	177902949	2.08	177902709	861
chr2	179141316	179141706	1.07	179141446	862
chr2	191704477	191704757	1.88	191704517	863
chr2	192367892	192368292	2.42	192368092	864
chr2	196346379	196347579	3.65	196347109	865
chr2	198143221	198143621	1.57	198143601	866
chr2	198190041	198190607	2.73	198190247	867
chr2	198395557	198395665	1.6	198395587	868
chr2	201216100	201216370	1.81	201216210	869
chr2	201653741	201654161	1.98	201653981	870
chr2	201761953	201762233	1.88	201762184	871
chr2	203928913	203929093	1.91	203929093	872
chr2	208460099	208460469	1.11	208460229	873
chr2	208945187	208946417	2.08	208945487	874
chr2	208956271	208956521	1.73	208956521	875
chr2	213229338	213229748	2.02	213229748	876
chr2	215500187	215500937	1.94	215500517	877
chr2	216799442	216799642	1.7	216799442	878
chr2	218960380	218960780	1.86	218960460	879
chr2	219258929	219259579	2.28	219259069	880
chr2	219909012	219909422	1.69	219909202	881
chr2	219944248	219944598	1.37	219944598	882
chr2	220077992	220078112	1.8	220077992	883
chr2	220233934	220234414	1.96	220233987	884
chr2	223346295	223346595	2.83	223346315	885
chr2	234545053	234545493	2.16	234545053	886
chr2	238657264	238657614	1.87	238657434	887
chr2	238979547	238979707	2.33	238979547	888
chr2	240058972	240059632	2.47	240059472	889
chr2	240684753	240685003	1.76	240685003	890
chr2	241245726	241246086	1.34	241246086	891
chr2	241723078	241723518	2.52	241723518	892
chr2	241974949	241975880	2.01	241975170	893
chr2	242015415	242015605	2.23	242015445	894
chr20	1047099	1047229	2.62	1047179	895
chr20	3817569	3818079	2.04	3817899	896
chr20	5055213	5055456	1.85	5055456	897
chr20	5678867	5678987	2.27	5678987	898
chr20	18216835	18217165	1.62	18216835	899
chr20	18435960	18436380	1.59	18435960	900
chr20	18516582	18516752	2.96	18516732	901
chr20	23278877	23279477	2.09	23279477	902
chr20	24921490	24921710	0.98	24921710	903
chr20	29656087	29656647	1.7	29656267	904
chr20	29774982	29775342	1.73	29775152	905
chr20	30003409	30003569	1.4	30003569	906
chr20	31495454	31495844	1.98	31495844	907
chr20	32728615	32728765	1.95	32728765	908
chr20	33506258	33506448	1.61	33506447	909
chr20	33592396	33593136	1.75	33593046	910
chr20	35240872	35241233	2.06	35241022	911
chr20	36810095	36810465	1.57	36810175	912
chr20	37023698	37024578	1.46	37023698	913
chr20	43996638	43997286	2.13	43996708	914
chr20	44034395	44034605	1.25	44034515	915
chr20	47096039	47096249	1.72	47096089	916
chr20	47269145	47269395	1.34	47269225	917
chr20	47328284	47328437	2.02	47328284	918
chr20	48032478	48033048	1.82	48033018	919
chr20	48560172	48560452	2.04	48560432	920
chr20	57040732	57041252	2.1	57040732	921
chr20	62082845	62083075	1.47	62082845	922
chr21	31953520	31953970	1.52	31953520	923
chr21	32687006	32687396	1.4	32687396	924
chr21	33022070	33022790	1.54	33022460	925
chr21	33785665	33786275	2.7	33785975	926
chr21	33935972	33936842	3.27	33936300	927
chr21	36354875	36355345	2.11	36355345	928
chr21	36614050	36614440	3.36	36614360	929
chr21	36678913	36679613	1.5	36679123	930
chr21	39477175	39477405	1.38	39477245	931
chr21	42060163	42060493	2.52	42060493	932
chr21	42789678	42790028	1.86	42790028	933
chr21	43267416	43267796	1.9	43267796	934
chr21	43400598	43400878	2.84	43400598	935
chr21	44351610	44351730	1.21	44351710	936
chr21	44583449	44583919	2.33	44583669	937
chr21	46567227	46568408	3	46568407	938
chr22	17654017	17654777	2.28	17654167	939
chr22	17794344	17794548	1.52	17794444	940
chr22	17841374	17842055	1.81	17841374	941
chr22	19681084	19681204	1.01	19681137	942
chr22	20344777	20345037	1.67	20344877	943
chr22	23275596	23275946	2.53	23275794	944
chr22	27521159	27521499	1.7	27521309	945
chr22	27988551	27988783	1.86	27988721	946
chr22	28323573	28324113	1.71	28323873	947
chr22	28487548	28488008	1.53	28487748	948
chr22	29077332	29077552	1.91	29077462	949
chr22	29801363	29801863	2.11	29801653	950
chr22	29828060	29828310	1.79	29828080	951
chr22	34120456	34120656	1.76	34120506	952
chr22	35108396	35109266	2.02	35108846	953
chr22	36395677	36396067	1.63	36395677	954
chr22	36406731	36407041	1.95	36406841	955
chr22	37226651	37227541	3.5	37227071	956
chr22	37425863	37426613	1.89	37425863	957
chr22	39320773	39321143	1.82	39320883	958
chr22	39357105	39357715	2.44	39357565	959
chr22	40101337	40102587	1.9	40102337	960
chr22	40189023	40189673	2.76	40189306	961
chr22	40310236	40310796	2.6	40310526	962
chr22	40553031	40553771	2.57	40553651	963
chr22	40667590	40667810	1.73	40667790	964
chr22	40791198	40791478	1.31	40791308	965
chr22	40811213	40811563	1.33	40811213	966
chr22	41335435	41336475	2.04	41335985	967
chr22	49236722	49236851	1.51	49236781	968
chr22	49311403	49311693	1.49	49311513	969
chr3	4319765	4320145	2.33	4320145	970
chr3	9666020	9666320	1.97	9666020	971
chr3	9748098	9748568	2.35	9748398	972
chr3	11331488	11331838	2.19	11331838	973
chr3	12573158	12573488	1.83	12573328	974
chr3	12680633	12680873	2.51	12680693	975
chr3	13496538	13496708	1.48	13496608	976
chr3	14194945	14195365	1.98	14195328	977
chr3	14418934	14419274	1.64	14419144	978
chr3	16281464	16281648	1.38	16281494	979
chr3	19963197	19963597	1.01	19963197	980
chr3	37009787	37009904	1.76	37009787	981
chr3	38181514	38182204	2.2	38181724	982
chr3	38967091	38967431	1.76	38967241	983
chr3	39068234	39068644	1.87	39068524	984
chr3	39399707	39399807	3.2	39399747	985
chr3	45404886	45405196	1.61	45405196	986
chr3	46593061	46593411	2.21	46593361	987
chr3	46995971	46996221	1.14	46996221	988
chr3	47530013	47530353	1.19	47530333	989
chr3	48105540	48105870	2.15	48105730	990
chr3	48569136	48569846	2.14	48569136	991
chr3	49019584	49019894	1.21	49019584	992
chr3	49106633	49107073	1.71	49106633	993
chr3	49117000	49117220	1.93	49117070	994
chr3	49424457	49424785	1.42	49424595	995
chr3	49441587	49441817	1.29	49441817	996
chr3	49868851	49869131	2.31	49869001	997
chr3	49952156	49952706	1.35	49952536	998
chr3	50101036	50101276	1.83	50101246	999
chr3	50248295	50248655	2.32	50248505	1000
chr3	50311541	50312001	2.31	50311788	1001
chr3	50333958	50334368	1.82	50333958	1002
chr3	50580807	50582047	2.15	50581657	1003
chr3	50624321	50624731	1.39	50624321	1004
chr3	51403465	51403687	1.22	51403465	1005
chr3	51508886	51509076	1.55	51509076	1006
chr3	51950825	51951355	2.32	51950825	1007
chr3	52065868	52066378	2.57	52066378	1008
chr3	52163415	52163685	2.03	52163415	1009
chr3	52248068	52248338	2.23	52248338	1010
chr3	53855466	53855766	1.38	53855646	1011
chr3	53891062	53891232	1.75	53891062	1012
chr3	56566010	56566240	1.87	56566010	1013
chr3	58266866	58267156	2.03	58266996	1014
chr3	95264635	95264785	1.31	95264635	1015
chr3	100103048	100103578	1.22	100103198	1016
chr3	101018985	101019405	1.67	101019065	1017
chr3	101694047	101694317	1.26	101694077	1018
chr3	102763290	102763510	1.74	102763420	1019
chr3	102878058	102878772	2.03	102878652	1020
chr3	107070402	107070682	1.88	107070642	1021
chr3	114716568	114716698	1.18	114716568	1022
chr3	115257855	115258595	3.54	115258205	1023
chr3	116348882	116349612	1.64	116349302	1024
chr3	121295829	121296799	1.45	121295979	1025
chr3	129354885	129354985	1.12	129354885	1026
chr3	130385270	130386210	2.25	130385770	1027
chr3	132072864	132073144	1.19	132073094	1028
chr3	134774366	134775246	2.07	134775096	1029
chr3	139795742	139796032	1.66	139796032	1030
chr3	143649436	143649826	0.99	143649576	1031
chr3	154361541	154362871	2.4	154362411	1032
chr3	157755692	157755922	2.1	157755922	1033
chr3	168935411	168935671	2.25	168935411	1034
chr3	172108953	172109583	2.4	172109333	1035
chr3	185449323	185450241	2.3	185449933	1036
chr3	185762153	185762333	1.62	185762303	1037
chr3	186699459	186699819	1.62	186699499	1038
chr3	187309744	187310094	1.36	187310094	1039
chr3	195874422	195875032	2.58	195874532	1040
chr3	196644984	196645294	2.5	196645294	1041
chr3	197297206	197297606	1.55	197297356	1042
chr3	197646129	197646689	3.04	197646129	1043
chr3	197927049	197927409	1.71	197927409	1044
chr3	198082891	198083111	1.21	198082891	1045
chr3_random	503616	503776	1.61	503776	1046
chr4	1978035	1978315	2.26	1978315	1047
chr4	2211227	2211647	1.99	2211427	1048
chr4	3570958	3571228	1.36	3571018	1049
chr4	6389443	6389733	2.13	6389513	1050
chr4	7162773	7162961	1.52	7162911	1051
chr4	7187817	7188387	2.22	7188097	1052
chr4	17254940	17255260	1.79	17255190	1053
chr4	25591929	25592269	1.71	25592219	1054
chr4	37650653	37650933	1.84	37650763	1055
chr4	39006514	39006724	1.33	39006624	1056
chr4	39190486	39190786	1.67	39190486	1057
chr4	39351504	39352074	1.52	39351874	1058
chr4	52549862	52550422	2.91	52550132	1059
chr4	57141683	57143488	2.22	57143118	1060
chr4	57684619	57684750	1.56	57684749	1061
chr4	76796625	76797165	1.48	76796652	1062
chr4	78435101	78435441	3.35	78435331	1063
chr4	84178794	84179139	2.17	84178799	1064
chr4	89562955	89563105	1.89	89563105	1065
chr4	99421464	99421784	1.86	99421534	1066
chr4	102626016	102626676	1.93	102626016	1067
chr4	106752682	106752928	2.75	106752728	1068
chr4	109268440	109268780	1.73	109268440	1069
chr4	113510139	113510759	2	113510319	1070
chr4	124011216	124011596	2.31	124011216	1071
chr4	129566535	129567355	1.81	129566695	1072
chr4	130372372	130372702	1.53	130372392	1073
chr4	142499406	142499676	1.75	142499676	1074
chr4	144791865	144792395	2.75	144792185	1075
chr4	148895445	148896075	3.02	148895445	1076
chr4	152378162	152378362	1.81	152378262	1077
chr4	154623070	154623480	1.68	154623140	1078
chr4	164445683	164446313	1.59	164445683	1079
chr4	178606071	178606341	2.45	178606181	1080
chr4	185945735	185946065	1.28	185945745	1081
chr4	186030410	186030630	1.5	186030540	1082
chr4	186722162	186722362	2.5	186722162	1083
chr5	944436	945718	1.7	945718	1084
chr5	5475330	5475700	2.81	5475610	1085
chr5	6431464	6432264	2.05	6432264	1086
chr5	7922140	7922261	1.19	7922140	1087
chr5	16989757	16990417	2.22	16989937	1088
chr5	32348917	32349287	1.79	32349177	1089
chr5	33476159	33476829	1.96	33476159	1090
chr5	55326665	55326905	1.94	55326905	1091
chr5	57791689	57792279	1.97	57792279	1092
chr5	61744195	61744525	1.66	61744375	1093
chr5	64100244	64100377	2.18	64100374	1094
chr5	68520695	68521305	2.3	68520925	1095
chr5	68566115	68566405	1.7	68566155	1096
chr5	69381130	69381260	1.63	69381210	1097
chr5	70256548	70256698	2.91	70256568	1098
chr5	72896538	72896998	1.91	72896808	1099
chr5	77107788	77107918	1.15	77107838	1100
chr5	81609905	81610235	2.31	81610215	1101
chr5	82409007	82409157	2	82409087	1102
chr5	89741117	89741654	2.22	89741257	1103
chr5	89806216	89806586	1.97	89806496	1104
chr5	110455765	110456085	1.56	110455925	1105
chr5	112339936	112340466	2.2	112340136	1106
chr5	114989430	114989730	2.69	114989700	1107
chr5	115205392	115205563	1.68	115205393	1108
chr5	122138303	122138823	1.12	122138453	1109
chr5	132415235	132415595	1.6	132415595	1110
chr5	133368217	133368957	1.42	133368627	1111
chr5	133734633	133734933	2.3	133734713	1112
chr5	137542172	137543502	2.76	137542572	1113
chr5	137576853	137576993	2.42	137576993	1114
chr5	137695240	137695610	2.38	137695480	1115
chr5	138767541	138767731	2.09	138767701	1116
chr5	138803203	138803583	1.38	138803323	1117
chr5	138920459	138920929	2.49	138920859	1118
chr5	139923974	139924404	2.28	139923974	1119
chr5	140024386	140024556	1.8	140024506	1120
chr5	145194917	145195777	1.93	145195397	1121
chr5	145806621	145807211	2.66	145806671	1122
chr5	148186363	148186515	1.25	148186425	1123
chr5	149360425	149360530	1.32	149360530	1124
chr5	149717052	149717422	2.06	149717292	1125
chr5	149809457	149809777	2.36	149809697	1126
chr5	150060782	150060982	2.53	150060812	1127
chr5	150612391	150612931	1.77	150612471	1128
chr5	151131373	151131843	2.04	151131643	1129
chr5	154297986	154298106	1.15	154298076	1130
chr5	159478890	159479720	2.45	159479380	1131
chr5	159781397	159781687	2.04	159781437	1132
chr5	167939221	167939531	2.14	167939481	1133
chr5	173247549	173247979	2.21	173247759	1134
chr5	176671330	176672730	2.07	176672440	1135
chr5	176785758	176786198	2.47	176786198	1136
chr5	176857123	176857713	2.35	176857153	1137
chr5	177513392	177513622	1.56	177513622	1138
chr5	179058166	179058446	3.01	179058446	1139
chr5	179091931	179092531	1.66	179092201	1140
chr5	179180027	179180677	1.03	179180207	1141
chr5	179853833	179853943	2.17	179853923	1142
chr5	180582706	180583106	2.18	180582966	1143
chr6	2710479	2710709	1.36	2710629	1144
chr6	3063515	3063945	1.72	3063785	1145
chr6	3204157	3204417	2.77	3204157	1146
chr6	4949085	4949335	3.03	4949145	1147
chr6	5206012	5206322	2.4	5206322	1148
chr6	7535425	7535575	1.22	7535425	1149
chr6	13723069	13723259	1.36	13723209	1150
chr6	18263088	18263568	1.8	18263246	1151
chr6	26704283	26705303	1.59	26704863	1152
chr6	27548823	27549083	1.26	27548873	1153
chr6	30142872	30143082	2.5	30142892	1154
chr6	30238896	30239076	1.83	30238896	1155
chr6	30631966	30632336	1.94	30632236	1156
chr6	30646828	30647248	1.59	30647248	1157
chr6	30766653	30767143	2.17	30766993	1158
chr6	31623193	31623505	2.42	31623295	1159
chr6	31695459	31696629	2.2	31695679	1160
chr6	32034724	32034899	2.32	32034724	1161
chr6	32253644	32254034	2.27	32253644	1162
chr6	32271423	32272023	1.22	32271613	1163
chr6	33530168	33530378	1.85	33530168	1164
chr6	34468484	34468944	1.76	34468894	1165
chr6	34501795	34501945	1.7	34501845	1166
chr6	34964532	34964933	1.89	34964532	1167
chr6	39190818	39191018	1.2	39191018	1168
chr6	41148273	41148573	1.42	41148571	1169
chr6	41970902	41971302	1.79	41971302	1170
chr6	41996577	41997200	2.01	41996907	1171
chr6	43089651	43089941	1.81	43089651	1172
chr6	43845963	43846318	2.09	43846033	1173
chr6	44341074	44341274	1.39	44341244	1174
chr6	53517805	53518025	1.81	53518025	1175
chr6	57194862	57195152	1.21	57195032	1176
chr6	57289435	57289755	1.8	57289755	1177
chr6	74420626	74420876	2.39	74420826	1178
chr6	88356515	88356645	1.67	88356516	1179
chr6	89846950	89847370	2.2	89847000	1180
chr6	90405120	90405270	1.41	90405220	1181
chr6	90586188	90586298	1.99	90586228	1182
chr6	97837628	97838188	1.64	97838038	1183
chr6	107183900	107184180	2.33	107184120	1184
chr6	108386171	108386381	2.37	108386191	1185
chr6	110118845	110119278	2.01	110119068	1186
chr6	110607551	110607651	3.53	110607613	1187
chr6	111302505	111302805	2.57	111302685	1188
chr6	118103175	118103305	1.74	118103225	1189
chr6	122762098	122762668	1.7	122762388	1190
chr6	132875684	132876414	2.05	132876264	1191
chr6	139136254	139136514	2.2	139136284	1192
chr6	144458272	144458692	1.98	144458422	1193
chr6	144512886	144513096	1.57	144512886	1194
chr6	149908899	149909119	1.36	149908899	1195
chr6	167011281	167011611	1.95	167011521	1196
chr6	167382651	167382981	2.04	167382981	1197
chr7	951122	951512	2.74	951292	1198
chr7	2216048	2216288	2.27	2216048	1199
chr7	2444348	2444538	1.98	2444498	1200
chr7	2657275	2657795	3.12	2657475	1201
chr7	10752878	10753238	1.87	10753238	1202
chr7	16458513	16458823	2.84	16458723	1203
chr7	21239743	21240443	2.57	21240063	1204
chr7	22827143	22827263	2.36	22827143	1205
chr7	24793065	24793355	2.34	24793215	1206
chr7	24938190	24938410	1.39	24938310	1207
chr7	26013288	26014351	3.26	26013728	1208
chr7	27475707	27476037	1.14	27476037	1209
chr7	29840601	29841221	2.05	29840601	1210
chr7	32303212	32303382	1.14	32303272	1211
chr7	32941938	32942388	1.71	32941948	1212
chr7	35613013	35614183	2.98	35613763	1213
chr7	39947449	39947861	1.56	39947861	1214
chr7	42744203	42745506	2.93	42744493	1215
chr7	43395620	43396070	2.65	43395740	1216
chr7	43895315	43895865	2.12	43895495	1217
chr7	43936225	43936495	1.79	43936225	1218
chr7	44013702	44013892	1.17	44013802	1219
chr7	44419335	44419535	1.97	44419495	1220
chr7	44609109	44609349	1.24	44609199	1221
chr7	44660944	44661484	2.79	44661054	1222
chr7	44812606	44812826	1.79	44812716	1223
chr7	47792321	47792861	2.07	47792621	1224
chr7	55893302	55894002	2.01	55893602	1225
chr7	65537749	65537989	1.83	65537779	1226
chr7	65905791	65906061	3.03	65906031	1227
chr7	66211794	66212014	1.88	66211794	1228
chr7	71743373	71743623	1.82	71743523	1229
chr7	72381121	72381361	1.33	72381171	1230
chr7	72483456	72483636	1.53	72483456	1231
chr7	72597688	72598128	1.86	72598008	1232
chr7	72701481	72701881	1.57	72701521	1233
chr7	75632862	75633622	2.96	75633292	1234
chr7	76970195	76970505	1.39	76970255	1235
chr7	77072253	77072883	2.69	77072253	1236
chr7	86619146	86619616	1.87	86619146	1237
chr7	91408496	91408986	3.57	91408726	1238
chr7	91802214	91802854	1.68	91802854	1239
chr7	97525944	97526374	2.46	97526274	1240
chr7	97675316	97675576	1.82	97675456	1241
chr7	98742574	98742726	1.74	98742706	1242
chr7	99342954	99343966	1.99	99343194	1243
chr7	99419472	99420176	2.37	99419602	1244
chr7	99670629	99671629	2.13	99671519	1245
chr7	99678600	99678980	1.77	99678830	1246
chr7	99781057	99781407	2.98	99781227	1247
chr7	99827946	99828616	3.13	99828616	1248
chr7	99854258	99854638	2.16	99854418	1249
chr7	104756791	104757081	1.24	104756951	1250
chr7	105519803	105520413	2.11	105520083	1251
chr7	106798257	106798521	2.48	106798337	1252
chr7	107760361	107760631	1.61	107760471	1253
chr7	111440648	111441269	2.26	111441139	1254
chr7	111684429	111684659	1.64	111684609	1255
chr7	120184415	120184805	2.91	120184415	1256
chr7	127577788	127577918	1.75	127577918	1257
chr7	128422018	128422308	1.44	128422198	1258
chr7	128458399	128458659	2.19	128458649	1259
chr7	129810738	129811868	2.16	129810738	1260
chr7	130469437	130469957	2.01	130469727	1261
chr7	132224110	132224310	2.66	132224310	1262
chr7	134353366	134353996	1.58	134353896	1263
chr7	137601648	137602088	2.06	137601928	1264
chr7	139551390	139551530	1.03	139551410	1265
chr7	150162832	150163192	2.07	150163102	1266
chr7	150476521	150476641	2.15	150476521	1267
chr7	150654602	150655222	2.51	150654812	1268
chr8	10734641	10735021	2.19	10734801	1269
chr8	11697098	11697688	2.36	11697298	1270
chr8	17148368	17148818	2.47	17148548	1271
chr8	25372004	25373102	3.36	25372482	1272
chr8	27224590	27225546	1.82	27224686	1273
chr8	28006659	28006819	2.48	28006749	1274
chr8	30060016	30060416	1.95	30060416	1275
chr8	30721105	30721415	1.46	30721245	1276
chr8	33490020	33490220	1.29	33490160	1277
chr8	33544020	33544500	1.59	33544350	1278
chr8	38973216	38973618	2.04	38973256	1279
chr8	41505691	41505891	2.57	41505871	1280
chr8	42129335	42129655	1.6	42129415	1281
chr8	42314781	42315331	2.05	42314781	1282
chr8	42515057	42515477	2.13	42515417	1283
chr8	56848039	56848309	1.21	56848209	1284
chr8	65654822	65655172	1.25	65654892	1285
chr8	67507154	67507444	1.78	67507314	1286
chr8	74083471	74083647	1.16	74083517	1287
chr8	75046745	75047295	2.15	75047145	1288
chr8	79739979	79741059	3.04	79740679	1289
chr8	82806713	82807063	1.92	82806993	1290
chr8	86319645	86320605	2.9	86320085	1291
chr8	87595632	87595882	1.48	87595852	1292
chr8	92151028	92151598	1.78	92151508	1293
chr8	95634779	95634999	1.25	95634779	1294
chr8	103320357	103321097	1.31	103320357	1295
chr8	109330083	109330373	1.55	109330173	1296
chr8	109524923	109525153	2.1	109525083	1297
chr8	118601735	118602385	1.88	118602155	1298
chr8	120937175	120937525	2.51	120937335	1299
chr8	120955176	120955466	1.5	120955216	1300
chr8	121526611	121526821	2.08	121526611	1301
chr8	124497640	124498070	2.52	124498040	1302
chr8	125556013	125556283	1.3	125556013	1303
chr8	127639783	127640413	1.6	127640163	1304
chr8	144694601	144695021	1.47	144694951	1305
chr8	144750668	144750898	1.42	144750740	1306
chr8	145230770	145231526	2.9	145231146	1307
chr8	145264354	145264834	1.96	145264474	1308
chr8	145364637	145364767	1.48	145364767	1309
chr8	145408472	145408712	2.31	145408562	1310
chr8	145661550	145661662	2.08	145661552	1311
chr8	145725131	145725421	1.45	145725421	1312
chr8	146023154	146023284	0.99	146023284	1313
chr8	146248274	146248744	1.85	146248284	1314
chr9	4782231	4783091	2.75	4782571	1315
chr9	5427781	5428111	2.17	5428061	1316
chr9	6635685	6635945	1.9	6635685	1317
chr9	15297079	15297579	1.28	15297479	1318
chr9	15412581	15412681	1.66	15412641	1319
chr9	32541958	32542398	1.42	32542398	1320
chr9	33463766	33464096	3.52	33464066	1321
chr9	34319168	34319438	2.72	34319278	1322
chr9	34979249	34979839	3.14	34979339	1323
chr9	35062519	35062969	2.2	35062829	1324
chr9	35069858	35070238	1.38	35069898	1325
chr9	35101436	35101946	2.03	35101766	1326
chr9	35655189	35655559	1.79	35655339	1327
chr9	35805227	35805647	2.04	35805227	1328
chr9	36248296	36248606	2.45	36248436	1329
chr9	36391065	36391625	1.36	36391115	1330
chr9	37455311	37455951	2.29	37455631	1331
chr9	37475754	37475974	2.74	37475814	1332
chr9	71755898	71756318	2.41	71755988	1333
chr9	83765831	83766201	1.29	83766201	1334
chr9	85785299	85785519	0.95	85785299	1335
chr9	91957210	91957320	1.88	91957270	1336
chr9	92135647	92135787	1.04	92135787	1337
chr9	92166630	92167110	1.97	92167110	1338
chr9	92606953	92607303	1.75	92607303	1339
chr9	93295294	93295644	2.4	93295294	1340
chr9	94568023	94568513	1.55	94568483	1341
chr9	96260089	96260449	2.19	96260449	1342
chr9	96855412	96855622	1.39	96855452	1343
chr9	97475057	97475307	2.03	97475207	1344
chr9	99063589	99063854	2.25	99063854	1345
chr9	104589538	104589688	1.03	104589538	1346
chr9	122106489	122106729	3.07	122106609	1347
chr9	123110612	123111322	2.44	123110792	1348
chr9	124612945	124613475	1.8	124613475	1349
chr9	124703619	124704299	1.95	124703999	1350
chr9	124710232	124710812	1.92	124710232	1351
chr9	124783356	124783576	1.75	124783576	1352
chr9	125587895	125588335	2.11	125588330	1353
chr9	127238513	127239053	2.44	127239053	1354
chr9	127557505	127558005	2.51	127557925	1355
chr9	127576956	127577336	2.08	127577135	1356
chr9	127908810	127909970	2.86	127909290	1357
chr9	128117499	128118197	2.63	128117757	1358
chr9	128164266	128164696	2.46	128164643	1359
chr9	128297820	128298150	1.62	128298010	1360
chr9	128566018	128566288	2.34	128566078	1361
chr9	128789601	128789731	1.16	128789601	1362
chr9	128878021	128878591	2.25	128878341	1363
chr9	128922444	128922964	2.54	128922964	1364
chr9	132575497	132576007	1.4	132575807	1365
chr9	132849417	132849717	1.88	132849717	1366
chr9	132935251	132935841	1.76	132935571	1367
chr9	136960858	136961328	2.27	136960948	1368
chr9	137257215	137257385	1.99	137257245	1369
chrX	1554656	1555309	2.39	1554966	1370
chrX	1615478	1615718	2.23	1615578	1371
chrX	15113367	15113567	1.66	15113367	1372
chrX	37463123	37463283	2.37	37463283	1373
chrX	46833430	46833870	2.07	46833620	1374
chrX	47098784	47099014	2.63	47098904	1375
chrX	47176645	47176885	1.9	47176665	1376
chrX	47274795	47275025	2.85	47274835	1377
chrX	48136173	48136613	3.24	48136283	1378
chrX	48416265	48416605	3.03	48416535	1379
chrX	48511235	48511385	1.64	48511335	1380
chrX	48532637	48533037	2.41	48532907	1381
chrX	48571606	48572116	1.9	48571986	1382
chrX	48657344	48657664	1.78	48657344	1383
chrX	48736206	48736496	2.17	48736496	1384
chrX	52994537	52994747	2.08	52994637	1385
chrX	54093120	54093330	2.36	54093330	1386
chrX	54909315	54909975	1.74	54909315	1387
chrX	57196174	57196304	1.81	57196194	1388
chrX	62757929	62758519	2.25	62758069	1389
chrX	63208470	63209020	1.76	63208470	1390
chrX	70535668	70536118	1.94	70535838	1391
chrX	71184161	71184541	1.91	71184161	1392
chrX	74158978	74159338	3.19	74159258	1393
chrX	76957197	76957347	2.6	76957197	1394
chrX	84065054	84065224	1.64	84065074	1395
chrX	100469102	100469691	3.17	100469202	1396
chrX	105775963	105776213	1.4	105775963	1397
chrX	106255763	106256001	1.46	106256001	1398
chrX	107488063	107488210	3.85	107488063	1399
chrX	107488970	107489453	1.8	107489050	1400
chrX	119519491	119519861	1.96	119519491	1401
chrX	129025368	129025468	1.52	129025388	1402
chrX	133232496	133232876	2.23	133232496	1403
chrX	152256777	152257247	2.17	152256857	1404
chrX	152580595	152580879	1.45	152580875	1405
chrX	152884211	152884471	2.33	152884211	1406
chrX	153123611	153123748	1.13	153123611	1407
chrX	153127314	153128584	2.37	153128104	1408
chrX	153177848	153177955	1.98	153177925	1409
chrX	153271125	153271345	1.61	153271215	1410
chrX	153338600	153339608	1.98	153339458	1411
chrX	153554647	153554917	2.08	153554877	1412
chrX	154008098	154008388	1.84	154008168	1413
chrX_random	281187	281677	2.06	281297	1414
chrY	1554846	1555269	2.4	1554966	1415
chrY	1615478	1615718	2.31	1615578	1416
chrY	21075480	21075910	2.06	21075870	1417
