# Supplementary material for: Genome-Wide Occupancy of SREBP1 and Its Partners NFY and SP1 Reveals Novel Functional Roles and Combinatorial Regulation of Distinct Classes of Genes
Source: PLoS Genet. 2008 Jul 25;4(7):e1000133. doi: 10.1371/journal.pgen.1000133 (PMC2478640; doi:10.1371/journal.pgen.1000133)
Supplement: Table S2 — Binding sites of SREBP1, POL2, NFY, and SP1 matched to Refseq transcripts and their associated Entrez GeneIDs. The results for each factor are displayed on separate worksheets. Known SREBP1 target genes are highlighted in blue. A complete list of Entrez GeneIDs represented on the promoter array is also provided. (2.96 MB XLS) [file pgen.1000133.s005.xls]

## Sheet: SREBP1
SREBP1:
chromosome	start	end	enrichment	peak position	id	chrom	txStart	txEnd	strand	Refseq ID	Entrez GeneID	Gene Name
chr1	988824	988934	1.84	988884	2	chr1	988945	989980	+	NM_005101	9636	INTERFERON, ALPHA-INDUCIBLE PROTEIN (CLONE IFI-15K)
chr1	1688050	1688190	2.34	1688190	3	chr1	1666481	1687937	-	NM_033536	985	CELL DIVISION CYCLE 2-LIKE 1 (PITSLRE PROTEINS)
chr1	2355240	2355535	1.89	2355245	5	chr1	2284857	2355155	-	NM_024848	79906	MORN REPEAT CONTAINING 1
chr1	2355240	2355535	1.89	2355245	5	chr1	2355375	2369036	+	NM_007033	11079	RER1 RETENTION IN ENDOPLASMIC RETICULUM 1 HOMOLOG (S. CEREVISIAE)
chr1	5986654	5986854	1.84	5986854	6	chr1	5857135	5986797	-	NM_015102	261734	KIAA0673 PROTEIN
chr1	6193940	6194320	2.53	6194320	7	chr1	6179346	6193945	-	NM_000983	6146	RIBOSOMAL PROTEIN L22
chr1	9937767	9938027	2.25	9938027	8	chr1	9924043	9937092	-	NM_032368	84328	LEUCINE ZIPPER AND CTNNBIP1 DOMAIN CONTAINING
chr1	9937767	9938027	2.25	9938027	8	chr1	9937751	9979821	+	NM_022787	64802	NICOTINAMIDE NUCLEOTIDE ADENYLYLTRANSFERASE 1
chr1	10392865	10393445	3.32	10393335	9	chr1	10393350	10414466	+	NM_002631	5226	PHOSPHOGLUCONATE DEHYDROGENASE
chr1	11730202	11730512	2.26	11730382	10	chr1	11730407	11745093	+	NM_001040194	57085	ANGIOTENSIN II RECEPTOR-ASSOCIATED PROTEIN
chr1	11800008	11800678	3.18	11800418	11	chr1	11780052	11800381	-	NM_005957	4524	5,10-METHYLENETETRAHYDROFOLATE REDUCTASE (NADPH)
chr1	11800008	11800678	3.18	11800418	11	chr1	11800559	11837451	+	NM_001286	1185	CHLORIDE CHANNEL 6
chr1	11920746	11920996	1.93	11920886	12	chr1	11914390	11920746	-	NM_138346	90231	KIAA2013
chr1	12013493	12013943	2.68	12013753	13	chr1	12013777	12026372	+	NM_001025374	60672	INVASION INHIBITORY PROTEIN 45
chr1	15598492	15598622	2.32	15598492	14	chr1	15598657	15643532	+	NM_015291	23341	DNAJ (HSP40) HOMOLOG, SUBFAMILY C, MEMBER 16
chr1	17125876	17126016	2.22	17125926	16	chr1	17090532	17125971	-	NM_003000	6390	SUCCINATE DEHYDROGENASE COMPLEX, SUBUNIT B, IRON SULFUR (IP)
chr1	20733075	20733305	1.86	20733225	17	chr1	20723565	20733343	-	NM_005216	1650	DOLICHYL-DIPHOSPHOOLIGOSACCHARIDE-PROTEIN GLYCOSYLTRANSFERASE
chr1	21855105	21855815	2.11	21855815	19	chr1	21750099	21854994	-	NM_032236	84196	HYPOTHETICAL PROTEIN FLJ11328
chr1	22124351	22124511	2.74	22124461	20	chr1	22124425	22164741	+	NM_001791	998	CELL DIVISION CYCLE 42 (GTP BINDING PROTEIN, 25KDA)
chr1	22523570	22523820	2.97	22523700	21	chr1	22523655	22600286	+	NM_014870	9923	ZINC FINGER AND BTB DOMAIN CONTAINING 40
chr1	23897046	23897246	2.25	23897146	22	chr1	23873673	23897255	-	NM_000191	3155	3-HYDROXYMETHYL-3-METHYLGLUTARYL-COENZYME A LYASE (HYDROXYMETHYLGLUTARICACIDURIA)
chr1	23939923	23940153	1.92	23940153	23	chr1	23916879	23940127	-	NM_000147	2517	FUCOSIDASE, ALPHA-L- 1, TISSUE
chr1	26008705	26008975	2.17	26008785	25	chr1	25971456	26008790	-	NM_000437	5051	PLATELET-ACTIVATING FACTOR ACETYLHYDROLASE 2, 40KDA
chr1	26187906	26188036	1.94	26187966	26	chr1	26188144	26200515	+	NM_006314	10256	CONNECTOR ENHANCER OF KINASE SUPPRESSOR OF RAS 1
chr1	26244699	26245009	2.47	26244829	27	chr1	26244834	26289441	+	NM_022778	64793	COILED-COIL DOMAIN CONTAINING 21
chr1	26836897	26836997	1.53	26836977	28	chr1	26837342	26866349	+	NM_032283	84243	ZINC FINGER, DHHC-TYPE CONTAINING 18
chr1	27500666	27501286	2.6	27501286	29	chr1	27416267	27500811	-	NM_006990	10163	WAS PROTEIN FAMILY, MEMBER 2
chr1	28243503	28243753	3.49	28243693	30	chr1	28210933	28243684	-	NM_014280	22826	DNAJ (HSP40) HOMOLOG, SUBFAMILY C, MEMBER 8
chr1	29329032	29329222	3.13	29329202	31	chr1	29294980	29328977	-	NM_005626	6429	SPLICING FACTOR, ARGININE/SERINE-RICH 4
chr1	31438559	31438738	1.66	31438649	32	chr1	31438934	31506873	+	NM_016505	51538	ZINC FINGER, CCHC DOMAIN CONTAINING 17
chr1	31438559	31438738	1.66	31438649	32	chr1	31401509	31438737	-	NM_004814	9410	WD REPEAT DOMAIN 57 (U5 SNRNP SPECIFIC)
chr1	32785701	32785881	1.53	32785873	33	chr1	32785916	32815345	+	NM_005610	5928	RETINOBLASTOMA BINDING PROTEIN 4
chr1	32785701	32785881	1.53	32785873	33	chr1	32756401	32785278	-	NM_178547	339487	ZINC FINGER AND BTB DOMAIN CONTAINING 8 OPPOSITE STRAND
chr1	36598897	36599407	3.14	36599037	35	chr1	36590465	36599062	-	NM_031280	64960	MITOCHONDRIAL RIBOSOMAL PROTEIN S15
chr1	38147261	38147441	2.15	38147291	36	chr1	38147506	38158584	+	NM_016037	51118	UTP11-LIKE, U3 SMALL NUCLEOLAR RIBONUCLEOPROTEIN, (YEAST)
chr1	39161063	39161273	1.99	39161113	37	chr1	39161098	39169379	+	NM_004552	4725	NADH DEHYDROGENASE (UBIQUINONE) FE-S PROTEIN 5, 15KDA (NADH-COENZYME Q REDUCTASE)
chr1	42591337	42591655	2.15	42591467	38	chr1	42591265	42595178	+	NM_001077447	79717	PHOSPHOPANTOTHENOYLCYSTEINE SYNTHETASE
chr1	42591337	42591655	2.15	42591467	38	chr1	42565187	42591020	-	NM_032257	84217	ZINC FINGER, MYND-TYPE CONTAINING 12
chr1	42793155	42793315	1.33	42793205	39	chr1	42793140	42811521	+	NM_006347	10465	PEPTIDYLPROLYL ISOMERASE H (CYCLOPHILIN H)
chr1	44809127	44809431	1.64	44809201	40	chr1	44809486	44860354	+	NM_001004307	339541	HYPOTHETICAL LOC339541
chr1	44809127	44809431	1.64	44809201	40	chr1	44788594	44809192	-	NM_024587	79639	TRANSMEMBRANE PROTEIN 53
chr1	44910163	44910513	2.43	44910213	41	chr1	44910338	44913504	+	NM_001012	6202	RIBOSOMAL PROTEIN S8
chr1	45146648	45146938	2.11	45146827	43	chr1	45137306	45145893	-	NM_024602	79654	HECT DOMAIN CONTAINING 3
chr1	45146648	45146938	2.11	45146827	43	chr1	45146922	45150434	+	NM_000374	7389	UROPORPHYRINOGEN DECARBOXYLASE
chr1	46310189	46311139	1.74	46310619	44	chr1	46217831	46310334	-	NM_003629	8503	PHOSPHOINOSITIDE-3-KINASE, REGULATORY SUBUNIT 3 (P55, GAMMA)
chr1	46376280	46376410	3.49	46376280	45	chr1	46366373	46376141	-	NM_017739	55624	PROTEIN O-LINKED MANNOSE BETA1,2-N-ACETYLGLUCOSAMINYLTRANSFERASE
chr1	46425331	46425441	2.52	46425331	46	chr1	46425436	46456165	+	NM_003579	8438	RAD54-LIKE (S. CEREVISIAE)
chr1	51413886	51413996	2.45	51413966	47	chr1	51413991	51451230	+	NM_014372	26994	RING FINGER PROTEIN 11
chr1	52211388	52211608	2.64	52211478	48	chr1	52209797	52211493	-	NM_138417	112970	KTI12 HOMOLOG, CHROMATIN ASSOCIATED (S. CEREVISIAE)
chr1	52876014	52876124	1.36	52876124	49	chr1	52864534	52876059	-	NM_023077	65260	CHROMOSOME 1 OPEN READING FRAME 163
chr1	54016114	54016224	1.2	54016174	50	chr1	53945408	54016196	-	NM_018087	55706	TRANSMEMBRANE PROTEIN 48
chr1	55064737	55065517	2.21	55065197	51	chr1	55027320	55064942	-	NM_014762	1718	24-DEHYDROCHOLESTEROL REDUCTASE
chr1	74910773	74911003	2.24	74910775	52	chr1	74883204	74910748	-	NM_001889	1429	CRYSTALLIN, ZETA (QUINONE REDUCTASE)
chr1	74910773	74911003	2.24	74910775	52	chr1	74910860	74943329	+	NM_138467	127253	CHROMOSOME 1 OPEN READING FRAME 171
chr1	77396960	77397220	2.12	77397150	54	chr1	77266689	77397153	-	NM_005482	10026	PHOSPHATIDYLINOSITOL GLYCAN, CLASS K
chr1	89069100	89069390	1.62	89069190	55	chr1	89030637	89069275	-	NM_001514	2959	GENERAL TRANSCRIPTION FACTOR IIB
chr1	90172772	90172922	2.55	90172865	56	chr1	90172701	90184020	+	NM_182975	284695	HYPOTHETICAL PROTEIN FLJ20403 SIMILAR TO ZINC FINGER PROTEIN 326
chr1	93009455	93009785	2.57	93009575	57	chr1	93009614	93019501	+	NM_000969	6125	RIBOSOMAL PROTEIN L5
chr1	94595766	94596176	2.4	94596176	58	chr1	94596031	94696105	+	NM_002858	5825	ATP-BINDING CASSETTE, SUB-FAMILY D (ALD), MEMBER 3
chr1	96899364	96899504	2.5	96899424	59	chr1	96899398	96992367	+	NM_021190	58155	POLYPYRIMIDINE TRACT BINDING PROTEIN 2
chr1	100215294	100215964	2.83	100215654	60	chr1	100215809	100260948	+	NM_033055	64645	HIPPOCAMPUS ABUNDANT TRANSCRIPT 1
chr1	101203187	101203537	2.64	101203267	61	chr1	101167203	101203383	-	NM_001077394	51611	DPH5 HOMOLOG (S. CEREVISIAE)
chr1	109001137	109001267	2.22	109001204	62	chr1	109001326	109064181	+	NM_007269	6814	SYNTAXIN BINDING PROTEIN 3
chr1	111218433	111218803	2.69	111218603	63	chr1	111201854	111218608	-	NM_001006945	55791	CHROMOSOME 1 OPEN READING FRAME 103
chr1	111483099	111483509	2.31	111483129	64	chr1	111482322	111498102	+	NM_001025197	1117	CHITINASE 3-LIKE 2
chr1	115035165	115035355	2.65	115035195	65	chr1	115027440	115035340	-	NM_025073	80143	SUPPRESSOR OF IKK EPSILON
chr1	142927240	142927650	2.38	142927240	66	chr1	142927625	142931567	+	NM_006472	10628	THIOREDOXIN INTERACTING PROTEIN
chr1	143005025	143005371	1.33	143005305	67	chr1	143005426	143012775	+	NM_003846	8799	PEROXISOMAL BIOGENESIS FACTOR 11B
chr1	144599326	144599646	1.91	144599326	68	chr1	144599751	144606209	+	NM_005267	2703	GAP JUNCTION PROTEIN, ALPHA 8, 50KDA (CONNEXIN 50)
chr1	146671242	146671692	3.35	146671403	69	chr1	146671597	146672033	+	NM_003517	8338	HISTONE 2, H2AC
chr1	146671242	146671692	3.35	146671403	69	chr1	146669084	146671305	-	NM_003528	8349	HISTONE 1, H2BB
chr1	147793880	147794200	1.62	147794200	70	chr1	147794045	147821262	+	NM_021222	58497	PRUNE HOMOLOG (DROSOPHILA)
chr1	147983939	147984139	2.61	147983939	71	chr1	147984144	148035077	+	NM_003557	8394	PHOSPHATIDYLINOSITOL-4-PHOSPHATE 5-KINASE, TYPE I, ALPHA
chr1	150352144	150352634	1.7	150352144	72	chr1	150346659	150351379	-	NM_005978	6273	S100 CALCIUM BINDING PROTEIN A2
chr1	150513220	150513520	2.1	150513220	73	chr1	150513639	150559628	+	NM_023015	65123	CHROMOSOME 1 OPEN READING FRAME 60
chr1	151058104	151058224	3.24	151058144	74	chr1	151058111	151061422	+	NM_001018837	10456	HCLS1 ASSOCIATED PROTEIN X-1
chr1	151722375	151722995	2.75	151722755	75	chr1	151710281	151722557	-	NM_006556	10654	PHOSPHOMEVALONATE KINASE
chr1	151926121	151926310	2.21	151926262	76	chr1	151925441	151926069	-	NM_153741	54344	DOLICHYL-PHOSPHATE MANNOSYLTRANSFERASE POLYPEPTIDE 3
chr1	152091422	152091942	4.44	152091662	77	chr1	152092649	152103529	+	NM_002004	2224	FARNESYL DIPHOSPHATE SYNTHASE (FARNESYL PYROPHOSPHATE SYNTHETASE, DIMETHYLALLYLTRANSTRANSFERASE, GERANYLTRANSTRANSFERASE)
chr1	152471791	152472031	2.45	152471791	78	chr1	152471946	152521390	+	NM_004632	7818	DEATH ASSOCIATED PROTEIN 3
chr1	152471791	152472031	2.45	152471791	78	chr1	152442318	152471864	-	NM_139118	55249	YY1 ASSOCIATED PROTEIN 1
chr1	153374417	153374817	2.42	153374727	79	chr1	153374630	153377162	+	NM_144772	128240	APOLIPOPROTEIN A-I BINDING PROTEIN
chr1	153549881	153550301	2.6	153550131	81	chr1	153550346	153583677	+	NM_005973	5546	PAPILLARY RENAL CELL CARCINOMA (TRANSLOCATION-ASSOCIATED)
chr1	157126003	157126193	2.68	157126113	82	chr1	157072134	157126528	-	NM_004371	1314	COATOMER PROTEIN COMPLEX, SUBUNIT ALPHA
chr1	157126003	157126193	2.68	157126113	82	chr1	157126135	157141814	+	NM_015331	23385	NICASTRIN
chr1	157737827	157737967	2.36	157737897	84	chr1	157727888	157737662	-	NM_080878	142683	INTELECTIN 2
chr1	157880961	157881251	1.85	157881190	85	chr1	157881226	157883207	+	NM_001007255	126823	KELCH/ANKYRIN REPEAT CONTAINING CYCLIN A1 INTERACTING PROTEIN
chr1	157948951	157949411	1.89	157949131	86	chr1	157949266	157954083	+	NM_000309	5498	PROTOPORPHYRINOGEN OXIDASE
chr1	158008060	158009080	3.49	158008350	87	chr1	158008905	158013478	+	NM_032174	84134	TRANSLOCASE OF OUTER MITOCHONDRIAL MEMBRANE 40 HOMOLOG-LIKE (YEAST)
chr1	159491534	159492314	4.3	159491994	88	chr1	159492153	159514265	+	NM_016371	51478	HYDROXYSTEROID (17-BETA) DEHYDROGENASE 7
chr1	164926908	164927058	2.11	164926918	89	chr1	164926903	164944035	+	NM_199344	375035	SFT2 DOMAIN CONTAINING 2
chr1	166186927	166187467	1.96	166187072	90	chr1	166164825	166186899	-	NM_006996	10560	SOLUTE CARRIER FAMILY 19 (THIAMINE TRANSPORTER), MEMBER 2
chr1	166495534	166495694	1.42	166495694	91	chr1	166496207	166553885	+	NM_018186	55732	CHROMOSOME 1 OPEN READING FRAME 112
chr1	166495534	166495694	1.42	166495694	91	chr1	166493332	166495689	-	NM_033418	92342	CHROMOSOME 1 OPEN READING FRAME 156
chr1	166594800	166595130	2.42	166595100	92	chr1	166553888	166594695	-	NM_020423	57147	SCY1-LIKE 3 (S. CEREVISIAE)
chr1	171699651	171700161	2.88	171699791	93	chr1	171700227	171712820	+	NM_001007214	27101	CALCYCLIN BINDING PROTEIN
chr1	175726502	175726712	1.05	175726502	94	chr1	175726730	175777350	+	NM_014864	9917	FAMILY WITH SEQUENCE SIMILARITY 20, MEMBER B
chr1	176578506	176578726	1.61	176578506	95	chr1	176545610	176578591	-	NM_145034	163590	TORSIN A INTERACTING PROTEIN 2
chr1	177789069	177789459	2.08	177789439	96	chr1	177789294	177791629	+	NM_016545	51278	IMMEDIATE EARLY RESPONSE 5
chr1	182434584	182435144	2.19	182434964	97	chr1	182435339	182891742	+	NM_031935	83872	HEMICENTIN 1
chr1	199042846	199042946	2.26	199042936	98	chr1	199032442	199042734	-	NM_014176	29089	UBIQUITIN-CONJUGATING ENZYME E2T (PUTATIVE)
chr1	199589745	199590065	2.56	199590065	99	chr1	199579742	199589920	-	NM_002871	5877	RAB INTERACTING FACTOR
chr1	199627873	199628153	1.85	199627873	100	chr1	199591886	199628028	-	NM_021633	59349	KELCH-LIKE 12 (DROSOPHILA)
chr1	200327190	200327520	2.83	200327520	101	chr1	200327584	200444864	+	NM_001001396	493	ATPASE, CA++ TRANSPORTING, PLASMA MEMBRANE 4
chr1	204313582	204313942	1.85	204313782	102	chr1	204313796	204357252	+	NM_002389	4179	CD46 ANTIGEN, COMPLEMENT REGULATORY PROTEIN
chr1	206389649	206389949	2.47	206389689	103	chr1	206389727	206419303	+	NM_014388	27042	CHROMOSOME 1 OPEN READING FRAME 107
chr1	208847048	208847448	1.31	208847338	104	chr1	208847273	208923599	+	NM_006243	5525	PROTEIN PHOSPHATASE 2, REGULATORY SUBUNIT B (B56), ALPHA ISOFORM
chr1	209419799	209420049	1.96	209419919	105	chr1	209419991	209457149	+	NM_014053	28982	FELINE LEUKEMIA VIRUS SUBGROUP C CELLULAR RECEPTOR
chr1	219274486	219275336	2.01	219275066	106	chr1	219230222	219274211	-	NM_022831	64853	CHROMOSOME 1 OPEN READING FRAME 80
chr1	220824604	220824914	1.82	220824704	108	chr1	220721771	220824607	-	NM_002533	4931	NUCLEAR VCP-LIKE
chr1	222418545	222418805	1.49	222418545	110	chr1	222414315	222418700	-	NM_013328	29920	PYRROLINE-5-CARBOXYLATE REDUCTASE FAMILY, MEMBER 2
chr1	227421332	227421544	2.53	227421504	112	chr1	227421557	227443206	+	NM_022786	64801	ARV1 HOMOLOG (YEAST)
chr1	227421332	227421544	2.53	227421504	112	chr1	227348724	227421319	-	NM_024525	79573	TETRATRICOPEPTIDE REPEAT DOMAIN 13
chr1	231618137	231618427	1.75	231618427	113	chr1	231598700	231618172	-	NM_014765	9804	TRANSLOCASE OF OUTER MITOCHONDRIAL MEMBRANE 20 HOMOLOG (YEAST)
chr1	231817676	231817836	1.63	231817676	114	chr1	231817793	231833883	+	NM_001037277	9453	GERANYLGERANYL DIPHOSPHATE SYNTHASE 1
chr1	231817676	231817836	1.63	231817676	114	chr1	231656251	231817573	-	NM_031371	51742	AT RICH INTERACTIVE DOMAIN 4B (RBP1- LIKE)
chr1	231856416	231856786	2.29	231856416	115	chr1	231856768	231938321	+	NM_003193	6905	TUBULIN-SPECIFIC CHAPERONE E
chr1	232554677	232554817	2.01	232554677	116	chr1	232465181	232554522	-	NM_002508	4811	NIDOGEN 1
chr1	238337350	238337520	2.45	238337400	118	chr1	238337575	238379088	+	NM_003686	9156	EXONUCLEASE 1
chr1_random	1354398	1354598	1.93	1354448	120	chr1_random	1269666	1354273	-	NM_001787	984	CELL DIVISION CYCLE 2-LIKE 1 (PITSLRE PROTEINS)
chr1_random	2277600	2277791	1.83	2277791	121	chr1_random	2277565	2297770	+	NM_144695	148362	CHROMOSOME 1 OPEN READING FRAME 58
chr10	921637	921797	1.54	921637	123	chr10	845483	921702	-	NM_015155	23185	LA RIBONUCLEOPROTEIN DOMAIN FAMILY, MEMBER 5
chr10	1084702	1085926	3.64	1085206	124	chr10	1075965	1085061	-	NM_004508	3422	ISOPENTENYL-DIPHOSPHATE DELTA ISOMERASE 1
chr10	6662479	6662709	2.36	6662479	125	chr10	6509110	6662244	-	NM_006257	5588	PROTEIN KINASE C, THETA
chr10	15179178	15179388	2.34	15179198	126	chr10	15177390	15179324	-	NM_153244	221060	CHROMOSOME 10 OPEN READING FRAME 111
chr10	15179178	15179388	2.34	15179198	126	chr10	15179389	15186259	+	NM_006414	10557	RIBONUCLEASE P/MRP 38KDA SUBUNIT
chr10	17283530	17283670	1.76	17283590	127	chr10	17224988	17283687	-	NM_176081	1787	DNA (CYTOSINE-5-)-METHYLTRANSFERASE 2
chr10	22332721	22332961	2.29	22332721	128	chr10	22085483	22332656	-	NM_022365	64215	DNAJ (HSP40) HOMOLOG, SUBFAMILY C, MEMBER 1
chr10	44774809	44775369	1.92	44775269	130	chr10	44775224	44810176	+	NM_032023	83937	RAS ASSOCIATION (RALGDS/AF-6) DOMAIN FAMILY 4
chr10	45488102	45488392	1.31	45488152	131	chr10	45431049	45487802	-	NM_174890	93550	AN1, UBIQUITIN-LIKE, HOMOLOG (XENOPUS LAEVIS)
chr10	51242317	51242537	2.22	51242377	132	chr10	51242372	51260738	+	NM_005437	8031	NUCLEAR RECEPTOR COACTIVATOR 4
chr10	59698825	59699015	2.21	59698945	133	chr10	59625623	59697700	-	NM_152230	253430	INOSITOL POLYPHOSPHATE MULTIKINASE
chr10	59698825	59699015	2.21	59698945	133	chr10	59698920	59717867	+	NM_018464	55847	CHROMOSOME 10 OPEN READING FRAME 70
chr10	71600387	71600547	1.99	71600467	134	chr10	71579973	71600272	-	NM_020150	56681	SAR1 GENE HOMOLOG A (S. CEREVISIAE)
chr10	74526471	74526721	2.07	74526471	135	chr10	74436987	74526630	-	NM_000917	5033	PROCOLLAGEN-PROLINE, 2-OXOGLUTARATE 4-DIOXYGENASE (PROLINE 4-HYDROXYLASE), ALPHA POLYPEPTIDE I
chr10	75215305	75215455	1.52	75215455	136	chr10	75215340	75218004	+	NM_001010864	196752	SIMILAR TO CG32542-PA
chr10	81698691	81699171	2.8	81699011	137	chr10	81687477	81698841	-	NM_003019	6441	SURFACTANT, PULMONARY-ASSOCIATED PROTEIN D
chr10	82157752	82158422	1.7	82157752	138	chr10	82158277	82182727	+	NM_032333	84293	CHROMOSOME 10 OPEN READING FRAME 58
chr10	93673470	93673630	2.62	93673570	139	chr10	93673715	93780058	+	NM_003972	9044	BTAF1 RNA POLYMERASE II, B-TFIID TRANSCRIPTION FACTOR-ASSOCIATED, 170KDA (MOT1 HOMOLOG, S. CEREVISIAE)
chr10	94040784	94040979	1.66	94040884	140	chr10	93798378	94040824	-	NM_014912	22849	CYTOPLASMIC POLYADENYLATION ELEMENT BINDING PROTEIN 3
chr10	94040784	94040979	1.66	94040884	140	chr10	94040899	94103701	+	NM_017824	54708	MEMBRANE-ASSOCIATED RING FINGER (C3HC4) 5
chr10	98109084	98109404	1.98	98109404	141	chr10	98092966	98109082	-	NM_001040103	93377	TRANSMEMBRANE PROTEIN 10
chr10	98263763	98264023	2.04	98263763	142	chr10	98114355	98263658	-	NM_012465	7093	TOLLOID-LIKE 2
chr10	102036489	102036749	2.66	102036669	143	chr10	102023702	102036429	-	NM_173809	282991	BIOGENESIS OF LYSOSOME-RELATED ORGANELLES COMPLEX-1, SUBUNIT 2
chr10	102096086	102096876	2.97	102096646	144	chr10	102096761	102114577	+	NM_005063	6319	STEAROYL-COA DESATURASE (DELTA-9-DESATURASE)
chr10	104252277	104252608	1.94	104252608	145	chr10	104228976	104252452	-	NM_005736	10121	ARP1 ACTIN-RELATED PROTEIN 1 HOMOLOG A, CENTRACTIN ALPHA (YEAST)
chr10	104252277	104252608	1.94	104252608	145	chr10	104253753	104383199	+	NM_016169	51684	SUPPRESSOR OF FUSED HOMOLOG (DROSOPHILA)
chr10	104464302	104464435	1.65	104464435	146	chr10	104423478	104464180	-	NM_004311	403	ADP-RIBOSYLATION FACTOR-LIKE 3
chr10	104464302	104464435	1.65	104464435	146	chr10	104464287	104488932	+	NM_178858	118980	SIDEROFLEXIN 2
chr10	104603803	104604183	2.98	104604033	147	chr10	104604008	104613956	+	NM_144591	119032	ARSENIC (+3 OXIDATION STATE) METHYLTRANSFERASE
chr10	106103368	106103508	1.29	106103508	148	chr10	106103511	106204829	+	NM_001008723	159686	CHROMOSOME 10 OPEN READING FRAME 80
chr10	111673167	111673467	1.74	111673467	149	chr10	111614513	111673192	-	NM_020383	7511	X-PROLYL AMINOPEPTIDASE (AMINOPEPTIDASE P) 1, SOLUBLE
chr10	114196507	114196717	1.95	114196717	150	chr10	114196745	114568491	+	NM_145206	143187	VESICLE TRANSPORT THROUGH INTERACTION WITH T-SNARES HOMOLOG 1A (YEAST)
chr10	114196507	114196717	1.95	114196717	150	chr10	114180049	114196662	-	NM_022494	64429	ZINC FINGER, DHHC-TYPE CONTAINING 6
chr10	115501077	115501367	2.82	115501157	151	chr10	115501202	115532181	+	NM_024889	79949	CHROMOSOME 10 OPEN READING FRAME 81
chr10	127397828	127398055	2.11	127397828	153	chr10	127398073	127442702	+	NM_015608	26098	CHROMOSOME 10 OPEN READING FRAME 137
chr10	127501389	127502059	1.83	127502059	154	chr10	127502104	127515112	+	NM_078468	56647	CDK INHIBITOR P21 BINDING PROTEIN
chr10	127501389	127502059	1.83	127502059	154	chr10	127467141	127501757	-	NM_000375	7390	UROPORPHYRINOGEN III SYNTHASE (CONGENITAL ERYTHROPOIETIC PORPHYRIA)
chr11	685457	685725	1.87	685687	155	chr11	634224	685740	-	NM_021008	10522	DEFORMED EPIDERMAL AUTOREGULATORY FACTOR 1 (DROSOPHILA)
chr11	685457	685725	1.87	685687	155	chr11	685615	694127	+	NM_174940	283232	TRANSMEMBRANE PROTEIN 80
chr11	2877431	2877581	2.12	2877581	157	chr11	2877526	2903051	+	NM_183233	5002	IMPRINTED POLYSPECIFIC MEMBRANE TRANSPORTER 1
chr11	3775198	3775388	1.58	3775378	158	chr11	3652816	3775468	-	NM_016320	4928	NUCLEOPORIN 98KDA
chr11	6212356	6212606	1.75	6212566	159	chr11	6189152	6212451	-	NM_032127	84067	CHROMOSOME 11 OPEN READING FRAME 56
chr11	6459100	6460086	2.47	6459390	160	chr11	6453503	6459171	-	NM_012402	23647	ADP-RIBOSYLATION FACTOR INTERACTING PROTEIN 2 (ARFAPTIN 2)
chr11	6459100	6460086	2.47	6459390	160	chr11	6459265	6461127	+	NM_012192	26515	FRACTURE CALLUS 1 HOMOLOG (RAT)
chr11	9292532	9292942	3.4	9292802	161	chr11	9258779	9292872	-	NM_015012	440026	TRANSMEMBRANE PROTEIN 41B
chr11	9438851	9439263	2.27	9438853	162	chr11	9439088	9506646	+	NM_003442	7702	ZINC FINGER PROTEIN 143 (CLONE PHZ-1)
chr11	18084018	18084238	1.89	18084178	163	chr11	18058466	18084214	-	NM_138421	113174	SERUM AMYLOID A-LIKE 1
chr11	18566953	18567123	1.81	18567013	164	chr11	18509820	18566857	-	NM_001040697	55293	UBIQUITIN-CONJUGATING ENZYME E2-LIKE
chr11	20365233	20365583	2.12	20365283	165	chr11	20365678	20487349	+	NM_005788	10196	PROTEIN ARGININE METHYLTRANSFERASE 3
chr11	27484639	27485164	1.71	27484724	166	chr11	27472699	27484879	-	NM_018362	55327	LIN-7 HOMOLOG C (C. ELEGANS)
chr11	31487720	31488060	2.9	31487765	167	chr11	31487872	31761903	+	NM_019040	26610	ELONGATION PROTEIN 4 HOMOLOG (S. CEREVISIAE)
chr11	31487720	31488060	2.9	31487765	167	chr11	31410524	31487745	-	NM_144981	196294	IMP1 INNER MITOCHONDRIAL MEMBRANE PEPTIDASE-LIKE (S. CEREVISIAE)
chr11	33139743	33139953	2.16	33139903	168	chr11	33062710	33139613	-	NM_001326	1479	CLEAVAGE STIMULATION FACTOR, 3' PRE-RNA, SUBUNIT 3, 77KDA
chr11	43336961	43337241	2.24	43337041	169	chr11	43337066	43472069	+	NM_018259	55761	TETRATRICOPEPTIDE REPEAT DOMAIN 17
chr11	43658605	43659025	3.22	43658605	170	chr11	43658880	43834736	+	NM_016142	51144	HYDROXYSTEROID (17-BETA) DEHYDROGENASE 12
chr11	44044198	44044298	1.91	44044198	171	chr11	44044432	44062145	+	NM_032592	84680	1-AMINOCYCLOPROPANE-1-CARBOXYLATE SYNTHASE
chr11	60430457	60430717	2.5	60430707	172	chr11	60414782	60430632	-	NM_014502	27339	PRP19/PSO4 PRE-MRNA PROCESSING FACTOR 19 HOMOLOG (S. CEREVISIAE)
chr11	60858370	60858640	1.95	60858640	173	chr11	60857229	60872806	+	NM_015533	26007	DIHYDROXYACETONE KINASE 2 HOMOLOG (YEAST)
chr11	60916179	60916579	2	60916489	174	chr11	60916440	60922899	+	NM_016499	51259	HSPC244
chr11	61316626	61316890	2.37	61316720	175	chr11	61316725	61321283	+	NM_004111	2237	FLAP STRUCTURE-SPECIFIC ENDONUCLEASE 1
chr11	61316626	61316890	2.37	61316720	175	chr11	61313180	61316661	-	NM_014206	746	CHROMOSOME 11 OPEN READING FRAME 10
chr11	62177355	62177485	2.66	62177475	176	chr11	62170897	62177350	-	NM_030628	80789	KIAA1698
chr11	62311409	62311562	2.27	62311472	177	chr11	62311474	62314293	+	NM_199337	374395	SIMILAR TO RIKEN CDNA 1810059G22
chr11	62329394	62329664	2.81	62329494	178	chr11	62316219	62329529	-	NM_006362	10482	NUCLEAR RNA EXPORT FACTOR 1
chr11	62364219	62364689	2.73	62364609	179	chr11	62356959	62364204	-	NM_018093	54663	WD REPEAT DOMAIN 74
chr11	63709932	63710282	2.17	63709972	180	chr11	63710162	63728596	+	NM_006819	10963	STRESS-INDUCED-PHOSPHOPROTEIN 1 (HSP70/HSP90-ORGANIZING PROTEIN)
chr11	63842114	63842319	1.51	63842189	181	chr11	63840743	63841609	-	NM_016404	51504	HYPOTHETICAL PROTEIN HSPC152
chr11	63842114	63842319	1.51	63842189	181	chr11	63842144	63845858	+	NM_012094	25824	PEROXIREDOXIN 5
chr11	64284648	64284898	2.26	64284648	182	chr11	64270605	64284763	-	NM_005609	5837	PHOSPHORYLASE, GLYCOGEN; MUSCLE (MCARDLE SYNDROME, GLYCOGEN STORAGE DISEASE TYPE V)
chr11	64564902	64565102	2.55	64564972	183	chr11	64564951	64568875	+	NM_013299	29901	SAC3 DOMAIN CONTAINING 1
chr11	64635834	64636104	2.72	64635914	184	chr11	64635916	64640282	+	NM_003273	7108	TRANSMEMBRANE 7 SUPERFAMILY MEMBER 2
chr11	65139341	65139491	1.98	65139411	185	chr11	65121802	65138296	-	NM_002419	4296	MITOGEN-ACTIVATED PROTEIN KINASE KINASE KINASE 11
chr11	65236029	65236239	1.92	65236049	186	chr11	65236064	65243650	+	NM_006388	10524	HIV-1 TAT INTERACTING PROTEIN, 60KDA
chr11	65442268	65442898	1.92	65442685	187	chr11	65440859	65443107	-	NM_031450	83638	BASOPHILIC LEUKEMIA EXPRESSED PROTEIN BLES03
chr11	65442268	65442898	1.92	65442685	187	chr11	65443303	65445607	+	NM_006442	10589	DR1-ASSOCIATED PROTEIN 1 (NEGATIVE COFACTOR 2 ALPHA)
chr11	65813030	65813310	2.01	65813310	188	chr11	65808627	65813148	-	NM_020470	10897	YIP1 INTERACTING FACTOR HOMOLOG A (S. CEREVISIAE)
chr11	66116920	66117115	1.38	66116920	189	chr11	66114226	66117110	-	NM_018219	55231	HYPOTHETICAL PROTEIN FLJ10786
chr11	66116920	66117115	1.38	66116920	189	chr11	66117265	66130065	+	NM_005125	9973	COPPER CHAPERONE FOR SUPEROXIDE DISMUTASE
chr11	66812519	66812839	2.76	66812839	190	chr11	66813394	66826530	+	NM_207354	338692	ANKYRIN REPEAT DOMAIN 13 FAMILY, MEMBER D
chr11	67131058	67131178	1.85	67131108	191	chr11	67126926	67130753	-	NM_173578	283135	HYPOTHETICAL PROTEIN LOC283135
chr11	67131058	67131178	1.85	67131108	191	chr11	67130982	67136581	+	NM_007103	4723	NADH DEHYDROGENASE (UBIQUINONE) FLAVOPROTEIN 1, 51KDA
chr11	70837042	70837452	2.04	70837222	193	chr11	70823110	70837047	-	NM_001360	1717	7-DEHYDROCHOLESTEROL REDUCTASE
chr11	71317335	71317685	1.42	71317555	194	chr11	71317730	71386289	+	NM_018320	55298	RING FINGER PROTEIN 121
chr11	71491995	71492145	2.17	71492145	195	chr11	71485986	71491970	-	NM_017907	55004	HYPOTHETICAL PROTEIN FLJ20625
chr11	73265403	73265663	2.02	73265663	196	chr11	73261362	73265538	-	NM_016565	51287	COILED-COIL-HELIX-COILED-COIL-HELIX DOMAIN CONTAINING 8
chr11	73265403	73265663	2.02	73265663	196	chr11	73265680	73316427	+	NM_025155	80227	WD REPEAT DOMAIN 71
chr11	73371672	73372432	3.02	73371902	197	chr11	73363363	73371537	-	NM_003355	7351	UNCOUPLING PROTEIN 2 (MITOCHONDRIAL, PROTON CARRIER)
chr11	74337795	74338005	1.8	74337895	198	chr11	74337980	74366427	+	NM_014752	9789	SIGNAL PEPTIDASE COMPLEX SUBUNIT 2 HOMOLOG (S. CEREVISIAE)
chr11	75203497	75203867	1.8	75203627	199	chr11	75203859	75532929	+	NM_003369	7405	UV RADIATION RESISTANCE ASSOCIATED GENE
chr11	76676386	76676706	3.7	76676496	200	chr11	76605252	76676111	-	NM_182833	220032	GLYCEROPHOSPHODIESTER PHOSPHODIESTERASE DOMAIN CONTAINING 4
chr11	77528155	77528465	2.16	77528375	201	chr11	77489635	77528347	-	NM_001007027	79053	ASPARAGINE-LINKED GLYCOSYLATION 8 HOMOLOG (YEAST, ALPHA-1,3-GLUCOSYLTRANSFERASE)
chr11	85243689	85243836	2.03	85243726	202	chr11	85243791	85308699	+	NM_173556	220047	HYPOTHETICAL PROTEIN MGC34732
chr11	85690780	85691110	1.48	85690870	203	chr11	85690935	85734632	+	NM_016401	51501	HYPOTHETICAL PROTEIN HSPC138
chr11	86061049	86061689	1.98	86061359	204	chr11	85829799	86061075	-	NM_006680	10873	MALIC ENZYME 3, NADP(+)-DEPENDENT, MITOCHONDRIAL
chr11	86426387	86426787	3.06	86426647	205	chr11	86426712	86712216	+	NM_022918	65084	HYPOTHETICAL PROTEIN FLJ22104
chr11	92916239	92916509	1.98	92916509	206	chr11	92851286	92916162	-	NM_020179	56935	FN5 PROTEIN
chr11	95162782	95163289	2	95163012	207	chr11	95141764	95162424	-	NM_144664	143684	FAMILY WITH SEQUENCE SIMILARITY 76, MEMBER B
chr11	95162782	95163289	2	95163012	207	chr11	95163289	95205502	+	NM_014679	9702	CENTROSOMAL PROTEIN 57KDA
chr11	107497275	107497445	2.53	107497415	208	chr11	107497467	107523484	+	NM_000019	38	ACETYL-COENZYME A ACETYLTRANSFERASE 1 (ACETOACETYL COENZYME A THIOLASE)
chr11	107843363	107843613	1.87	107843443	209	chr11	107758937	107843468	-	NM_152587	160140	HYPOTHETICAL PROTEIN MGC33948
chr11	111450035	111450345	2.99	111450035	210	chr11	111443735	111449140	-	NM_138789	120379	HYPOTHETICAL PROTEIN BC019238
chr11	111450035	111450345	2.99	111450035	210	chr11	111450220	111461082	+	NM_018195	55216	HYPOTHETICAL PROTEIN FLJ10726
chr11	118259581	118259931	2.09	118259731	211	chr11	118259776	118272180	+	NM_001716	643	BURKITT LYMPHOMA RECEPTOR 1, GTP BINDING PROTEIN (CHEMOKINE (C-X-C MOTIF) RECEPTOR 5)
chr11	118393975	118394365	1.96	118394362	212	chr11	118391634	118394267	-	NM_001028	6230	RIBOSOMAL PROTEIN S25
chr11	118393975	118394365	1.96	118394362	212	chr11	118394450	118399592	+	NM_016146	51399	TRAFFICKING PROTEIN PARTICLE COMPLEX 4
chr11	118433257	118433447	2.52	118433307	213	chr11	118420109	118433122	-	NM_006389	10525	HYPOXIA UP-REGULATED 1
chr11	118497212	118497452	1.84	118497212	214	chr11	118497497	118510974	+	NM_015517	25988	MBD2-INTERACTING ZINC FINGER
chr11	120668583	120668943	2.96	120668613	215	chr11	120668636	120684578	+	NM_006918	6309	STEROL-C5-DESATURASE (ERG3 DELTA-5-DESATURASE HOMOLOG, FUNGAL)-LIKE
chr11	120826854	120827444	1.88	120827394	216	chr11	120828129	121005597	+	NM_003105	6653	SORTILIN-RELATED RECEPTOR, L(DLR CLASS) A REPEATS-CONTAINING
chr11	124329231	124329401	2.27	124329281	217	chr11	124329226	124380307	+	NM_025004	80071	COILED-COIL DOMAIN CONTAINING 15
chr11	129377613	129378415	3.46	129377965	218	chr11	129377728	129380591	+	NM_001007543	440072	CHROMOSOME 11 OPEN READING FRAME 37
chr11	129377613	129378415	3.46	129377965	218	chr11	129274811	129377940	-	NM_020228	56980	PR DOMAIN CONTAINING 10
chr12	1669818	1670618	3.35	1670028	219	chr12	1670507	1768105	+	NM_024551	79602	ADIPONECTIN RECEPTOR 2
chr12	2856584	2856714	1.79	2856604	220	chr12	2856649	2868885	+	NM_031465	83695	CHROMOSOME 12 OPEN READING FRAME 32
chr12	2856584	2856714	1.79	2856604	220	chr12	2837110	2856564	-	NM_021953	2305	FORKHEAD BOX M1
chr12	6642590	6642920	3.44	6642920	221	chr12	6629706	6642565	-	NM_016162	51147	INHIBITOR OF GROWTH FAMILY, MEMBER 4
chr12	6703356	6703466	1.78	6703436	222	chr12	6703481	6711289	+	NM_016319	50813	COP9 CONSTITUTIVE PHOTOMORPHOGENIC HOMOLOG SUBUNIT 7A (ARABIDOPSIS)
chr12	6950057	6950158	2.65	6950157	223	chr12	6950253	6955397	+	NM_006331	10436	EMG1 NUCLEOLAR PROTEIN HOMOLOG (S. CEREVISIAE)
chr12	6950057	6950158	2.65	6950157	223	chr12	6944777	6950152	-	NM_007273	11331	PROHIBITIN 2
chr12	6996048	6996378	2.28	6996328	224	chr12	6955608	6996103	-	NM_005768	10162	O-ACYLTRANSFERASE (MEMBRANE BOUND) DOMAIN CONTAINING 5
chr12	7232948	7233448	2.11	7233358	225	chr12	7234223	7255342	+	NM_000319	5830	PEROXISOMAL BIOGENESIS FACTOR 5
chr12	7739481	7739651	1.83	7739481	226	chr12	7733648	7739627	-	NM_020634	9573	GROWTH DIFFERENTIATION FACTOR 3
chr12	14887548	14888058	1.53	14888058	228	chr12	14873511	14887680	-	NM_021071	420	ADP-RIBOSYLTRANSFERASE 4 (DOMBROCK BLOOD GROUP)
chr12	15926214	15926474	2.84	15926374	229	chr12	15926612	15947670	+	NM_007178	11171	SERINE/THREONINE KINASE RECEPTOR ASSOCIATED PROTEIN
chr12	22669270	22669450	2.09	22669380	230	chr12	22669342	22688614	+	NM_001039481	55500	ETHANOLAMINE KINASE 1
chr12	41006074	41006228	2.71	41006078	231	chr12	41006213	41079493	+	NM_201438	51535	HYPOTHETICAL PROTEIN HSPC206
chr12	41006074	41006228	2.71	41006078	231	chr12	40992155	41006199	-	NM_033114	85437	ZINC FINGER CCHC-TYPE AND RNA BINDING MOTIF 1
chr12	48002983	48003273	1.6	48003273	232	chr12	48003328	48011780	+	NM_005480	10024	TROPHININ ASSOCIATED PROTEIN (TASTIN)
chr12	48247885	48248175	1.76	48247935	233	chr12	48238354	48248178	-	NM_006337	10445	MICROSPHERULE PROTEIN 1
chr12	49918777	49918877	2.02	49918857	235	chr12	49918892	49923833	+	NM_014764	9802	DAZ ASSOCIATED PROTEIN 2
chr12	50631442	50631542	2.39	50631502	236	chr12	50631752	50667397	+	NM_020328	91	ACTIVIN A RECEPTOR, TYPE IB
chr12	50971501	50971681	2.26	50971501	237	chr12	50965965	50971566	-	NM_002281	3887	KERATIN, HAIR, BASIC, 1
chr12	51783066	51783636	1.88	51783176	238	chr12	51783581	51804589	+	NM_003578	8435	STEROL O-ACYLTRANSFERASE 2
chr12	52059870	52060110	2.8	52060110	239	chr12	52060245	52096491	+	NM_138473	6667	SP1 TRANSCRIPTION FACTOR
chr12	52121627	52121817	2.01	52121697	240	chr12	52121712	52126693	+	NM_001005354	54458	PROLINE RICH 13
chr12	54646450	54646768	1.54	54646550	241	chr12	54646825	54652834	+	NM_001798	1017	CYCLIN-DEPENDENT KINASE 2
chr12	54646450	54646768	1.54	54646550	241	chr12	54634156	54646093	-	NM_006928	6490	SILVER HOMOLOG (MOUSE)
chr12	54653293	54654053	3.22	54653723	242	chr12	54654128	54674745	+	NM_002868	5869	RAB5B, MEMBER RAS ONCOGENE FAMILY
chr12	63848922	63849722	2.61	63849612	245	chr12	63849637	63928374	+	NM_014319	23592	LEM DOMAIN CONTAINING 3
chr12	91042003	91042213	3.21	91042113	246	chr12	91039370	91042088	-	NM_001731	694	B-CELL TRANSLOCATION GENE 1, ANTI-PROLIFERATIVE
chr12	91825690	91826280	1.94	91825690	247	chr12	91668753	91825575	-	NM_003566	8411	EARLY ENDOSOME ANTIGEN 1, 162KD
chr12	93900014	93900204	1.8	93900114	248	chr12	93867579	93899979	-	NM_018838	55967	NADH DEHYDROGENASE (UBIQUINONE) 1 ALPHA SUBCOMPLEX, 12
chr12	97489615	97490045	3.11	97489865	249	chr12	97489870	97498245	+	NM_002635	5250	SOLUTE CARRIER FAMILY 25 (MITOCHONDRIAL CARRIER; PHOSPHATE CARRIER), MEMBER 3
chr12	99469771	99470081	1.81	99469901	250	chr12	99469956	99521151	+	NM_174942	283431	GROWTH ARREST-SPECIFIC 2 LIKE 3
chr12	107994020	107994230	2.27	107994140	252	chr12	107988715	107993965	-	NM_001001655	121642	ALKB, ALKYLATION REPAIR HOMOLOG 2 (E. COLI)
chr12	108473847	108474307	3.51	108473927	253	chr12	108455991	108474022	-	NM_052845	326625	METHYLMALONIC ACIDURIA (COBALAMIN DEFICIENCY) CBLB TYPE
chr12	108473847	108474307	3.51	108473927	253	chr12	108474336	108497787	+	NM_000431	4598	MEVALONATE KINASE (MEVALONIC ACIDURIA)
chr12	119101579	119101819	3.12	119101809	254	chr12	119097226	119101734	-	NM_001002	6175	RIBOSOMAL PROTEIN, LARGE, P0
chr12	119396547	119396807	2.42	119396657	255	chr12	119396578	119399017	+	NM_001037495	8655	DYNEIN, LIGHT CHAIN, LC8-TYPE 1
chr12	119429525	119429745	2.6	119429685	256	chr12	119403802	119429684	-	NM_032314	84274	COENZYME Q5 HOMOLOG, METHYLTRANSFERASE (YEAST)
chr12	120789100	120789540	2.62	120789270	257	chr12	120789365	120818490	+	NM_002813	5715	PROTEASOME (PROSOME, MACROPAIN) 26S SUBUNIT, NON-ATPASE, 9
chr12	121275912	121276802	1.98	121275952	258	chr12	121240975	121275948	-	NM_022916	65082	VACUOLAR PROTEIN SORTING 33A (YEAST)
chr12	121509907	121510477	2.49	121510227	259	chr12	121482316	121510398	-	NM_017612	55596	ZINC FINGER, CCHC DOMAIN CONTAINING 8
chr12	122359813	122360103	1.06	122359993	260	chr12	122305335	122359868	-	NM_018183	55206	SNO, STRAWBERRY NOTCH HOMOLOG 1 (DROSOPHILA)
chr12	122446228	122446438	2.75	122446278	261	chr12	122424815	122446144	-	NM_145058	196383	HYPOTHETICAL PROTEIN MGC7036
chr12	122467395	122467645	1.75	122467625	262	chr12	122467530	122475816	+	NM_007020	11066	U11/U12 SNRNP 35K
chr12	122721539	122721919	1.22	122721559	263	chr12	122721744	122769318	+	NM_012463	23545	ATPASE, H+ TRANSPORTING, LYSOSOMAL V0 SUBUNIT A2
chr12	123923962	123924342	2.47	123924342	264	chr12	123921073	123924287	-	NM_021009	7316	UBIQUITIN C
chr12	132074277	132074707	1.63	132074707	265	chr12	132027287	132074534	-	NM_018223	55743	CHECKPOINT WITH FORKHEAD AND RING FINGER DOMAINS
chr12	132317358	132317738	1.74	132317738	266	chr12	132317563	132346397	+	NM_015394	7556	ZINC FINGER PROTEIN 10
chr13	19255157	19255367	1.98	19255367	267	chr13	19149940	19255083	-	NM_018282	55269	PARASPECKLE COMPONENT 1
chr13	19335539	19336019	1.97	19335949	268	chr13	19309593	19335773	-	NM_001039649	9205	ZINC FINGER, MYM-TYPE 5
chr13	20648545	20648745	1.85	20648595	269	chr13	20625734	20648710	-	NM_145061	221150	CHROMOSOME 13 OPEN READING FRAME 3
chr13	20648545	20648745	1.85	20648595	269	chr13	20648371	20651218	+	NM_024026	78988	MITOCHONDRIAL RIBOSOMAL PROTEIN 63
chr13	23632915	23633035	1.73	23632915	270	chr13	23632886	23776048	+	NM_153023	221178	SPERMATOGENESIS ASSOCIATED 13
chr13	23984773	23984903	2.04	23984773	271	chr13	23893074	23984948	-	NM_006437	143	POLY (ADP-RIBOSE) POLYMERASE FAMILY, MEMBER 4
chr13	24394853	24395343	2.04	24395343	272	chr13	24355171	24395018	-	NM_018451	55835	CENTROMERE PROTEIN J
chr13	24773083	24773733	2.41	24773513	273	chr13	24773665	24808473	+	NM_001008565	9818	NUCLEOPORIN LIKE 1
chr13	36472532	36472871	2.52	36472532	274	chr13	36421966	36471477	-	NM_013338	29880	ASPARAGINE-LINKED GLYCOSYLATION 5 HOMOLOG (YEAST, DOLICHYL-PHOSPHATE BETA-GLUCOSYLTRANSFERASE)
chr13	36472532	36472871	2.52	36472532	274	chr13	36472916	36481533	+	NM_181503	11340	EXOSOME COMPONENT 8
chr13	38510188	38510638	2.63	38510438	275	chr13	38510454	38522242	+	NM_001012754	387921	HYPOTHETICAL PROTEIN LOC283506
chr13	38510188	38510638	2.63	38510438	275	chr13	38482002	38510186	-	NM_025138	80209	CHROMOSOME 13 OPEN READING FRAME 23
chr13	47473298	47473618	2.16	47473558	278	chr13	47414792	47473463	-	NM_003850	8803	SUCCINATE-COA LIGASE, ADP-FORMING, BETA SUBUNIT
chr13	48719928	48720278	2.87	48720048	279	chr13	48720103	48765619	+	NM_030911	81602	CYTIDINE AND DCMP DEAMINASE DOMAIN CONTAINING 1
chr13	48916165	48916405	2.57	48916165	280	chr13	48780787	48916222	-	NM_001079670	81617	CALCIUM BINDING PROTEIN 39-LIKE
chr13	48916165	48916405	2.57	48916165	280	chr13	48916510	48964298	+	NM_031915	83852	SET DOMAIN, BIFURCATED 2
chr13	49163567	49163867	1.73	49163827	281	chr13	49132863	49163612	-	NM_032565	84650	EMOPAMIL BINDING PROTEIN-LIKE
chr13	51496232	51496442	1.63	51496412	282	chr13	51496827	51505702	+	NM_021645	9724	UTP14, U3 SMALL NUCLEOLAR RIBONUCLEOPROTEIN, HOMOLOG C (YEAST)
chr13	78952990	78953360	1.85	78953170	283	chr13	78953287	79026222	+	NM_019080	54602	NEDD4 FAMILY INTERACTING PROTEIN 2
chr13	95127204	95127534	1.57	95127204	284	chr13	95127483	95241283	+	NM_006260	5611	DNAJ (HSP40) HOMOLOG, SUBFAMILY C, MEMBER 3
chr13	95503463	95503663	2.18	95503563	285	chr13	95251838	95503638	-	NM_020121	55757	UDP-GLUCOSE CERAMIDE GLUCOSYLTRANSFERASE-LIKE 2
chr13	112807570	112807900	2.27	112807770	286	chr13	112808105	112822995	+	NM_000131	2155	COAGULATION FACTOR VII (SERUM PROTHROMBIN CONVERSION ACCELERATOR)
chr14	19881260	19881620	2.61	19881570	287	chr14	19881612	19895902	+	NM_005484	10038	POLY (ADP-RIBOSE) POLYMERASE FAMILY, MEMBER 2
chr14	19992834	19993204	2.48	19993163	288	chr14	19993129	19995765	+	NM_001641	328	APEX NUCLEASE (MULTIFUNCTIONAL DNA REPAIR ENZYME) 1
chr14	19992834	19993204	2.48	19993163	288	chr14	19985056	19993038	-	NM_017807	55644	O-SIALOGLYCOPROTEIN ENDOPEPTIDASE
chr14	19999455	20000025	4.22	19999615	289	chr14	19995857	19999476	-	NM_144568	90809	TRANSMEMBRANE PROTEIN 55B
chr14	22825638	22826058	2.02	22826058	290	chr14	22812683	22825073	-	NM_020834	57594	KIAA1443
chr14	23008036	23008566	2.31	23008566	291	chr14	23008737	23017241	+	NM_015514	25983	CHROMOSOME 14 OPEN READING FRAME 120
chr14	23653875	23653998	2.21	23653948	292	chr14	23619216	23654063	-	NM_006177	4901	NEURAL RETINA LEUCINE ZIPPER
chr14	23653875	23653998	2.21	23653948	292	chr14	23653860	23664290	+	NM_025230	80344	WD REPEAT DOMAIN 23
chr14	23771493	23771767	1.69	23771767	293	chr14	23771942	23778285	+	NM_001002002	51292	GUANOSINE MONOPHOSPHATE REDUCTASE 2
chr14	23771493	23771767	1.69	23771767	293	chr14	23755911	23771412	-	NM_006156	4738	NEURAL PRECURSOR CELL EXPRESSED, DEVELOPMENTALLY DOWN-REGULATED 8
chr14	23781519	23781839	1.79	23781619	294	chr14	23778692	23781640	-	NM_012461	26277	TERF1 (TRF1)-INTERACTING NUCLEAR FACTOR 2
chr14	30746909	30747149	2.24	30747029	295	chr14	30639074	30746440	-	NM_015382	25831	HECT DOMAIN CONTAINING 1
chr14	30996267	30996447	1.52	30996447	296	chr14	30984995	30996431	-	NM_080664	112487	CHROMOSOME 14 OPEN READING FRAME 126
chr14	34521726	34522156	2.19	34521966	297	chr14	34521981	34568517	+	NM_003136	6729	SIGNAL RECOGNITION PARTICLE 54KDA
chr14	34585054	34585344	1.37	34585054	298	chr14	34585360	34622338	+	NM_173607	283635	CHROMOSOME 14 OPEN READING FRAME 24
chr14	44500755	44501330	2	44501090	299	chr14	44463277	44500929	-	NM_017658	54813	BTB (POZ) DOMAIN CONTAINING 5
chr14	44500755	44501330	2	44501090	299	chr14	44501165	44613383	+	NM_015091	23116	KIAA0423
chr14	49156541	49157174	3.4	49156841	300	chr14	49157238	49159948	+	NM_001015883	4247	MANNOSYL (ALPHA-1,6-)-GLYCOPROTEIN BETA-1,2-N-ACETYLGLUCOSAMINYLTRANSFERASE
chr14	49156541	49157174	3.4	49156841	300	chr14	49155158	49157099	-	NM_001001	6166	RIBOSOMAL PROTEIN L36A-LIKE
chr14	49171090	49171773	1.59	49171773	301	chr14	49161643	49170485	-	NM_018139	55172	CHROMOSOME 14 OPEN READING FRAME 104
chr14	49429393	49429743	1.76	49429643	302	chr14	49429588	49431484	+	NM_001663	382	ADP-RIBOSYLATION FACTOR 6
chr14	54025419	54025539	1.66	54025539	303	chr14	54010958	54025494	-	NM_004124	2764	GLIA MATURATION FACTOR, BETA
chr14	55116437	55116560	2.5	55116537	304	chr14	55116677	55221054	+	NM_001079522	3895	KINECTIN 1 (KINESIN RECEPTOR)
chr14	56805611	56805901	2.07	56805611	305	chr14	56805379	56826544	+	NM_018229	55745	CHROMOSOME 14 OPEN READING FRAME 108
chr14	56805611	56805901	2.07	56805611	305	chr14	56738948	56805370	-	NM_006544	10640	EXOCYST COMPLEX COMPONENT 5
chr14	60517643	60517883	2.37	60517648	306	chr14	60517632	60588927	+	NM_153811	145389	SOLUTE CARRIER FAMILY 38, MEMBER 6
chr14	60517643	60517883	2.37	60517648	306	chr14	60507921	60517528	-	NM_020810	57570	TRM5 TRNA METHYLTRANSFERASE 5 HOMOLOG (S. CEREVISIAE)
chr14	67232048	67232340	2.9	67232208	307	chr14	67213270	67232213	-	NM_016026	51109	RETINOL DEHYDROGENASE 11 (ALL-TRANS AND 9-CIS)
chr14	72563555	72563915	2.12	72563755	308	chr14	72505912	72563592	-	NM_021260	53349	ZINC FINGER, FYVE DOMAIN CONTAINING 1
chr14	73128112	73128362	1.7	73128362	309	chr14	73128162	73132221	+	NM_152331	122970	ACYL-COA THIOESTERASE 4
chr14	73486703	73486803	1.69	73486783	310	chr14	73486708	73499564	+	NM_182476	51004	COENZYME Q6 HOMOLOG, MONOOXYGENASE (YEAST)
chr14	73486703	73486803	1.69	73486783	310	chr14	73470457	73486588	-	NM_152445	145483	CHROMOSOME 14 OPEN READING FRAME 44
chr14	73620854	73622004	3.49	73621454	311	chr14	73596625	73620949	-	NM_005589	4329	ALDEHYDE DEHYDROGENASE 6 FAMILY, MEMBER A1
chr14	73620854	73622004	3.49	73621454	311	chr14	73621251	73735491	+	NM_001024674	91750	CHROMOSOME 14 OPEN READING FRAME 46
chr14	74249565	74249795	1.89	74249615	312	chr14	74249602	74273141	+	NM_015962	51077	CHROMOSOME 14 OPEN READING FRAME 111
chr14	74249565	74249795	1.89	74249615	312	chr14	74197709	74249560	-	NM_001039479	9870	KIAA0317
chr14	74539465	74539575	2.64	74539575	313	chr14	74539364	74546045	+	NM_014239	8892	EUKARYOTIC TRANSLATION INITIATION FACTOR 2B, SUBUNIT 2 BETA, 39KDA
chr14	75197038	75197378	1.61	75197038	314	chr14	75185883	75196912	-	NM_007176	11161	CHROMOSOME 14 OPEN READING FRAME 1
chr14	75197038	75197378	1.61	75197038	314	chr14	75197373	75491174	+	NM_015072	23093	TUBULIN TYROSINE LIGASE-LIKE FAMILY, MEMBER 5
chr14	77244022	77244252	1.43	77244252	315	chr14	77208501	77244109	-	NM_001039506	8846	ALKB, ALKYLATION REPAIR HOMOLOG 1 (E. COLI)
chr14	77244022	77244252	1.43	77244252	315	chr14	77244187	77253692	+	NM_031210	81892	CHROMOSOME 14 OPEN READING FRAME 156
chr14	80757182	80757752	3.05	80757402	316	chr14	80716146	80757328	-	NM_201595	2957	GENERAL TRANSCRIPTION FACTOR IIA, 1, 19/37KDA
chr14	91642792	91642892	2.68	91642822	317	chr14	91598884	91642707	-	NM_001024631	4287	ATAXIN 3
chr14	92284714	92284974	2.51	92284734	318	chr14	92239909	92284765	-	NM_001008530	5641	LEGUMAIN
chr14	92743178	92743379	2.21	92743178	319	chr14	92743169	92763211	+	NM_175748	55148	CHROMOSOME 14 OPEN READING FRAME 130
chr14	92743178	92743379	2.21	92743178	319	chr14	92738989	92743212	-	NM_032490	84520	CHROMOSOME 14 OPEN READING FRAME 142
chr14	93617206	93617406	2.08	93617236	320	chr14	93587021	93617311	-	NM_020414	57062	DEAD (ASP-GLU-ALA-ASP) BOX POLYPEPTIDE 24
chr14	93617206	93617406	2.08	93617236	320	chr14	93617391	93638808	+	NM_206949	122509	FAMILY WITH SEQUENCE SIMILARITY 14, MEMBER B
chr14	95070720	95071060	2.71	95070770	321	chr14	95071075	95080808	+	NM_016417	51218	GLUTAREDOXIN 5 HOMOLOG (S. CEREVISIAE)
chr14	99912565	99912735	1.71	99912655	322	chr14	99912702	100066391	+	NM_024515	79446	WD REPEAT DOMAIN 25
chr14	99912565	99912735	1.71	99912655	322	chr14	99869877	99912433	-	NM_173701	7453	INTERFERON-INDUCED PROTEIN 53
chr14	101500761	101500911	1.68	101500841	323	chr14	101500733	101586888	+	NM_001376	1778	DYNEIN, CYTOPLASMIC 1, HEAVY CHAIN 1
chr14	102458681	102458901	3.16	102458871	324	chr14	102458746	102467282	+	NM_030943	81693	AMNIONLESS HOMOLOG (MOUSE)
chr15	20585624	20585864	1.93	20585714	325	chr15	20556789	20585849	-	NM_001008860	81614	NON IMPRINTED IN PRADER-WILLI/ANGELMAN SYNDROME 2
chr15	33625511	33625941	2.39	33625881	326	chr15	33450374	33625656	-	NM_080650	89978	ATP BINDING DOMAIN 4
chr15	37862148	37862388	2.38	37862168	327	chr15	37679525	37862331	-	NM_152597	161835	FIBROUS SHEATH INTERACTING PROTEIN 1
chr15	39310063	39310903	2.53	39310132	328	chr15	39310728	39361373	+	NM_007236	11261	CALCIUM BINDING PROTEIN P22
chr15	39310063	39310903	2.53	39310132	328	chr15	39262223	39310187	-	NM_152596	161829	EXONUCLEASE 3'-5' DOMAIN-LIKE 1
chr15	39412016	39412176	2.2	39412126	329	chr15	39412360	39460537	+	NM_016359	51203	NUCLEOLAR AND SPINDLE ASSOCIATED PROTEIN 1
chr15	39412016	39412176	2.2	39412126	329	chr15	39388759	39412111	-	NM_007280	11339	OPA INTERACTING PROTEIN 5
chr15	39853498	39853958	2.46	39853498	330	chr15	39854003	39907343	+	NM_014994	23005	MITOGEN ACTIVATED PROTEIN KINASE BINDING PROTEIN 1
chr15	40352560	40352790	2.36	40352788	331	chr15	40353657	40433155	+	NM_198141	2595	GLUCOSIDASE, ALPHA; NEUTRAL C
chr15	40352560	40352790	2.36	40352788	331	chr15	40290025	40352923	-	NM_015497	25963	TRANSMEMBRANE PROTEIN 87A
chr15	41856871	41857161	2.84	41857161	332	chr15	41852089	41856794	-	NM_025165	80237	ELONGATION FACTOR RNA POLYMERASE II-LIKE 3
chr15	42743103	42743213	2.71	42743173	333	chr15	42642186	42743168	-	NM_025137	80208	KIAA1840
chr15	43457838	43457958	1.6	43457878	334	chr15	43440615	43457998	-	NM_001482	2628	GLYCINE AMIDINOTRANSFERASE (L-ARGININE:GLYCINE AMIDINOTRANSFERASE)
chr15	48503856	48504056	1.86	48503996	335	chr15	48503870	48579257	+	NM_005154	9101	UBIQUITIN SPECIFIC PEPTIDASE 8
chr15	50098213	50098763	1.84	50098213	336	chr15	50098738	50145751	+	NM_002748	5597	MITOGEN-ACTIVATED PROTEIN KINASE 6
chr15	53276438	53276558	2.7	53276518	337	chr15	53260812	53276523	-	NM_016304	51187	CHROMOSOME 15 OPEN READING FRAME 15
chr15	53398442	53398642	2.66	53398552	338	chr15	53398424	53435137	+	NM_004855	9488	PHOSPHATIDYLINOSITOL GLYCAN, CLASS B
chr15	53487730	53488000	1.32	53488000	339	chr15	53434729	53487866	-	NM_020739	9236	CELL CYCLE PROGRESSION 1
chr15	57452248	57452448	1.98	57452448	340	chr15	57215855	57452363	-	NM_004998	4643	MYOSIN IE
chr15	60146388	60146618	1.9	60146428	341	chr15	60146493	60148393	+	NM_207322	145741	NUCLEAR LOCALIZED FACTOR 1
chr15	63596920	63597120	2.22	63597050	342	chr15	63525051	63597088	-	NM_130434	54878	DIPEPTIDYL-PEPTIDASE 8
chr15	65334042	65334233	2.05	65334113	343	chr15	65280422	65334038	-	NM_024666	79719	HYPOTHETICAL PROTEIN FLJ11506
chr15	65334042	65334233	2.05	65334113	343	chr15	65334241	65580348	+	NM_001031715	64799	IQ MOTIF CONTAINING H
chr15	67493736	67493876	1.93	67493876	344	chr15	67493741	67527813	+	NM_004856	9493	KINESIN FAMILY MEMBER 23
chr15	70455328	70455898	2.36	70455588	345	chr15	70422832	70455457	-	NM_000520	3073	HEXOSAMINIDASE A (ALPHA POLYPEPTIDE)
chr15	70455328	70455898	2.36	70455588	345	chr15	70455760	70457322	+	NM_001037223	80072	CHROMOSOME 15 OPEN READING FRAME 34
chr15	73983259	73983419	1.99	73983399	346	chr15	73983254	74010368	+	NM_012170	26263	F-BOX PROTEIN 22
chr15	74390634	74391164	2.36	74390884	347	chr15	74295635	74390865	-	NM_000126	2108	ELECTRON-TRANSFER-FLAVOPROTEIN, ALPHA POLYPEPTIDE (GLUTARIC ACIDURIA II)
chr15	75499922	75500452	2.01	75500302	348	chr15	75500297	75564998	+	NM_018200	10363	HIGH-MOBILITY GROUP 20A
chr15	75712769	75713029	2.28	75712949	349	chr15	75692423	75711764	-	NM_032808	84894	LEUCINE RICH REPEAT NEURONAL 6A
chr15	76586463	76586753	2.56	76586673	350	chr15	76586978	76608198	+	NM_001013619	123688	SIMILAR TO RIKEN CDNA C630028N24 GENE
chr15	78002934	78003224	2.42	78003104	351	chr15	78002167	78004249	+	NM_175898	283687	CHROMOSOME 15 OPEN READING FRAME 37
chr15	81445653	81446123	2.42	81445905	352	chr15	81445998	81450427	+	NM_031452	83640	FAMILY WITH SEQUENCE SIMILARITY 103, MEMBER A1
chr15	87678915	87679125	2.4	87679035	353	chr15	87660562	87679030	-	NM_002693	5428	POLYMERASE (DNA DIRECTED), GAMMA
chr16	730933	731043	2.32	731023	355	chr16	719771	730998	-	NM_022493	64428	NUCLEAR PRELAMIN A RECOGNITION FACTOR-LIKE
chr16	1068609	1068734	2.07	1068609	356	chr16	1068869	1069963	+	NM_001053	6755	SOMATOSTATIN RECEPTOR 5
chr16	1762896	1763086	2.1	1762986	357	chr16	1763229	1766239	+	NM_001010865	197342	ESSENTIAL MEIOTIC ENDONUCLEASE 1 HOMOLOG 2 (S. POMBE)
chr16	1762896	1763086	2.1	1762986	357	chr16	1761897	1763141	-	NM_023936	65993	MITOCHONDRIAL RIBOSOMAL PROTEIN S34
chr16	1817028	1817190	2.42	1817051	358	chr16	1817225	1818909	+	NM_031208	81889	FUMARYLACETOACETATE HYDROLASE DOMAIN CONTAINING 1
chr16	1817028	1817190	2.42	1817051	358	chr16	1799105	1817196	-	NM_005326	3029	HYDROXYACYLGLUTATHIONE HYDROLASE
chr16	1954680	1955020	2.27	1954800	359	chr16	1952062	1954828	-	NM_002952	6187	RIBOSOMAL PROTEIN S2
chr16	1961989	1962109	1.73	1962049	360	chr16	1962064	1968752	+	NM_006453	10607	TRANSDUCIN (BETA)-LIKE 3
chr16	2145064	2145774	3.17	2145684	361	chr16	2145799	2168130	+	NM_032271	84231	TNF RECEPTOR-ASSOCIATED FACTOR 7
chr16	2241691	2241891	1.77	2241891	362	chr16	2229898	2241604	-	NM_001919	1632	DODECENOYL-COENZYME A DELTA ISOMERASE (3,2 TRANS-ENOYL-COENZYME A ISOMERASE)
chr16	3014213	3014523	2.36	3014263	363	chr16	3012628	3014288	-	NM_001002017	54985	HOST CELL FACTOR C1 REGULATOR 1 (XPO1 DEPENDENT)
chr16	3014213	3014523	2.36	3014263	363	chr16	3014093	3017751	+	NM_024339	79228	THO COMPLEX 6 HOMOLOG (DROSOPHILA)
chr16	3055048	3055288	1.71	3055048	364	chr16	3055313	3059668	+	NM_001012631	9235	INTERLEUKIN 32
chr16	5061655	5061995	2.45	5061805	365	chr16	5061820	5075588	+	NM_019109	56052	ASPARAGINE-LINKED GLYCOSYLATION 1 HOMOLOG (YEAST, BETA-1,4-MANNOSYLTRANSFERASE)
chr16	12805064	12805204	1.31	12805124	366	chr16	12664437	12805225	-	NM_018340	55313	HYPOTHETICAL PROTEIN FLJ11151
chr16	15889948	15890118	1.63	15890028	367	chr16	15867077	15889948	-	NM_144600	123811	CHROMOSOME 16 OPEN READING FRAME 63
chr16	22216321	22216451	1.53	22216321	369	chr16	22216241	22252842	+	NM_018119	55718	POLYMERASE (RNA) III (DNA DIRECTED) POLYPEPTIDE E (80KD)
chr16	23476007	23476119	1.78	23476009	370	chr16	23440838	23476172	-	NM_133451	124454	KIAA1970 PROTEIN
chr16	23476007	23476119	1.78	23476009	370	chr16	23476362	23493209	+	NM_019116	56061	UBIQUITIN-BINDING PROTEIN HOMOLOG
chr16	23560023	23560202	1.67	23560123	371	chr16	23560307	23588683	+	NM_032486	84516	DYNACTIN 5 (P25)
chr16	23560023	23560202	1.67	23560123	371	chr16	23521983	23560179	-	NM_024675	79728	HYPOTHETICAL PROTEIN FLJ21816
chr16	24458413	24458583	1.68	24458583	372	chr16	24458408	24468222	+	NM_032626	5930	RETINOBLASTOMA BINDING PROTEIN 6
chr16	27122341	27122471	2.25	27122471	373	chr16	27122316	27140544	+	NM_024773	79831	JUMONJI DOMAIN CONTAINING 5
chr16	27187559	27187669	2.25	27187559	374	chr16	27143816	27187614	-	NM_145080	197370	NON-SMC ELEMENT 1 HOMOLOG (S. CEREVISIAE)
chr16	28893484	28893754	1.94	28893614	376	chr16	28893649	28903358	+	NM_032038	83985	SPINSTER
chr16	30010694	30010894	2.33	30010744	377	chr16	30004582	30010709	-	NM_004608	6911	T-BOX 6
chr16	30364550	30365010	2.15	30364980	378	chr16	30362460	30364725	-	NM_012248	22928	SELENOPHOSPHATE SYNTHETASE 2
chr16	30666862	30667232	1.55	30666862	379	chr16	30667237	30676183	+	NM_000294	5261	PHOSPHORYLASE KINASE, GAMMA 2 (TESTIS)
chr16	30951868	30952168	2.14	30952028	380	chr16	30952403	30958985	+	NM_004604	6810	SYNTAXIN 4A (PLACENTAL)
chr16	31098904	31099124	1.74	31098904	381	chr16	31098953	31110598	+	NM_001010850	2521	FUSION (INVOLVED IN T(12;16) IN MALIGNANT LIPOSARCOMA)
chr16	31401594	31401994	1.39	31401904	383	chr16	31401939	31409590	+	NM_003041	6524	SOLUTE CARRIER FAMILY 5 (SODIUM/GLUCOSE COTRANSPORTER), MEMBER 2
chr16	45280928	45281126	1.14	45281076	384	chr16	45281058	45289806	+	NM_014321	23594	ORIGIN RECOGNITION COMPLEX, SUBUNIT 6 HOMOLOG-LIKE (YEAST)
chr16	45280928	45281126	1.14	45281076	384	chr16	45251091	45280593	-	NM_018206	55737	VACUOLAR PROTEIN SORTING 35 (YEAST)
chr16	45475373	45475663	2.45	45475503	385	chr16	45475808	45522699	+	NM_133443	84706	GLUTAMIC PYRUVATE TRANSAMINASE (ALANINE AMINOTRANSFERASE) 2
chr16	52094607	52095037	1.6	52094607	386	chr16	52082693	52094671	-	NM_001012398	64400	FUSED TOES HOMOLOG (MOUSE)
chr16	52295306	52295636	2.39	52295436	387	chr16	52191323	52295272	-	NM_015272	23322	KIAA1005 PROTEIN
chr16	56038852	56038992	2.39	56038892	388	chr16	56038902	56052679	+	NM_020312	57017	COENZYME Q9 HOMOLOG (YEAST)
chr16	56038852	56038992	2.39	56038892	388	chr16	56019587	56038870	-	NM_020313	57019	CYTOKINE INDUCED APOPTOSIS INHIBITOR 1
chr16	56720772	56721012	2.58	56720872	389	chr16	56704997	56720797	-	NM_013242	29105	GENE TRAP LOCUS 3 (MOUSE)
chr16	65471881	65472071	2.38	65471941	390	chr16	65471936	65479356	+	NM_020786	57546	PYRUVATE DEHYDROGENASE PHOSPHATASE ISOENZYME 2
chr16	65783343	65783543	2.39	65783453	391	chr16	65783568	65790321	+	NM_001950	1874	E2F TRANSCRIPTION FACTOR 4, P107/P130-BINDING
chr16	65917990	65918110	1.9	65918030	392	chr16	65918247	65976602	+	NM_018296	55282	LEUCINE RICH REPEAT CONTAINING 36
chr16	66072526	66072754	2.55	66072594	393	chr16	66029417	66072590	-	NM_004691	9114	ATPASE, H+ TRANSPORTING, LYSOSOMAL 38KDA, V0 SUBUNIT D1
chr16	66560751	66561231	2.39	66560921	394	chr16	66535730	66560026	-	NM_005072	6560	SOLUTE CARRIER FAMILY 12 (POTASSIUM/CHLORIDE TRANSPORTERS), MEMBER 4
chr16	68015658	68016238	3.16	68015788	395	chr16	68015998	68057668	+	NM_030579	80777	CYTOCHROME B5 TYPE B (OUTER MITOCHONDRIAL MEMBRANE)
chr16	68346179	68346419	2.33	68346419	396	chr16	68333275	68346330	-	NM_014062	28987	PSMD8 BINDING PROTEIN 1
chr16	69880839	69880949	1.74	69880839	397	chr16	69873706	69881014	-	NM_018348	55783	HYPOTHETICAL PROTEIN FLJ11171
chr16	70053633	70053813	2.01	70053663	398	chr16	70039013	70053618	-	NM_145911	7571	ZINC FINGER PROTEIN 19 (KOX 12)
chr16	73292125	73292385	2.15	73292175	399	chr16	73263261	73292290	-	NM_152649	197259	MIXED LINEAGE KINASE DOMAIN-LIKE
chr16	73739795	73739985	1.33	73739795	400	chr16	73739921	73763632	+	NM_153688	162239	ZINC FINGER PROTEIN 1 HOMOLOG (MOUSE)
chr16	74024713	74025013	1.88	74024933	401	chr16	73885109	74024888	-	NM_006324	10428	CRANIOFACIAL DEVELOPMENT PROTEIN 1
chr16	74239199	74239419	1.74	74239339	402	chr16	74219131	74239078	-	NM_005548	3735	LYSYL-TRNA SYNTHETASE
chr16	74239199	74239419	1.74	74239339	402	chr16	74239184	74248829	+	NM_018975	54386	TELOMERIC REPEAT BINDING FACTOR 2, INTERACTING PROTEIN
chr16	79668144	79668384	1.46	79668144	403	chr16	79652092	79668305	-	NM_152337	123775	CHROMOSOME 16 OPEN READING FRAME 46
chr16	88251564	88251744	1.79	88251634	404	chr16	88251710	88265176	+	NM_153025	124045	CHROMOSOME 16 OPEN READING FRAME 55
chr16	88251564	88251744	1.79	88251634	404	chr16	88238345	88251630	-	NM_002768	5119	PROCOLLAGEN (TYPE III) N-ENDOPEPTIDASE
chr16	88295435	88295805	1.51	88295515	405	chr16	88290265	88295600	-	NM_152339	124044	HYPOTHETICAL PROTEIN MGC26885
chr16	88314358	88314548	2.19	88314453	406	chr16	88301041	88314895	-	NM_004913	9605	CHROMOSOME 16 OPEN READING FRAME 7
chr16	88314358	88314548	2.19	88314453	406	chr16	88314933	88333811	+	NM_152287	92822	ZINC FINGER PROTEIN 276
chr17	260177	260297	2.49	260277	407	chr17	260433	264713	+	NM_001013672	400566	HYPOTHETICAL GENE SUPPORTED BY AK128660
chr17	846991	847241	1.33	847011	408	chr17	847106	852138	+	NM_013337	29928	TRANSLOCASE OF INNER MITOCHONDRIAL MEMBRANE 22 HOMOLOG (YEAST)
chr17	1250092	1250402	1.92	1250142	409	chr17	1194594	1250267	-	NM_006761	7531	TYROSINE 3-MONOOXYGENASE/TRYPTOPHAN 5-MONOOXYGENASE ACTIVATION PROTEIN, EPSILON POLYPEPTIDE
chr17	1534886	1534996	1.88	1534906	410	chr17	1500673	1534926	-	NM_006445	10594	PRP8 PRE-MRNA PROCESSING FACTOR 8 HOMOLOG (YEAST)
chr17	2361753	2361913	3.04	2361863	411	chr17	2267129	2361930	-	NM_024086	79066	METHYLTRANSFERASE 10 DOMAIN CONTAINING
chr17	4581296	4581636	1.77	4581456	412	chr17	4581471	4583643	+	NM_001001683	400569	SIMILAR TO HSPC296
chr17	5330723	5330893	2.22	5330793	413	chr17	5318336	5330218	-	NM_016041	51009	DER1-LIKE DOMAIN FAMILY, MEMBER 2
chr17	5330723	5330893	2.22	5330793	413	chr17	5330970	5334852	+	NM_024039	79003	MIS12 HOMOLOG (YEAST)
chr17	7023874	7024284	2.26	7023874	414	chr17	7017476	7023386	-	NM_001671	432	ASIALOGLYCOPROTEIN RECEPTOR 1
chr17	7095999	7096169	2.25	7095999	415	chr17	7087882	7095983	-	NM_015343	23399	DULLARD HOMOLOG (XENOPUS LAEVIS)
chr17	7095999	7096169	2.25	7095999	415	chr17	7096095	7103983	+	NM_203415	23587	CHROMOSOME 17 OPEN READING FRAME 81
chr17	7532284	7532434	2.61	7532357	416	chr17	7512464	7531642	-	NM_000546	7157	TUMOR PROTEIN P53 (LI-FRAUMENI SYNDROME)
chr17	7532284	7532434	2.61	7532357	416	chr17	7532519	7547544	+	NM_018081	55135	WD REPEAT DOMAIN 79
chr17	12861745	12861895	1.85	12861775	418	chr17	12836434	12862049	-	NM_018127	60528	HYPOTHETICAL PROTEIN FLJ10530
chr17	15543494	15543884	2.61	15543624	419	chr17	15544053	15561963	+	NM_020652	57335	ZINC FINGER PROTEIN 286
chr17	16224816	16225096	1.97	16225046	420	chr17	16225091	16226778	+	NM_018955	7314	UBIQUITIN B
chr17	16282541	16282871	2.39	16282551	421	chr17	16283086	16286063	+	NM_152350	125144	CHROMOSOME 17 OPEN READING FRAME 45
chr17	17320959	17321119	1.67	17320959	422	chr17	17321024	17337259	+	NM_018019	55090	MEDIATOR OF RNA POLYMERASE II TRANSCRIPTION, SUBUNIT 9 HOMOLOG (YEAST)
chr17	17816791	17816976	1.53	17816976	423	chr17	17816923	17860897	+	NM_031294	83450	LEUCINE RICH REPEAT CONTAINING 48
chr17	17816791	17816976	1.53	17816976	423	chr17	17690864	17816449	-	NM_001033551	146691	TARGET OF MYB1-LIKE 2 (CHICKEN)
chr17	17883350	17883820	1.63	17883350	424	chr17	17862058	17883205	-	NM_145691	91647	ATP SYNTHASE MITOCHONDRIAL F1 COMPLEX ASSEMBLY FACTOR 2
chr17	17883350	17883820	1.63	17883350	424	chr17	17883335	17912443	+	NM_024052	79018	CHROMOSOME 17 OPEN READING FRAME 39
chr17	19206454	19206894	2.78	19206574	425	chr17	19187080	19206619	-	NM_015681	27077	B9 PROTEIN
chr17	23670002	23670552	3.24	23670192	426	chr17	23670247	23679837	+	NM_014573	27346	TRANSMEMBRANE PROTEIN 97
chr17	23686607	23686957	1.57	23686607	427	chr17	23679479	23686622	-	NM_174887	90410	INTRAFLAGELLAR TRANSPORT 20 HOMOLOG (CHLAMYDOMONAS)
chr17	23686607	23686957	1.57	23686607	427	chr17	23686912	23698160	+	NM_021137	7126	TUMOR NECROSIS FACTOR, ALPHA-INDUCED PROTEIN 1 (ENDOTHELIAL)
chr17	23950309	23950579	1.64	23950549	428	chr17	23928711	23950183	-	NM_006461	10615	SPERM ASSOCIATED ANTIGEN 5
chr17	27693147	27693387	2.36	27693287	429	chr17	27682501	27693302	-	NM_022344	64149	CHROMOSOME 17 OPEN READING FRAME 75
chr17	35337265	35337895	2.3	35337565	431	chr17	35330821	35337380	-	NM_139280	94103	HYPOTHETICAL PROTEIN LOC51242
chr17	35510464	35510834	2.57	35510834	432	chr17	35502566	35510499	-	NM_021724	9572	NUCLEAR RECEPTOR SUBFAMILY 1, GROUP D, MEMBER 1
chr17	37328753	37329313	2.77	37329313	433	chr17	37276706	37328798	-	NM_001096	47	ATP CITRATE LYASE
chr17	37599794	37600114	2.07	37599934	434	chr17	37594631	37599739	-	NM_032484	84514	HOMOLOG OF MOUSE LGP1
chr17	37983280	37983530	1.71	37983440	435	chr17	37977878	37983375	-	NM_013290	29893	PSMC3 INTERACTING PROTEIN
chr17	38064781	38064891	1.51	38064831	436	chr17	38064836	38072549	+	NM_016437	27175	TUBULIN, GAMMA 2
chr17	38403726	38403956	3.33	38403806	437	chr17	38403971	38408491	+	NM_000988	6155	RIBOSOMAL PROTEIN L27
chr17	38412155	38412415	2.04	38412325	438	chr17	38412350	38419998	+	NM_005533	3430	INTERFERON-INDUCED PROTEIN 35
chr17	38916614	38916784	1.67	38916784	439	chr17	38916859	38957206	+	NM_004941	1659	DEAH (ASP-GLU-ALA-HIS) BOX POLYPEPTIDE 8
chr17	40494010	40494207	2.57	40494107	440	chr17	40456239	40493912	-	NM_024819	79877	DEPHOSPHO-COA KINASE DOMAIN CONTAINING
chr17	40494010	40494207	2.57	40494107	440	chr17	40494205	40541906	+	NM_021079	4836	N-MYRISTOYLTRANSFERASE 1
chr17	40581296	40581816	2.56	40581416	441	chr17	40580466	40585250	+	NM_006460	10614	HEXAMETHYLENE BIS-ACETAMIDE INDUCIBLE 1
chr17	43273646	43273946	1.8	43273726	442	chr17	43270056	43273611	-	NM_138355	90507	SECERNIN 2
chr17	43373970	43374110	2.03	43374020	443	chr17	43373915	43381672	+	NM_018129	55163	PYRIDOXINE 5'-PHOSPHATE OXIDASE
chr17	43403372	43403602	2.68	43403432	444	chr17	43403427	43414145	+	NM_025197	80279	CDK5 REGULATORY SUBUNIT ASSOCIATED PROTEIN 3
chr17	43480624	43480884	1.27	43480684	445	chr17	43480744	43493840	+	NM_003204	4779	NUCLEAR FACTOR (ERYTHROID-DERIVED 2)-LIKE 1
chr17	44377228	44377408	1.41	44377408	446	chr17	44362459	44377153	-	NM_007241	11267	SNF8, ESCRT-II COMPLEX SUBUNIT, HOMOLOG (S. CEREVISIAE)
chr17	46151760	46152030	1.84	46152010	447	chr17	46151975	46185069	+	NM_006107	51747	ACID-INDUCIBLE PHOSPHOPROTEIN
chr17	46585723	46585953	2.32	46585723	448	chr17	46585918	46594449	+	NM_000269	4830	NON-METASTATIC CELLS 1, PROTEIN (NM23A) EXPRESSED IN
chr17	53282255	53282535	2.01	53282395	449	chr17	53271842	53282398	-	NM_016070	51649	MITOCHONDRIAL RIBOSOMAL PROTEIN S23
chr17	53950036	53950606	2.54	53950436	450	chr17	53921896	53950211	-	NM_004687	9110	MYOTUBULARIN RELATED PROTEIN 4
chr17	55051192	55052052	2.85	55051312	451	chr17	55051831	55129099	+	NM_004859	1213	CLATHRIN, HEAVY POLYPEPTIDE (HC)
chr17	55139497	55139707	2.82	55139577	452	chr17	55129448	55139638	-	NM_001015509	51651	PEPTIDYL-TRNA HYDROLASE 2
chr17	55139497	55139707	2.82	55139577	452	chr17	55139810	55273235	+	NM_030938	81671	TRANSMEMBRANE PROTEIN 49
chr17	55324841	55325273	3.04	55324951	453	chr17	55291632	55325078	-	NM_016261	51174	TUBULIN, DELTA 1
chr17	55324841	55325273	3.04	55324951	453	chr17	55325224	55382566	+	NM_003161	6198	RIBOSOMAL PROTEIN S6 KINASE, 70KDA, POLYPEPTIDE 1
chr17	55824663	55825063	2.46	55825003	454	chr17	55609472	55824368	-	NM_032582	84669	UBIQUITIN SPECIFIC PEPTIDASE 32
chr17	59694470	59694640	1.16	59694490	455	chr17	59578527	59694385	-	NM_018469	55852	TESTIS EXPRESSED SEQUENCE 2
chr17	70039095	70039285	3.39	70039285	456	chr17	70028908	70039200	-	NM_174892	124599	CD300 ANTIGEN LIKE FAMILY MEMBER B
chr17	70284090	70284268	1.84	70284140	457	chr17	70284268	70346213	+	NM_017728	54868	TRANSMEMBRANE PROTEIN 104
chr17	70284090	70284268	1.84	70284140	457	chr17	70278283	70284065	-	NM_015654	26151	N-ACETYLTRANSFERASE 9
chr17	70520255	70520455	1.68	70520315	458	chr17	70520374	70528950	+	NM_001545	3396	IMMATURE COLON CARCINOMA TRANSCRIPT 1
chr17	70662224	70662454	2.38	70662344	459	chr17	70642940	70662369	-	NM_001002032	51155	HEMATOLOGICAL AND NEUROLOGICAL EXPRESSED 1
chr17	70769127	70769299	1.56	70769127	460	chr17	70744289	70769272	-	NM_014001	23163	GOLGI ASSOCIATED, GAMMA ADAPTIN EAR CONTAINING, ARF BINDING PROTEIN 3
chr17	70769127	70769299	1.56	70769127	460	chr17	70769384	70774049	+	NM_015971	51081	MITOCHONDRIAL RIBOSOMAL PROTEIN S7
chr17	70797134	70797384	2.21	70797314	461	chr17	70780668	70797109	-	NM_021734	60386	SOLUTE CARRIER FAMILY 25 (MITOCHONDRIAL DEOXYNUCLEOTIDE CARRIER), MEMBER 19
chr17	70913519	70913769	2.41	70913709	462	chr17	70825752	70913384	-	NM_002086	2885	GROWTH FACTOR RECEPTOR-BOUND PROTEIN 2
chr17	71386086	71386236	1.58	71386136	463	chr17	71381841	71386251	-	NM_033452	91107	TRIPARTITE MOTIF-CONTAINING 47
chr17	72234539	72234669	1.78	72234589	465	chr17	72224004	72234152	-	NM_015167	23210	PHOSPHATIDYLSERINE RECEPTOR
chr17	72244652	72244982	2.48	72244912	466	chr17	72245377	72286931	+	NM_024311	79157	HYPOTHETICAL PROTEIN ET
chr17	72244652	72244982	2.48	72244912	466	chr17	72241793	72245007	-	NM_003016	6427	SPLICING FACTOR, ARGININE/SERINE-RICH 2
chr17	77969976	77970096	2.22	77969984	467	chr17	77969859	77993804	+	NM_173620	284004	HEXOSAMINIDASE (GLYCOSYL HYDROLASE FAMILY 20, CATALYTIC DOMAIN) CONTAINING
chr17	77969976	77970096	2.22	77969984	467	chr17	77943388	77969751	-	NM_024648	79701	HYPOTHETICAL PROTEIN FLJ22222
chr17	78199421	78199541	2.2	78199471	468	chr17	78165741	78199566	-	NM_019613	56270	WDR45-LIKE
chr17_random	1263410	1263590	1.72	1263460	469	chr17_random	1252445	1263565	-	NM_002266	3838	KARYOPHERIN ALPHA 2 (RAG COHORT 1, IMPORTIN ALPHA 1)
chr18	257982	258222	1.42	258022	470	chr18	204521	258023	-	NM_005131	9984	THO COMPLEX 1
chr18	2561173	2561475	1.94	2561473	471	chr18	2561604	2606626	+	NM_006101	10403	KINETOCHORE ASSOCIATED 2
chr18	2561173	2561475	1.94	2561473	471	chr18	2527529	2561470	-	NM_022840	64863	METHYLTRANSFERASE LIKE 4
chr18	10515875	10516035	1.5	10516035	474	chr18	10516030	10540371	+	NM_003826	8774	N-ETHYLMALEIMIDE-SENSITIVE FACTOR ATTACHMENT PROTEIN, GAMMA
chr18	13716228	13716704	2.94	13716684	475	chr18	13655664	13716591	-	NM_152352	125228	CHROMOSOME 18 OPEN READING FRAME 19
chr18	13716228	13716704	2.94	13716684	475	chr18	13716703	13754554	+	NM_003799	8731	RNA (GUANINE-7-) METHYLTRANSFERASE
chr18	17434762	17434892	1.59	17434812	476	chr18	17363259	17434691	-	NM_052911	114799	ESTABLISHMENT OF COHESION 1 HOMOLOG 1 (S. CEREVISIAE)
chr18	19337115	19337405	2.81	19337235	477	chr18	19337459	19365740	+	NM_013326	29919	CHROMOSOME 18 OPEN READING FRAME 8
chr18	19420751	19421051	2	19420901	478	chr18	19365462	19420426	-	NM_000271	4864	NIEMANN-PICK DISEASE, TYPE C1
chr18	31074733	31074983	1.76	31074883	479	chr18	31075016	31092356	+	NM_032347	84307	ZINC FINGER PROTEIN 397
chr18	45342249	45342589	2.58	45342589	480	chr18	45342424	45373274	+	NM_006033	9388	LIPASE, ENDOTHELIAL
chr18	46068301	46068441	3.28	46068421	482	chr18	46062716	46068186	-	NM_014593	30827	CXXC FINGER 1 (PHD DOMAIN)
chr18	54957929	54958279	2.33	54958029	483	chr18	54958104	54977041	+	NM_033280	90701	SEC11-LIKE 3 (S. CEREVISIAE)
chr18	59185673	59185823	1.88	59185823	485	chr18	59148813	59185438	-	NM_002035	2531	FOLLICULAR LYMPHOMA VARIANT TRANSLOCATION 1
chr18	75540357	75540867	2.78	75540357	487	chr18	75540788	75615496	+	NM_004715	9150	CTD (CARBOXY-TERMINAL DOMAIN, RNA POLYMERASE II, POLYPEPTIDE A) PHOSPHATASE, SUBUNIT 1
chr19	844105	844415	2.54	844305	488	chr19	818961	844218	-	NM_005481	10025	THYROID HORMONE RECEPTOR ASSOCIATED PROTEIN 5
chr19	1046451	1046571	2.39	1046471	489	chr19	1039165	1046336	-	NM_002695	5434	POLYMERASE (RNA) II (DNA DIRECTED) POLYPEPTIDE E, 25KDA
chr19	1192633	1192753	3.35	1192713	490	chr19	1192748	1195823	+	NM_001001975	513	ATP SYNTHASE, H+ TRANSPORTING, MITOCHONDRIAL F1 COMPLEX, DELTA SUBUNIT
chr19	1856047	1856217	3.2	1856137	491	chr19	1856372	1877011	+	NM_079834	113178	SECRETORY CARRIER MEMBRANE PROTEIN 4
chr19	2102489	2102669	2.01	2102579	492	chr19	2051993	2102556	-	NM_003938	8943	ADAPTOR-RELATED PROTEIN COMPLEX 3, DELTA 1 SUBUNIT
chr19	2378700	2378950	2.44	2378910	493	chr19	2376621	2378875	-	NM_012458	26517	TRANSLOCASE OF INNER MITOCHONDRIAL MEMBRANE 13 HOMOLOG (YEAST)
chr19	3015359	3015459	3.06	3015369	494	chr19	3003907	3013964	-	NM_198969	166	AMINO-TERMINAL ENHANCER OF SPLIT
chr19	3936361	3936461	1.65	3936421	495	chr19	3927054	3936461	-	NM_001961	1938	EUKARYOTIC TRANSLATION ELONGATION FACTOR 2
chr19	4075171	4075321	1.89	4075171	496	chr19	4041328	4075126	-	NM_030662	5605	MITOGEN-ACTIVATED PROTEIN KINASE KINASE 2
chr19	4197571	4197961	1.05	4197691	497	chr19	4198107	4220083	+	NM_018074	55702	HYPOTHETICAL PROTEIN FLJ10374
chr19	4742334	4742754	2.76	4742572	498	chr19	4742727	4746569	+	NM_018708	55527	FEM-1 HOMOLOG A (C.ELEGANS)
chr19	4769038	4769178	1.49	4769107	499	chr19	4766991	4769451	-	NM_182919	148022	HYPOTHETICAL PROTEIN, CLONE 24751
chr19	5573827	5574068	2.1	5573828	500	chr19	5574163	5619488	+	NM_002967	6294	SCAFFOLD ATTACHMENT FACTOR B
chr19	5573827	5574068	2.1	5573828	500	chr19	5538010	5573938	-	NM_014649	9667	SCAFFOLD ATTACHMENT FACTOR B2
chr19	5671241	5671641	2.21	5671632	501	chr19	5671687	5729741	+	NM_152784	257062	HYPOTHETICAL PROTEIN MGC39581
chr19	5671241	5671641	2.21	5671632	501	chr19	5642845	5671176	-	NM_004793	9361	PROTEASE, SERINE, 15
chr19	5742137	5742267	1.78	5742197	502	chr19	5736154	5742190	-	NM_020175	56931	DIHYDROURIDINE SYNTHASE 3-LIKE (S. CEREVISIAE)
chr19	5790628	5790808	1.7	5790758	503	chr19	5781636	5790742	-	NM_000150	2528	FUCOSYLTRANSFERASE 6 (ALPHA (1,3) FUCOSYLTRANSFERASE)
chr19	6671675	6671965	1.83	6671675	505	chr19	6628846	6671662	-	NM_000064	718	COMPLEMENT COMPONENT 3
chr19	7020700	7020870	1.45	7020870	506	chr19	7020470	7038976	+	NM_001044387	79230	ZINC FINGER PROTEIN 557
chr19	8279174	8279464	1.57	8279464	507	chr19	8273010	8279239	-	NM_016579	51293	CD320 ANTIGEN
chr19	8484857	8485167	2.36	8484977	508	chr19	8482221	8485032	-	NM_032370	84330	ZINC FINGER PROTEIN 414
chr19	10223594	10223814	1.95	10223814	509	chr19	10223639	10231719	+	NM_015956	51073	MITOCHONDRIAL RIBOSOMAL PROTEIN L4
chr19	10625532	10625733	2.42	10625653	510	chr19	10625987	10657443	+	NM_004516	3609	INTERLEUKIN ENHANCER BINDING FACTOR 3, 90KDA
chr19	11060616	11061306	3.54	11060786	511	chr19	11061131	11105490	+	NM_000527	3949	LOW DENSITY LIPOPROTEIN RECEPTOR (FAMILIAL HYPERCHOLESTEROLEMIA)
chr19	11500755	11501175	2.23	11500815	512	chr19	11477744	11500930	-	NM_016581	51295	SIGNALING INTERMEDIATE IN TOLL PATHWAY, EVOLUTIONARILY CONSERVED
chr19	12523583	12524323	2.68	12523771	513	chr19	12497539	12523317	-	NM_144976	163050	ZINC FINGER PROTEIN 564
chr19	12582610	12582810	2.09	12582740	514	chr19	12547645	12582595	-	NM_020714	57474	ZINC FINGER PROTEIN 490
chr19	12582610	12582810	2.09	12582740	514	chr19	12582752	12601676	+	NM_153358	163049	HYPOTHETICAL PROTEIN LOC163049
chr19	12917488	12917628	2.24	12917558	515	chr19	12917653	12925455	+	NM_005053	5886	RAD23 HOMOLOG A (S. CEREVISIAE)
chr19	13088303	13088553	2.1	13088513	516	chr19	13076715	13088332	-	NM_017722	55621	TRM1 TRNA METHYLTRANSFERASE 1 HOMOLOG (S. CEREVISIAE)
chr19	13719477	13719627	2	13719627	517	chr19	13719752	13735106	+	NM_030818	81576	HYPOTHETICAL PROTEIN MGC10471
chr19	13746096	13746386	2.59	13746276	518	chr19	13746256	13750584	+	NM_014047	28974	HSPC023 PROTEIN
chr19	13978132	13978922	2.96	13978502	519	chr19	13933352	13978097	-	NM_002918	5989	REGULATORY FACTOR X, 1 (INFLUENCES HLA CLASS II EXPRESSION)
chr19	14089614	14089764	2.52	14089704	520	chr19	14063508	14089559	-	NM_002730	5566	PROTEIN KINASE, CAMP-DEPENDENT, CATALYTIC, ALPHA
chr19	14981683	14982653	2.33	14982633	521	chr19	14982555	14995080	+	NM_173482	126402	HYPOTHETICAL PROTEIN FLJ40365
chr19	15390658	15391108	2.89	15391028	522	chr19	15351858	15390833	-	NM_014371	26993	A KINASE (PRKA) ANCHOR PROTEIN 8-LIKE
chr19	15869849	15870339	3.07	15870009	523	chr19	15849833	15869884	-	NM_001082	8529	CYTOCHROME P450, FAMILY 4, SUBFAMILY F, POLYPEPTIDE 2
chr19	16467958	16468138	2.52	16468058	524	chr19	16450887	16468003	-	NM_145046	125972	CALRETICULIN 3
chr19	16467958	16468138	2.52	16468058	524	chr19	16468204	16493163	+	NM_032207	84167	HYPOTHETICAL PROTEIN FLJ21742
chr19	17281094	17281254	1.73	17281114	525	chr19	17281353	17292098	+	NM_024050	79016	DDA1
chr19	17391566	17391946	2.46	17391566	526	chr19	17391911	17397140	+	NM_138401	93343	HYPOTHETICAL PROTEIN BC011840
chr19	17483266	17483426	2.26	17483357	527	chr19	17483431	17493095	+	NM_012088	25796	6-PHOSPHOGLUCONOLACTONASE
chr19	18164584	18165054	2.52	18164684	528	chr19	18165039	18168548	+	NM_032683	84769	HYPOTHETICAL PROTEIN MGC12972
chr19	18891040	18891264	1.89	18891204	529	chr19	18891493	18900436	+	NM_019070	54555	DEAD (ASP-GLU-ALA-ASP) BOX POLYPEPTIDE 49
chr19	18891040	18891264	1.89	18891204	529	chr19	18871323	18891199	-	NM_007263	11316	COATOMER PROTEIN COMPLEX, SUBUNIT EPSILON
chr19	40141262	40142272	1.67	40141602	532	chr19	40139097	40143044	-	NM_175872	126375	FLJ38451 PROTEIN
chr19	40541166	40541296	1.71	40541296	533	chr19	40541341	40543227	+	NM_005304	2865	FREE FATTY ACID RECEPTOR 3
chr19	41191334	41192024	2.71	41191504	534	chr19	41185841	41191512	-	NM_001039876	163183	HYPOTHETICAL PROTEIN FLJ36445
chr19	41236664	41237329	2.28	41236994	535	chr19	41217726	41237504	-	NM_152658	199745	THAP DOMAIN CONTAINING 8
chr19	41236664	41237329	2.28	41236994	535	chr19	41237659	41287847	+	NM_173636	284403	CHROMOSOME 19 OPEN READING FRAME 14
chr19	42651586	42651836	2.1	42651586	536	chr19	42593901	42650179	-	NM_152484	148266	ZINC FINGER PROTEIN 569
chr19	42651586	42651836	2.1	42651586	536	chr19	42651821	42668082	+	NM_144694	148268	ZINC FINGER PROTEIN 570
chr19	42777476	42777636	2.51	42777506	537	chr19	42746995	42777513	-	NM_016536	51276	ZINC FINGER PROTEIN 571
chr19	42962035	42962375	2.67	42962265	538	chr19	42921042	42962040	-	NM_152360	126231	ZINC FINGER PROTEIN 573
chr19	43556925	43557235	1.75	43556975	539	chr19	43557060	43566303	+	NM_002812	5714	PROTEASOME (PROSOME, MACROPAIN) 26S SUBUNIT, NON-ATPASE, 8
chr19	44032982	44033202	2.99	44033072	540	chr19	44018868	44032457	-	NM_001533	3191	HETEROGENEOUS NUCLEAR RIBONUCLEOPROTEIN L
chr19	44573364	44573607	2.27	44573424	541	chr19	44573802	44583041	+	NM_017592	55588	INTERSEX-LIKE (DROSOPHILA)
chr19	44573364	44573607	2.27	44573424	541	chr19	44568111	44573519	-	NM_019088	54623	PAF1, RNA POLYMERASE II ASSOCIATED FACTOR, HOMOLOG (S. CEREVISIAE)
chr19	44715289	44715389	2.24	44715329	542	chr19	44713469	44715334	-	NM_152361	126272	EID-2-LIKE INHIBITOR OF DIFFERENTIATION-3
chr19	45483177	45483367	3.04	45483177	543	chr19	45431555	45483034	-	NM_001626	208	V-AKT MURINE THYMOMA VIRAL ONCOGENE HOMOLOG 2
chr19	45546258	45546428	2.17	45546368	544	chr19	45518812	45546133	-	NM_178830	126526	HYPOTHETICAL PROTEIN FLJ36888
chr19	45546258	45546428	2.17	45546368	544	chr19	45546446	45576229	+	NM_001031696	23646	PHOSPHOLIPASE D FAMILY, MEMBER 3
chr19	46461700	46462130	3.01	46461940	545	chr19	46462075	46505435	+	NM_007040	11100	HETEROGENEOUS NUCLEAR RIBONUCLEOPROTEIN U-LIKE 1
chr19	47416176	47416336	2.04	47416276	547	chr19	47416331	47424193	+	NM_133444	116115	ZINC FINGER PROTEIN 526
chr19	47438920	47439150	2.54	47439150	548	chr19	47426177	47438576	-	NM_019884	2931	GLYCOGEN SYNTHASE KINASE 3 ALPHA
chr19	49075906	49076426	2.11	49076006	549	chr19	49068497	49076128	-	NM_001033719	342908	ZINC FINGER PROTEIN 404
chr19	49198684	49199044	2.28	49198934	550	chr19	49198916	49209912	+	NM_006300	7773	ZINC FINGER PROTEIN 230
chr19	49309115	49309345	3.43	49309115	551	chr19	49309387	49329095	+	NM_013362	7768	ZINC FINGER PROTEIN 225
chr19	49500925	49501075	1.54	49500995	552	chr19	49482439	49501010	-	NM_004234	9310	ZINC FINGER PROTEIN 235
chr19	49696290	49696400	1.75	49696380	553	chr19	49671700	49696395	-	NM_013256	7733	ZINC FINGER PROTEIN 180 (HHZ168)
chr19	50085752	50086052	2.38	50085752	554	chr19	50086333	50098775	+	NM_006114	10452	TRANSLOCASE OF OUTER MITOCHONDRIAL MEMBRANE 40 HOMOLOG (YEAST)
chr19	50150132	50150382	2.13	50150242	555	chr19	50150477	50188438	+	NM_001294	1209	CLEFT LIP AND PALATE ASSOCIATED TRANSMEMBRANE PROTEIN 1
chr19	50373879	50374024	2.05	50373904	556	chr19	50373890	50375003	+	NM_212550	388552	BIOGENESIS OF LYSOSOME-RELATED ORGANELLES COMPLEX-1, SUBUNIT 3
chr19	50373879	50374024	2.05	50373904	556	chr19	50358026	50373325	-	NM_024108	79090	TRAFFICKING PROTEIN PARTICLE COMPLEX 6A
chr19	50887576	50888087	3.03	50887576	557	chr19	50887771	50935851	+	NM_017659	54814	GLUTAMINYL-PEPTIDE CYCLOTRANSFERASE-LIKE
chr19	50887576	50888087	3.03	50887576	557	chr19	50882557	50887282	-	NM_004597	6633	SMALL NUCLEAR RIBONUCLEOPROTEIN D2 POLYPEPTIDE 16.5KDA
chr19	52325768	52325958	2.64	52325878	558	chr19	52325983	52405371	+	NM_005500	10055	SUMO-1 ACTIVATING ENZYME SUBUNIT 1
chr19	52973578	52973828	2.35	52973728	559	chr19	52973653	52979751	+	NM_003009	6415	SELENOPROTEIN W, 1
chr19	53640901	53641241	2.34	53640901	560	chr19	53640873	53648966	+	NM_031485	83743	GLUTAMATE-RICH WD REPEAT CONTAINING 1
chr19	53663988	53664288	2.21	53664258	561	chr19	53664423	53674457	+	NM_004228	9266	PLECKSTRIN HOMOLOGY, SEC7 AND COILED-COIL DOMAINS 2 (CYTOHESIN-2)
chr19	53769473	53769923	1.87	53769873	562	chr19	53770804	53794495	+	NM_004605	6820	SULFOTRANSFERASE FAMILY, CYTOSOLIC, 2B, MEMBER 1
chr19	53814320	53814780	2.24	53814710	563	chr19	53810400	53814245	-	NM_000979	6141	RIBOSOMAL PROTEIN L18
chr19	53814320	53814780	2.24	53814710	563	chr19	53814359	53825473	+	NM_020126	56848	SPHINGOSINE KINASE 2
chr19	54648329	54648429	2.1	54648389	564	chr19	54648324	54665657	+	NM_153329	126133	ALDEHYDE DEHYDROGENASE 16 FAMILY, MEMBER A1
chr19	55062495	55062625	1.22	55062555	565	chr19	55056273	55062630	-	NM_007254	11284	POLYNUCLEOTIDE KINASE 3'-PHOSPHATASE
chr19	55072537	55073053	2.66	55072797	566	chr19	55064108	55072342	-	NM_032375	84335	AKT1 SUBSTRATE 1 (PROLINE-RICH)
chr19	55072537	55073053	2.66	55072797	566	chr19	55072640	55083812	+	NM_024682	79735	TBC1 DOMAIN FAMILY, MEMBER 17
chr19	55999821	56000131	2.06	55999821	567	chr19	55992772	55999786	-	NM_199249	84798	MULTIDRUG RESISTANCE-RELATED PROTEIN
chr19	57223394	57223954	2.86	57223954	568	chr19	57208389	57223429	-	NM_025040	80110	ZINC FINGER PROTEIN 614
chr19	57384880	57385210	2.3	57385210	569	chr19	57385045	57421482	+	NM_014225	5518	PROTEIN PHOSPHATASE 2 (FORMERLY 2A), REGULATORY SUBUNIT A (PR 65), ALPHA ISOFORM
chr19	58715827	58716037	2.37	58716037	570	chr19	58716089	58775335	+	NM_018555	55422	ZINC FINGER PROTEIN 331
chr19	59297666	59298006	1.78	59297696	571	chr19	59297971	59302077	+	NM_004542	4696	NADH DEHYDROGENASE (UBIQUINONE) 1 ALPHA SUBCOMPLEX, 3, 9KDA
chr19	59310573	59310823	2.41	59310783	572	chr19	59310648	59326952	+	NM_015629	26121	PRP31 PRE-MRNA PROCESSING FACTOR 31 HOMOLOG (YEAST)
chr19	59310573	59310823	2.41	59310783	572	chr19	59302141	59310848	-	NM_013342	29844	TCF3 (E2A) FUSION PARTNER (IN CHILDHOOD LEUKEMIA)
chr19	59396380	59396690	3.04	59396480	573	chr19	59396537	59403325	+	NM_001013	6203	RIBOSOMAL PROTEIN S9
chr19	59667551	59667961	2.26	59667961	574	chr19	59664792	59666706	-	NM_198988	94059	LEUKOCYTE RECEPTOR CLUSTER (LRC) MEMBER 9
chr19	62703025	62703285	1.97	62703115	575	chr19	62703120	62711320	+	NM_198542	374928	SIMILAR TO HYPOTHETICAL PROTEIN FLJ23233
chr19	63482074	63482244	1.92	63482074	577	chr19	63482129	63499066	+	NM_021089	7554	ZINC FINGER PROTEIN 8 (CLONE HF.18)
chr19	63611720	63612075	1.97	63611745	579	chr19	63611874	63621502	+	NM_173548	201514	ZINC FINGER PROTEIN 584
chr19	63776579	63776799	1.57	63776669	580	chr19	63765096	63776754	-	NM_003422	7593	ZINC FINGER PROTEIN 42 (MYELOID-SPECIFIC RETINOIC ACID-RESPONSIVE)
chr19	63778663	63778783	1.76	63778663	581	chr19	63778638	63787359	+	NM_023939	65996	HYPOTHETICAL PROTEIN MGC2752
chr2	3099144	3099314	2.14	3099294	582	chr2	3086061	3099309	-	NM_002936	246243	RIBONUCLEASE H1
chr2	9934125	9934225	1.69	9934175	583	chr2	9934170	10025141	+	NM_005680	9014	TATA BOX BINDING PROTEIN (TBP)-ASSOCIATED FACTOR, RNA POLYMERASE I, B, 63KDA
chr2	24210890	24211010	1.9	24210890	584	chr2	24202105	24210965	-	NM_016047	51639	SPLICING FACTOR 3B, 14 KDA SUBUNIT
chr2	26013041	26013241	1.33	26013201	585	chr2	25873910	26013007	-	NM_018263	55252	ADDITIONAL SEX COMBS LIKE 2 (DROSOPHILA)
chr2	26117209	26117449	1.5	26117239	586	chr2	26061118	26117054	-	NM_002254	3797	KINESIN FAMILY MEMBER 3C
chr2	26480217	26480727	2.36	26480217	587	chr2	26480632	26530402	+	NM_033505	85465	SELENOPROTEIN I
chr2	39803954	39804164	2.79	39804164	588	chr2	39804743	39856752	+	NM_152390	130733	HYPOTHETICAL PROTEIN MGC33926
chr2	43734813	43735003	1.98	43734943	589	chr2	43369641	43734828	-	NM_022065	63892	THYROID ADENOMA ASSOCIATED
chr2	44500478	44500828	2.69	44500479	590	chr2	44500753	44911380	+	NM_024766	79823	CHROMOSOME 2 OPEN READING FRAME 34
chr2	47054485	47054835	1.93	47054805	591	chr2	47040664	47054600	-	NM_139279	90411	MULTIPLE COAGULATION FACTOR DEFICIENCY 2
chr2	47921661	47922111	2.53	47921991	592	chr2	47921936	47945742	+	NM_000179	2956	MUTS HOMOLOG 6 (E. COLI)
chr2	53925602	53925772	1.43	53925705	593	chr2	53808768	53925730	-	NM_016115	51130	ANKYRIN REPEAT AND SOCS BOX-CONTAINING 3
chr2	53925602	53925772	1.43	53925705	593	chr2	53925867	53957583	+	NM_015701	27248	CHROMOSOME 2 OPEN READING FRAME 30
chr2	55189210	55189420	2.04	55189340	594	chr2	55110979	55189385	-	NM_020532	57142	RETICULON 4
chr2	62027467	62027627	1.88	62027597	595	chr2	62006912	62027442	-	NM_006430	10575	CHAPERONIN CONTAINING TCP1, SUBUNIT 4 (DELTA)
chr2	63727567	63728028	2.9	63727567	596	chr2	63727772	63745979	+	NM_005917	4190	MALATE DEHYDROGENASE 1, NAD (SOLUBLE)
chr2	63727567	63728028	2.9	63727567	596	chr2	63260187	63727502	-	NM_015910	51057	HYPOTHETICAL PROTEIN LOC51057
chr2	68201626	68201836	1.98	68201626	597	chr2	68180988	68201781	-	NM_006333	10438	NUCLEAR DNA-BINDING PROTEIN
chr2	70396108	70397068	3.28	70396268	598	chr2	70396943	70418865	+	NM_016297	51449	PRENYLCYSTEINE OXIDASE 1
chr2	73876103	73876313	2.23	73876313	599	chr2	73868658	73876168	-	NM_016058	51002	TP53RK BINDING PROTEIN
chr2	73967616	73967926	2.41	73967636	600	chr2	73967740	74001665	+	NM_201647	10617	STAM BINDING PROTEIN
chr2	74621713	74622018	1.05	74622018	601	chr2	74612883	74621778	-	NM_032779	84865	HYPOTHETICAL PROTEIN FLJ14397
chr2	74621713	74622018	1.05	74622018	601	chr2	74621870	74633338	+	NM_022492	64427	HYPOTHETICAL PROTEIN FLJ12788
chr2	86334080	86334460	2.41	86334370	602	chr2	86282720	86334255	-	NM_006839	10989	INNER MEMBRANE PROTEIN, MITOCHONDRIAL (MITOFILIN)
chr2	86858755	86859235	1.91	86859215	603	chr2	86859350	86914090	+	NM_022780	64795	HYPOTHETICAL PROTEIN FLJ13910
chr2	87215175	87215535	2.11	87215175	604	chr2	87169456	87214950	-	NM_001012626	285074	HYPOTHETICAL PROTEIN FLJ13910
chr2	88766181	88766601	2.74	88766291	605	chr2	88695522	88766221	-	NM_004836	9451	EUKARYOTIC TRANSLATION INITIATION FACTOR 2-ALPHA KINASE 3
chr2	99411320	99411630	3.27	99411490	606	chr2	99394005	99411378	-	NM_005783	10190	THIOREDOXIN DOMAIN CONTAINING 9
chr2	99411320	99411630	3.27	99411490	606	chr2	99412351	99475244	+	NM_015904	9669	EUKARYOTIC TRANSLATION INITIATION FACTOR 5B
chr2	101383535	101383865	2.13	101383865	607	chr2	101351070	101383670	-	NM_173647	284996	RING FINGER PROTEIN 149
chr2	109909265	109909435	1.97	109909405	608	chr2	109909340	109972637	+	NM_005054	84220	RANBP2-LIKE AND GRIP DOMAIN CONTAINING 8
chr2	119840624	119841024	2.3	119840804	609	chr2	119840889	119846350	+	NM_020548	1622	DIAZEPAM BINDING INHIBITOR (GABA RECEPTOR MODULATOR, ACYL-COENZYME A BINDING PROTEIN)
chr2	119840624	119841024	2.3	119840804	609	chr2	119776037	119840548	-	NM_001017927	130355	HYPOTHETICAL PROTEIN LOC130355
chr2	136332901	136333081	1.59	136333031	611	chr2	136332920	136376364	+	NM_014607	23190	UBX DOMAIN CONTAINING 2
chr2	161990391	161990601	1.48	161990601	612	chr2	161990446	162093433	+	NM_005805	10213	PROTEASOME (PROSOME, MACROPAIN) 26S SUBUNIT, NON-ATPASE, 14
chr2	174655784	174656024	1.84	174655894	613	chr2	174598765	174655570	-	NM_003111	6670	SP3 TRANSCRIPTION FACTOR
chr2	178242936	178243236	2.38	178242936	614	chr2	178240741	178243011	-	NM_152517	150737	HYPOTHETICAL PROTEIN FLJ30990
chr2	178308800	178309270	2.54	178308960	615	chr2	178304533	178309201	-	NM_152275	92104	HYPOTHETICAL PROTEIN FLJ13946
chr2	187176095	187176565	2.4	187176095	616	chr2	187176390	187199591	+	NM_018471	55854	LIKELY ORTHOLOG OF MOUSE IMMEDIATE EARLY RESPONSE, ERYTHROPOIETIN 4
chr2	191704397	191704757	2.12	191704397	617	chr2	191659382	191704442	-	NM_007315	6772	SIGNAL TRANSDUCER AND ACTIVATOR OF TRANSCRIPTION 1, 91KDA
chr2	198143471	198143621	1.48	198143601	618	chr2	198143736	198165357	+	NM_025147	80219	COENZYME Q10 HOMOLOG B (YEAST)
chr2	198190241	198190607	2.05	198190341	619	chr2	198176815	198190504	-	NM_199440	3329	HEAT SHOCK 60KDA PROTEIN 1 (CHAPERONIN)
chr2	198190241	198190607	2.05	198190341	619	chr2	198190625	198193677	+	NM_002157	3336	HEAT SHOCK 10KDA PROTEIN 1 (CHAPERONIN 10)
chr2	198395555	198395665	1.77	198395635	620	chr2	198395592	198398619	+	NM_138395	92935	METHIONINE-TRNA SYNTHETASE 2 (MITOCHONDRIAL)
chr2	202955845	202956055	2.23	202955935	621	chr2	202956020	202993888	+	NM_015934	51602	HYPOTHETICAL PROTEIN HSPC120
chr2	206849738	206849859	1.95	206849808	622	chr2	206849823	206853159	+	NM_001037663	1933	EUKARYOTIC TRANSLATION ELONGATION FACTOR 1 BETA 2
chr2	206849738	206849859	1.95	206849808	622	chr2	206813309	206849693	-	NM_005006	4719	NADH DEHYDROGENASE (UBIQUINONE) FE-S PROTEIN 1, 75KDA (NADH-COENZYME Q REDUCTASE)
chr2	207455759	207456009	3.39	207455909	623	chr2	207456871	207482734	+	NM_014929	22868	KIAA0971
chr2	207455759	207456009	3.39	207455909	623	chr2	207427996	207455556	-	NM_001039845	130752	MALATE DEHYDROGENASE 1B, NAD (SOLUBLE)
chr2	208820518	208820688	1.94	208820628	624	chr2	208818368	208820133	-	NM_020989	1420	CRYSTALLIN, GAMMA C
chr2	208956271	208956551	2.87	208956411	625	chr2	208956496	208995401	+	NM_152671	200576	LIKELY ORTHOLOG OF MOUSE PHOSPHATIDYLINOSITOL-4-PHOSPHATE 5-KINASE, TYPE III
chr2	213974500	213974720	1.73	213974620	626	chr2	213974621	214008206	+	NM_001025436	79582	SPERM ASSOCIATED ANTIGEN 16
chr2	216799392	216799602	2.21	216799442	627	chr2	216799637	216896509	+	NM_021141	7520	X-RAY REPAIR COMPLEMENTING DEFECTIVE REPAIR IN CHINESE HAMSTER CELLS 5 (DOUBLE-STRAND-BREAK REJOINING; KU AUTOANTIGEN, 80KDA)
chr2	219868143	219868457	2.72	219868457	628	chr2	219862124	219867192	-	NM_015680	27013	CHROMOSOME 2 OPEN READING FRAME 24
chr2	219868143	219868457	2.72	219868457	628	chr2	219868458	219873717	+	NM_024293	79137	CHROMOSOME 2 OPEN READING FRAME 17
chr2	223551071	223551351	2.31	223551071	630	chr2	223551236	223633623	+	NM_004457	2181	ACYL-COA SYNTHETASE LONG-CHAIN FAMILY MEMBER 3
chr2	232471323	232472093	2.51	232471973	631	chr2	232422651	232471479	-	NM_002601	5147	PHOSPHODIESTERASE 6D, CGMP-SPECIFIC, ROD, DELTA
chr2	233942151	233942521	2.85	233942211	632	chr2	233942299	233986312	+	NM_017974	55054	ATG16 AUTOPHAGY RELATED 16-LIKE 1 (S. CEREVISIAE)
chr2	238751094	238751434	1.84	238751094	634	chr2	238751679	238790053	+	NM_016510	51540	SELENOCYSTEINE LYASE
chr2	241761549	241761879	1.96	241761669	635	chr2	241746499	241761714	-	NM_182501	130916	MTERF DOMAIN CONTAINING 2
chr20	696983	697213	2.17	697083	636	chr20	688724	697131	-	NM_033409	113278	CHROMOSOME 20 OPEN READING FRAME 54
chr20	1047029	1047289	2.06	1047179	637	chr20	1047244	1095971	+	NM_006814	9491	PROTEASOME (PROSOME, MACROPAIN) INHIBITOR SUBUNIT 1 (PI31)
chr20	1321800	1322000	1.57	1322000	638	chr20	1297622	1321745	-	NM_000801	2280	FK506 BINDING PROTEIN 1A, 12KDA
chr20	3714395	3714613	1.9	3714533	640	chr20	3712499	3715337	-	NM_001810	1059	CENTROMERE PROTEIN B, 80KDA
chr20	13713679	13713837	2.05	13713687	641	chr20	13642969	13713532	-	NM_016649	51575	CHROMOSOME 20 OPEN READING FRAME 6
chr20	13713679	13713837	2.05	13713687	641	chr20	13713681	13745872	+	NM_024120	79133	CHROMOSOME 20 OPEN READING FRAME 7
chr20	17897315	17897615	2.34	17897385	642	chr20	17897761	17919759	+	NM_052865	92667	CHROMOSOME 20 OPEN READING FRAME 72
chr20	17897315	17897615	2.34	17897385	642	chr20	17870245	17897490	-	NM_152227	27131	SORTING NEXIN 5
chr20	19981200	19981370	1.99	19981350	643	chr20	19981195	20289349	+	NM_015585	26074	CHROMOSOME 20 OPEN READING FRAME 26
chr20	21054690	21054820	1.89	21054780	644	chr20	21054645	21175256	+	NM_018474	55857	CHROMOSOME 20 OPEN READING FRAME 19
chr20	25552939	25553059	1.62	25552939	645	chr20	25543001	25552614	-	NM_152667	140838	N-ACETYLNEURAMINIC ACID PHOSPHATASE
chr20	31541174	31541634	2.43	31541304	646	chr20	31541588	31701498	+	NM_001032999	9139	CORE-BINDING FACTOR, RUNT DOMAIN, ALPHA SUBUNIT 2; TRANSLOCATED TO, 2
chr20	32163770	32163890	1.8	32163820	647	chr20	32139777	32163746	-	NM_003908	8894	EUKARYOTIC TRANSLATION INITIATION FACTOR 2, SUBUNIT 2 BETA, 38KDA
chr20	32728615	32728715	1.76	32728675	648	chr20	32612007	32728750	-	NM_080476	128869	CDC91 CELL DIVISION CYCLE 91-LIKE 1 (S. CEREVISIAE)
chr20	33198699	33198929	2.34	33198899	649	chr20	33166830	33198804	-	NM_018217	55741	CHROMOSOME 20 OPEN READING FRAME 31
chr20	33793702	33794032	2.14	33794032	650	chr20	33754944	33793607	-	NM_004902	9584	RNA-BINDING REGION (RNP1, RRM) CONTAINING 2
chr20	35240882	35241062	1.48	35240902	651	chr20	35163043	35241388	-	NM_152503	140699	CHROMOSOME 20 OPEN READING FRAME 132
chr20	35240882	35241062	1.48	35240902	651	chr20	35240887	35303437	+	NM_002951	6185	RIBOPHORIN II
chr20	36095291	36095491	1.68	36095291	652	chr20	36095466	36154627	+	NM_021215	58490	CHROMOSOME 20 OPEN READING FRAME 77
chr20	36095291	36095491	1.68	36095291	652	chr20	36044838	36095247	-	NM_014657	9675	KIAA0406 GENE PRODUCT
chr20	41652944	41653174	1.83	41652974	653	chr20	41652992	41709275	+	NM_016004	51098	INTRAFLAGELLAR TRANSPORT 52 HOMOLOG (CHLAMYDOMONAS)
chr20	43425227	43425357	1.83	43425307	654	chr20	43425114	43431261	+	NM_033542	90196	CHROMOSOME 20 OPEN READING FRAME 35
chr20	43919247	43919747	2.62	43919397	655	chr20	43903767	43919442	-	NM_005469	10005	ACYL-COA THIOESTERASE 8
chr20	43919247	43919747	2.62	43919397	655	chr20	43919668	43941174	+	NM_080752	140831	ZINC FINGER, SWIM-TYPE CONTAINING 3
chr20	43943181	43943461	2.92	43943351	656	chr20	43943286	43947311	+	NM_080603	90204	ZINC FINGER, SWIM-TYPE CONTAINING 1
chr20	44034095	44034335	1.95	44034255	657	chr20	44010699	44034240	-	NM_022095	63925	ZINC FINGER PROTEIN 335
chr20	47095959	47096089	1.56	47096039	659	chr20	47096244	47146891	+	NM_001316	1434	CSE1 CHROMOSOME SEGREGATION 1-LIKE (YEAST)
chr20	47328284	47328434	2.16	47328284	660	chr20	47295845	47328009	-	NM_021035	57169	ZINC FINGER, NFX1-TYPE CONTAINING 1
chr20	60415883	60416113	2.35	60416023	662	chr20	60397083	60415728	-	NM_031215	81928	CDK5 AND ABL ENZYME SUBSTRATE 2
chr21	29367766	29367916	2.17	29367866	663	chr21	29350520	29367881	-	NM_006585	10694	CHAPERONIN CONTAINING TCP1, SUBUNIT 8 (THETA)
chr21	33066206	33066494	2.55	33066456	664	chr21	33029001	33065869	-	NM_016631	94104	GC-RICH SEQUENCE DNA-BINDING FACTOR CANDIDATE
chr21	33836221	33836834	2.27	33836294	665	chr21	33798143	33836286	-	NM_000819	2618	PHOSPHORIBOSYLGLYCINAMIDE FORMYLTRANSFERASE, PHOSPHORIBOSYLGLYCINAMIDE SYNTHETASE, PHOSPHORIBOSYLAMINOIMIDAZOLE SYNTHETASE
chr21	33836221	33836834	2.27	33836294	665	chr21	33837219	33854841	+	NM_032195	6651	SON DNA BINDING PROTEIN
chr21	34657957	34658177	1.87	34658127	666	chr21	34658192	34665310	+	NM_172201	9992	POTASSIUM VOLTAGE-GATED CHANNEL, ISK-RELATED FAMILY, MEMBER 2
chr21	36364265	36364365	2.32	36364265	667	chr21	36364154	36367332	+	NM_001757	873	CARBONYL REDUCTASE 1
chr21	41655274	41655704	1.82	41655704	668	chr21	41655819	41702739	+	NM_002463	4600	MYXOVIRUS (INFLUENZA VIRUS) RESISTANCE 2 (MOUSE)
chr21	43267306	43267796	2.3	43267796	669	chr21	43267711	43326757	+	NM_004571	5316	PBX/KNOTTED 1 HOMEOBOX 1
chr21	44033783	44033943	1.44	44033943	670	chr21	44033858	44049585	+	NM_003683	8568	DNA SEGMENT ON CHROMOSOME 21 (UNIQUE) 2056 EXPRESSED SEQUENCE
chr21	46473067	46473293	1.24	46473067	671	chr21	46432788	46473119	-	NM_001001438	4047	LANOSTEROL SYNTHASE (2,3-OXIDOSQUALENE-LANOSTEROL CYCLASE)
chr22	16935067	16935377	3.67	16935067	672	chr22	16935258	16946760	+	NM_017929	55670	PEROXISOME BIOGENESIS FACTOR 26
chr22	18216922	18217202	1.94	18216922	673	chr22	18208224	18216893	-	NM_024627	79680	HYPOTHETICAL PROTEIN FLJ21125
chr22	19595662	19596182	1.98	19595752	674	chr22	19596267	19632443	+	NM_005207	1399	V-CRK SARCOMA VIRUS CT10 ONCOGENE HOMOLOG (AVIAN)-LIKE
chr22	22708800	22708910	1.58	22708860	676	chr22	22700694	22708785	-	NM_000853	2952	GLUTATHIONE S-TRANSFERASE THETA 1
chr22	28487326	28487546	1.82	28487396	677	chr22	28487911	28490956	+	NM_001003684	29796	UBIQUINOL-CYTOCHROME C REDUCTASE COMPLEX (7.2 KD)
chr22	28487326	28487546	1.82	28487396	677	chr22	28451499	28487523	-	NM_001003692	55954	ZINC FINGER, MATRIN TYPE 5
chr22	28558887	28559047	1.83	28559047	678	chr22	28509153	28558808	-	NM_032204	84164	HYPOTHETICAL PROTEIN DKFZP586O0223
chr22	29077332	29077552	2.12	29077462	679	chr22	29077589	29097370	+	NM_001017437	550631	HYPOTHETICAL LOC550631
chr22	29077332	29077552	2.12	29077462	679	chr22	29052531	29077467	-	NM_001005409	10291	SPLICING FACTOR 3A, SUBUNIT 1, 120KDA
chr22	29860972	29861432	1.9	29861212	680	chr22	29855347	29861023	-	NM_015715	50487	PHOSPHOLIPASE A2, GROUP III
chr22	29880617	29880757	1.42	29880617	681	chr22	29880732	29927554	+	NM_152267	91445	RING FINGER PROTEIN 185
chr22	34926184	34926424	2.26	34926334	683	chr22	34909677	34925379	-	NM_030643	80832	APOLIPOPROTEIN L, 4
chr22	34972518	34972768	2.38	34972608	684	chr22	34973623	34988076	+	NM_003661	8542	APOLIPOPROTEIN L, 1
chr22	36569864	36570014	1.95	36569934	685	chr22	36569869	36609137	+	NM_016091	51386	EUKARYOTIC TRANSLATION INITIATION FACTOR 3, SUBUNIT 6 INTERACTING PROTEIN
chr22	36902226	36902716	3.21	36902516	686	chr22	36832002	36902261	-	NM_001004426	8398	PHOSPHOLIPASE A2, GROUP VI (CYTOSOLIC, CALCIUM-INDEPENDENT)
chr22	37226651	37227011	2.41	37226861	687	chr22	37203944	37226816	-	NM_006386	10521	DEAD (ASP-GLU-ALA-ASP) BOX POLYPEPTIDE 17
chr22	37425943	37426503	2.3	37426483	688	chr22	37426306	37454090	+	NM_004286	9567	GTP BINDING PROTEIN 1
chr22	39577258	39577448	2.29	39577258	690	chr22	39545101	39577187	-	NM_003932	6767	SUPPRESSION OF TUMORIGENICITY 13 (COLON CARCINOMA) (HSP70 INTERACTING PROTEIN)
chr22	39577258	39577448	2.29	39577258	690	chr22	39577593	39648378	+	NM_022098	63929	HYPOTHETICAL PROTEIN LOC63929
chr22	40189553	40189673	2.21	40189613	691	chr22	40189628	40249492	+	NM_001098	50	ACONITASE 2, MITOCHONDRIAL
chr22	40189553	40189673	2.21	40189613	691	chr22	40180221	40189208	-	NM_032758	84844	PHD FINGER PROTEIN 5A
chr22	40553141	40553651	2.9	40553141	692	chr22	40553605	40626873	+	NM_004599	6721	STEROL REGULATORY ELEMENT BINDING TRANSCRIPTION FACTOR 2
chr22	40791098	40791348	1.5	40791348	693	chr22	40778884	40791273	-	NM_000262	4668	N-ACETYLGALACTOSAMINIDASE, ALPHA-
chr22	42644504	42644634	2.57	42644624	695	chr22	42644519	42668349	+	NM_025225	80339	ADIPONUTRIN
chr22	43880167	43880357	2.4	43880227	696	chr22	43880262	43904425	+	NM_007172	10762	NUCLEOPORIN 50KDA
chr22	49253981	49254401	1.26	49254081	698	chr22	49252142	49254116	-	NM_005138	9997	SCO CYTOCHROME OXIDASE DEFICIENT HOMOLOG 2 (YEAST)
chr3	4994932	4995612	2.37	4995612	699	chr3	4996207	5001861	+	NM_003670	8553	BASIC HELIX-LOOP-HELIX DOMAIN CONTAINING, CLASS B, 2
chr3	9860601	9860731	2.4	9860691	700	chr3	9854533	9860676	-	NM_173659	285367	RNA PSEUDOURIDYLATE SYNTHASE DOMAIN CONTAINING 3
chr3	10003479	10003579	2.25	10003539	701	chr3	9980636	10003522	-	NM_018447	55831	TRANSMEMBRANE PROTEIN 111
chr3	14194945	14195118	1.99	14194945	702	chr3	14195340	14214840	+	NM_014463	27258	LSM3 HOMOLOG, U6 SMALL NUCLEAR RNA ASSOCIATED (S. CEREVISIAE)
chr3	14194945	14195118	1.99	14194945	702	chr3	14161650	14195143	-	NM_004628	7508	XERODERMA PIGMENTOSUM, COMPLEMENTATION GROUP C
chr3	16281464	16281708	2.31	16281554	703	chr3	16281717	16322597	+	NM_138381	92106	OXIDOREDUCTASE NAD-BINDING DOMAIN CONTAINING 1
chr3	16281464	16281708	2.31	16281554	703	chr3	16276968	16281490	-	NM_001047434	285381	ZINC FINGER, CSL-TYPE CONTAINING 2
chr3	23933170	23933446	1.8	23933320	704	chr3	23908575	23933541	-	NM_020345	28512	NFKB INHIBITOR INTERACTING RAS-LIKE 1
chr3	23933170	23933446	1.8	23933320	704	chr3	23933642	23937334	+	NM_002948	6138	RIBOSOMAL PROTEIN L15
chr3	30622882	30623132	1.69	30622882	705	chr3	30622997	30710635	+	NM_001024847	7048	TRANSFORMING GROWTH FACTOR, BETA RECEPTOR II (70/80KDA)
chr3	37009367	37009903	2.54	37009417	706	chr3	37004234	37009799	-	NM_014805	9852	EPM2A (LAFORIN) INTERACTING PROTEIN 1
chr3	37009367	37009903	2.54	37009417	706	chr3	37009982	37067339	+	NM_000249	4292	MUTL HOMOLOG 1, COLON CANCER, NONPOLYPOSIS TYPE 2 (E. COLI)
chr3	38363028	38363218	2.82	38363178	707	chr3	38363243	38431471	+	NM_005108	9942	XYLULOKINASE HOMOLOG (H. INFLUENZAE)
chr3	38966881	38967091	2.33	38967011	708	chr3	38862263	38967056	-	NM_014139	11280	SODIUM CHANNEL, VOLTAGE-GATED, TYPE XII, ALPHA POLYPEPTIDE
chr3	40325931	40326141	2.04	40326021	710	chr3	40326176	40328917	+	NM_005875	10289	EUKARYOTIC TRANSLATION INITIATION FACTOR 1B
chr3	42598367	42598767	2.42	42598767	712	chr3	42564476	42598432	-	NM_004206	9117	SEC22 VESICLE TRAFFICKING PROTEIN-LIKE 3 (S. CEREVISIAE)
chr3	44745972	44746122	1.6	44746092	713	chr3	44746127	44753579	+	NM_145044	115560	ZINC FINGER PROTEIN 501
chr3	44877926	44878466	1.9	44878346	714	chr3	44878411	44882156	+	NM_144638	131616	TRANSMEMBRANE PROTEIN 42
chr3	45858459	45858949	2.06	45858459	715	chr3	45840449	45858625	-	NM_020347	54585	LEUCINE ZIPPER TRANSCRIPTION FACTOR-LIKE 1
chr3	47299107	47299317	1.5	47299257	716	chr3	47299443	47363309	+	NM_025010	23276	KELCH-LIKE 18 (DROSOPHILA)
chr3	47299107	47299317	1.5	47299257	716	chr3	47244888	47299092	-	NM_182902	64147	KINESIN FAMILY MEMBER 9
chr3	48456488	48456629	2.35	48456599	717	chr3	48448585	48456533	-	NM_024661	79714	COILED-COIL DOMAIN CONTAINING 51
chr3	48456488	48456629	2.35	48456599	717	chr3	48456689	48460541	+	NM_015933	51372	COILED-COIL DOMAIN CONTAINING 72
chr3	49041692	49041862	2.33	49041812	718	chr3	49036771	49041879	-	NM_000884	3615	IMP (INOSINE MONOPHOSPHATE) DEHYDROGENASE 2
chr3	49117000	49117220	1.42	49117090	719	chr3	49108369	49117175	-	NM_005051	5859	GLUTAMINYL-TRNA SYNTHETASE
chr3	49434841	49435241	2.05	49434971	720	chr3	49429215	49435016	-	NM_000481	275	AMINOMETHYLTRANSFERASE (GLYCINE CLEAVAGE SYSTEM PROTEIN T)
chr3	49952386	49952656	2.47	49952566	721	chr3	49952595	50089685	+	NM_005777	10180	RNA BINDING MOTIF PROTEIN 6
chr3	50311541	50311791	1.49	50311791	722	chr3	50308837	50311716	-	NM_012191	24142	N-ACETYLTRANSFERASE 6
chr3	50580011	50580171	1.74	50580071	723	chr3	50570466	50580186	-	NM_016210	51161	CHROMOSOME 3 OPEN READING FRAME 18
chr3	52270456	52270696	1.59	52270696	724	chr3	52264015	52269468	-	NM_025222	80335	TRANSMEMBRANE PROTEIN 113
chr3	52545535	52545705	1.81	52545535	725	chr3	52533442	52544110	-	NM_022908	64943	5'-NUCLEOTIDASE DOMAIN CONTAINING 2
chr3	57653858	57653958	1.36	57653948	727	chr3	57586226	57653844	-	NM_152678	201627	HYPOTHETICAL PROTEIN FLJ34969
chr3	58266956	58267156	2.56	58267156	729	chr3	58267041	58279262	+	NM_007042	11102	RIBONUCLEASE P 14KDA SUBUNIT
chr3	81893290	81893430	2.12	81893330	730	chr3	81621540	81893640	-	NM_000158	2632	GLUCAN (1,4-ALPHA-), BRANCHING ENZYME 1 (GLYCOGEN BRANCHING ENZYME, ANDERSEN DISEASE, GLYCOGEN STORAGE DISEASE TYPE IV)
chr3	95181555	95181905	1.6	95181625	731	chr3	95181671	95256811	+	NM_144996	200894	ADP-RIBOSYLATION FACTOR-LIKE 13B
chr3	102888074	102888364	2.82	102888164	732	chr3	102882623	102888253	-	NM_000986	6152	RIBOSOMAL PROTEIN L24
chr3	113763278	113763508	1.56	113763278	733	chr3	113734049	113763175	-	NM_022488	64422	ATG3 AUTOPHAGY RELATED 3 HOMOLOG (S. CEREVISIAE)
chr3	113763278	113763508	1.56	113763278	733	chr3	113763584	113785692	+	NM_017945	55032	SOLUTE CARRIER FAMILY 35, MEMBER A5
chr3	114716628	114716778	2.16	114716688	734	chr3	114644258	114716693	-	NM_144718	152185	COILED-COIL DOMAIN CONTAINING 52
chr3	123617447	123617987	2.63	123617917	736	chr3	123613389	123617572	-	NM_019069	54554	WD REPEAT DOMAIN 5B
chr3	123995086	123995416	2.39	123995366	737	chr3	123996596	124081451	+	NM_032839	84925	DISRUPTED IN RENAL CARCINOMA 2
chr3	123995086	123995416	2.39	123995366	737	chr3	123941535	123995340	-	NM_024610	79663	HSPB (HEAT SHOCK 27KDA) ASSOCIATED PROTEIN 1
chr3	129927551	129927671	2.18	129927591	738	chr3	129927676	130016339	+	NM_004637	7879	RAB7, MEMBER RAS ONCOGENE FAMILY
chr3	130080986	130081326	2.69	130081136	739	chr3	130081151	130114654	+	NM_014049	28976	ACYL-COENZYME A DEHYDROGENASE FAMILY, MEMBER 9
chr3	132704372	132704532	1.51	132704392	740	chr3	132663743	132704527	-	NM_007208	11222	MITOCHONDRIAL RIBOSOMAL PROTEIN L3
chr3	134947597	134948107	2.99	134947757	741	chr3	134947932	134980333	+	NM_001063	7018	TRANSFERRIN
chr3	135007211	135007411	3.19	135007211	742	chr3	135007374	135022221	+	NM_021203	58477	SIGNAL RECOGNITION PARTICLE RECEPTOR, B SUBUNIT
chr3	142143051	142143521	2.59	142143051	743	chr3	142143385	142178851	+	NM_018155	55186	SOLUTE CARRIER FAMILY 25, MEMBER 36
chr3	143649436	143649626	2.66	143649576	744	chr3	143508148	143649551	-	NM_019001	54464	5'-3' EXORIBONUCLEASE 1
chr3	151747180	151747290	2.19	151747287	745	chr3	151747271	151786500	+	NM_032025	83939	EUKARYOTIC TRANSLATION INITIATION FACTOR 2A, 65KDA
chr3	151747180	151747290	2.19	151747287	745	chr3	151742478	151747126	-	NM_014445	27230	STRESS-ASSOCIATED ENDOPLASMIC RETICULUM PROTEIN 1
chr3	157874876	157875266	1.66	157875166	746	chr3	157875080	157907231	+	NM_015508	25976	TCDD-INDUCIBLE POLY(ADP-RIBOSE) POLYMERASE
chr3	159844923	159845083	1.46	159844943	747	chr3	159845018	159893060	+	NM_024996	85476	HYPOTHETICAL PROTEIN FLJ12662
chr3	162421775	162421925	1.87	162421925	748	chr3	162421800	162452497	+	NM_015938	51068	NMD3 HOMOLOG (S. CEREVISIAE)
chr3	168935409	168935529	2.03	168935471	749	chr3	168884398	168935353	-	NM_145859	11235	PROGRAMMED CELL DEATH 10
chr3	168935409	168935529	2.03	168935471	749	chr3	168936224	169026056	+	NM_005025	5274	SERPIN PEPTIDASE INHIBITOR, CLADE I (NEUROSERPIN), MEMBER 1
chr3	182190067	182190257	1.83	182190167	750	chr3	182184207	182190232	-	NM_145261	131118	DNAJ (HSP40) HOMOLOG, SUBFAMILY C, MEMBER 19
chr3	185233135	185233495	2.47	185233255	751	chr3	185232033	185239858	+	NM_182537	200909	5-HYDROXYTRYPTAMINE (SEROTONIN) RECEPTOR 3 FAMILY MEMBER D
chr3	185450153	185450261	2.28	185450221	752	chr3	185442818	185449448	-	NM_005787	10195	ASPARAGINE-LINKED GLYCOSYLATION 3 HOMOLOG (YEAST, ALPHA-1,3-MANNOSYLTRANSFERASE)
chr3	185450153	185450261	2.28	185450221	752	chr3	185450218	185493520	+	NM_014693	9718	ENDOTHELIN CONVERTING ENZYME 2
chr3	185563620	185564060	1.61	185563620	753	chr3	185563895	185569065	+	NM_006232	5437	POLYMERASE (RNA) II (DNA DIRECTED) POLYPEPTIDE H
chr3	194793608	194793868	1.63	194793608	754	chr3	194793813	194898017	+	NM_015560	4976	OPTIC ATROPHY 1 (AUTOSOMAL DOMINANT)
chr3	197297156	197297436	2.17	197297356	755	chr3	197264659	197297251	-	NM_003234	7037	TRANSFERRIN RECEPTOR (P90, CD71)
chr3	198157636	198157826	2.04	198157726	756	chr3	198150582	198157774	-	NM_001042540	22916	NUCLEAR CAP BINDING PROTEIN SUBUNIT 2, 20KDA
chr3	199175245	199175419	3.23	199175245	757	chr3	199104258	199175184	-	NM_032263	84223	HYPOTHETICAL PROTEIN FLJ23571
chr3	199175245	199175419	3.23	199175245	757	chr3	199175380	199258899	+	NM_033029	89782	LEISHMANOLYSIN-LIKE (METALLOPEPTIDASE M8 FAMILY)
chr4	915789	916410	2.29	916299	758	chr4	832895	915805	-	NM_005255	2580	CYCLIN G ASSOCIATED KINASE
chr4	915789	916410	2.29	916299	758	chr4	916091	942271	+	NM_032326	84286	HYPOTHETICAL PROTEIN MGC4618
chr4	977469	977609	2.52	977469	759	chr4	971276	977054	-	NM_213613	10861	SOLUTE CARRIER FAMILY 26 (SULFATE TRANSPORTER), MEMBER 1
chr4	1689711	1690140	1.96	1690111	760	chr4	1684910	1690315	-	NM_138385	92305	TRANSMEMBRANE PROTEIN 129
chr4	1689711	1690140	1.96	1690111	760	chr4	1690496	1714126	+	NM_006342	10460	TRANSFORMING, ACIDIC COILED-COIL CONTAINING PROTEIN 3
chr4	1977975	1978315	2.18	1978175	761	chr4	1951683	1977980	-	NM_005663	7469	WOLF-HIRSCHHORN SYNDROME CANDIDATE 2
chr4	3002042	3002335	2.2	3002122	762	chr4	3002347	3079479	+	NM_001004056	2868	G PROTEIN-COUPLED RECEPTOR KINASE 4
chr4	3002042	3002335	2.2	3002122	762	chr4	2976670	3002123	-	NM_003703	8602	CHROMOSOME 4 OPEN READING FRAME 9
chr4	6760321	6760461	1.81	6760351	763	chr4	6760516	6762521	+	NM_033296	93621	MOF4 FAMILY ASSOCIATED PROTEIN 1
chr4	6813204	6813452	3.16	6813322	765	chr4	6813637	6816968	+	NM_005980	6286	S100 CALCIUM BINDING PROTEIN P
chr4	39190516	39191246	1.96	39190786	766	chr4	39111641	39190561	-	NM_002913	5981	REPLICATION FACTOR C (ACTIVATOR 1) 1, 145KDA
chr4	39351364	39352284	2.21	39352144	767	chr4	39322941	39351777	-	NM_003359	7358	UDP-GLUCOSE DEHYDROGENASE
chr4	40019982	40020532	1.69	40020062	768	chr4	40021167	40068419	+	NM_004310	399	RAS HOMOLOG GENE FAMILY, MEMBER H
chr4	41824987	41825237	2.29	41825237	769	chr4	41824703	41829412	+	NM_001029955	285429	HYPOTHETICAL PROTEIN LOC285429
chr4	44569475	44569585	2.37	44569535	770	chr4	44545096	44569540	-	NM_138335	132789	GLUCOSAMINE-6-PHOSPHATE DEAMINASE 2
chr4	48828637	48828917	1.95	48828767	771	chr4	48829192	48905021	+	NM_025087	80157	HYPOTHETICAL PROTEIN FLJ21511
chr4	57143028	57143488	1.95	57143488	772	chr4	57100458	57142773	-	NM_002703	5471	PHOSPHORIBOSYL PYROPHOSPHATE AMIDOTRANSFERASE
chr4	57143028	57143488	1.95	57143488	772	chr4	57143196	57168462	+	NM_001079524	10606	PHOSPHORIBOSYLAMINOIMIDAZOLE CARBOXYLASE, PHOSPHORIBOSYLAMINOIMIDAZOLE SUCCINOCARBOXAMIDE SYNTHETASE
chr4	78435151	78435441	2.88	78435331	773	chr4	78435705	78445125	+	NM_004354	901	CYCLIN G2
chr4	84734270	84734505	2.17	84734370	774	chr4	84685679	84734204	-	NM_133636	113510	DNA HELICASE HEL308
chr4	84734270	84734505	2.17	84734370	774	chr4	84734350	84740055	+	NM_016067	51023	MITOCHONDRIAL RIBOSOMAL PROTEIN S18C
chr4	89562955	89563105	1.4	89563075	775	chr4	89540223	89562926	-	NM_152542	152926	PROTEIN PHOSPHATASE 1K (PP2C DOMAIN CONTAINING)
chr4	89735539	89735639	1.22	89735629	776	chr4	89735445	89784483	+	NM_016323	51191	HECT DOMAIN AND RLD 5
chr4	107595253	107595552	2.37	107595343	777	chr4	107324843	107594989	-	NM_033115	93627	HYPOTHETICAL PROTEIN MGC16169
chr4	107595253	107595552	2.37	107595343	777	chr4	107595278	107627175	+	NM_004757	9255	SMALL INDUCIBLE CYTOKINE SUBFAMILY E, MEMBER 1 (ENDOTHELIAL MONOCYTE-ACTIVATING)
chr4	109899090	109899242	2.82	109899140	778	chr4	109899325	109909241	+	NM_000995	6164	RIBOSOMAL PROTEIN L34
chr4	120579245	120579545	2.06	120579385	779	chr4	120576395	120579390	-	NM_001001701	401152	HCV F-TRANSACTIVATED PROTEIN 1
chr4	129243650	129244020	2.78	129244000	780	chr4	129199181	129244709	-	NM_152778	256471	HYPOTHETICAL PROTEIN MGC33302
chr4	129243650	129244020	2.78	129244000	780	chr4	129244065	129310050	+	NM_001039717	80167	HYPOTHETICAL PROTEIN FLJ21106
chr4	130372312	130372702	2.64	130372392	781	chr4	130372512	130391447	+	NM_173487	132321	HYPOTHETICAL PROTEIN LOC132321
chr4	130372312	130372702	2.64	130372392	781	chr4	130162991	130372367	-	NM_144643	132320	HYPOTHETICAL PROTEIN FLJ30655
chr4	142499566	142499676	1.57	142499666	782	chr4	142499701	142513453	+	NM_014487	27309	ZINC FINGER PROTEIN 330
chr4	146376955	146377075	2.15	146377045	783	chr4	146273925	146376946	-	NM_014885	10393	ANAPHASE PROMOTING COMPLEX SUBUNIT 10
chr4	146376955	146377075	2.15	146377045	783	chr4	146376760	146408280	+	NM_001040876	6059	ATP-BINDING CASSETTE, SUB-FAMILY E (OABP), MEMBER 1
chr4	147454400	147454630	2.25	147454400	784	chr4	147454497	147468662	+	NM_007080	11157	LSM6 HOMOLOG, U6 SMALL NUCLEAR RNA ASSOCIATED (S. CEREVISIAE)
chr4	148962950	148963080	1.75	148962980	785	chr4	148917140	148962885	-	NM_138364	90826	HYPOTHETICAL PROTEIN BC004337
chr4	186030260	186030650	2.76	186030570	787	chr4	185990386	186030435	-	NM_024629	79682	MLF1 INTERACTING PROTEIN
chr4	186722112	186722312	1.98	186722192	788	chr4	186696591	186722217	-	NM_018359	55325	HYPOTHETICAL PROTEIN FLJ11200
chr5	16989807	16990207	2.65	16990147	789	chr5	16718412	16989139	-	NM_012334	4651	MYOSIN X
chr5	32349047	32349177	1.95	32349177	790	chr5	32262868	32348871	-	NM_001040446	54545	MYOTUBULARIN RELATED PROTEIN 12
chr5	33476159	33476489	2.19	33476409	791	chr5	33476654	33503951	+	NM_152295	6897	THREONYL-TRNA SYNTHETASE
chr5	34043768	34043888	2.12	34043848	792	chr5	34023662	34043963	-	NM_014324	23600	ALPHA-METHYLACYL-COA RACEMASE
chr5	35653760	35653890	1.42	35653850	793	chr5	35653745	35850469	+	NM_024867	79925	KPL2 PROTEIN
chr5	41939801	41940371	3.12	41940191	794	chr5	41940226	41957494	+	NM_175921	285636	HYPOTHETICAL PROTEIN LOC285636
chr5	43349076	43350226	3.79	43349826	795	chr5	43325254	43349241	-	NM_002130	3157	3-HYDROXY-3-METHYLGLUTARYL-COENZYME A SYNTHASE 1 (SOLUBLE)
chr5	54639110	54639618	2.14	54639370	796	chr5	54587830	54639278	-	NM_019030	54505	DEAH (ASP-GLU-ALA-HIS) BOX POLYPEPTIDE 29
chr5	54639110	54639618	2.14	54639370	796	chr5	54639372	54756562	+	NM_015360	23517	SUPERKILLER VIRALICIDIC ACTIVITY 2-LIKE 2 (S. CEREVISIAE)
chr5	54866374	54866574	1.92	54866444	797	chr5	54756441	54866630	-	NM_003711	8611	PHOSPHATIDIC ACID PHOSPHATASE TYPE 2A
chr5	61735281	61735551	2.72	61735371	799	chr5	61720108	61735485	-	NM_014473	27292	DIMETHYLADENOSINE TRANSFERASE
chr5	74015921	74016801	1.75	74015921	802	chr5	74016766	74052867	+	NM_000521	3074	HEXOSAMINIDASE B (BETA POLYPEPTIDE)
chr5	74668509	74669029	3.87	74668769	803	chr5	74668854	74693680	+	NM_000859	3156	3-HYDROXY-3-METHYLGLUTARYL-COENZYME A REDUCTASE
chr5	79739212	79739692	1.8	79739692	804	chr5	79739638	79810476	+	NM_014733	9765	ZINC FINGER, FYVE DOMAIN CONTAINING 16
chr5	99898837	99898957	1.94	99898937	805	chr5	99899022	99950340	+	NM_198507	345757	HGS_RE408
chr5	101660007	101661407	3.01	101660447	806	chr5	101597590	101660152	-	NM_180991	353189	HYPOTHETICAL PROTEIN PRO2176
chr5	112224676	112224836	2.25	112224786	807	chr5	112224891	112231502	+	NM_003135	6728	SIGNAL RECOGNITION PARTICLE 19KDA
chr5	122138673	122138823	2.13	122138763	808	chr5	122138648	122193699	+	NM_003100	6643	SORTING NEXIN 2
chr5	131920343	131920693	1.72	131920473	809	chr5	131920528	132007492	+	NM_005732	10111	RAD50 HOMOLOG (S. CEREVISIAE)
chr5	132101058	132101268	2.2	132101218	810	chr5	132056223	132101164	-	NM_007054	11127	KINESIN FAMILY MEMBER 3A
chr5	132327235	132327465	2.27	132327465	811	chr5	132238970	132327253	-	NM_014423	27125	AF4/FMR2 FAMILY, MEMBER 4
chr5	133730749	133730909	2	133730759	812	chr5	133671591	133730113	-	NM_016508	51265	CYCLIN-DEPENDENT KINASE-LIKE 3
chr5	133734363	133734853	2.67	133734363	813	chr5	133734768	133755697	+	NM_003337	7320	UBIQUITIN-CONJUGATING ENZYME E2B (RAD6 HOMOLOG)
chr5	133775313	133775533	1.96	133775433	814	chr5	133444644	133775488	-	NM_080656	91368	SIMILAR TO RIKEN CDNA A430101B06 GENE
chr5	137695240	137695500	2.5	137695330	815	chr5	137648857	137695415	-	NM_001790	995	CELL DIVISION CYCLE 25C
chr5	139761067	139761717	3.3	139761257	817	chr5	139761612	139832245	+	NM_017978	54882	ANKYRIN REPEAT AND KH DOMAIN CONTAINING 1
chr5	148705139	148705249	1.14	148705169	818	chr5	148705169	148714338	+	NM_152407	134266	GRPE-LIKE 2, MITOCHONDRIAL (E. COLI)
chr5	149320133	149320453	2.24	149320313	819	chr5	149320492	149347152	+	NM_000112	1836	SOLUTE CARRIER FAMILY 26 (SULFATE TRANSPORTER), MEMBER 2
chr5	149360335	149360500	1.59	149360425	820	chr5	149352877	149360410	-	NM_030953	81789	TIGGER TRANSPOSABLE ELEMENT DERIVED 6
chr5	150118609	150118839	3.13	150118649	821	chr5	150068502	150118769	-	NM_016221	51164	DYNACTIN 4 (P62)
chr5	151131233	151131733	2.73	151131373	822	chr5	151131668	151165106	+	NM_005754	10146	RAS-GTPASE-ACTIVATING PROTEIN SH3-DOMAIN-BINDING PROTEIN
chr5	153398656	153398814	2.71	153398814	823	chr5	153351457	153398690	-	NM_018691	10827	CHROMOSOME 5 OPEN READING FRAME 3
chr5	153398656	153398814	2.71	153398814	823	chr5	153398751	153414785	+	NM_005927	4238	MICROFIBRILLAR-ASSOCIATED PROTEIN 3
chr5	154297766	154297936	1.64	154297936	824	chr5	154247963	154297886	-	NM_015465	25929	GEM (NUCLEAR ORGANELLE) ASSOCIATED PROTEIN 5
chr5	167845995	167846135	2.01	167846135	825	chr5	167846040	167878885	+	NM_002887	5917	ARGINYL-TRNA SYNTHETASE
chr5	167939221	167940201	4.3	167939431	826	chr5	167915207	167939166	-	NM_024594	79646	PANTOTHENATE KINASE 3
chr5	172976267	172976527	2.82	172976457	828	chr5	172967149	172976262	-	NM_138369	91272	FAMILY WITH SEQUENCE SIMILARITY 44, MEMBER B
chr5	175748884	175749024	1.89	175749004	829	chr5	175748389	175749356	+	NM_138820	192286	HIG1 DOMAIN FAMILY, MEMBER 2A
chr5	175748884	175749024	1.89	175749004	829	chr5	175743555	175748959	-	NM_016391	51491	HYPOTHETICAL PROTEIN HSPC111
chr5	176711079	176711479	2.36	176711319	830	chr5	176691356	176711254	-	NM_006816	10960	LECTIN, MANNOSE-BINDING 2
chr5	178983101	178983371	2.44	178983311	831	chr5	178973785	178983276	-	NM_005520	3187	HETEROGENEOUS NUCLEAR RIBONUCLEOPROTEIN H1 (H)
chr5	179092141	179092471	2.57	179092311	832	chr5	179092456	179136887	+	NM_014757	9794	MASTERMIND-LIKE 1 (DROSOPHILA)
chr6	2916781	2917071	2.04	2916871	833	chr6	2893391	2917089	-	NM_004568	5269	SERPIN PEPTIDASE INHIBITOR, CLADE B (OVALBUMIN), MEMBER 6
chr6	3966429	3966559	2.04	3966509	834	chr6	3966567	4010215	+	NM_003913	8899	PRP4 PRE-MRNA PROCESSING FACTOR 4 HOMOLOG B (YEAST)
chr6	7335173	7335273	2.19	7335213	835	chr6	7271887	7334941	-	NM_205864	285782	CANCER ANTIGEN 1
chr6	7335173	7335273	2.19	7335213	835	chr6	7335060	7363267	+	NM_031480	83732	RIO KINASE 1 (YEAST)
chr6	20642521	20642791	1.53	20642791	836	chr6	20642666	21339743	+	NM_017774	54901	CDK5 REGULATORY SUBUNIT ASSOCIATED PROTEIN 1-LIKE 1
chr6	24597694	24598124	2.18	24597894	837	chr6	24536383	24597829	-	NM_001503	2822	GLYCOSYLPHOSPHATIDYLINOSITOL SPECIFIC PHOSPHOLIPASE D1
chr6	24601930	24602720	2.48	24602280	838	chr6	24603175	24645413	+	NM_001080	7915	ALDEHYDE DEHYDROGENASE 5 FAMILY, MEMBER A1 (SUCCINATE-SEMIALDEHYDE DEHYDROGENASE)
chr6	24883157	24883317	1.8	24883207	839	chr6	24883142	24894255	+	NM_015895	51053	GEMININ, DNA REPLICATION INHIBITOR
chr6	25834420	25834860	3.07	25834530	840	chr6	25834270	25834769	-	NM_170745	221613	HISTONE 1, H2AA
chr6	26153662	26153782	1.48	26153712	841	chr6	26153617	26154075	+	NM_003531	8352	HISTONE 1, H3A
chr6	26164526	26164696	2.39	26164693	842	chr6	26163946	26164678	-	NM_005319	3006	HISTONE 1, H1C
chr6	26212149	26212309	3.14	26212309	843	chr6	26212154	26212543	+	NM_003542	8364	H4 HISTONE, FAMILY 2
chr6	26307305	26307550	1.85	26307430	844	chr6	26307765	26308194	+	NM_003522	8343	HISTONE 1, H2BD
chr6	26307305	26307550	1.85	26307430	844	chr6	26304991	26307443	-	NM_003530	8351	HISTONE 1, H3A
chr6	26324381	26324703	2.08	26324501	845	chr6	26324409	26324851	-	NM_003518	8339	HISTONE 1, H2BD
chr6	30693044	30693629	2.39	30693089	846	chr6	30693584	30702146	+	NM_014046	28973	MITOCHONDRIAL RIBOSOMAL PROTEIN S18B
chr6	30693044	30693629	2.39	30693089	846	chr6	30676161	30692999	-	NM_002714	5514	PROTEIN PHOSPHATASE 1, REGULATORY SUBUNIT 10
chr6	30748581	30748811	1.1	30748641	847	chr6	30728885	30748736	-	NM_003587	8449	DEAH (ASP-GLU-ALA-HIS) BOX POLYPEPTIDE 16
chr6	31728291	31728491	1.74	31728411	848	chr6	31714796	31728426	-	NM_004639	7917	HLA-B ASSOCIATED TRANSCRIPT 3
chr6	31815190	31815890	2.02	31815750	849	chr6	31815752	31838429	+	NM_172166	4439	MUTS HOMOLOG 5 (E. COLI)
chr6	31938507	31938867	2.33	31938567	850	chr6	31934931	31938662	-	NM_000434	4758	SIALIDASE 1 (LYSOSOMAL SIALIDASE)
chr6	33044039	33044529	2.28	33044259	851	chr6	33044414	33057059	+	NM_005104	6046	BROMODOMAIN CONTAINING 2
chr6	33493934	33494304	2.22	33494034	852	chr6	33492296	33494043	-	NM_001014433	51596	CUTA DIVALENT CATION TOLERANCE HOMOLOG (E. COLI)
chr6	34468664	34469034	2.1	34468724	853	chr6	34363979	34468419	-	NM_006703	11165	DIPHOSPHOINOSITOL POLYPHOSPHATE PHOSPHOHYDROLASE
chr6	34833224	34833334	1.96	34833274	854	chr6	34833289	34849549	+	NM_003093	6631	SMALL NUCLEAR RIBONUCLEOPROTEIN POLYPEPTIDE C
chr6	35996685	35996815	2.01	35996705	855	chr6	35908789	35996934	-	NM_003137	6732	SFRS PROTEIN KINASE 1
chr6	36103505	36103615	1.94	36103525	856	chr6	36103550	36178512	+	NM_139013	1432	MITOGEN-ACTIVATED PROTEIN KINASE 14
chr6	36518376	36518636	2.76	36518496	857	chr6	36518521	36566291	+	NM_173562	222658	CHROMOSOME 6 OPEN READING FRAME 69
chr6	38778750	38779170	2.22	38778940	858	chr6	38751681	38778930	-	NM_006708	2739	GLYOXALASE I
chr6	42955333	42955533	1.4	42955533	859	chr6	42955648	42962709	+	NM_198486	285855	RIBOSOMAL PROTEIN L7-LIKE 1
chr6	43246515	43246845	3.11	43246765	860	chr6	43246897	43257221	+	NM_003131	6722	SERUM RESPONSE FACTOR (C-FOS SERUM RESPONSE ELEMENT-BINDING TRANSCRIPTION FACTOR)
chr6	44075624	44076474	2.25	44076404	861	chr6	44076331	44080856	+	NM_153246	221416	HYPOTHETICAL PROTEIN MGC45491
chr6	49538569	49538929	2.53	49538569	862	chr6	49539054	49568779	+	NM_018132	55166	CHROMOSOME 6 OPEN READING FRAME 139
chr6	49538569	49538929	2.53	49538569	862	chr6	49506957	49538811	-	NM_000255	4594	METHYLMALONYL COENZYME A MUTASE
chr6	53034374	53034804	2.43	53034684	863	chr6	52974056	53034549	-	NM_016513	22858	INTESTINAL CELL (MAK-LIKE) KINASE
chr6	53321727	53321897	1.92	53321787	864	chr6	53240154	53321901	-	NM_021814	60481	ELOVL FAMILY MEMBER 5, ELONGATION OF LONG CHAIN FATTY ACIDS (FEN1/ELO2, SUR4/ELO3-LIKE, YEAST)
chr6	74228173	74228383	2.21	74228223	866	chr6	74228208	74267539	+	NM_012123	25821	MITOCHONDRIAL TRANSLATION OPTIMIZATION 1 HOMOLOG (S. CEREVISIAE)
chr6	86360173	86360453	2.03	86360263	867	chr6	86271935	86360348	-	NM_020468	57231	SORTING NEXIN 14
chr6	88356605	88356815	1.88	88356645	868	chr6	88280821	88356440	-	NM_020320	57038	ARGINYL-TRNA SYNTHETASE-LIKE
chr6	88356605	88356815	1.88	88356645	868	chr6	88356561	88433885	+	NM_012381	23595	ORIGIN RECOGNITION COMPLEX, SUBUNIT 3-LIKE (YEAST)
chr6	88911537	88911790	2.1	88911790	869	chr6	88906305	88911775	-	NM_016083	1268	CANNABINOID RECEPTOR 1 (BRAIN)
chr6	90586088	90586218	1.58	90586218	870	chr6	90409951	90586163	-	NM_014611	23195	MDN1, MIDASIN HOMOLOG (YEAST)
chr6	111687170	111687320	2.86	111687170	871	chr6	111687265	111695205	+	NM_153369	91749	KIAA1919
chr6	112481489	112481989	2.88	112481989	872	chr6	112481970	112497576	+	NM_003880	8838	WNT1 INDUCIBLE SIGNALING PATHWAY PROTEIN 3
chr6	116707560	116707711	0.98	116707560	873	chr6	116704440	116707824	-	NM_003309	7259	TSPY-LIKE 1
chr6	133161209	133161389	2.22	133161359	874	chr6	133132199	133161440	-	NM_052831	116843	CHROMOSOME 6 OPEN READING FRAME 192
chr6	135860501	135860631	1.66	135860591	875	chr6	135646817	135860576	-	NM_017651	54806	ABELSON HELPER INTEGRATION SITE 1
chr6	143970947	143971217	1.85	143971217	877	chr6	143971092	144188885	+	NM_014721	9749	PHOSPHATASE AND ACTIN REGULATOR 2
chr6	144458372	144458622	2.43	144458422	878	chr6	144457710	144458447	-	NM_031287	83443	SPLICING FACTOR 3B, SUBUNIT 5, 10KDA
chr6	160153390	160153670	2.57	160153620	879	chr6	160153495	160170496	+	NM_005891	39	ACETYL-COENZYME A ACETYLTRANSFERASE 2 (ACETOACETYL COENZYME A THIOLASE)
chr7	2045905	2046045	1.79	2045955	880	chr7	1628668	2045824	-	NM_001013836	8379	MAD1 MITOTIC ARREST DEFICIENT-LIKE 1 (YEAST)
chr7	2657285	2657795	2.56	2657615	881	chr7	2540983	2657200	-	NM_007353	2768	GUANINE NUCLEOTIDE BINDING PROTEIN (G PROTEIN) ALPHA 12
chr7	5326448	5326698	2.15	5326548	882	chr7	5244206	5326623	-	NM_024963	80028	F-BOX AND LEUCINE-RICH REPEAT PROTEIN 18
chr7	5872051	5872281	1.36	5872211	883	chr7	5836705	5872017	-	NM_014413	27102	EUKARYOTIC TRANSLATION INITIATION FACTOR 2-ALPHA KINASE 1
chr7	5917331	5917681	1.9	5917441	884	chr7	5917816	5974434	+	NM_032172	84132	UBIQUITIN SPECIFIC PEPTIDASE 42
chr7	22827013	22827223	2.12	22827143	885	chr7	22756499	22826988	-	NM_032581	84668	DOWN-REGULATED BY CTNNB1, A
chr7	22994740	22994909	2.28	22994790	886	chr7	22994725	23013864	+	NM_007342	11097	NUCLEOPORIN LIKE 2
chr7	24938150	24938310	1.98	24938190	887	chr7	24931516	24938195	-	NM_018947	54205	CYTOCHROME C, SOMATIC
chr7	26677486	26678046	3.02	26677926	888	chr7	26479929	26677581	-	NM_003930	8935	SRC FAMILY ASSOCIATED PHOSPHOPROTEIN 2
chr7	29376661	29376841	1.73	29376791	889	chr7	29376666	29380151	+	NM_175887	222171	HYPOTHETICAL PROTEIN LOC222171
chr7	30317707	30317857	1.59	30317747	890	chr7	30309476	30317692	-	NM_024051	79017	CHROMOSOME 7 OPEN READING FRAME 24
chr7	32303042	32303832	2.46	32303302	891	chr7	32299658	32303217	-	NM_012322	23658	LSM5 HOMOLOG, U6 SMALL NUCLEAR RNA ASSOCIATED (S. CEREVISIAE)
chr7	35613573	35613953	1.29	35613763	892	chr7	35613904	35718155	+	NM_001011553	989	SEPTIN 7
chr7	37733127	37733567	2.27	37733347	893	chr7	37733402	37764779	+	NM_017549	54749	EPENDYMIN RELATED PROTEIN 1 (ZEBRAFISH)
chr7	39947209	39947701	2.14	39947209	894	chr7	39945582	39947456	-	NM_138701	136647	CHROMOSOME 7 OPEN READING FRAME 11
chr7	39947209	39947701	2.14	39947209	894	chr7	39947814	40673597	+	NM_024728	79783	CHROMOSOME 7 OPEN READING FRAME 10
chr7	43739011	43739181	2.12	43739081	895	chr7	43739286	43766403	+	NM_015983	51619	UBIQUITIN-CONJUGATING ENZYME E2D 4 (PUTATIVE)
chr7	43739011	43739181	2.12	43739081	895	chr7	43688742	43739236	-	NM_001077664	55665	UP-REGULATED GENE 4
chr7	43936225	43936545	1.63	43936545	896	chr7	43927526	43936370	-	NM_006230	5425	POLYMERASE (DNA DIRECTED), DELTA 2, REGULATORY SUBUNIT 50KDA
chr7	44303514	44303724	2.08	44303694	897	chr7	44196430	44303486	-	NM_015332	23386	NUDC DOMAIN CONTAINING 3
chr7	44353979	44354389	2.47	44353979	898	chr7	44325376	44354154	-	NM_013389	29881	NPC1 (NIEMANN-PICK DISEASE, TYPE C1, GENE)-LIKE 1
chr7	44608979	44609529	2.57	44609109	899	chr7	44609480	44615955	+	NM_021130	5478	PEPTIDYLPROLYL ISOMERASE A (CYCLOPHILIN A)
chr7	44660944	44661124	1.38	44661124	900	chr7	44642641	44660949	-	NM_138635	94239	H2A HISTONE FAMILY, MEMBER V
chr7	44924592	44924782	2.01	44924682	901	chr7	44912939	44924557	-	NM_004749	9238	TRANSFORMING GROWTH FACTOR BETA REGULATOR 4
chr7	55893482	55893692	1.3	55893600	902	chr7	55893586	55905891	+	NM_001009186	908	CHAPERONIN CONTAINING TCP1, SUBUNIT 6A (ZETA 1)
chr7	55893482	55893692	1.3	55893600	902	chr7	55852954	55893477	-	NM_004577	5723	PHOSPHOSERINE PHOSPHATASE
chr7	55948461	55948841	2.04	55948511	903	chr7	55943476	55948396	-	NM_016139	51142	COILED-COIL-HELIX-COILED-COIL-HELIX DOMAIN CONTAINING 2
chr7	65114288	65114498	1.98	65114378	904	chr7	65114463	65269579	+	NM_003596	8460	TYROSYLPROTEIN SULFOTRANSFERASE 1
chr7	65537709	65537959	1.94	65537749	905	chr7	65538094	65549967	+	NM_153033	154881	POTASSIUM CHANNEL TETRAMERISATION DOMAIN CONTAINING 7
chr7	65830288	65830428	1.75	65830378	906	chr7	65830352	65867687	+	NM_017994	55069	HYPOTHETICAL PROTEIN FLJ10099
chr7	75901289	75901479	1.74	75901399	907	chr7	75883954	75901271	-	NM_012230	22932	POM (POM121 HOMOLOG, RAT) AND ZP3 FUSION
chr7	77072513	77072883	2.21	77072513	908	chr7	77067696	77072398	-	NM_032936	85025	TRANSMEMBRANE PROTEIN 60
chr7	89620575	89620735	2.5	89620655	909	chr7	89620640	89661301	+	NM_001042717	85865	HYPOTHETICAL PROTEIN
chr7	89677311	89677611	2.19	89677611	910	chr7	89677446	89689917	+	NM_012129	9069	CLAUDIN 12
chr7	91408496	91409526	4.48	91408746	911	chr7	91386116	91408661	-	NM_000786	1595	CYTOCHROME P450, FAMILY 51, SUBFAMILY A, POLYPEPTIDE 1
chr7	91802605	91803015	2.32	91802955	912	chr7	91802737	91811473	+	NM_032120	84060	HYPOTHETICAL PROTEIN DKFZP564O0523
chr7	91802605	91803015	2.32	91802955	912	chr7	91760988	91802496	-	NM_000466	5189	PEROXISOME BIOGENESIS FACTOR 1
chr7	91864279	91864509	1.77	91864379	913	chr7	91834724	91864357	-	NM_152789	257415	HYPOTHETICAL PROTEIN MGC40405
chr7	98651057	98651227	1.66	98651057	914	chr7	98651262	98661889	+	NM_003910	8896	G10 PROTEIN
chr7	98651057	98651227	1.66	98651057	914	chr7	98637239	98650943	-	NM_014891	11333	PDGFA ASSOCIATED PROTEIN 1
chr7	98680981	98681151	2.19	98681076	915	chr7	98681346	98699645	+	NM_006693	10898	CLEAVAGE AND POLYADENYLATION SPECIFIC FACTOR 4, 30KDA
chr7	98680981	98681151	2.19	98681076	915	chr7	98661404	98681070	-	NM_015545	26024	PENTATRICOPEPTIDE REPEAT DOMAIN 1
chr7	98708284	98708604	2.73	98708524	916	chr7	98700434	98708459	-	NM_001003713	9551	ATP SYNTHASE, H+ TRANSPORTING, MITOCHONDRIAL F0 COMPLEX, SUBUNIT F2
chr7	98858971	98859401	2.07	98858971	917	chr7	98859221	98874681	+	NM_145115	221785	ZINC FINGER PROTEIN 498
chr7	99367695	99367845	2.26	99367845	918	chr7	99368970	99370770	+	NM_203397	255374	SIMILAR TO HYPOTHETICAL PROTEIN MGC49416
chr7	99828186	99828836	2.92	99828616	919	chr7	99828606	99837980	+	NM_012172	26261	F-BOX PROTEIN 24
chr7	99828186	99828836	2.92	99828616	919	chr7	99816285	99828427	-	NM_002319	4034	LEUCINE-RICH REPEATS AND CALPONIN HOMOLOGY (CH) DOMAIN CONTAINING 4
chr7	99884485	99884965	2.12	99884485	920	chr7	99862690	99883824	-	NM_003227	7036	TRANSFERRIN RECEPTOR 2
chr7	102531704	102532024	2.84	102531754	921	chr7	102531823	102549083	+	NM_004279	9512	PEPTIDASE (MITOCHONDRIAL PROCESSING) BETA
chr7	103442279	103442489	2.03	103442489	922	chr7	103360738	103442414	-	NM_002553	5001	ORIGIN RECOGNITION COMPLEX, SUBUNIT 5-LIKE (YEAST)
chr7	104247322	104247872	2.12	104247822	923	chr7	104248587	104348482	+	NM_182931	55904	HYPOTHETICAL PROTEIN FLJ10078
chr7	105519713	105520163	2.38	105519713	924	chr7	105482682	105519589	-	NM_005746	10135	PRE-B-CELL COLONY ENHANCING FACTOR 1
chr7	120184485	120184725	3.01	120184485	925	chr7	120184767	120190985	+	NM_198267	54556	INHIBITOR OF GROWTH FAMILY, MEMBER 3
chr7	132223930	132224200	2.39	132224140	926	chr7	131926878	132224083	-	NM_017812	54927	COILED-COIL-HELIX-COILED-COIL-HELIX DOMAIN CONTAINING 3
chr7	138482214	138482454	2.34	138482214	928	chr7	138483329	138488320	+	NM_197964	154791	HYPOTHETICAL PROTEIN HSPC268
chr7	138625537	138625737	2.14	138625727	929	chr7	138595343	138625712	-	NM_198508	346689	FLJ44186 PROTEIN
chr7	140891199	140891376	2.32	140891269	930	chr7	140857321	140891214	-	NM_173677	285962	HYPOTHETICAL PROTEIN FLJ40852
chr7	140891199	140891376	2.32	140891269	930	chr7	140891359	140903441	+	NM_003143	6742	SINGLE-STRANDED DNA BINDING PROTEIN 1
chr7	142477304	142477524	2.17	142477394	931	chr7	142477400	142483039	+	NM_015917	373156	GLUTATHIONE S-TRANSFERASE SUBUNIT 13 HOMOLOG
chr7	142691817	142691977	2.98	142691947	932	chr7	142691802	142692726	+	NM_176883	259287	TASTE RECEPTOR, TYPE 2, MEMBER 41
chr7	143367761	143368031	2.74	143367849	933	chr7	143366653	143367584	-	NM_001005287	346528	OLFACTORY RECEPTOR, FAMILY 2, SUBFAMILY A, MEMBER 1
chr7	150361910	150362170	2.06	150361950	935	chr7	150342570	150361965	-	NM_005692	10061	ATP-BINDING CASSETTE, SUB-FAMILY F (GCN20), MEMBER 2
chr8	172379	172559	2.27	172379	938	chr8	172383	187332	+	NM_001042415	169270	ZINC FINGER PROTEIN 596
chr8	346722	346982	0.96	346972	939	chr8	346807	409873	+	NM_012173	26260	F-BOX PROTEIN 25
chr8	6553230	6553670	1.97	6553370	940	chr8	6553285	6606427	+	NM_018361	55326	1-ACYLGLYCEROL-3-PHOSPHATE O-ACYLTRANSFERASE 5 (LYSOPHOSPHATIDIC ACID ACYLTRANSFERASE, EPSILON)
chr8	10734661	10734831	1.67	10734771	941	chr8	10659884	10734796	-	NM_017884	54984	PIN2-INTERACTING PROTEIN 1
chr8	11696968	11697568	3.37	11697498	942	chr8	11697598	11734226	+	NM_004462	2222	FARNESYL-DIPHOSPHATE FARNESYLTRANSFERASE 1
chr8	20084781	20085051	1.98	20084891	943	chr8	20046651	20084997	-	NM_003053	6570	SOLUTE CARRIER FAMILY 18 (VESICULAR MONOAMINE), MEMBER 1
chr8	22517990	22518160	2.4	22518070	944	chr8	22518201	22533920	+	NM_199205	57805	KIAA1967
chr8	30060016	30060176	1.74	30060156	945	chr8	30040173	30060191	-	NM_016127	51669	TRANSMEMBRANE PROTEIN 66
chr8	30635269	30635379	1.4	30635299	946	chr8	30555573	30635280	-	NM_002095	2961	GENERAL TRANSCRIPTION FACTOR IIE, POLYPEPTIDE 2, BETA 34KDA
chr8	31010618	31011038	1.99	31010618	947	chr8	30972862	31010773	-	NM_001015508	29942	PURINE-RICH ELEMENT BINDING PROTEIN G
chr8	31010618	31011038	1.99	31010618	947	chr8	31010319	31150818	+	NM_000553	7486	WERNER SYNDROME
chr8	33462193	33462433	2.45	33462243	948	chr8	33462258	33478317	+	NM_032509	84549	RNA BINDING MOTIF PROTEIN 13
chr8	33490020	33490460	2.87	33490190	949	chr8	33476022	33490095	-	NM_025115	80185	CHROMOSOME 8 OPEN READING FRAME 41
chr8	37713141	37713391	1.75	37713171	950	chr8	37713306	37723225	+	NM_001003791	11160	SPFH DOMAIN FAMILY, MEMBER 2
chr8	42129415	42129655	2.14	42129505	951	chr8	42129760	42147858	+	NM_006803	10947	ADAPTOR-RELATED PROTEIN COMPLEX 3, MU 2 SUBUNIT
chr8	74083207	74083647	2.15	74083261	952	chr8	74083662	74122280	+	NM_003218	7013	TELOMERIC REPEAT BINDING FACTOR (NIMA-INTERACTING) 1
chr8	74368817	74368967	1.39	74368965	953	chr8	74369890	74399345	+	NM_172037	157506	RETINOL DEHYDROGENASE 10 (ALL-TRANS)
chr8	74368817	74368967	1.39	74368965	953	chr8	74365428	74368423	-	NM_000971	6129	RIBOSOMAL PROTEIN L7
chr8	95634979	95635239	1.83	95635099	955	chr8	95569775	95634864	-	NM_015496	25962	KIAA1429
chr8	97316962	97317092	2.7	97317062	956	chr8	97311910	97316987	-	NM_006294	7381	UBIQUINOL-CYTOCHROME C REDUCTASE BINDING PROTEIN
chr8	98856449	98856579	2.69	98856449	957	chr8	98856984	98934005	+	NM_018407	55353	LYSOSOMAL ASSOCIATED PROTEIN TRANSMEMBRANE 4 BETA
chr8	100974946	100975366	2.6	100975096	958	chr8	100959547	100975071	-	NM_004374	1345	CYTOCHROME C OXIDASE SUBUNIT VIC
chr8	110415626	110415780	1.4	110415720	959	chr8	110415811	110425086	+	NM_020189	56943	ENHANCER OF YELLOW 2 HOMOLOG (DROSOPHILA)
chr8	110415626	110415780	1.4	110415720	959	chr8	110322324	110415491	-	NM_032869	84955	NUDC DOMAIN CONTAINING 1
chr8	121526511	121526691	1.85	121526591	960	chr8	121526846	121605056	+	NM_022045	27085	MDM2, TRANSFORMED 3T3 CELL DOUBLE MINUTE 2, P53 BINDING PROTEIN (MOUSE) BINDING PROTEIN, 104KDA
chr8	121526511	121526691	1.85	121526591	960	chr8	121477264	121526828	-	NM_014078	28998	MITOCHONDRIAL RIBOSOMAL PROTEIN L13
chr8	124123617	124123807	1.45	124123697	961	chr8	124094768	124123722	-	NM_024295	79139	DER1-LIKE DOMAIN FAMILY, MEMBER 1
chr8	136538302	136538622	2.13	136538332	962	chr8	136538897	136729028	+	NM_006558	10656	KH DOMAIN CONTAINING, RNA BINDING, SIGNAL TRANSDUCTION ASSOCIATED 3
chr9	4974899	4975149	1.74	4975149	963	chr9	4975244	5117994	+	NM_004972	3717	JANUS KINASE 2 (A PROTEIN TYROSINE KINASE)
chr9	6747447	6747717	1.96	6747667	965	chr9	6747653	7165647	+	NM_015061	23081	JUMONJI DOMAIN CONTAINING 2C
chr9	21325178	21325365	1.55	21325243	966	chr9	21321018	21325429	-	NM_018847	55958	KELCH-LIKE 9 (DROSOPHILA)
chr9	32991624	32991844	2.46	32991644	967	chr9	32962608	32991626	-	NM_175069	54840	APRATAXIN
chr9	33280454	33280644	2.04	33280644	968	chr9	33280509	33338719	+	NM_147134	4799	NUCLEAR TRANSCRIPTION FACTOR, X-BOX BINDING 1
chr9	33463766	33464026	1.91	33463916	969	chr9	33451351	33463941	-	NM_022917	65083	NUCLEOLAR PROTEIN FAMILY 6 (RNA-ASSOCIATED)
chr9	35062699	35062969	2.87	35062809	971	chr9	35046560	35062564	-	NM_007126	7415	VALOSIN-CONTAINING PROTEIN
chr9	35805387	35806307	2.14	35805487	972	chr9	35802958	35805042	-	NM_032593	84681	HISTIDINE TRIAD NUCLEOTIDE BINDING PROTEIN 2
chr9	37774970	37775140	2.06	37775140	974	chr9	37770307	37775067	-	NM_001002269	51010	EXOSOME COMPONENT 3
chr9	37894136	37894386	2.36	37894356	975	chr9	37877602	37894350	-	NM_033412	92014	MITOCHONDRIAL CARRIER TRIPLE REPEAT 1
chr9	45164443	45164583	1.49	45164443	976	chr9	45120557	45164128	-	NM_001012419	441425	ANKYRIN REPEAT DOMAIN 20 FAMILY, MEMBER A3
chr9	45164443	45164583	1.49	45164443	976	chr9	45165394	45169446	+	NM_001013727	441426	HYPOTHETICAL GENE SUPPORTED BY AK126863
chr9	83552462	83553232	2.85	83552702	977	chr9	83504432	83552507	-	NM_013438	29979	UBIQUILIN 1
chr9	90484487	90484727	2.55	90484597	980	chr9	90451667	90484662	-	NM_017594	54769	DIRAS FAMILY, GTP-BINDING RAS-LIKE 2
chr9	92135397	92136017	2.53	92135597	981	chr9	92052179	92135593	-	NM_002161	3376	ISOLEUCINE-TRNA SYNTHETASE
chr9	92167510	92167778	2.44	92167558	982	chr9	92167295	92456990	+	NM_001012267	401541	HYPOTHETICAL PROTEIN MGC88047
chr9	92167510	92167778	2.44	92167558	982	chr9	92139195	92167393	-	NM_017948	55035	NUCLEOLAR PROTEIN 8
chr9	92606463	92607003	1.85	92606973	983	chr9	92553200	92606638	-	NM_001003800	23299	BICAUDAL D HOMOLOG 2 (DROSOPHILA)
chr9	94568513	94568713	2.98	94568593	984	chr9	94568548	94928995	+	NM_032823	84909	CHROMOSOME 9 OPEN READING FRAME 3
chr9	96260089	96260299	0.89	96260089	985	chr9	96229790	96260224	-	NM_153695	195828	ZINC FINGER PROTEIN 367
chr9	97539099	97539319	1.37	97539249	986	chr9	97516746	97539194	-	NM_000380	7507	XERODERMA PIGMENTOSUM, COMPLEMENTATION GROUP A
chr9	99063699	99064039	2.59	99063854	987	chr9	99058262	99063801	-	NM_033087	85365	ASPARAGINE-LINKED GLYCOSYLATION 2 HOMOLOG (YEAST, ALPHA-1,3-MANNOSYLTRANSFERASE)
chr9	99063699	99064039	2.59	99063854	987	chr9	99064124	99072455	+	NM_006808	10952	SEC61 BETA SUBUNIT
chr9	104410998	104411158	3.64	104411128	988	chr9	104411003	104411965	+	NM_001004483	138802	OLFACTORY RECEPTOR, FAMILY 13, SUBFAMILY C, MEMBER 8
chr9	113252571	113252711	2.13	113252661	989	chr9	113249074	113252506	-	NM_017443	54107	POLYMERASE (DNA DIRECTED), EPSILON 3 (P17 SUBUNIT)
chr9	113252571	113252711	2.13	113252661	989	chr9	113252575	113271431	+	NM_152786	257169	CHROMOSOME 9 OPEN READING FRAME 43
chr9	113920194	113920294	2.49	113920294	990	chr9	113901963	113920269	-	NM_001633	259	ALPHA-1-MICROGLOBULIN/BIKUNIN PRECURSOR
chr9	114164484	114164674	2.84	114164674	991	chr9	114164889	114168311	+	NM_000607	5004	OROSOMUCOID 1
chr9	114171297	114171447	2.75	114171367	992	chr9	114171622	114175088	+	NM_000608	5005	OROSOMUCOID 2
chr9	114429324	114429584	2.6	114429534	993	chr9	114429547	114440705	+	NM_004888	9550	ATPASE, H+ TRANSPORTING, LYSOSOMAL 13KDA, V1 SUBUNIT G1
chr9	120635199	120635299	1.92	120635269	994	chr9	120598807	120635294	-	NM_012164	26190	F-BOX AND WD-40 DOMAIN PROTEIN 2
chr9	122106599	122106725	1.4	122106709	995	chr9	122106700	122165294	+	NM_138777	92399	MITOCHONDRIAL RIBOSOME RECYCLING FACTOR
chr9	122106599	122106725	1.4	122106709	995	chr9	122083337	122106644	-	NM_033117	92400	RNA BINDING MOTIF PROTEIN 18
chr9	124783356	124783576	1.76	124783416	996	chr9	124720182	124782911	-	NM_002077	2800	GOLGI AUTOANTIGEN, GOLGIN SUBFAMILY A, 1
chr9	127577065	127577306	2.61	127577156	997	chr9	127573357	127577111	-	NM_130459	27433	TORSIN FAMILY 2, MEMBER A
chr9	128117749	128117977	1.85	128117757	998	chr9	128097661	128117822	-	NM_004486	2801	GOLGI AUTOANTIGEN, GOLGIN SUBFAMILY A, 2
chr9	128164333	128164566	2.11	128164333	999	chr9	128164368	128175903	+	NM_016035	51117	COENZYME Q4 HOMOLOG (YEAST)
chr9	128164333	128164566	2.11	128164333	999	chr9	128150949	128164251	-	NM_015679	26995	TRUB PSEUDOURIDINE (PSI) SYNTHASE HOMOLOG 2 (E. COLI)
chr9	128346529	128346699	2.12	128346699	1000	chr9	128346524	128381708	+	NM_001499	2733	GLE1 RNA EXPORT MEDIATOR-LIKE (YEAST)
chr9	128498585	128498895	2.7	128498795	1001	chr9	128475493	128498683	-	NM_052844	89891	WD REPEAT DOMAIN 34
chr9	128660081	128660481	1.96	128660411	1002	chr9	128660332	128664508	+	NM_004435	2021	ENDONUCLEASE G
chr9	129484013	129484263	2.09	129484103	1003	chr9	129476436	129483998	-	NM_017873	140459	LIKELY ORTHOLOG OF MOUSE ANKYRIN REPEAT AND SOCS BOX-CONTAINING PROTEIN 6
chr9	129665915	129666075	2.05	129665945	1004	chr9	129654775	129665995	-	NM_000113	1861	TORSIN FAMILY 1, MEMBER A (TORSIN A)
chr9	129895472	129895822	1.91	129895822	1005	chr9	129895589	129981995	+	NM_020960	57720	G PROTEIN-COUPLED RECEPTOR 107
chr9	130739881	130740071	1.95	130739901	1006	chr9	130740384	130792612	+	NM_005157	25	V-ABL ABELSON MURINE LEUKEMIA VIRAL ONCOGENE HOMOLOG 1
chr9	132311640	132311860	2.77	132311840	1007	chr9	132280488	132311775	-	NM_007344	7270	TRANSCRIPTION TERMINATION FACTOR, RNA POLYMERASE I
chr9	137056576	137056676	2.64	137056636	1008	chr9	137056801	137096903	+	NM_021138	7186	TNF RECEPTOR-ASSOCIATED FACTOR 2
chrX	15113427	15113647	2.29	15113567	1009	chrX	15097236	15113317	-	NM_002641	5277	PHOSPHATIDYLINOSITOL GLYCAN, CLASS A (PAROXYSMAL NOCTURNAL HEMOGLOBINURIA)
chrX	23560721	23560971	2.25	23560941	1010	chrX	23560960	23563982	+	NM_002970	6303	SPERMIDINE/SPERMINE N1-ACETYLTRANSFERASE
chrX	23685616	23685754	2.47	23685644	1011	chrX	23685779	23717281	+	NM_152761	254158	HYPOTHETICAL PROTEIN FLJ25444
chrX	23685616	23685754	2.47	23685644	1011	chrX	23611137	23685691	-	NM_024122	79135	HYPOTHETICAL PROTEIN MGC4825
chrX	38419145	38419405	2.79	38419405	1012	chrX	38419290	38421914	+	NM_021242	58526	MID1 INTERACTING PROTEIN 1 (GASTRULATION SPECIFIC G12-LIKE (ZEBRAFISH))
chrX	40196325	40196505	2.21	40196365	1013	chrX	40196446	40222125	+	NM_005765	10159	ATPASE, H+ TRANSPORTING, LYSOSOMAL ACCESSORY PROTEIN 2
chrX	46452293	46452763	1.46	46452673	1014	chrX	46452628	46498043	+	NM_006915	6102	RETINITIS PIGMENTOSA 2 (X-LINKED RECESSIVE)
chrX	47176615	47176765	3.67	47176665	1015	chrX	47176760	47187553	+	NM_001654	369	V-RAF MURINE SARCOMA 3611 VIRAL ONCOGENE HOMOLOG
chrX	47452469	47452709	2.43	47452559	1016	chrX	47452554	47537860	+	NM_007137	347344	ZINC FINGER PROTEIN 81 (HFZ20)
chrX	47999076	47999256	3.08	47999256	1017	chrX	47999221	48009035	+	NM_001034832	548313	SYNOVIAL SARCOMA, X BREAKPOINT 4
chrX	48027563	48027723	3.46	48027563	1018	chrX	48017777	48027598	-	NM_005636	6759	SYNOVIAL SARCOMA, X BREAKPOINT 4
chrX	48090507	48090817	1.71	48090507	1019	chrX	48090802	48101006	+	NM_012280	24140	FTSJ HOMOLOG 1 (E. COLI)
chrX	48136173	48136893	3	48136783	1020	chrX	48136510	48143356	+	NM_006579	10682	EMOPAMIL BINDING PROTEIN (STEROL ISOMERASE)
chrX	48511217	48511337	1.84	48511277	1021	chrX	48511442	48516667	+	NM_001032381	10084	POLYGLUTAMINE BINDING PROTEIN 1
chrX	48511217	48511337	1.84	48511277	1021	chrX	48506979	48511674	-	NM_005834	10245	TRANSLOCASE OF INNER MITOCHONDRIAL MEMBRANE 17 HOMOLOG B (YEAST)
chrX	48525338	48525568	1.64	48525568	1022	chrX	48517136	48525483	-	NM_001042498	7355	SOLUTE CARRIER FAMILY 35 (UDP-GALACTOSE TRANSPORTER), MEMBER A2
chrX	52723753	52724093	2.62	52724093	1023	chrX	52724248	52730343	+	NM_130775	170627	X ANTIGEN FAMILY, MEMBER 5
chrX	54349768	54349998	2.24	54349808	1024	chrX	54349873	54354749	+	NM_058163	90121	HYPOTHETICAL PROTEIN DT1P1A10
chrX	54903357	54903757	3.22	54903597	1025	chrX	54842610	54903532	-	NM_002625	5207	6-PHOSPHOFRUCTO-2-KINASE/FRUCTOSE-2,6-BIPHOSPHATASE 1
chrX	62757969	62758229	2.37	62758179	1026	chrX	62637868	62758014	-	NM_015185	23229	CDC42 GUANINE NUCLEOTIDE EXCHANGE FACTOR (GEF) 9
chrX	63398207	63398647	2.33	63398207	1027	chrX	63270982	63398332	-	NM_017677	55613	MYOTUBULARIN RELATED PROTEIN 8
chrX	67501661	67502071	2.15	67501701	1028	chrX	67501906	67535321	+	NM_173834	286451	YIP1 DOMAIN FAMILY, MEMBER 6
chrX	69292758	69292918	1.71	69292797	1029	chrX	69292915	69423756	+	NM_012310	24137	KINESIN FAMILY MEMBER 4A
chrX	69292758	69292918	1.71	69292797	1029	chrX	69288981	69292893	-	NM_016484	51248	PDZ DOMAIN CONTAINING 11
chrX	69911413	69911693	1.98	69911413	1030	chrX	69531811	69911588	-	NM_001003811	56159	TESTIS EXPRESSED SEQUENCE 11
chrX	70368809	70369199	1.61	70368809	1031	chrX	70369134	70467319	+	NM_004606	6872	TAF1 RNA POLYMERASE II, TATA BOX BINDING PROTEIN (TBP)-ASSOCIATED FACTOR, 250KDA
chrX	76957197	76957347	1.43	76957197	1032	chrX	76888008	76957072	-	NM_032121	84061	IMPLANTATION-ASSOCIATED PROTEIN
chrX	107140623	107140988	2.32	107140753	1034	chrX	107141078	107204040	+	NM_052936	115201	ATG4 AUTOPHAGY RELATED 4 HOMOLOG A (S. CEREVISIAE)
chrX	107140623	107140988	2.32	107140753	1034	chrX	107133583	107140993	-	NM_002814	5716	PROTEASOME (PROSOME, MACROPAIN) 26S SUBUNIT, NON-ATPASE, 10
chrX	108782829	108783019	1.92	108782889	1035	chrX	108690710	108782764	-	NM_004458	2182	ACYL-COA SYNTHETASE LONG-CHAIN FAMILY MEMBER 4
chrX	119545882	119546032	2.09	119545972	1036	chrX	119541414	119545823	-	NM_001011551	29071	C1GALT1-SPECIFIC CHAPERONE 1
chrX	129025168	129025468	3.25	129025438	1037	chrX	128988874	129025343	-	NM_004208	9131	PROGRAMMED CELL DEATH 8 (APOPTOSIS-INDUCING FACTOR)
chrX	129128403	129128633	1.74	129128563	1038	chrX	129062222	129128408	-	NM_017666	55609	SUPPRESSOR OF HAIRY WING HOMOLOG 3 (DROSOPHILA)
chrX	129199275	129199705	2.09	129199385	1039	chrX	129199581	129232870	+	NM_003951	9016	SOLUTE CARRIER FAMILY 25 (MITOCHONDRIAL CARRIER, BRAIN), MEMBER 14
chrX	151669793	151670233	2.89	151670062	1041	chrX	151666440	151669869	-	NM_004344	1069	CENTRIN, EF-HAND PROTEIN, 2
chrX	151669793	151670233	2.89	151670062	1041	chrX	151670078	151708475	+	NM_015922	50814	NAD(P) DEPENDENT STEROID DEHYDROGENASE-LIKE
chrX	152580709	152580879	1.73	152580879	1042	chrX	152572068	152580814	-	NM_004135	3421	ISOCITRATE DEHYDROGENASE 3 (NAD+) GAMMA
chrX	152580709	152580879	1.73	152580879	1042	chrX	152580940	152584800	+	NM_006280	6748	SIGNAL SEQUENCE RECEPTOR, DELTA (TRANSLOCON-ASSOCIATED PROTEIN DELTA)
chrX	153177695	153177955	2.33	153177698	1043	chrX	153177824	153183641	+	NM_001183	537	ATPASE, H+ TRANSPORTING, LYSOSOMAL ACCESSORY PROTEIN 1
chrX	153338600	153339460	1.9	153339378	1044	chrX	153323309	153339491	-	NM_001042351	2539	GLUCOSE-6-PHOSPHATE DEHYDROGENASE
chrX	153338600	153339460	1.9	153339378	1044	chrX	153339765	153356964	+	NM_003639	8517	INHIBITOR OF KAPPA LIGHT POLYPEPTIDE GENE ENHANCER IN B-CELLS, KINASE GAMMA
chrX	153554587	153554917	3.05	153554707	1045	chrX	153554853	153569664	+	NM_001363	1736	DYSKERATOSIS CONGENITA 1, DYSKERIN
chrX_random	281187	281677	2.62	281297	1046	chrX_random	281502	289293	+	NM_012227	8225	GTP BINDING PROTEIN 6 (PUTATIVE)
chrY	317842	318042	2.28	317922	1047	chrY	264971	317627	-	NM_013239	28227	PROTEIN PHOSPHATASE 2 (FORMERLY 2A), REGULATORY SUBUNIT B'', BETA

## Sheet: POL2
RNA Polymerase II:
chromosome	start	end	enrichment	peak position	id	chrom	txStart	txEnd	strand	Refseq ID	Entrez GeneID	Gene Name
chr1	975672	976772	3.02	976062	2	chr1	974411	975537	-	NM_021170	57801	HAIRY AND ENHANCER OF SPLIT 4 (DROSOPHILA)
chr1	988680	989120	2.71	988884	3	chr1	988945	989980	+	NM_005101	9636	INTERFERON, ALPHA-INDUCIBLE PROTEIN (CLONE IFI-15K)
chr1	1206982	1207369	2.73	1207322	4	chr1	1192235	1207334	-	NM_016547	51150	STROMAL CELL DERIVED FACTOR 4
chr1	1206982	1207369	2.73	1207322	4	chr1	1207551	1210341	+	NM_080605	126792	UDP-GAL:BETAGAL BETA 1,3-GALACTOSYLTRANSFERASE POLYPEPTIDE 6
chr1	1256986	1257316	1.95	1257126	6	chr1	1257498	1267332	+	NM_002978	6339	SODIUM CHANNEL, NONVOLTAGE-GATED 1, DELTA
chr1	1419781	1421041	3.06	1420221	8	chr1	1410876	1419957	-	NM_030937	81669	CYCLIN L2
chr1	1427749	1428329	3.58	1428109	9	chr1	1422563	1427928	-	NM_017971	55052	MITOCHONDRIAL RIBOSOMAL PROTEIN L20
chr1	1482888	1483478	1.89	1482988	10	chr1	1483313	1490805	+	NM_001039211	219293	ATPASE FAMILY, AAA DOMAIN CONTAINING 3C
chr1	1532346	1532926	2.84	1532926	11	chr1	1532821	1555331	+	NM_018188	55210	ATPASE FAMILY, AAA DOMAIN CONTAINING 3A
chr1	1594966	1595976	3.69	1595606	12	chr1	1562319	1595529	-	NM_014188	29101	SSU72 RNA POLYMERASE II CTD PHOSPHATASE HOMOLOG (YEAST)
chr1	1687790	1688260	2.92	1688080	13	chr1	1666481	1687937	-	NM_033536	985	CELL DIVISION CYCLE 2-LIKE 1 (PITSLRE PROTEINS)
chr1	1709418	1709888	2.76	1709678	14	chr1	1695842	1709593	-	NM_182838	9906	SOLUTE CARRIER FAMILY 35, MEMBER E2
chr1	1882753	1883633	2.65	1883433	15	chr1	1881191	1882869	-	NM_178545	339456	TRANSMEMBRANE PROTEIN 52
chr1	2013075	2013595	2.85	2013595	16	chr1	2014070	2148994	+	NM_002744	5590	PROTEIN KINASE C, ZETA
chr1	2354885	2355535	2.55	2354990	18	chr1	2284857	2355155	-	NM_024848	79906	MORN REPEAT CONTAINING 1
chr1	2354885	2355535	2.55	2354990	18	chr1	2355375	2369036	+	NM_007033	11079	RER1 RETENTION IN ENDOPLASMIC RETICULUM 1 HOMOLOG (S. CEREVISIAE)
chr1	2376187	2377317	3.88	2376537	19	chr1	2368404	2376172	-	NM_002617	5192	PEROXISOME BIOGENESIS FACTOR 10
chr1	2528920	2529500	1.79	2528920	20	chr1	2521453	2528915	-	NM_003820	8764	TUMOR NECROSIS FACTOR RECEPTOR SUPERFAMILY, MEMBER 14 (HERPESVIRUS ENTRY MEDIATOR)
chr1	2549204	2549864	2.63	2549204	21	chr1	2550410	2555064	+	NM_152371	127281	CHROMOSOME 1 OPEN READING FRAME 93
chr1	3686772	3687092	2.58	3687092	22	chr1	3676870	3686347	-	NM_207306	57212	KIAA0495
chr1	3736050	3736340	2.93	3736250	23	chr1	3719940	3736225	-	NM_020710	57470	LEUCINE RICH REPEAT CONTAINING 47
chr1	3796743	3797363	2.12	3796746	24	chr1	3797001	3825149	+	NM_001004285	1677	DNA FRAGMENTATION FACTOR, 40KDA, BETA POLYPEPTIDE (CASPASE-ACTIVATED DNASE)
chr1	3796743	3797363	2.12	3796746	24	chr1	3754500	3796954	-	NM_014704	9731	GLYCINE-, GLUTAMATE-, THIENYLCYCLOHEXYLPIPERIDINE-BINDING PROTEIN
chr1	3839831	3841241	2.66	3841131	25	chr1	3828859	3840006	-	NM_207356	339448	CHROMOSOME 1 OPEN READING FRAME 174
chr1	5986654	5986854	1.84	5986654	26	chr1	5857135	5986797	-	NM_015102	261734	KIAA0673 PROTEIN
chr1	6020290	6020790	3.71	6020510	27	chr1	6020645	6094789	+	NM_003636	8514	POTASSIUM VOLTAGE-GATED CHANNEL, SHAKER-RELATED SUBFAMILY, BETA MEMBER 2
chr1	6193810	6194320	3.34	6193880	28	chr1	6179346	6193945	-	NM_000983	6146	RIBOSOMAL PROTEIN L22
chr1	6199315	6199725	1.88	6199495	29	chr1	6199800	6202632	+	NM_207396	388591	FLJ46380 PROTEIN
chr1	6388042	6388532	2.91	6388362	30	chr1	6258598	6388092	-	NM_007274	11332	ACYL-COA THIOESTERASE 7
chr1	6548782	6549084	2.93	6548784	31	chr1	6519475	6548847	-	NM_024654	79707	NUCLEOLAR PROTEIN 9
chr1	6548782	6549084	2.93	6548784	31	chr1	6549699	6574082	+	NM_138697	80835	TASTE RECEPTOR, TYPE 1, MEMBER 1
chr1	6597612	6598442	2.2	6597892	33	chr1	6585050	6597195	-	NM_014851	9903	KELCH-LIKE 21 (DROSOPHILA)
chr1	6778824	6779454	2.47	6779454	34	chr1	6779649	7764029	+	NM_015215	23261	CALMODULIN BINDING TRANSCRIPTION ACTIVATOR 1
chr1	7765209	7765769	2.74	7765419	35	chr1	7765594	7775757	+	NM_004781	9341	VESICLE-ASSOCIATED MEMBRANE PROTEIN 3 (CELLUBREVIN)
chr1	7955583	7956213	3.07	7955583	36	chr1	7956058	7979602	+	NM_007262	11315	PARKINSON DISEASE (AUTOSOMAL RECESSIVE, EARLY ONSET) 7
chr1	8020537	8021057	3.75	8020597	37	chr1	8006060	8020622	-	NM_018948	54206	ERBB RECEPTOR FEEDBACK INHIBITOR 1
chr1	9227864	9229264	2.8	9228684	38	chr1	9229128	9265658	+	NM_004285	9563	HEXOSE-6-PHOSPHATE DEHYDROGENASE (GLUCOSE 1-DEHYDROGENASE)
chr1	9533458	9533698	2.4	9533698	39	chr1	9533793	9577096	+	NM_032315	84275	PNC1 PROTEIN
chr1	9904833	9905193	2.61	9905193	40	chr1	9842599	9904582	-	NM_001012329	56998	CATENIN, BETA INTERACTING PROTEIN 1
chr1	9937317	9938117	3.13	9937807	41	chr1	9924043	9937092	-	NM_032368	84328	LEUCINE ZIPPER AND CTNNBIP1 DOMAIN CONTAINING
chr1	9937317	9938117	3.13	9937807	41	chr1	9937751	9979821	+	NM_022787	64802	NICOTINAMIDE NUCLEOTIDE ADENYLYLTRANSFERASE 1
chr1	10204291	10204591	2.21	10204421	42	chr1	10205096	10301081	+	NM_183416	23095	KINESIN FAMILY MEMBER 1B
chr1	10392865	10393515	4.24	10393395	43	chr1	10393350	10414466	+	NM_002631	5226	PHOSPHOGLUCONATE DEHYDROGENASE
chr1	10466704	10467004	3.01	10466724	44	chr1	10454870	10466879	-	NM_004401	1676	DNA FRAGMENTATION FACTOR, 45KDA, ALPHA POLYPEPTIDE
chr1	10469082	10469352	2.67	10469262	45	chr1	10469268	10625079	+	NM_004565	5195	PEROXISOMAL BIOGENESIS FACTOR 14
chr1	11006539	11007109	3.85	11007029	46	chr1	11006944	11019814	+	NM_007375	23435	TAR DNA BINDING PROTEIN
chr1	11041376	11041726	2.84	11041586	47	chr1	11020845	11041551	-	NM_006610	10747	MANNAN-BINDING LECTIN SERINE PEPTIDASE 2
chr1	11094029	11094459	3.41	11094219	48	chr1	11060940	11094204	-	NM_001001998	5394	EXOSOME COMPONENT 10
chr1	11256735	11257125	3.14	11256765	49	chr1	11100858	11256830	-	NM_004958	2475	FK506 BINDING PROTEIN 12-RAPAMYCIN ASSOCIATED PROTEIN 1
chr1	11267559	11267709	3.48	11267689	50	chr1	11267544	11280604	+	NM_013319	29914	UBIA PRENYLTRANSFERASE DOMAIN CONTAINING 1
chr1	11648518	11648950	2.99	11648518	51	chr1	11642715	11649005	-	NM_012168	26232	F-BOX PROTEIN 2
chr1	11648518	11648950	2.99	11648518	51	chr1	11648697	11657649	+	NM_183412	93611	F-BOX PROTEIN 44
chr1	11730342	11730602	2.22	11730512	52	chr1	11730407	11745093	+	NM_001040194	57085	ANGIOTENSIN II RECEPTOR-ASSOCIATED PROTEIN
chr1	11799318	11800678	2.99	11800058	54	chr1	11780052	11800381	-	NM_005957	4524	5,10-METHYLENETETRAHYDROFOLATE REDUCTASE (NADPH)
chr1	11799318	11800678	2.99	11800058	54	chr1	11800559	11837451	+	NM_001286	1185	CHLORIDE CHANNEL 6
chr1	11920746	11920976	2.09	11920746	55	chr1	11914390	11920746	-	NM_138346	90231	KIAA2013
chr1	11928536	11929166	3.56	11929046	56	chr1	11929011	11969859	+	NM_000302	5351	PROCOLLAGEN-LYSINE 1, 2-OXOGLUTARATE 5-DIOXYGENASE 1
chr1	12013493	12013943	3.37	12013863	57	chr1	12013777	12026372	+	NM_001025374	60672	INVASION INHIBITORY PROTEIN 45
chr1	12611559	12612909	3.21	12612799	58	chr1	12562205	12612086	-	NM_004753	9249	DEHYDROGENASE/REDUCTASE (SDR FAMILY) MEMBER 3
chr1	15225091	15225404	1.62	15225091	59	chr1	15187754	15224266	-	NM_182534	200197	CHROMOSOME 1 OPEN READING FRAME 126
chr1	15225091	15225404	1.62	15225091	59	chr1	15225534	15292178	+	NM_018022	55092	TRANSMEMBRANE PROTEIN 51
chr1	15598542	15598772	3.46	15598742	60	chr1	15598657	15643532	+	NM_015291	23341	DNAJ (HSP40) HOMOLOG, SUBFAMILY C, MEMBER 16
chr1	15689278	15689498	3.41	15689368	61	chr1	15689375	15732054	+	NM_032341	84301	DDI1, DNA-DAMAGE INDUCIBLE 1, HOMOLOG 2 (S. CEREVISIAE)
chr1	15918989	15919329	2.98	15919299	63	chr1	15919664	16012256	+	NM_015001	23013	SPEN HOMOLOG, TRANSCRIPTIONAL REGULATOR (DROSOPHILA)
chr1	16047645	16048015	2.75	16047835	64	chr1	16013671	16047820	-	NM_003443	7709	ZINC FINGER AND BTB DOMAIN CONTAINING 17
chr1	16075991	16076191	2.23	16076101	65	chr1	16076036	16078486	+	NM_178840	149563	CHROMOSOME 1 OPEN READING FRAME 64
chr1	16227745	16228135	3.17	16227795	66	chr1	16196138	16227870	-	NM_004431	1969	EPH RECEPTOR A2
chr1	16308787	16309077	2.35	16309077	67	chr1	16303501	16308752	-	NM_030907	79363	CHROMOSOME 1 OPEN READING FRAME 89
chr1	16438827	16439207	2.49	16438987	68	chr1	16439025	16468170	+	NM_015609	26099	CHROMOSOME 1 OPEN READING FRAME 144
chr1	16512213	16512713	3.27	16512503	69	chr1	16512538	16531878	+	NM_018090	55707	NECAP ENDOCYTOSIS ASSOCIATED 2
chr1	17125796	17126016	2.49	17125926	71	chr1	17090532	17125971	-	NM_003000	6390	SUCCINATE DEHYDROGENASE COMPLEX, SUBUNIT B, IRON SULFUR (IP)
chr1	18974343	18975063	3.1	18974753	72	chr1	18943231	18974378	-	NM_003748	8659	ALDEHYDE DEHYDROGENASE 4 FAMILY, MEMBER A1
chr1	19281873	19282823	3.49	19282473	73	chr1	19146307	19282052	-	NM_020765	23352	ZINC FINGER, UBR1 TYPE 1
chr1	19322969	19323639	3.59	19323409	74	chr1	19323380	19331927	+	NM_016183	51154	CHROMOSOME 1 OPEN READING FRAME 33
chr1	19322969	19323639	3.59	19323409	74	chr1	19289890	19323352	-	NM_015047	23065	KIAA0090
chr1	19383891	19384531	2.97	19384160	75	chr1	19375769	19383946	-	NM_003689	8574	ALDO-KETO REDUCTASE FAMILY 7, MEMBER A2 (AFLATOXIN ALDEHYDE REDUCTASE)
chr1	19383891	19384531	2.97	19384160	75	chr1	19384045	19401099	+	NM_001040126	54896	PQ LOOP REPEAT CONTAINING 2
chr1	19668665	19668895	2.32	19668725	76	chr1	19668772	19700480	+	NM_001032363	440574	CHROMOSOME 1 OPEN READING FRAME 151
chr1	20579805	20580135	3.05	20579955	77	chr1	20571248	20579960	-	NM_024544	79594	CHROMOSOME 1 OPEN READING FRAME 166
chr1	20623682	20624402	3.36	20623842	78	chr1	20624237	20626806	+	NM_207334	163933	FAMILY WITH SEQUENCE SIMILARITY 43, MEMBER B
chr1	20733075	20733895	3.47	20733715	79	chr1	20723565	20733343	-	NM_005216	1650	DOLICHYL-DIPHOSPHOOLIGOSACCHARIDE-PROTEIN GLYCOSYLTRANSFERASE
chr1	21511671	21512041	2.29	21511821	80	chr1	21511936	21556698	+	NM_032264	84224	NEUROBLASTOMA BREAKPOINT FAMILY, MEMBER 3
chr1	21741534	21742254	3.41	21741534	81	chr1	21668020	21741105	-	NM_002885	5909	RAP1, GTPASE ACTIVATING PROTEIN 1
chr1	21854825	21855555	3.52	21855105	82	chr1	21750099	21854994	-	NM_032236	84196	HYPOTHETICAL PROTEIN FLJ11328
chr1	22124331	22124561	3.04	22124481	84	chr1	22124425	22164741	+	NM_001791	998	CELL DIVISION CYCLE 42 (GTP BINDING PROTEIN, 25KDA)
chr1	23090759	23091379	3.16	23091159	85	chr1	23091251	23155490	+	NM_015013	23028	AMINE OXIDASE (FLAVIN CONTAINING) DOMAIN 2
chr1	23415934	23416794	3.63	23416054	86	chr1	23381582	23416090	-	NM_005826	10236	HETEROGENEOUS NUCLEAR RIBONUCLEOPROTEIN R
chr1	23439672	23441316	3.52	23440802	87	chr1	23440769	23443584	+	NM_001008896	148898	HYPOTHETICAL PROTEIN BC007899
chr1	23439672	23441316	3.52	23440802	87	chr1	23431247	23440185	-	NM_030634	80818	ZINC FINGER PROTEIN 436
chr1	23496672	23497082	3.06	23496942	88	chr1	23452860	23496567	-	NM_003196	6920	TRANSCRIPTION ELONGATION FACTOR A (SII), 3
chr1	23763444	23763774	3.14	23763504	89	chr1	23763599	23768219	+	NM_000975	6135	RIBOSOMAL PROTEIN L11
chr1	23814962	23815442	2.84	23815112	90	chr1	23815267	23831689	+	NM_003198	6924	TRANSCRIPTION ELONGATION FACTOR B (SIII), POLYPEPTIDE 3 (110KDA, ELONGIN A)
chr1	23849778	23850368	3.43	23850108	91	chr1	23850193	23860026	+	NM_020362	57095	CHROMOSOME 1 OPEN READING FRAME 128
chr1	23862056	23863026	2.61	23862926	92	chr1	23862951	23867333	+	NM_007260	11313	LYSOPHOSPHOLIPASE II
chr1	23872429	23873129	3.43	23872569	93	chr1	23867394	23872600	-	NM_001008216	2582	UDP-GALACTOSE-4-EPIMERASE
chr1	23897046	23897246	3.23	23897066	94	chr1	23873673	23897255	-	NM_000191	3155	3-HYDROXYMETHYL-3-METHYLGLUTARYL-COENZYME A LYASE (HYDROXYMETHYLGLUTARICACIDURIA)
chr1	23939923	23940153	2.6	23940003	95	chr1	23916879	23940127	-	NM_000147	2517	FUCOSIDASE, ALPHA-L- 1, TISSUE
chr1	24030950	24031810	3.29	24031540	96	chr1	24031635	24035237	+	NM_017761	55629	PROLINE-RICH NUCLEAR RECEPTOR COACTIVATOR 2
chr1	24574117	24574397	2.54	24574397	99	chr1	24574692	24607731	+	NM_013441	11123	DOWN SYNDROME CRITICAL REGION GENE 1-LIKE 2
chr1	24714364	24714884	3.48	24714784	100	chr1	24714899	24745077	+	NM_005839	10250	SERINE/ARGININE REPETITIVE MATRIX 1
chr1	25304154	25304544	2.62	25304244	101	chr1	25294074	25304319	-	NM_015484	25949	SYF2 HOMOLOG, RNA SPLICING FACTOR (S. CEREVISIAE)
chr1	25319116	25319716	3.98	25319256	102	chr1	25314046	25319291	-	NM_020317	57035	CHROMOSOME 1 OPEN READING FRAME 63
chr1	25409891	25410261	2.84	25410231	103	chr1	25410126	25434166	+	NM_014313	23585	TRANSMEMBRANE PROTEIN 50A
chr1	25829564	25831529	3.32	25830794	105	chr1	25830829	25843573	+	NM_019557	56181	FAMILY WITH SEQUENCE SIMILARITY 54, MEMBER B
chr1	25869866	25870386	3.21	25870286	106	chr1	25844642	25869991	-	NM_024037	79000	CHROMOSOME 1 OPEN READING FRAME 135
chr1	25916611	25917081	3.2	25917081	107	chr1	25910750	25917135	-	NM_005563	3925	STATHMIN 1/ONCOPROTEIN 18
chr1	26008615	26008825	2.51	26008615	108	chr1	25971456	26008790	-	NM_000437	5051	PLATELET-ACTIVATING FACTOR ACETYLHYDROLASE 2, 40KDA
chr1	26121282	26121642	2.37	26121562	109	chr1	26122472	26136177	+	NM_152835	149420	PDLIM1 INTERACTING KINASE 1 LIKE
chr1	26180436	26180746	3.03	26180646	110	chr1	26180571	26181502	+	NM_015871	51042	ZINC FINGER PROTEIN 593
chr1	26187906	26188276	2.59	26188036	111	chr1	26188144	26200515	+	NM_006314	10256	CONNECTOR ENHANCER OF KINASE SUPPRESSOR OF RAS 1
chr1	26244579	26245009	3.06	26244969	112	chr1	26244834	26289441	+	NM_022778	64793	COILED-COIL DOMAIN CONTAINING 21
chr1	26317098	26317528	2.06	26317288	113	chr1	26292915	26317337	-	NM_183008	91544	UBX DOMAIN CONTAINING 5
chr1	26442508	26443118	3	26442698	114	chr1	26442943	26481935	+	NM_024887	79947	DEHYDRODOLICHYL DIPHOSPHATE SYNTHASE
chr1	26482170	26483210	3.36	26483070	115	chr1	26483055	26486603	+	NM_005517	3151	HIGH-MOBILITY GROUP NUCLEOSOMAL BINDING DOMAIN 2
chr1	26705831	26706421	2.94	26706421	116	chr1	26706663	26792743	+	NM_139135	8289	AT RICH INTERACTIVE DOMAIN 1A (SWI- LIKE)
chr1	26797352	26798782	2.18	26797602	117	chr1	26798627	26809028	+	NM_017837	55650	PHOSPHATIDYLINOSITOL GLYCAN, CLASS V
chr1	26836877	26837017	1.97	26836897	118	chr1	26837342	26866349	+	NM_032283	84243	ZINC FINGER, DHHC-TYPE CONTAINING 18
chr1	26900785	26901045	2.46	26900865	119	chr1	26890014	26901011	-	NM_018066	54707	ATP BINDING DOMAIN 1 FAMILY, MEMBER B
chr1	26910924	26911204	2.63	26911054	120	chr1	26901121	26911099	-	NM_022078	63906	G PATCH DOMAIN CONTAINING 3
chr1	26924427	26925167	3.11	26924427	121	chr1	26922120	26924602	-	NM_021969	8431	NUCLEAR RECEPTOR SUBFAMILY 0, GROUP B, MEMBER 2
chr1	26932210	26932540	3.08	26932380	122	chr1	26932365	26957029	+	NM_006600	10726	NUCLEAR DISTRIBUTION GENE C HOMOLOG (A. NIDULANS)
chr1	27165498	27166018	3.4	27165778	123	chr1	27109448	27165543	-	NM_003047	6548	SOLUTE CARRIER FAMILY 9 (SODIUM/HYDROGEN EXCHANGER), MEMBER 1 (ANTIPORTER, NA+/H+, AMILORIDE SENSITIVE)
chr1	27332908	27333028	3.1	27332988	124	chr1	27332863	27347032	+	NM_032125	84065	CHROMOSOME 1 OPEN READING FRAME 160
chr1	27500666	27501286	3.61	27500916	125	chr1	27416267	27500811	-	NM_006990	10163	WAS PROTEIN FAMILY, MEMBER 2
chr1	27682835	27683125	2.1	27682855	126	chr1	27676713	27682866	-	NM_022872	2537	INTERFERON, ALPHA-INDUCIBLE PROTEIN (CLONE IFI-6-16)
chr1	27736105	27736855	1.62	27736445	127	chr1	27736631	27772256	+	NM_152660	199870	FAMILY WITH SEQUENCE SIMILARITY 76, MEMBER A
chr1	27841199	27841569	3.54	27841429	128	chr1	27841434	27862325	+	NM_002713	5511	PROTEIN PHOSPHATASE 1, REGULATORY (INHIBITOR) SUBUNIT 8
chr1	27970370	27970820	2.42	27970520	129	chr1	27970645	27978746	+	NM_018053	55113	XK, KELL BLOOD GROUP COMPLEX SUBUNIT-RELATED FAMILY, MEMBER 8
chr1	28099248	28099548	2.83	28099488	130	chr1	27984960	28099273	-	NM_001990	2140	EYES ABSENT HOMOLOG 3 (DROSOPHILA)
chr1	28243503	28243753	3.12	28243693	131	chr1	28210933	28243684	-	NM_014280	22826	DNAJ (HSP40) HOMOLOG, SUBFAMILY C, MEMBER 8
chr1	28246357	28246927	3.35	28246857	132	chr1	28246752	28248751	+	NM_016311	93974	ATPASE INHIBITOR PRECURSOR
chr1	28269892	28270302	3.93	28270252	133	chr1	28270147	28293143	+	NM_031459	83667	SESTRIN 2
chr1	28339505	28339865	3.2	28339595	134	chr1	28339690	28346617	+	NM_017638	54797	MEDIATOR OF RNA POLYMERASE II TRANSCRIPTION, SUBUNIT 18 HOMOLOG (YEAST)
chr1	28652878	28653288	4.03	28653208	135	chr1	28653111	28686223	+	NM_001048199	751867	REGULATOR OF CHROMOSOME CONDENSATION 1
chr1	28700035	28700325	2.83	28700155	136	chr1	28700144	28725672	+	NM_017846	54952	PRO1902 PROTEIN
chr1	28738982	28739122	1.69	28739122	138	chr1	28739327	28741702	+	NM_152304	115273	RAB42, MEMBER RAS HOMOLOG FAMILY
chr1	28789958	28790658	2.8	28790308	139	chr1	28750228	28790201	-	NM_005644	6883	TAF12 RNA POLYMERASE II, TATA BOX BINDING PROTEIN (TBP)-ASSOCIATED FACTOR, 20KDA
chr1	28883523	28884243	3.14	28884113	140	chr1	28883751	28916902	+	NM_016258	51441	YTH DOMAIN FAMILY, MEMBER 2
chr1	29034048	29034288	2.21	29034288	141	chr1	29034243	29267574	+	NM_004437	2035	ERYTHROCYTE MEMBRANE PROTEIN BAND 4.1 (ELLIPTOCYTOSIS 1, RH-LINKED)
chr1	29328822	29329282	3.16	29328872	142	chr1	29294980	29328977	-	NM_005626	6429	SPLICING FACTOR, ARGININE/SERINE-RICH 4
chr1	29377882	29378182	2.54	29378082	143	chr1	29340000	29378070	-	NM_001024732	51102	MITOCHONDRIAL TRANS-2-ENOYL-COA REDUCTASE
chr1	31207510	31207950	2.68	31207510	144	chr1	31073445	31207657	-	NM_001020658	9698	PUMILIO HOMOLOG 1 (DROSOPHILA)
chr1	31438269	31439258	3.36	31438978	145	chr1	31401509	31438737	-	NM_004814	9410	WD REPEAT DOMAIN 57 (U5 SNRNP SPECIFIC)
chr1	31438269	31439258	3.36	31438978	145	chr1	31438934	31506873	+	NM_016505	51538	ZINC FINGER, CCHC DOMAIN CONTAINING 17
chr1	31779399	31779659	2.65	31779399	146	chr1	31764563	31779570	-	NM_012392	553115	PEF PROTEIN WITH A LONG N-TERMINAL HYDROPHOBIC DOMAIN
chr1	32147924	32148784	3.73	32148654	147	chr1	32148583	32178564	+	NM_006559	10657	KH DOMAIN CONTAINING, RNA BINDING, SIGNAL TRANSDUCTION ASSOCIATED 1
chr1	32207340	32207770	2.63	32207580	148	chr1	32207621	32237558	+	NM_018056	55116	TRANSMEMBRANE PROTEIN 39B
chr1	32242654	32242904	2.82	32242904	149	chr1	32242736	32311259	+	NM_012316	23633	KARYOPHERIN ALPHA 6 (IMPORTIN ALPHA 7)
chr1	32314054	32314544	3.14	32314184	150	chr1	32314437	32332978	+	NM_175852	200081	TAXILIN ALPHA
chr1	32340289	32340539	2.19	32340509	151	chr1	32340364	32343381	+	NM_018134	55721	IQ MOTIF CONTAINING C
chr1	32356633	32357273	3.46	32357075	152	chr1	32350890	32357019	-	NM_019118	56063	CHROMOSOME 1 OPEN READING FRAME 91
chr1	32356633	32357273	3.46	32357075	152	chr1	32357063	32366297	+	NM_003757	8668	EUKARYOTIC TRANSLATION INITIATION FACTOR 3, SUBUNIT 2 BETA, 36KDA
chr1	32426695	32426895	2.78	32426895	153	chr1	32426800	32468317	+	NM_004964	3065	HISTONE DEACETYLASE 1
chr1	32470873	32471123	4.14	32470873	154	chr1	32468533	32470916	-	NM_023009	65108	MARCKS-LIKE 1
chr1	32528945	32530215	2.77	32529765	155	chr1	32499881	32529120	-	NM_018045	55108	BSD DOMAIN CONTAINING 1
chr1	32784991	32786163	3.1	32785231	156	chr1	32785916	32815345	+	NM_005610	5928	RETINOBLASTOMA BINDING PROTEIN 4
chr1	32784991	32786163	3.1	32785231	156	chr1	32756401	32785278	-	NM_178547	339487	ZINC FINGER AND BTB DOMAIN CONTAINING 8 OPPOSITE STRAND
chr1	32829871	32830351	2.58	32830191	157	chr1	32815068	32829966	-	NM_030786	81493	SYNCOILIN, INTERMEDIATE FILAMENT 1
chr1	33098809	33099889	4.36	33099519	158	chr1	33071139	33098807	-	NM_153341	127544	IBR DOMAIN CONTAINING 3
chr1	33171389	33171669	2.31	33171489	159	chr1	33147675	33171564	-	NM_001625	204	ADENYLATE KINASE 2
chr1	33215487	33216147	2.67	33215917	160	chr1	33215806	33255087	+	NM_052998	113451	ARGININE DECARBOXYLASE
chr1	33316595	33316745	2.6	33316595	161	chr1	33280096	33316360	-	NM_018207	55223	TRIPARTITE MOTIF-CONTAINING 62
chr1	33390161	33390501	2.47	33390501	162	chr1	33391266	33435413	+	NM_152493	149076	FLJ25476 PROTEIN
chr1	33607026	33607346	2.37	33607326	163	chr1	33607351	33631086	+	NM_145238	7579	ZINC FINGER PROTEIN 31 (KOX 29)
chr1	34994293	34994593	3.36	34994443	164	chr1	34988216	34994438	-	NM_138428	113444	HYPOTHETICAL PROTEIN BC011880
chr1	35166168	35166678	2.88	35166378	166	chr1	35120861	35166662	-	NM_007167	9204	ZINC FINGER, MYM-TYPE 6
chr1	35213919	35214259	2.93	35213919	167	chr1	35214064	35250547	+	NM_024772	79830	ZINC FINGER, MYM-TYPE 1
chr1	35327743	35328193	3.35	35327743	168	chr1	35318294	35327828	-	NM_005066	6421	SPLICING FACTOR PROLINE/GLUTAMINE-RICH (POLYPYRIMIDINE TRACT BINDING PROTEIN ASSOCIATED)
chr1	35403155	35403475	1.7	35403385	169	chr1	35403660	35556637	+	NM_005095	9202	ZINC FINGER, MYM-TYPE 4
chr1	35691695	35692685	2.88	35691815	170	chr1	35568184	35692097	-	NM_024874	79932	KIAA0319-LIKE
chr1	35691695	35692685	2.88	35691815	170	chr1	35692485	35701471	+	NM_001014839	23154	NEUROCHONDRIN
chr1	35776081	35776601	3.61	35776231	171	chr1	35737832	35776236	-	NM_002794	5690	PROTEASOME (PROSOME, MACROPAIN) SUBUNIT, BETA TYPE, 2
chr1	35904549	35904769	2.15	35904589	172	chr1	35870912	35904644	-	NM_022111	63967	CLASPIN HOMOLOG (XENOPUS LAEVIS)
chr1	36065349	36066029	3.52	36065879	173	chr1	36065864	36191155	+	NM_024852	192669	ARGONAUTE 3
chr1	36223462	36223722	3.38	36223582	174	chr1	36223578	36228625	+	NM_017825	54936	ADP-RIBOSYLHYDROLASE LIKE 2
chr1	36284005	36284335	2.83	36284115	175	chr1	36271267	36284160	-	NM_014408	27095	TRAFFICKING PROTEIN PARTICLE COMPLEX 3
chr1	36358943	36359313	2.51	36359023	176	chr1	36359139	36439250	+	NM_005119	9967	THYROID HORMONE RECEPTOR ASSOCIATED PROTEIN 3
chr1	36441005	36441835	3.38	36441835	177	chr1	36441810	36459577	+	NM_024676	79729	CHROMOSOME 1 OPEN READING FRAME 113
chr1	36458873	36458993	2.92	36458993	178	chr1	36456724	36458848	-	NM_018166	55194	CHROMOSOME 1 OPEN READING FRAME 78
chr1	36532411	36532681	3.67	36532571	179	chr1	36528123	36532586	-	NM_032881	84967	LSM10, U7 SMALL NUCLEAR RNA ASSOCIATED
chr1	36598897	36599407	2.48	36599127	180	chr1	36590465	36599062	-	NM_031280	64960	MITOCHONDRIAL RIBOSOMAL PROTEIN S15
chr1	37688821	37689081	3.37	37688971	181	chr1	37671237	37688996	-	NM_024700	79753	SMAD NUCLEAR INTERACTING PROTEIN 1
chr1	37730440	37730820	3.36	37730540	182	chr1	37701510	37730589	-	NM_013285	29889	GUANINE NUCLEOTIDE BINDING PROTEIN-LIKE 2 (NUCLEOLAR)
chr1	37826796	37827156	2.25	37826876	183	chr1	37827251	37844482	+	NM_018101	55143	CELL DIVISION CYCLE ASSOCIATED 8
chr1	37942516	37943035	2.21	37942856	184	chr1	37943061	37944219	+	NM_198446	127687	CHROMOSOME 1 OPEN READING FRAME 122
chr1	37942516	37943035	2.21	37942856	184	chr1	37937706	37942958	-	NM_024640	79693	YRDC DOMAIN CONTAINING (E. COLI)
chr1	37994149	37995349	2.88	37994649	185	chr1	37944332	37994385	-	NM_005955	4520	METAL-REGULATORY TRANSCRIPTION FACTOR 1
chr1	38124679	38125049	2.27	38124779	186	chr1	38091746	38124854	-	NM_006802	10946	SPLICING FACTOR 3A, SUBUNIT 3, 60KDA
chr1	38147171	38147661	2.88	38147521	187	chr1	38147506	38158584	+	NM_016037	51118	UTP11-LIKE, U3 SMALL NUCLEOLAR RIBONUCLEOPROTEIN, (YEAST)
chr1	39125874	39126164	3.99	39126084	188	chr1	39126009	39140072	+	NM_024595	79647	CHROMOSOME 1 OPEN READING FRAME 108
chr1	39160553	39161273	3.73	39161113	189	chr1	39161098	39169379	+	NM_004552	4725	NADH DEHYDROGENASE (UBIQUINONE) FE-S PROTEIN 5, 15KDA (NADH-COENZYME Q REDUCTASE)
chr1	39711344	39711554	2.33	39711404	190	chr1	39695580	39711509	-	NM_003819	8761	POLY(A) BINDING PROTEIN, CYTOPLASMIC 4 (INDUCIBLE FORM)
chr1	40018095	40018395	2.81	40018395	191	chr1	39975821	40018270	-	NM_017646	54802	TRNA ISOPENTENYLTRANSFERASE 1
chr1	40174755	40175655	3.39	40175025	192	chr1	40175520	40207413	+	NM_006367	10487	CAP, ADENYLATE CYCLASE-ASSOCIATED PROTEIN 1 (YEAST)
chr1	40295948	40296308	3.48	40296018	193	chr1	40296153	40375684	+	NM_012421	6018	REARRANGED L-MYC FUSION
chr1	40392416	40393046	3.05	40392416	194	chr1	40392871	40428944	+	NM_005857	10269	ZINC METALLOPEPTIDASE (STE24 HOMOLOG, YEAST)
chr1	40584576	40585036	2.71	40584716	195	chr1	40584871	40598445	+	NM_023070	65243	ZINC FINGER PROTEIN 643
chr1	40643110	40643650	3.09	40643550	196	chr1	40643525	40651305	+	NM_022774	64789	CHROMOSOME 1 OPEN READING FRAME 176
chr1	40666220	40666500	3.01	40666310	197	chr1	40666325	40682932	+	NM_152373	127396	ZINC FINGER PROTEIN 684
chr1	40826666	40827056	2.83	40826746	198	chr1	40826457	40906366	+	NM_014223	4802	NUCLEAR TRANSCRIPTION FACTOR Y, GAMMA
chr1	40996986	40997216	3.34	40996986	199	chr1	40995821	40997111	-	NM_133467	163732	CBP/P300-INTERACTING TRANSACTIVATOR, WITH GLU/ASP-RICH CARBOXY-TERMINAL DOMAIN, 4
chr1	41114281	41114581	2.87	41114471	200	chr1	41114535	41147321	+	NM_001905	1503	CTP SYNTHASE
chr1	42469994	42470444	3.72	42470184	201	chr1	42311302	42469996	-	NM_014947	22887	FORKHEAD BOX J3
chr1	42590637	42591975	3.34	42591395	202	chr1	42591265	42595178	+	NM_001077447	79717	PHOSPHOPANTOTHENOYLCYSTEINE SYNTHETASE
chr1	42590637	42591975	3.34	42591395	202	chr1	42565187	42591020	-	NM_032257	84217	ZINC FINGER, MYND-TYPE CONTAINING 12
chr1	42792875	42793315	2.91	42792875	203	chr1	42793140	42811521	+	NM_006347	10465	PEPTIDYLPROLYL ISOMERASE H (CYCLOPHILIN H)
chr1	42816611	42817181	3.36	42817181	204	chr1	42817158	42837110	+	NM_004559	4904	Y BOX BINDING PROTEIN 1
chr1	42901507	42902431	3.7	42902121	205	chr1	42902032	42910503	+	NM_024097	79078	CHROMOSOME 1 OPEN READING FRAME 50
chr1	42901507	42902431	3.7	42902121	205	chr1	42881138	42901776	-	NM_022356	64175	LEUCINE PROLINE-ENRICHED PROTEOGLYCAN (LEPRECAN) 1
chr1	42951921	42952051	3.69	42951981	206	chr1	42941825	42952016	-	NM_199342	374969	COILED-COIL DOMAIN CONTAINING 23
chr1	42951921	42952051	3.69	42951981	206	chr1	42951868	42979753	+	NM_001017922	114625	ERYTHROID MEMBRANE-ASSOCIATED PROTEIN
chr1	43093459	43093839	3.89	43093479	207	chr1	43060611	43093594	-	NM_006516	6513	SOLUTE CARRIER FAMILY 2 (FACILITATED GLUCOSE TRANSPORTER), MEMBER 1
chr1	43306853	43307173	3.11	43307013	208	chr1	43298948	43307024	-	NM_006824	10969	EBNA1 BINDING PROTEIN 2
chr1	43306853	43307173	3.11	43307013	208	chr1	43307118	43345642	+	NM_152498	149465	WD REPEAT DOMAIN 65
chr1	43493135	43493875	3.25	43493345	209	chr1	43493718	43497964	+	NM_001255	991	CDC20 CELL DIVISION CYCLE 20 HOMOLOG (S. CEREVISIAE)
chr1	43502657	43503337	2.95	43502677	210	chr1	43498165	43502792	-	NM_022821	64834	CGI-88 PROTEIN
chr1	43524032	43524961	3.32	43524542	211	chr1	43524648	43541657	+	NM_001012961	149469	CHROMOSOME 1 OPEN READING FRAME 84
chr1	43524032	43524961	3.32	43524542	211	chr1	43518681	43524576	-	NM_001001651	112950	MEDIATOR OF RNA POLYMERASE II TRANSCRIPTION, SUBUNIT 8 HOMOLOG (YEAST)
chr1	43784335	43785055	3.11	43784745	212	chr1	43784889	43840281	+	NM_014663	9682	JUMONJI DOMAIN CONTAINING 2A
chr1	43841845	43842485	3.55	43842045	213	chr1	43842310	44065923	+	NM_006279	6487	ST3 BETA-GALACTOSIDE ALPHA-2,3-SIALYLTRANSFERASE 3
chr1	44081178	44081878	3.13	44081878	214	chr1	44081735	44102517	+	NM_014652	9670	IMPORTIN 13
chr1	44104716	44104926	2.25	44104716	215	chr1	44104745	44108136	+	NM_001039589	1802	DPH2 HOMOLOG (S. CEREVISIAE)
chr1	44109298	44109878	3.17	44109688	216	chr1	44109694	44113064	+	NM_001039457	533	ATPASE, H+ TRANSPORTING, LYSOSOMAL 21KDA, V0 SUBUNIT B
chr1	44112683	44113803	2.8	44113773	217	chr1	44113958	44125932	+	NM_003780	8704	UDP-GAL:BETAGLCNAC BETA 1,4- GALACTOSYLTRANSFERASE, POLYPEPTIDE 2
chr1	44126147	44126487	2.45	44126437	218	chr1	44126372	44131289	+	NM_152499	149473	COILED-COIL DOMAIN CONTAINING 24
chr1	44809027	44809657	2.98	44809131	219	chr1	44809486	44860354	+	NM_001004307	339541	HYPOTHETICAL LOC339541
chr1	44809027	44809657	2.98	44809131	219	chr1	44788594	44809192	-	NM_024587	79639	TRANSMEMBRANE PROTEIN 53
chr1	44874050	44874631	2.16	44874370	220	chr1	44874643	44902499	+	NM_006845	11004	KINESIN FAMILY MEMBER 2C
chr1	44910163	44910513	3.9	44910243	221	chr1	44910338	44913504	+	NM_001012	6202	RIBOSOMAL PROTEIN S8
chr1	44934494	44935134	4.09	44934924	222	chr1	44935128	44940759	+	NM_004073	1263	POLO-LIKE KINASE 3 (DROSOPHILA)
chr1	45121203	45121603	2.71	45121333	223	chr1	44985542	45121375	-	NM_020365	8891	EUKARYOTIC TRANSLATION INITIATION FACTOR 2B, SUBUNIT 3 GAMMA, 58KDA
chr1	45145847	45146137	2.54	45146137	224	chr1	45137306	45145893	-	NM_024602	79654	HECT DOMAIN CONTAINING 3
chr1	45146717	45147168	3.81	45147018	225	chr1	45146922	45150434	+	NM_000374	7389	UROPORPHYRINOGEN DECARBOXYLASE
chr1	45474489	45475208	3.49	45474978	227	chr1	45474434	45478466	+	NM_025077	114034	HYPOTHETICAL PROTEIN FLJ13949
chr1	45474489	45475208	3.49	45474978	227	chr1	45464007	45474880	-	NM_001048172	4595	MUTY HOMOLOG (E. COLI)
chr1	45625761	45626071	2.39	45625781	228	chr1	45478647	45625933	-	NM_007170	10420	TESTIS-SPECIFIC KINASE 2
chr1	45634718	45635238	3.39	45635168	229	chr1	45635083	45645819	+	NM_015506	25974	METHYLMALONIC ACIDURIA (COBALAMIN DEFICIENCY) CBLC TYPE, WITH HOMOCYSTINURIA
chr1	45656567	45657087	3.12	45656697	230	chr1	45645800	45656702	-	NM_002574	5052	PEROXIREDOXIN 1
chr1	45685275	45685765	2.94	45685545	231	chr1	45685590	45704813	+	NM_006066	10327	ALDO-KETO REDUCTASE FAMILY 1, MEMBER A1 (ALDEHYDE REDUCTASE)
chr1	45718384	45718964	3.58	45718964	232	chr1	45718809	45753660	+	NM_002482	4678	NUCLEAR AUTOANTIGENIC SPERM PROTEIN (HISTONE-BINDING)
chr1	45821742	45823132	3.61	45822162	233	chr1	45822939	45829201	+	NM_016486	51249	TRANSMEMBRANE PROTEIN 69
chr1	45980649	45981379	3.2	45981379	234	chr1	45981304	46213816	+	NM_015112	23139	MICROTUBULE ASSOCIATED SERINE/THREONINE KINASE 2
chr1	46310189	46311079	3.47	46310239	235	chr1	46217831	46310334	-	NM_003629	8503	PHOSPHOINOSITIDE-3-KINASE, REGULATORY SUBUNIT 3 (P55, GAMMA)
chr1	46375970	46376510	4.26	46376280	236	chr1	46366373	46376141	-	NM_017739	55624	PROTEIN O-LINKED MANNOSE BETA1,2-N-ACETYLGLUCOSAMINYLTRANSFERASE
chr1	46424801	46425581	2.87	46424971	237	chr1	46425436	46456165	+	NM_003579	8438	RAD54-LIKE (S. CEREVISIAE)
chr1	46480124	46481574	3.12	46480954	238	chr1	46456091	46481058	-	NM_006369	10489	LEUCINE RICH REPEAT CONTAINING 41
chr1	46480124	46481574	3.12	46480954	238	chr1	46481399	46494465	+	NM_006004	7388	UBIQUINOL-CYTOCHROME C REDUCTASE HINGE PROTEIN
chr1	46518304	46518584	3.49	46518304	239	chr1	46518409	46542710	+	NM_199044	387338	NOL1/NOP2/SUN DOMAIN FAMILY, MEMBER 4
chr1	46781761	46782141	3.1	46781941	240	chr1	46735110	46781906	-	NM_003684	8569	MAP KINASE INTERACTING SERINE/THREONINE KINASE 1
chr1	46896581	46897071	2.55	46896611	241	chr1	46852852	46896756	-	NM_014774	9813	KIAA0494
chr1	47491734	47492214	2.67	47491844	242	chr1	47427830	47491839	-	NM_003035	6491	SCL/TAL1 INTERRUPTING LOCUS
chr1	47511412	47511782	3.63	47511692	243	chr1	47511607	47556530	+	NM_016308	51727	CYTIDYLATE KINASE
chr1	51137782	51138212	2.89	51138122	244	chr1	50618955	51137957	-	NM_007051	11124	FAS (TNFRSF6) ASSOCIATED FACTOR 1
chr1	51145972	51146382	2.32	51145972	245	chr1	51146387	51152326	+	NM_001262	1031	CYCLIN-DEPENDENT KINASE INHIBITOR 2C (P18, INHIBITS CDK4)
chr1	51413586	51413996	2.91	51413754	246	chr1	51413991	51451230	+	NM_014372	26994	RING FINGER PROTEIN 11
chr1	51794769	51794949	2.16	51794839	247	chr1	51794784	51966157	+	NM_024586	114883	HYPOTHETICAL PROTEIN FLJ12492
chr1	52056268	52057188	2.78	52056498	248	chr1	51966904	52056443	-	NM_002525	4898	NARDILYSIN (N-ARGININE DIBASIC CONVERTASE)
chr1	52211318	52211518	2.92	52211478	249	chr1	52209797	52211493	-	NM_138417	112970	KTI12 HOMOLOG, CHROMATIN ASSOCIATED (S. CEREVISIAE)
chr1	52232788	52234303	3.15	52233133	250	chr1	52233993	52266083	+	NM_152265	91408	BASIC TRANSCRIPTION FACTOR 3-LIKE 4
chr1	52232788	52234303	3.15	52233133	250	chr1	52197827	52233068	-	NM_015913	51060	THIOREDOXIN DOMAIN CONTAINING 12 (ENDOPLASMIC RETICULUM)
chr1	52543777	52544417	3.25	52543777	251	chr1	52528287	52543885	-	NM_032449	200014	KIAA1836 PROTEIN
chr1	52582007	52582577	2.88	52582421	253	chr1	52550522	52582152	-	NM_004153	4998	ORIGIN RECOGNITION COMPLEX, SUBUNIT 1-LIKE (YEAST)
chr1	52582007	52582577	2.88	52582421	253	chr1	52582320	52594715	+	NM_032284	84950	PRP38 PRE-MRNA PROCESSING FACTOR 38 (YEAST) DOMAIN CONTAINING A
chr1	52875884	52876534	3.34	52876034	254	chr1	52864534	52876059	-	NM_023077	65260	CHROMOSOME 1 OPEN READING FRAME 163
chr1	53099320	53099530	3.06	53099410	255	chr1	53073925	53099419	-	NM_018281	55268	ENOYL COENZYME A HYDRATASE DOMAIN CONTAINING 2
chr1	53104793	53105153	2.54	53105043	256	chr1	53104968	53171923	+	NM_001007098	6342	STEROL CARRIER PROTEIN 2
chr1	53398175	53399015	4.27	53398485	257	chr1	53391794	53398310	-	NM_017887	54987	CHROMOSOME 1 OPEN READING FRAME 123
chr1	53416053	53416653	2.71	53416243	258	chr1	53404586	53416228	-	NM_002370	4116	MAGO-NASHI HOMOLOG, PROLIFERATION-ASSOCIATED (DROSOPHILA)
chr1	54015954	54016324	2.77	54016114	259	chr1	53945408	54016196	-	NM_018087	55706	TRANSMEMBRANE PROTEIN 48
chr1	54067379	54067499	1.99	54067399	260	chr1	54029426	54067474	-	NM_018982	54432	YIP1 DOMAIN FAMILY, MEMBER 1
chr1	54071786	54072056	3.07	54072056	261	chr1	54071881	54088779	+	NM_000792	1733	DEIODINASE, IODOTHYRONINE, TYPE I
chr1	54123092	54123944	3.15	54123784	262	chr1	54099254	54123309	-	NM_016126	51668	CHROMOSOME 1 OPEN READING FRAME 41
chr1	54123092	54123944	3.15	54123784	262	chr1	54124057	54145860	+	NM_052940	115353	LEUCINE RICH REPEAT CONTAINING 42
chr1	54230749	54231657	2.13	54231357	263	chr1	54231294	54277437	+	NM_153035	127428	CHROMOSOME 1 OPEN READING FRAME 83
chr1	54230749	54231657	2.13	54231357	263	chr1	54209371	54231132	-	NM_004872	9528	TRANSMEMBRANE PROTEIN 59
chr1	54377435	54377985	2.7	54377950	264	chr1	54363847	54377706	-	NM_001031672	606495	CUB DOMAIN CONTAINING PROTEIN 2
chr1	54377435	54377985	2.7	54377950	264	chr1	54377860	54396071	+	NM_016491	51253	MITOCHONDRIAL RIBOSOMAL PROTEIN L37
chr1	54893501	54893751	2.67	54893551	265	chr1	54893576	54920001	+	NM_004623	7268	TETRATRICOPEPTIDE REPEAT DOMAIN 4
chr1	54942033	54942263	2.72	54942213	266	chr1	54934593	54942208	-	NM_152268	25973	PROLYL-TRNA SYNTHETASE (MITOCHONDRIAL)(PUTATIVE)
chr1	55064737	55065807	3.99	55064797	267	chr1	55027320	55064942	-	NM_014762	1718	24-DEHYDROCHOLESTEROL REDUCTASE
chr1	56757019	56757379	3.35	56757069	268	chr1	56672455	56757278	-	NM_003713	8613	PHOSPHATIDIC ACID PHOSPHATASE TYPE 2B
chr1	56822755	56823205	2.72	56823145	269	chr1	56823040	56886142	+	NM_006252	5563	PROTEIN KINASE, AMP-ACTIVATED, ALPHA 2 CATALYTIC SUBUNIT
chr1	58724387	58724507	3.97	58724387	270	chr1	58658412	58724467	-	NM_145243	115209	OMA1 HOMOLOG, ZINC METALLOPEPTIDASE (S. CEREVISIAE)
chr1	58961564	58962564	3.23	58961564	271	chr1	58958485	58961806	-	NM_002228	3725	V-JUN SARCOMA VIRUS 17 ONCOGENE HOMOLOG (AVIAN)
chr1	59474081	59474801	2.89	59474211	272	chr1	59474760	59940419	+	NM_018291	55277	HYPOTHETICAL PROTEIN FLJ10986
chr1	59992108	59992718	2.76	59992198	273	chr1	59992553	60054070	+	NM_015888	51361	HOOK HOMOLOG 1 (DROSOPHILA)
chr1	61902941	61903201	2.7	61903101	274	chr1	61858739	61903116	-	NM_032027	83941	TM2 DOMAIN CONTAINING 1
chr1	61919804	61920264	2.15	61919804	275	chr1	61920169	62341610	+	NM_176877	10207	INAD-LIKE (DROSOPHILA)
chr1	62613474	62614784	3.2	62613884	276	chr1	62613995	62629494	+	NM_001017415	7398	UBIQUITIN SPECIFIC PEPTIDASE 1
chr1	62866115	62866295	2.39	62866135	277	chr1	62632419	62865990	-	NM_033407	85440	DEDICATOR OF CYTOKINESIS 7
chr1	62961471	62961981	2.88	62961981	278	chr1	62961823	63042070	+	NM_032852	84938	ATG4 AUTOPHAGY RELATED 4 HOMOLOG C (S. CEREVISIAE)
chr1	63700721	63701284	2.53	63700721	279	chr1	63618482	63700856	-	NM_014288	23421	INTEGRIN BETA 3 BINDING PROTEIN (BETA3-ENDONEXIN)
chr1	63700721	63701284	2.53	63700721	279	chr1	63701288	63750384	+	NM_032437	84455	KIAA1799 PROTEIN
chr1	65597573	65598513	3.15	65598453	280	chr1	65598339	65610270	+	NM_017526	54741	LEPTIN RECEPTOR OVERLAPPING TRANSCRIPT
chr1	67102506	67103326	2.98	67103076	281	chr1	67102662	67164374	+	NM_001077702	57708	MESODERM INDUCTION EARLY RESPONSE 1 HOMOLOG (XENOPUS LAEVIS)
chr1	67102506	67103326	2.98	67103076	281	chr1	66990594	67102591	-	NM_024763	79819	WD REPEAT DOMAIN 78
chr1	67231658	67232138	3.38	67231828	282	chr1	67181873	67231749	-	NM_015139	23169	SOLUTE CARRIER FAMILY 35 (UDP-GLUCURONIC ACID/UDP-N-ACETYLGALACTOSAMINE DUAL TRANSPORTER), MEMBER D1
chr1	67607965	67608775	3.56	67608415	283	chr1	67585515	67608144	-	NM_001018067	26135	SERPINE1 MRNA BINDING PROTEIN 1
chr1	67862748	67863078	4.37	67862808	284	chr1	67862903	67866040	+	NM_001924	1647	GROWTH ARREST AND DNA-DAMAGE-INDUCIBLE, ALPHA
chr1	70383121	70383501	2.75	70383161	285	chr1	70322517	70383296	-	NM_017768	55631	LEUCINE RICH REPEAT CONTAINING 40
chr1	70383121	70383501	2.75	70383161	285	chr1	70383385	70429704	+	NM_004768	9295	SPLICING FACTOR, ARGININE/SERINE-RICH 11
chr1	70532177	70532853	3.1	70532537	286	chr1	70439567	70532421	-	NM_030816	81573	ANKYRIN REPEAT DOMAIN 13C
chr1	70532177	70532853	3.1	70532537	286	chr1	70532513	70545724	+	NM_001031693	11147	HERV-H LTR-ASSOCIATING 3
chr1	70588400	70589150	2.95	70589150	287	chr1	70588975	70617273	+	NM_001902	1491	CYSTATHIONASE (CYSTATHIONINE GAMMA-LYASE)
chr1	71258591	71258871	2.62	71258591	288	chr1	71240994	71258766	-	NM_005455	9406	ZINC FINGER PROTEIN 265
chr1	74375654	74376137	2.76	74376017	289	chr1	74375946	74385141	+	NM_003838	8790	FUCOSE-1-PHOSPHATE GUANYLYLTRANSFERASE
chr1	74375654	74376137	2.76	74376017	289	chr1	74357616	74375852	-	NM_145258	127255	LEUCINE RICH REPEAT CONTAINING 44
chr1	74909825	74911193	3.62	74911003	290	chr1	74910860	74943329	+	NM_138467	127253	CHROMOSOME 1 OPEN READING FRAME 171
chr1	74909825	74911193	3.62	74911003	290	chr1	74883204	74910748	-	NM_001889	1429	CRYSTALLIN, ZETA (QUINONE REDUCTASE)
chr1	75901807	75902467	4.1	75902287	291	chr1	75902302	75941204	+	NM_000016	34	ACYL-COENZYME A DEHYDROGENASE, C-4 TO C-12 STRAIGHT CHAIN
chr1	75963761	75964081	4.21	75964081	292	chr1	75963906	75972785	+	NM_004582	5876	RAB GERANYLGERANYLTRANSFERASE, BETA SUBUNIT
chr1	75974222	75975231	3.3	75974591	293	chr1	75974650	76090944	+	NM_002440	4438	MUTS HOMOLOG 4 (E. COLI)
chr1	77396960	77397260	3.05	77397180	294	chr1	77266689	77397153	-	NM_005482	10026	PHOSPHATIDYLINOSITOL GLYCAN, CLASS K
chr1	77937383	77937543	2.45	77937383	295	chr1	77873696	77937558	-	NM_015017	23032	UBIQUITIN SPECIFIC PEPTIDASE 33
chr1	78156560	78157290	2.79	78156560	296	chr1	78125613	78156798	-	NM_003902	8880	FAR UPSTREAM ELEMENT (FUSE) BINDING PROTEIN 1
chr1	84255200	84255560	3.19	84255490	297	chr1	84255765	84382998	+	NM_207578	5567	PROTEIN KINASE, CAMP-DEPENDENT, CATALYTIC, BETA
chr1	84656893	84657133	3.86	84657133	298	chr1	84656978	84675382	+	NM_025065	80135	BRIX DOMAIN CONTAINING 5
chr1	84683309	84684519	2.91	84683819	299	chr1	84676112	84684264	-	NM_005274	2787	GUANINE NUCLEOTIDE BINDING PROTEIN (G PROTEIN), GAMMA 5
chr1	84683309	84684519	2.91	84683819	299	chr1	84684033	84730788	+	NM_022354	64173	SPERMATOGENESIS ASSOCIATED 1
chr1	84752079	84752429	3.06	84752109	300	chr1	84732242	84752119	-	NM_004388	1486	CHITOBIASE, DI-N-ACETYL-
chr1	84868354	84868584	2.37	84868464	301	chr1	84821619	84868201	-	NM_014021	117178	KIAA0923 PROTEIN
chr1	85437171	85437461	2.98	85437351	302	chr1	85429676	85437346	-	NM_198077	148423	CHROMOSOME 1 OPEN READING FRAME 52
chr1	85758338	85758528	2.94	85758398	303	chr1	85758480	85761410	+	NM_001554	3491	CYSTEINE-RICH, ANGIOGENIC INDUCER, 61
chr1	85886077	85886447	2.93	85886127	304	chr1	85830512	85886122	-	NM_017953	54680	CHROMOSOME 1 OPEN READING FRAME 181
chr1	86881933	86882633	2.6	86882363	305	chr1	86882277	86925887	+	NM_016009	51100	SH3-DOMAIN GRB2-LIKE ENDOPHILIN B1
chr1	87092483	87092723	3.04	87092547	306	chr1	87040150	87092128	-	NM_004261	9403	15 KDA SELENOPROTEIN
chr1	87092483	87092723	3.04	87092547	306	chr1	87092382	87287685	+	NM_012262	9653	HEPARAN SULFATE 2-O-SULFOTRANSFERASE 1
chr1	88861381	88862451	3.31	88861931	307	chr1	88861942	89013958	+	NM_006256	5586	PROTEIN KINASE N2
chr1	89069100	89069980	3.89	89069190	308	chr1	89030637	89069275	-	NM_001514	2959	GENERAL TRANSCRIPTION FACTOR IIB
chr1	89170188	89170878	2.74	89170318	309	chr1	89113476	89170537	-	NM_001008661	56267	KYNURENINE AMINOTRANSFERASE III
chr1	89998278	89999488	3.18	89998608	310	chr1	89999533	90113580	+	NM_018103	55144	LEUCINE RICH REPEAT CONTAINING 8 FAMILY, MEMBER D
chr1	90172472	90172922	4.05	90172772	311	chr1	90172701	90184020	+	NM_182975	284695	HYPOTHETICAL PROTEIN FLJ20403 SIMILAR TO ZINC FINGER PROTEIN 326
chr1	91199597	91200027	3.2	91199637	312	chr1	91092880	91199692	-	NM_032186	84146	HYPOTHETICAL PROTEIN BM-005
chr1	91678419	91678639	2.36	91678529	313	chr1	91678464	91703334	+	NM_003503	8317	CDC7 CELL DIVISION CYCLE 7 (S. CEREVISIAE)
chr1	92257847	92258057	1.62	92257907	314	chr1	92257913	92325414	+	NM_183242	284697	BTB (POZ) DOMAIN CONTAINING 8
chr1	92476242	92476930	4.1	92476722	315	chr1	92476627	92565750	+	NM_024813	79871	CHROMOSOME 1 OPEN READING FRAME 82
chr1	92476242	92476930	4.1	92476722	315	chr1	92423977	92476587	-	NM_053274	11146	GLOMULIN, FKBP ASSOCIATED PROTEIN
chr1	92664486	92664676	2.77	92664676	316	chr1	92652342	92664454	-	NM_005263	2672	GROWTH FACTOR INDEPENDENT 1
chr1	93009455	93009785	3.74	93009675	317	chr1	93009614	93019501	+	NM_000969	6125	RIBOSOMAL PROTEIN L5
chr1	93256358	93257038	3.33	93256678	318	chr1	93256863	93315145	+	NM_007358	22823	METAL RESPONSE ELEMENT BINDING TRANSCRIPTION FACTOR 2
chr1	93522943	93523593	3.68	93523293	319	chr1	93523498	93540167	+	NM_001938	1810	DOWN-REGULATOR OF TRANSCRIPTION 1, TBP-BINDING (NEGATIVE COFACTOR 2)
chr1	93859441	93859591	2.01	93859591	320	chr1	93739371	93859406	-	NM_003567	8412	BREAST CANCER ANTI-ESTROGEN RESISTANCE 3
chr1	94056588	94057108	3.17	94056798	321	chr1	94047358	94056763	-	NM_014597	30836	DEOXYNUCLEOTIDYLTRANSFERASE, TERMINAL, INTERACTING PROTEIN 2
chr1	94595506	94596176	3.53	94596096	322	chr1	94596031	94696105	+	NM_002858	5825	ATP-BINDING CASSETTE, SUB-FAMILY D (ALD), MEMBER 3
chr1	95104557	95105057	3.32	95104677	323	chr1	95074529	95104722	-	NM_001839	1266	CALPONIN 3, ACIDIC
chr1	95250329	95250869	2.96	95250549	324	chr1	95160318	95250504	-	NM_144988	199857	ASPARAGINE-LINKED GLYCOSYLATION 14 HOMOLOG (YEAST)
chr1	95411540	95411940	3.29	95411850	325	chr1	95411787	95424794	+	NM_015485	25950	RWD DOMAIN CONTAINING 3
chr1	96899234	96899504	3.58	96899424	326	chr1	96899398	96992367	+	NM_021190	58155	POLYPYRIMIDINE TRACT BINDING PROTEIN 2
chr1	98838928	98839088	3.82	98839088	327	chr1	98839233	98938075	+	NM_015976	51375	DKFZP564F052 PROTEIN
chr1	100027160	100028060	3.78	100027750	328	chr1	100027660	100101600	+	NM_000642	178	AMYLO-1, 6-GLUCOSIDASE, 4-ALPHA-GLUCANOTRANSFERASE (GLYCOGEN DEBRANCHING ENZYME, GLYCOGEN STORAGE DISEASE TYPE III)
chr1	100147197	100147737	2.6	100147347	329	chr1	100147560	100201027	+	NM_012243	23443	SOLUTE CARRIER FAMILY 35 (UDP-N-ACETYLGLUCOSAMINE (UDP-GLCNAC) TRANSPORTER), MEMBER A3
chr1	100215294	100215964	3.28	100215654	330	chr1	100215809	100260948	+	NM_033055	64645	HIPPOCAMPUS ABUNDANT TRANSCRIPT 1
chr1	100310624	100310937	3.33	100310727	331	chr1	100310739	100328074	+	NM_019083	54482	COILED-COIL DOMAIN CONTAINING 76
chr1	100310624	100310937	3.33	100310727	331	chr1	100261124	100310532	-	NM_194292	163786	SPINDLE ASSEMBLY 6 HOMOLOG (C. ELEGANS)
chr1	100427246	100427646	2.79	100427436	332	chr1	100364499	100427430	-	NM_001918	1629	DIHYDROLIPOAMIDE BRANCHED CHAIN TRANSACYLASE E2
chr1	100443558	100443958	2.98	100443818	333	chr1	100443783	100469348	+	NM_003729	8634	RNA TERMINAL PHOSPHATE CYCLASE DOMAIN 1
chr1	101072224	101073863	2.71	101073743	334	chr1	101049961	101072439	-	NM_001033025	2135	EXOSTOSES (MULTIPLE)-LIKE 2
chr1	101072224	101073863	2.71	101073743	334	chr1	101073698	101157013	+	NM_133496	148867	SOLUTE CARRIER FAMILY 30 (ZINC TRANSPORTER), MEMBER 7
chr1	101203187	101203837	3.92	101203187	335	chr1	101167203	101203383	-	NM_001077394	51611	DPH5 HOMOLOG (S. CEREVISIAE)
chr1	103779968	103780548	2.56	103780358	336	chr1	103780598	103809878	+	NM_017619	55599	RNA-BINDING REGION (RNP1, RRM) CONTAINING 3
chr1	107311164	107311625	2.94	107311544	337	chr1	107311450	107313956	+	NM_018137	55170	PROTEIN ARGININE METHYLTRANSFERASE 6
chr1	108455125	108455365	2.06	108455125	338	chr1	108389490	108454940	-	NM_013386	29957	SOLUTE CARRIER FAMILY 25 (MITOCHONDRIAL CARRIER; PHOSPHATE CARRIER), MEMBER 24
chr1	108946554	108947184	3.54	108947164	339	chr1	108947179	108956205	+	NM_018061	55119	PRP38 PRE-MRNA PROCESSING FACTOR 38 (YEAST) DOMAIN CONTAINING B
chr1	109001004	109001517	2.53	109001344	340	chr1	109001326	109064181	+	NM_007269	6814	SYNTAXIN BINDING PROTEIN 3
chr1	109131673	109131913	1.77	109131913	341	chr1	109131868	109185060	+	NM_013296	29899	G-PROTEIN SIGNALLING MODULATOR 2 (AGS3-LIKE, C. ELEGANS)
chr1	109330467	109330937	3.29	109330757	342	chr1	109319039	109330666	-	NM_005645	6884	TAF13 RNA POLYMERASE II, TATA BOX BINDING PROTEIN (TBP)-ASSOCIATED FACTOR, 18KDA
chr1	109537668	109538328	3.3	109538178	344	chr1	109534220	109537813	-	NM_001005290	84722	PROLINE/SERINE-RICH COILED-COIL 1
chr1	109680904	109681574	3.48	109680984	345	chr1	109656519	109681079	-	NM_002790	5686	PROTEASOME (PROSOME, MACROPAIN) SUBUNIT, ALPHA TYPE, 5
chr1	109802787	109803437	3.06	109802927	346	chr1	109803342	109849017	+	NM_006496	2773	GUANINE NUCLEOTIDE BINDING PROTEIN (G PROTEIN), ALPHA INHIBITING ACTIVITY POLYPEPTIDE 3
chr1	109874157	109874887	2.63	109874577	347	chr1	109874500	109886719	+	NM_139156	271	ADENOSINE MONOPHOSPHATE DEAMINASE 2 (ISOFORM L)
chr1	109910439	109910909	2.58	109910849	348	chr1	109910744	109916363	+	NM_000850	2948	GLUTATHIONE S-TRANSFERASE M4
chr1	109994907	109995267	2.52	109994957	349	chr1	109988595	109995082	-	NM_000849	2947	GLUTATHIONE S-TRANSFERASE M3 (BRAIN)
chr1	110018451	110018911	3.1	110018621	350	chr1	110004743	110018606	-	NM_024526	79574	EPS8-LIKE 3
chr1	110239304	110239524	2.51	110239524	351	chr1	110239349	110278405	+	NM_006621	10768	S-ADENOSYLHOMOCYSTEINE HYDROLASE-LIKE 1
chr1	110592891	110594161	3.04	110593231	352	chr1	110593986	110601345	+	NM_022768	64783	RNA BINDING MOTIF PROTEIN 15
chr1	110662431	110662821	2.96	110662431	353	chr1	110655919	110662588	-	NM_006402	10542	HEPATITIS B VIRUS X INTERACTING PROTEIN
chr1	111218433	111218913	3.86	111218633	354	chr1	111201854	111218608	-	NM_001006945	55791	CHROMOSOME 1 OPEN READING FRAME 103
chr1	111394570	111395100	2.96	111394890	355	chr1	111394874	111439766	+	NM_006090	10390	CHOLINE/ETHANOLAMINE PHOSPHOTRANSFERASE 1
chr1	111394570	111395100	2.96	111394890	355	chr1	111371999	111394757	-	NM_178454	128338	TRANSMEMBRANE PROTEIN 77
chr1	111703532	111704377	3.36	111704287	356	chr1	111703784	111716565	+	NM_001688	515	ATP SYNTHASE, H+ TRANSPORTING, MITOCHONDRIAL F0 COMPLEX, SUBUNIT B1
chr1	111703532	111704377	3.36	111704287	356	chr1	111694554	111703872	-	NM_024102	79084	WD REPEAT DOMAIN 77
chr1	111993919	111994589	3.11	111994209	357	chr1	111980411	111994064	-	NM_019099	55924	CHROMOSOME 1 OPEN READING FRAME 183
chr1	112650367	112651027	2.12	112650936	358	chr1	112650901	112714256	+	NM_018704	55917	CTTNBP2 N-TERMINAL LIKE
chr1	112873216	112874867	3.26	112873696	359	chr1	112874116	112926283	+	NM_006135	829	CAPPING PROTEIN (ACTIN FILAMENT) MUSCLE Z-LINE, ALPHA 1
chr1	112873216	112874867	3.26	112873696	359	chr1	112778182	112874082	-	NM_017744	54879	SUPPRESSION OF TUMORIGENICITY 7 LIKE
chr1	112929108	112929508	3.08	112929508	360	chr1	112929508	112955399	+	NM_020963	4343	MOV10, MOLONEY LEUKEMIA VIRUS 10, HOMOLOG (MOUSE)
chr1	113210672	113211332	3.86	113210712	361	chr1	113166513	113211017	-	NM_003051	6566	SOLUTE CARRIER FAMILY 16 (MONOCARBOXYLIC ACID TRANSPORTERS), MEMBER 1
chr1	113327647	113328047	3	113327907	362	chr1	113327872	113379384	+	NM_014813	9860	LEUCINE-RICH REPEATS AND IMMUNOGLOBULIN-LIKE DOMAINS 2
chr1	114013823	114014673	3.24	114014183	363	chr1	113951878	114013398	-	NM_006608	10745	PUTATIVE HOMEODOMAIN TRANSCRIPTION FACTOR 1
chr1	114067057	114067287	1.99	114067247	364	chr1	114016496	114067112	-	NM_018364	54665	ROUND SPERMATID BASIC PROTEIN 1
chr1	114159154	114160184	3.19	114159284	365	chr1	114149719	114159734	-	NM_006594	10717	ADAPTOR-RELATED PROTEIN COMPLEX 4, BETA 1 SUBUNIT
chr1	114159154	114160184	3.19	114159284	365	chr1	114160079	114168734	+	NM_022836	64858	DNA CROSS-LINK REPAIR 1B (PSO2 HOMOLOG, S. CEREVISIAE)
chr1	114183682	114184212	2.52	114184112	366	chr1	114184037	114226735	+	NM_152696	204851	KIAA0630 PROTEIN
chr1	114765858	114766218	2.71	114766018	367	chr1	114647442	114765823	-	NM_015906	51592	KIAA1113 PROTEIN
chr1	115012492	115012902	3.55	115012722	368	chr1	114971579	115012666	-	NM_001007553	7812	COLD SHOCK DOMAIN CONTAINING E1, RNA-BINDING
chr1	115035165	115035525	3.65	115035165	369	chr1	115027440	115035340	-	NM_025073	80143	SUPPRESSOR OF IKK EPSILON
chr1	117376278	117376758	2.02	117376328	370	chr1	117365731	117376453	-	NM_025188	80263	TRIPARTITE MOTIF-CONTAINING 45
chr1	117620941	117621321	3.75	117621321	371	chr1	117622126	117780362	+	NM_006699	10905	MANNOSIDASE, ALPHA, CLASS 1A, MEMBER 2
chr1	118183677	118184723	3.04	118184273	372	chr1	118124081	118184248	-	NM_017686	54834	GANGLIOSIDE INDUCED DIFFERENTIATION ASSOCIATED PROTEIN 2
chr1	118183677	118184723	3.04	118184273	372	chr1	118184432	118215091	+	NM_006784	10885	WD REPEAT DOMAIN 3
chr1	119395069	119395549	3.24	119395274	373	chr1	119285881	119395329	-	NM_015836	10352	TRYPTOPHANYL TRNA SYNTHETASE 2 (MITOCHONDRIAL)
chr1	119966456	119966726	3.06	119966636	374	chr1	119966551	119998878	+	NM_006623	26227	PHOSPHOGLYCERATE DEHYDROGENASE
chr1	120324203	120324383	2.16	120324203	375	chr1	120166219	120324318	-	NM_024408	4853	NOTCH HOMOLOG 2 (DROSOPHILA)
chr1	142585376	142585646	2.89	142585456	377	chr1	142585450	142605966	+	NM_004892	9554	SEC22 VESICLE TRAFFICKING PROTEIN-LIKE 1 (S. CEREVISIAE)
chr1	142697922	142698283	1.97	142698282	378	chr1	142698157	142771870	+	NM_203458	388677	NOTCH HOMOLOG 2 (DROSOPHILA) N-TERMINAL LIKE
chr1	142926980	142927650	3.09	142927460	379	chr1	142927625	142931567	+	NM_006472	10628	THIOREDOXIN INTERACTING PROTEIN
chr1	142959286	142959706	3.33	142959286	380	chr1	142959551	142964691	+	NM_001039888	284615	ANKYRIN REPEAT DOMAIN 34
chr1	142959286	142959706	3.33	142959286	380	chr1	142945279	142959431	-	NM_032305	84265	POLYMERASE (RNA) III (DNA DIRECTED) POLYPEPTIDE G (32KD) LIKE
chr1	142965913	142966203	2.58	142966203	381	chr1	142966128	142988134	+	NM_153713	128077	LIX1 HOMOLOG (MOUSE) LIKE
chr1	142996226	142996816	4.39	142996496	382	chr1	142996681	143000488	+	NM_005105	9939	RNA BINDING MOTIF PROTEIN 8A
chr1	143004631	143005625	2.35	143005495	383	chr1	143005426	143012775	+	NM_003846	8799	PEROXISOMAL BIOGENESIS FACTOR 11B
chr1	143099684	143100493	3.25	143099933	384	chr1	143081649	143099928	-	NM_006468	10623	POLYMERASE (RNA) III (DNA DIRECTED) POLYPEPTIDE C (62KD)
chr1	143099684	143100493	3.25	143099933	384	chr1	143100079	143177770	+	NM_014455	27246	ZINC FINGER PROTEIN 364
chr1	143868820	143869320	2.06	143869190	385	chr1	143851502	143868945	-	NM_005399	5565	PROTEIN KINASE, AMP-ACTIVATED, BETA 2 NON-CATALYTIC SUBUNIT
chr1	143921583	143921913	2.62	143921913	386	chr1	143882653	143921738	-	NM_001461	2330	FLAVIN CONTAINING MONOOXYGENASE 5
chr1	143938894	143939324	2.71	143939244	387	chr1	143939149	143992257	+	NM_004284	9557	CHROMODOMAIN HELICASE DNA BINDING PROTEIN 1-LIKE
chr1	144367255	144367855	2.64	144367275	388	chr1	144343983	144367430	-	NM_016361	51205	ACID PHOSPHATASE 6, LYSOPHOSPHATIDIC
chr1	144625290	144625530	3.52	144625330	389	chr1	144625329	144690388	+	NM_016334	51463	G PROTEIN-COUPLED RECEPTOR 89A
chr1	146616918	146617438	3.22	146617438	390	chr1	146617293	146617688	+	NM_003548	8370	H4 HISTONE, FAMILY 2
chr1	146625663	146628366	3.68	146627551	391	chr1	146626858	146627391	-	NM_003516	8337	HISTONE 2, H2AA
chr1	146670382	146673404	4.23	146671403	394	chr1	146669084	146671305	-	NM_003528	8349	HISTONE 1, H2BB
chr1	146670382	146673404	4.23	146671403	394	chr1	146671597	146672033	+	NM_003517	8338	HISTONE 2, H2AC
chr1	146684172	146684422	1.94	146684202	395	chr1	146684273	146685417	+	NM_016074	51027	BOLA-LIKE 1 (E. COLI)
chr1	146712650	146713290	3.28	146712910	396	chr1	146708283	146712775	-	NM_005850	10262	SPLICING FACTOR 3B, SUBUNIT 4, 49KDA
chr1	146852196	146852576	2.04	146852216	397	chr1	146852414	146930577	+	NM_007259	11311	VACUOLAR PROTEIN SORTING 45A (YEAST)
chr1	147021388	147021728	2.48	147021688	398	chr1	147003927	147021533	-	NM_030920	81611	ACIDIC (LEUCINE-RICH) NUCLEAR PHOSPHOPROTEIN 32 FAMILY, MEMBER E
chr1	147054451	147054841	2.76	147054471	399	chr1	147050871	147054605	-	NM_001077628	51107	ANTERIOR PHARYNX DEFECTIVE 1 HOMOLOG A (C. ELEGANS)
chr1	147079278	147079588	3.74	147079588	400	chr1	147079341	147093854	+	NM_031901	54460	MITOCHONDRIAL RIBOSOMAL PROTEIN S21
chr1	147106915	147107195	3.27	147106965	401	chr1	147107090	147138741	+	NM_004698	9129	PRP3 PRE-MRNA PROCESSING FACTOR 3 HOMOLOG (YEAST)
chr1	147149184	147149834	3.35	147149234	402	chr1	147149659	147259105	+	NM_015203	23248	KIAA0460
chr1	147272789	147273099	2.31	147273069	403	chr1	147272992	147292820	+	NM_025150	80222	THREONYL-TRNA SYNTHETASE-LIKE 1
chr1	147347549	147348679	2.78	147347549	404	chr1	147345750	147347664	-	NM_001025493	574406	CHROMOSOME 1 OPEN READING FRAME 138
chr1	147365044	147365544	3.24	147365134	405	chr1	147360109	147365209	-	NM_021960	4170	MYELOID CELL LEUKEMIA SEQUENCE 1 (BCL2-RELATED)
chr1	147415026	147415506	2.52	147415436	406	chr1	147407676	147415171	-	NM_004436	2029	ENDOSULFINE ALPHA
chr1	147662084	147662394	2.14	147662104	407	chr1	147595258	147662259	-	NM_001668	405	ARYL HYDROCARBON RECEPTOR NUCLEAR TRANSLOCATOR
chr1	147711725	147712125	2.49	147711885	408	chr1	147711960	147750283	+	NM_012432	9869	SET DOMAIN, BIFURCATED 1
chr1	147766851	147767791	2.5	147767791	409	chr1	147767626	147781180	+	NM_003568	8416	ANNEXIN A9
chr1	147833176	147833496	1.98	147833206	410	chr1	147833331	147836942	+	NM_017860	54964	CHROMOSOME 1 OPEN READING FRAME 56
chr1	147845128	147845261	2.55	147845201	411	chr1	147836521	147845198	-	NM_001038707	56882	CDC42 SMALL EFFECTOR 1
chr1	147845128	147845261	2.55	147845201	411	chr1	147845223	147854045	+	NM_006818	10962	MYELOID/LYMPHOID OR MIXED-LINEAGE LEUKEMIA (TRITHORAX HOMOLOG, DROSOPHILA); TRANSLOCATED TO, 11
chr1	147931995	147932645	2.9	147932425	412	chr1	147917237	147932177	-	NM_030913	10500	SEMA DOMAIN, TRANSMEMBRANE DOMAIN (TM), AND CYTOPLASMIC DOMAIN, (SEMAPHORIN) 6C
chr1	147975558	147975908	3.47	147975788	413	chr1	147962006	147975713	-	NM_005997	6944	VACUOLAR PROTEIN SORTING 72 (YEAST)
chr1	147983859	147984319	2.79	147984109	414	chr1	147984144	148035077	+	NM_003557	8394	PHOSPHATIDYLINOSITOL-4-PHOSPHATE 5-KINASE, TYPE I, ALPHA
chr1	148040014	148040404	3.11	148040404	415	chr1	148040269	148053025	+	NM_002810	5710	PROTEASOME (PROSOME, MACROPAIN) 26S SUBUNIT, NON-ATPASE, 4
chr1	148066755	148067935	2.6	148067935	416	chr1	148067863	148077453	+	NM_020832	57592	ZINC FINGER PROTEIN 687
chr1	148158129	148158379	2.99	148158209	418	chr1	148149853	148158237	-	NM_003944	8991	SELENIUM BINDING PROTEIN 1
chr1	148185029	148185289	2.6	148185279	419	chr1	148185113	148187485	+	NM_002796	5692	PROTEASOME (PROSOME, MACROPAIN) SUBUNIT, BETA TYPE, 4
chr1	148325478	148326028	2.6	148325918	420	chr1	148325853	148369131	+	NM_020127	7286	TUFTELIN 1
chr1	148397569	148397909	2.51	148397899	421	chr1	148397734	148484632	+	NM_030918	81609	SORTING NEXIN FAMILY MEMBER 27
chr1	148548938	148549558	3.11	148549248	422	chr1	148545197	148549113	-	NM_031420	65005	MITOCHONDRIAL RIBOSOMAL PROTEIN L9
chr1	148575966	148576436	2.44	148576436	423	chr1	148557115	148576071	-	NM_006862	11022	TUDOR AND KH DOMAIN CONTAINING
chr1	148694927	148695547	2.87	148695067	424	chr1	148659132	148695186	-	NM_053055	117145	THIOESTERASE SUPERFAMILY MEMBER 4
chr1	150412770	150413130	2.43	150413127	425	chr1	150413945	150417586	+	NM_006271	6271	S100 CALCIUM BINDING PROTEIN A1
chr1	150412770	150413130	2.43	150413127	425	chr1	150404352	150413190	-	NM_001024211	6284	S100 CALCIUM BINDING PROTEIN A13
chr1	150419528	150419798	2.79	150419578	426	chr1	150419597	150431052	+	NM_015607	26097	CHROMOSOME 1 OPEN READING FRAME 77
chr1	150444110	150444400	3.24	150444400	427	chr1	150444272	150447377	+	NM_012437	23557	SNAP-ASSOCIATED PROTEIN
chr1	150513160	150513720	2.96	150513410	428	chr1	150513639	150559628	+	NM_023015	65123	CHROMOSOME 1 OPEN READING FRAME 60
chr1	150743941	150744251	3.06	150744001	429	chr1	150733226	150744116	-	NM_181715	200186	CREB REGULATED TRANSCRIPTION COACTIVATOR 2
chr1	150752744	150753504	2.89	150753416	430	chr1	150753469	150759905	+	NM_130898	148327	CAMP RESPONSIVE ELEMENT BINDING PROTEIN 3-LIKE 4
chr1	150752744	150753504	2.89	150753416	430	chr1	150744661	150753261	-	NM_014437	27173	SOLUTE CARRIER FAMILY 39 (ZINC TRANSPORTER), MEMBER 1
chr1	150763349	150763649	2.94	150763389	431	chr1	150759817	150763524	-	NM_006694	10899	JUMPING TRANSLOCATION BREAKPOINT
chr1	150776165	150776485	3.94	150776165	432	chr1	150776301	150777696	+	NM_001030	6232	RIBOSOMAL PROTEIN S27 (METALLOPANSTIMULIN 1)
chr1	150968535	150969075	2.66	150968895	433	chr1	150940852	150968798	-	NM_001043351	7170	TROPOMYOSIN 3
chr1	151058104	151058224	2.65	151058144	434	chr1	151058111	151061422	+	NM_001018837	10456	HCLS1 ASSOCIATED PROTEIN X-1
chr1	151344478	151345218	3.04	151344708	435	chr1	151334123	151344193	-	NM_017582	55585	UBIQUITIN-CONJUGATING ENZYME E2Q (PUTATIVE) 1
chr1	151393697	151394247	2.25	151393727	436	chr1	151367608	151393755	-	NM_001111	103	ADENOSINE DEAMINASE, RNA-SPECIFIC
chr1	151722375	151723355	2.55	151723195	437	chr1	151710281	151722557	-	NM_006556	10654	PHOSPHOMEVALONATE KINASE
chr1	151747132	151747542	3.71	151747262	438	chr1	151742575	151747331	-	NM_138300	90780	PYGOPUS HOMOLOG 2 (DROSOPHILA)
chr1	151759112	151760372	2.25	151759832	439	chr1	151760286	151764795	+	NM_001826	1163	CDC28 PROTEIN KINASE REGULATORY SUBUNIT 1B
chr1	151759112	151760372	2.25	151759832	439	chr1	151747847	151759913	-	NM_003029	6464	SHC (SRC HOMOLOGY 2 DOMAIN CONTAINING) TRANSFORMING PROTEIN 1
chr1	151768494	151768960	2.58	151768874	440	chr1	151768889	151778660	+	NM_025207	80308	FAD1, FLAVIN ADENINE DINUCLEOTIDE SYNTHETASE, HOMOLOG (YEAST)
chr1	151778549	151779289	2.05	151779289	441	chr1	151779134	151779863	+	NM_018655	55891	LENS EPITHELIAL PROTEIN
chr1	151912226	151913586	3.51	151913586	442	chr1	151913421	151920457	+	NM_004428	1942	EPHRIN-A1
chr1	151920593	151921543	2.92	151921413	443	chr1	151921398	151924400	+	NM_018845	55974	RECOMBINATION ACTIVATING GENE 1 ACTIVATING PROTEIN 1
chr1	151925650	151926181	2.29	151926120	444	chr1	151925441	151926069	-	NM_153741	54344	DOLICHYL-PHOSPHATE MANNOSYLTRANSFERASE POLYPEPTIDE 3
chr1	152038192	152038462	2.59	152038192	446	chr1	152030069	152038347	-	NM_006589	10712	CHROMOSOME 1 OPEN READING FRAME 2
chr1	152045123	152045463	3.24	152045343	447	chr1	152038842	152045268	-	NM_005698	10067	SECRETORY CARRIER MEMBRANE PROTEIN 3
chr1	152056209	152056549	3.11	152056259	448	chr1	152045732	152056354	-	NM_001291	1196	CDC-LIKE KINASE 2
chr1	152091422	152091942	3.46	152091422	449	chr1	152092649	152103529	+	NM_002004	2224	FARNESYL DIPHOSPHATE SYNTHASE (FARNESYL PYROPHOSPHATE SYNTHETASE, DIMETHYLALLYLTRANSTRANSFERASE, GERANYLTRANSTRANSFERASE)
chr1	152106805	152107615	2.99	152106805	451	chr1	152103324	152107011	-	NM_001039517	284618	CHROMOSOME 1 OPEN READING FRAME 104
chr1	152106805	152107615	2.99	152106805	451	chr1	152107440	152113976	+	NM_014328	23623	RUN AND SH3 DOMAIN CONTAINING 1
chr1	152345121	152346461	3.71	152346191	452	chr1	152118125	152345397	-	NM_018489	55870	ASH1 (ABSENT, SMALL, OR HOMEOTIC)-LIKE (DROSOPHILA)
chr1	152392638	152393478	2.8	152393248	453	chr1	152393079	152397830	+	NM_018116	55154	MISATO HOMOLOG 1 (DROSOPHILA)
chr1	152471051	152472301	3.96	152472031	454	chr1	152471946	152521390	+	NM_004632	7818	DEATH ASSOCIATED PROTEIN 3
chr1	152471051	152472301	3.96	152472031	454	chr1	152442318	152471864	-	NM_139118	55249	YY1 ASSOCIATED PROTEIN 1
chr1	152639900	152640190	2.88	152640090	456	chr1	152532582	152640045	-	NM_001037533	54856	GON-4-LIKE (C.ELEGANS)
chr1	152717118	152717978	3.4	152717358	457	chr1	152695908	152717261	-	NM_014949	22889	KIAA0907
chr1	152723318	152724668	2.41	152724308	458	chr1	152724552	152725697	+	NM_181885	339403	RELAXIN 3 RECEPTOR 2
chr1	152803639	152803819	3.68	152803819	459	chr1	152791912	152803831	-	NM_003145	6746	SIGNAL SEQUENCE RECEPTOR, BETA (TRANSLOCON-ASSOCIATED PROTEIN BETA)
chr1	152836944	152837844	3.32	152837052	460	chr1	152837677	152841372	+	NM_014017	28956	MITOGEN-ACTIVATED PROTEIN-BINDING PROTEIN-INTERACTING PROTEIN
chr1	152836944	152837844	3.32	152837052	460	chr1	152818165	152836589	-	NM_020131	56893	UBIQUILIN 4
chr1	152897395	152897705	3.56	152897705	461	chr1	152897570	152920729	+	NM_005572	4000	LAMIN A/C
chr1	152995777	152996047	2.29	152995807	462	chr1	152995856	153022904	+	NM_007221	11243	POLYAMINE-MODULATED FACTOR 1
chr1	153065514	153066132	3.67	153065962	463	chr1	153032087	153065689	-	NM_015327	23381	SMG-5 HOMOLOG, NONSENSE MEDIATED MRNA DECAY FACTOR (C. ELEGANS)
chr1	153065514	153066132	3.67	153065962	463	chr1	153065811	153075307	+	NM_032323	84283	TRANSMEMBRANE PROTEIN 79
chr1	153078361	153078571	2.73	153078511	464	chr1	153075557	153078522	-	NM_144580	112770	CHROMOSOME 1 OPEN READING FRAME 85
chr1	153120946	153121796	3.01	153121046	465	chr1	153091824	153121268	-	NM_001008800	7203	CHAPERONIN CONTAINING TCP1, SUBUNIT 3 (GAMMA)
chr1	153120946	153121796	3.01	153121046	465	chr1	153120177	153129856	+	NM_144627	128229	CHROMOSOME 1 OPEN READING FRAME 182
chr1	153151829	153152259	2.77	153152129	466	chr1	153152075	153168082	+	NM_020407	57127	RH FAMILY, B GLYCOPROTEIN
chr1	153374217	153374817	3.81	153374447	467	chr1	153374630	153377162	+	NM_144772	128240	APOLIPOPROTEIN A-I BINDING PROTEIN
chr1	153384231	153384491	4.21	153384301	468	chr1	153377354	153384343	-	NM_015590	54865	G PATCH DOMAIN CONTAINING 4
chr1	153423997	153424717	2.7	153424157	469	chr1	153424812	153436335	+	NM_198427	63827	BREVICAN
chr1	153460087	153460297	1.95	153460187	470	chr1	153451627	153460262	-	NM_006617	10763	NESTIN
chr1	153510705	153511893	3.45	153511033	471	chr1	153511350	153519816	+	NM_015997	51093	CHROMOSOME 1 OPEN READING FRAME 66
chr1	153510705	153511893	3.45	153511033	471	chr1	153505485	153510778	-	NM_030980	81875	INTERFERON STIMULATED EXONUCLEASE GENE 20KDA-LIKE 2
chr1	153523821	153524201	2.06	153523821	472	chr1	153520166	153523996	-	NM_024540	79590	MITOCHONDRIAL RIBOSOMAL PROTEIN L24
chr1	153534514	153535304	2.75	153535134	473	chr1	153524974	153534609	-	NM_004494	3068	HEPATOMA-DERIVED GROWTH FACTOR (HIGH-MOBILITY GROUP PROTEIN 1-LIKE)
chr1	153549381	153550511	1.79	153550461	474	chr1	153550346	153583677	+	NM_005973	5546	PAPILLARY RENAL CELL CARCINOMA (TRANSLOCATION-ASSOCIATED)
chr1	153921095	153921825	2.8	153921735	475	chr1	153916050	153921250	-	NM_005240	2117	ETS VARIANT GENE 3
chr1	156814706	156815046	1.94	156814796	476	chr1	156810534	156814856	-	NM_145167	93183	PHOSPHATIDYLINOSITOL GLYCAN, CLASS M
chr1	157045007	157045687	2.89	157045507	477	chr1	156998577	157045052	-	NM_015726	50717	WD REPEAT DOMAIN 42A
chr1	157067849	157068039	2.85	157068019	478	chr1	157059674	157068004	-	NM_002857	5824	PEROXISOMAL BIOGENESIS FACTOR 19
chr1	157125603	157126533	2.94	157126113	479	chr1	157072134	157126528	-	NM_004371	1314	COATOMER PROTEIN COMPLEX, SUBUNIT ALPHA
chr1	157125603	157126533	2.94	157126113	479	chr1	157126135	157141814	+	NM_015331	23385	NICASTRIN
chr1	157828795	157829245	2.95	157829195	480	chr1	157822114	157828830	-	NM_007122	7391	UPSTREAM TRANSCRIPTION FACTOR 1
chr1	157900465	157901075	3.05	157900965	481	chr1	157900963	157903930	+	NM_005600	4817	NITRILASE 1
chr1	157900465	157901075	3.05	157900965	481	chr1	157883419	157900939	-	NM_012394	5202	PREFOLDIN SUBUNIT 2
chr1	157915279	157916099	2.93	157915439	482	chr1	157903843	157915329	-	NM_001039712	9191	DEATH EFFECTOR DOMAIN CONTAINING
chr1	157936616	157936796	2.45	157936796	483	chr1	157936621	157941718	+	NM_016406	51506	UBIQUITIN-FOLD MODIFIER CONJUGATING ENZYME 1
chr1	157948831	157949411	2.54	157949131	484	chr1	157949266	157954083	+	NM_000309	5498	PROTOPORPHYRINOGEN OXIDASE
chr1	157960212	157960812	3.62	157960542	485	chr1	157954173	157960387	-	NM_003779	8703	UDP-GAL:BETAGLCNAC BETA 1,4- GALACTOSYLTRANSFERASE, POLYPEPTIDE 3
chr1	158006366	158007026	4.34	158006456	486	chr1	158005155	158006491	-	NM_001643	336	APOLIPOPROTEIN A-II
chr1	158008060	158008720	2.98	158008630	487	chr1	158008905	158013478	+	NM_032174	84134	TRANSLOCASE OF OUTER MITOCHONDRIAL MEMBRANE 40 HOMOLOG-LIKE (YEAST)
chr1	158097038	158097418	2.78	158097038	488	chr1	158097238	158147606	+	NM_001035511	6391	SUCCINATE DEHYDROGENASE COMPLEX, SUBUNIT C, INTEGRAL MEMBRANE PROTEIN, 15KDA
chr1	158451092	158451362	2.79	158451272	489	chr1	158451238	158458609	+	NM_007240	11266	DUAL SPECIFICITY PHOSPHATASE 12
chr1	158467672	158467922	2.71	158467722	490	chr1	158467741	158660509	+	NM_007348	22926	ACTIVATING TRANSCRIPTION FACTOR 6
chr1	159199167	159199487	3.18	159199417	491	chr1	159199312	159225502	+	NM_175866	127933	U2AF HOMOLOGY MOTIF (UHM) KINASE 1
chr1	159262455	159263045	2.85	159262815	492	chr1	159262980	159301284	+	NM_003115	6675	UDP-N-ACTEYLGLUCOSAMINE PYROPHOSPHORYLASE 1
chr1	159491674	159492314	3.01	159491994	493	chr1	159492153	159514265	+	NM_016371	51478	HYDROXYSTEROID (17-BETA) DEHYDROGENASE 7
chr1	160023157	160023507	2.05	160023177	494	chr1	160023380	160057211	+	NM_031423	83540	CELL DIVISION CYCLE ASSOCIATED 1
chr1	162331642	162332282	2.61	162332282	495	chr1	162332107	162356511	+	NM_004528	4259	MICROSOMAL GLUTATHIONE S-TRANSFERASE 3
chr1	162399279	162399569	2.16	162399279	496	chr1	162363106	162399558	-	NM_000696	223	ALDEHYDE DEHYDROGENASE 9 FAMILY, MEMBER A1
chr1	162469577	162470207	4.76	162470167	497	chr1	162428165	162469746	-	NM_019026	54499	TRANSMEMBRANE AND COILED-COIL DOMAINS 1
chr1	163539906	163540446	2.46	163540226	498	chr1	163540381	163555367	+	NM_017542	57645	POGO TRANSPOSABLE ELEMENT WITH KRAB DOMAIN
chr1	163576972	163577162	2.68	163577032	499	chr1	163557404	163577137	-	NM_053053	117143	TRANSCRIPTIONAL ADAPTOR 1 (HFI1 HOMOLOG, YEAST)-LIKE
chr1	163921125	163921565	2.52	163921285	500	chr1	163921800	164116975	+	NM_002697	5451	POU DOMAIN, CLASS 2, TRANSCRIPTION FACTOR 1
chr1	164636438	164638006	3.4	164637718	501	chr1	164618968	164636891	-	NM_015415	25874	BRAIN PROTEIN 44
chr1	164636438	164638006	3.4	164637718	501	chr1	164637565	164776737	+	NM_001017977	55827	IQ MOTIF AND WD REPEATS 1
chr1	164879582	164880032	2.84	164880032	502	chr1	164879828	164893290	+	NM_001031800	261726	TIP41, TOR SIGNALLING PATHWAY REGULATOR-LIKE (S. CEREVISIAE)
chr1	164926598	164927058	2.82	164926628	503	chr1	164926903	164944035	+	NM_199344	375035	SFT2 DOMAIN CONTAINING 2
chr1	165806329	165807719	3.91	165807249	504	chr1	165807604	165833618	+	NM_001001787	481	ATPASE, NA+/K+ TRANSPORTING, BETA 1 POLYPEPTIDE
chr1	166068779	166069299	1.76	166069299	505	chr1	166068851	166097436	+	NM_003666	8548	BASIC LEUCINE ZIPPER NUCLEAR FACTOR 1 (JEM-1)
chr1	166068779	166069299	1.76	166069299	505	chr1	165833428	166068844	-	NM_013330	29922	NON-METASTATIC CELLS 7, PROTEIN EXPRESSED IN (NUCLEOSIDE-DIPHOSPHATE KINASE)
chr1	166186232	166187467	3.4	166186842	506	chr1	166164825	166186899	-	NM_006996	10560	SOLUTE CARRIER FAMILY 19 (THIAMINE TRANSPORTER), MEMBER 2
chr1	166287214	166287884	2.68	166287274	507	chr1	166212849	166287427	-	NM_000130	2153	COAGULATION FACTOR V (PROACCELERIN, LABILE FACTOR)
chr1	166495362	166496112	2.94	166495642	508	chr1	166496207	166553885	+	NM_018186	55732	CHROMOSOME 1 OPEN READING FRAME 112
chr1	166495362	166496112	2.94	166495642	508	chr1	166493332	166495689	-	NM_033418	92342	CHROMOSOME 1 OPEN READING FRAME 156
chr1	166594560	166595210	3.25	166594690	509	chr1	166553888	166594695	-	NM_020423	57147	SCY1-LIKE 3 (S. CEREVISIAE)
chr1	167232532	167233022	2.57	167232802	510	chr1	167232927	167254242	+	NM_152281	92344	SCY1-LIKE 1 BINDING PROTEIN 1
chr1	168186018	168186498	2.97	168186398	511	chr1	168186323	168294306	+	NM_015172	23215	BAT2 DOMAIN CONTAINING 1
chr1	168442696	168443246	3.08	168442936	512	chr1	168403816	168442871	-	NM_003762	8674	VESICLE-ASSOCIATED MEMBRANE PROTEIN 4
chr1	168481827	168482587	3.14	168482337	513	chr1	168482417	168498512	+	NM_001007239	51603	KIAA0859 PROTEIN
chr1	169144705	169145015	1.99	169144805	514	chr1	169142254	169144887	-	NM_002642	5279	PHOSPHATIDYLINOSITOL GLYCAN, CLASS C
chr1	169232980	169233320	2.26	169232980	515	chr1	169233145	169312628	+	NM_016227	51430	CHROMOSOME 1 OPEN READING FRAME 9
chr1	170177587	170178317	3.31	170178257	516	chr1	170178142	170189603	+	NM_004905	9588	PEROXIREDOXIN 6
chr1	170415661	170415911	2.32	170415691	517	chr1	170415736	170487495	+	NM_014458	27252	KELCH-LIKE 20 (DROSOPHILA)
chr1	170524942	170525992	2.74	170525739	518	chr1	170525614	170559339	+	NM_018122	55157	ASPARTYL-TRNA SYNTHETASE 2 (MITOCHONDRIAL)
chr1	170524942	170525992	2.74	170525739	518	chr1	170500674	170525116	-	NM_033319	91687	CHROMOSOME 1 OPEN READING FRAME 155
chr1	170567951	170568991	4.05	170568841	519	chr1	170569188	170574433	+	NM_032522	84614	ZINC FINGER AND BTB DOMAIN CONTAINING 37
chr1	171699651	171701011	3.73	171700371	520	chr1	171700227	171712820	+	NM_001007214	27101	CALCYCLIN BINDING PROTEIN
chr1	171724053	171724713	2.9	171724153	521	chr1	171714784	171724218	-	NM_022100	63931	MITOCHONDRIAL RIBOSOMAL PROTEIN S14
chr1	172907872	172908592	3.37	172907982	522	chr1	172645624	172908027	-	NM_001001740	64326	RING FINGER AND WD REPEAT DOMAIN 2
chr1	175242602	175243392	2.52	175243392	523	chr1	175243587	175249681	+	NM_207467	400798	FLJ35530 PROTEIN
chr1	175425561	175426111	2.63	175426111	524	chr1	175426035	175580580	+	NM_018037	55103	RAL GEF WITH PH DOMAIN AND SH3 BINDING MOTIF 2
chr1	175782574	175783014	2.61	175782744	526	chr1	175782768	175796784	+	NM_022371	64222	TORSIN FAMILY 3, MEMBER A
chr1	175994378	175994848	2.6	175994538	527	chr1	175994673	176056109	+	NM_003101	6646	STEROL O-ACYLTRANSFERASE (ACYL-COENZYME A: CHOLESTEROL ACYLTRANSFERASE) 1
chr1	176066566	176066886	2.04	176066886	528	chr1	176066771	176255525	+	NM_144696	126859	CHROMOSOME 1 OPEN READING FRAME 125
chr1	176578506	176578756	2.91	176578546	529	chr1	176545610	176578591	-	NM_145034	163590	TORSIN A INTERACTING PROTEIN 2
chr1	176582751	176583952	3.02	176583782	530	chr1	176583076	176620868	+	NM_015602	26092	TORSIN A INTERACTING PROTEIN 1
chr1	176655295	176655905	2.95	176655515	531	chr1	176655564	176815671	+	NM_014810	9857	CENTROSOMAL PROTEIN 350KDA
chr1	176855039	176855799	2.27	176855099	532	chr1	176855624	176898824	+	NM_001004128	5768	QUIESCIN Q6
chr1	177203021	177204021	3.15	177203181	533	chr1	176989022	177203136	-	NM_032360	84320	ACYL-COENZYME A BINDING DOMAIN CONTAINING 6
chr1	177332694	177333004	2.38	177332774	534	chr1	177332829	177587136	+	NM_004736	9213	XENOTROPIC AND POLYTROPIC RETROVIRUS RECEPTOR
chr1	177723462	177723792	3.14	177723652	535	chr1	177673835	177723703	-	NM_005819	10228	SYNTAXIN 6
chr1	177789069	177789459	4	177789439	536	chr1	177789294	177791629	+	NM_016545	51278	IMMEDIATE EARLY RESPONSE 5
chr1	179539892	179540202	3.97	179540152	537	chr1	179540107	179588539	+	NM_001357	1660	DEAH (ASP-GLU-ALA-HIS) BOX POLYPEPTIDE 9
chr1	179723524	179723784	2.34	179723629	538	chr1	179724209	179846383	+	NM_002293	3915	LAMININ, GAMMA 1 (FORMERLY LAMB2)
chr1	180172025	180173552	2.86	180173442	539	chr1	180173290	180254982	+	NM_014837	9887	SMG-7 HOMOLOG, NONSENSE MEDIATED MRNA DECAY FACTOR (C. ELEGANS)
chr1	180336211	180336581	2.99	180336577	540	chr1	180326990	180336642	-	NM_005717	10092	ACTIN RELATED PROTEIN 2/3 COMPLEX, SUBUNIT 5, 16KDA
chr1	180336211	180336581	2.99	180336577	540	chr1	180336864	180629322	+	NM_015149	23179	RAL GUANINE NUCLEOTIDE DISSOCIATION STIMULATOR-LIKE 1
chr1	180752112	180752642	3.3	180752552	541	chr1	180752502	180774998	+	NM_052965	116461	CHROMOSOME 1 OPEN READING FRAME 19
chr1	181455186	181456196	2.81	181455376	542	chr1	181391294	181455361	-	NM_025191	80267	DKFZP434N126 PROTEIN
chr1	181857202	181858515	3.42	181857755	543	chr1	181818893	181857740	-	NM_030934	81627	CHROMOSOME 1 OPEN READING FRAME 25
chr1	181857202	181858515	3.42	181857755	543	chr1	181857947	181992475	+	NM_017673	54823	CHROMOSOME 1 OPEN READING FRAME 26
chr1	182017943	182018543	3.25	182018003	544	chr1	181997177	182018118	-	NM_006469	10625	INFLUENZA VIRUS NS1A BINDING PROTEIN
chr1	183075708	183076899	3.02	183076728	545	chr1	183076657	183122159	+	NM_017847	54953	CHROMOSOME 1 OPEN READING FRAME 27
chr1	183075708	183076899	3.02	183076728	545	chr1	183012444	183076114	-	NM_003292	7175	TRANSLOCATED PROMOTER REGION (TO ACTIVATED MET ONCOGENE)
chr1	189759795	189760913	2.74	189760605	546	chr1	189760613	189787100	+	NM_004600	6738	TROVE DOMAIN FAMILY, MEMBER 2
chr1	189759795	189760913	2.74	189760605	546	chr1	189716556	189760178	-	NM_015984	51377	UBIQUITIN CARBOXYL-TERMINAL HYDROLASE L5
chr1	189822622	189822792	2.12	189822642	547	chr1	189822817	189952713	+	NM_024529	79577	CELL DIVISION CYCLE 73, PAF1/RNA POLYMERASE II COMPLEX COMPONENT, HOMOLOG (S. CEREVISIAE)
chr1	193901943	193902563	3.01	193901943	548	chr1	193854470	193901329	-	NM_194314	360023	HYPOTHETICAL PROTEIN FLJ36199
chr1	197110658	197111208	2.59	197110828	549	chr1	197107083	197110823	-	NM_012482	23528	ZINC FINGER PROTEIN 281
chr1	197370517	197371267	3.84	197370557	550	chr1	197324699	197370692	-	NM_031306	83479	DEAD (ASP-GLU-ALA-ASP) BOX POLYPEPTIDE 59
chr1	197591890	197592300	2.3	197592030	551	chr1	197592325	197616520	+	NM_018265	55765	CHROMOSOME 1 OPEN READING FRAME 106
chr1	198100241	198100671	2.37	198100341	552	chr1	198081624	198100326	-	NM_005558	3898	LADININ 1
chr1	198169861	198170311	3.53	198169951	553	chr1	198166279	198169956	-	NM_012396	23612	PLECKSTRIN HOMOLOGY-LIKE DOMAIN, FAMILY A, MEMBER 3
chr1	198207942	198208158	1.61	198208018	554	chr1	198184316	198207907	-	NM_004078	1465	CYSTEINE AND GLYCINE-RICH PROTEIN 1
chr1	198656009	198656479	3.41	198656479	555	chr1	198656304	198671444	+	NM_006335	10440	TRANSLOCASE OF INNER MITOCHONDRIAL MEMBRANE 17 HOMOLOG A (YEAST)
chr1	199042586	199042816	2.37	199042726	556	chr1	199032442	199042734	-	NM_014176	29089	UBIQUITIN-CONJUGATING ENZYME E2T (PUTATIVE)
chr1	199049397	199049637	2.13	199049637	557	chr1	199049492	199289354	+	NM_002481	4660	PROTEIN PHOSPHATASE 1, REGULATORY (INHIBITOR) SUBUNIT 12B
chr1	199589745	199590265	3.64	199589915	558	chr1	199579742	199589920	-	NM_002871	5877	RAB INTERACTING FACTOR
chr1	199627873	199628153	3.65	199627873	559	chr1	199591886	199628028	-	NM_021633	59349	KELCH-LIKE 12 (DROSOPHILA)
chr1	199707815	199708175	3.62	199708075	560	chr1	199708190	199724854	+	NM_138391	92703	CHROMOSOME 1 OPEN READING FRAME 37
chr1	200005835	200006495	3.91	200006335	561	chr1	200006320	200010384	+	NM_006763	7832	BTG FAMILY, MEMBER 2
chr1	200562184	200562544	2.63	200562384	562	chr1	200562396	200571935	+	NM_003094	6635	SMALL NUCLEAR RIBONUCLEOPROTEIN POLYPEPTIDE E
chr1	200773917	200774077	3.53	200773917	563	chr1	200773902	200828526	+	NM_005686	9580	SRY (SEX DETERMINING REGION Y)-BOX 13
chr1	200914732	200915092	2.33	200914732	564	chr1	200898944	200914877	-	NM_198447	127845	GOLGI TRANSPORT 1 HOMOLOG A (S. CEREVISIAE)
chr1	201112411	201112981	3.16	201112581	565	chr1	201104177	201112576	-	NM_032833	84919	PROTEIN PHOSPHATASE 1, REGULATORY (INHIBITOR) SUBUNIT 15B
chr1	201217035	201217365	3.59	201217295	566	chr1	201217167	201251383	+	NM_002393	4194	MDM4, TRANSFORMED 3T3 CELL DOUBLE MINUTE 4, P53 BINDING PROTEIN (MOUSE)
chr1	201822665	201822945	3.48	201822745	567	chr1	201787635	201822788	-	NM_005057	5929	RETINOBLASTOMA BINDING PROTEIN 5
chr1	201912202	201912682	3.02	201912202	568	chr1	201843289	201912347	-	NM_015375	25778	RECEPTOR INTERACTING PROTEIN KINASE 5
chr1	202022365	202022605	2.28	202022405	569	chr1	202002849	202022540	-	NM_030952	81788	NUAK FAMILY, SNF1-LIKE KINASE, 2
chr1	202450649	202451399	3.21	202450769	570	chr1	202418765	202450950	-	NM_022731	64710	NUCLEAR CASEIN KINASE AND CYCLIN-DEPENDENT KINASE SUBSTRATE 1
chr1	203174057	203174417	3.55	203174157	571	chr1	203153371	203174299	-	NM_006893	1939	LIGATIN
chr1	203197040	203197380	1.95	203197380	572	chr1	203197275	203210936	+	NM_001004023	8444	DUAL-SPECIFICITY TYROSINE-(Y)-PHOSPHORYLATION REGULATED KINASE 3
chr1	203612573	203615229	3.06	203615019	573	chr1	203615014	203639556	+	NM_006212	5208	6-PHOSPHOFRUCTO-2-KINASE/FRUCTOSE-2,6-BIPHOSPHATASE 2
chr1	204313582	204313942	2.71	204313942	574	chr1	204313796	204357252	+	NM_002389	4179	CD46 ANTIGEN, COMPLEMENT REGULATORY PROTEIN
chr1	206346130	206346400	2.66	206346250	575	chr1	206344056	206346285	-	NM_152485	148304	CHROMOSOME 1 OPEN READING FRAME 74
chr1	206389469	206389949	2.52	206389689	576	chr1	206389727	206419303	+	NM_014388	27042	CHROMOSOME 1 OPEN READING FRAME 107
chr1	207820445	207821415	3.2	207821135	577	chr1	207821720	207877972	+	NM_018254	55758	REST COREPRESSOR 3
chr1	207944210	207944710	3.38	207944560	578	chr1	207944491	207960375	+	NM_032705	84791	CHROMOSOME 1 OPEN READING FRAME 97
chr1	208140759	208141559	3.63	208140759	579	chr1	208136777	208140494	-	NM_021194	7779	SOLUTE CARRIER FAMILY 30 (ZINC TRANSPORTER), MEMBER 1
chr1	208596860	208597340	3.45	208597180	580	chr1	208503092	208597279	-	NM_015434	25896	CHROMOSOME 1 OPEN READING FRAME 73
chr1	208596860	208597340	3.45	208597180	580	chr1	208597525	208666581	+	NM_016448	51514	DENTICLELESS HOMOLOG (DROSOPHILA)
chr1	208846228	208847448	3.04	208846498	581	chr1	208847273	208923599	+	NM_006243	5525	PROTEIN PHOSPHATASE 2, REGULATORY SUBUNIT B (B56), ALPHA ISOFORM
chr1	208976457	208976667	3	208976497	582	chr1	208925667	208976632	-	NM_018252	55248	CHROMOSOME 1 OPEN READING FRAME 75
chr1	209170092	209170682	3.64	209170602	583	chr1	209170388	209182509	+	NM_004024	467	ACTIVATING TRANSCRIPTION FACTOR 3
chr1	209353344	209354054	3.05	209353564	584	chr1	209287890	209353534	-	NM_001042549	25936	CHROMOSOME 1 OPEN READING FRAME 48
chr1	209353344	209354054	3.05	209353564	584	chr1	209353579	209378362	+	NM_001042552	128387	TATD DNASE DOMAIN CONTAINING 3
chr1	209419539	209420329	3.03	209420039	585	chr1	209419991	209457149	+	NM_014053	28982	FELINE LEUKEMIA VIRUS SUBGROUP C CELLULAR RECEPTOR
chr1	209577387	209577647	2.76	209577507	586	chr1	209553919	209577563	-	NM_144567	90806	ANGEL HOMOLOG 2 (DROSOPHILA)
chr1	209612746	209613016	2.21	209613016	587	chr1	209612991	209835202	+	NM_012424	26750	RIBOSOMAL PROTEIN S6 KINASE, 52KDA, POLYPEPTIDE 1
chr1	210549409	210550059	3.74	210549769	588	chr1	210550254	210598155	+	NM_002763	5629	PROSPERO-RELATED HOMEOBOX 1
chr1	210842253	210842663	2.17	210842503	589	chr1	210842970	210898868	+	NM_020197	56950	SET AND MYND DOMAIN CONTAINING 2
chr1	212128734	212129214	2.86	212128844	590	chr1	212129129	212183542	+	NM_016121	51133	POTASSIUM CHANNEL TETRAMERISATION DOMAIN CONTAINING 3
chr1	214192594	214193083	3.25	214192763	591	chr1	213992228	214192804	-	NM_018040	55105	G PATCH DOMAIN CONTAINING 2
chr1	214192594	214193083	3.25	214192763	591	chr1	214193089	214428879	+	NM_138796	128153	HYPOTHETICAL PROTEIN BC014608
chr1	214846751	214847151	2.97	214847031	592	chr1	214847046	214893311	+	NM_016052	51018	CGI-115 PROTEIN
chr1	215735412	215735792	2.93	215735622	593	chr1	215735617	215773553	+	NM_138794	127018	LYSOPHOSPHOLIPASE-LIKE 1
chr1	216651414	216651634	2.84	216651434	594	chr1	216619220	216651586	-	NM_006085	10380	3'(2'), 5'-BISPHOSPHATE NUCLEOTIDASE 1
chr1	216833972	216834542	3.45	216834192	595	chr1	216712121	216834147	-	NM_012414	25782	RAB3 GTPASE ACTIVATING PROTEIN SUBUNIT 2 (NON-CATALYTIC)
chr1	217309825	217310225	2.76	217310095	596	chr1	217310070	217345989	+	NM_017898	54996	MOCO SULPHURASE C-TERMINAL DOMAIN CONTAINING 2
chr1	217348041	217348641	3.24	217348551	597	chr1	217348665	217376124	+	NM_022746	64757	MOCO SULPHURASE C-TERMINAL DOMAIN CONTAINING 1
chr1	218303691	218304751	2.45	218304191	598	chr1	218263160	218303856	-	NM_007207	11221	DUAL SPECIFICITY PHOSPHATASE 10
chr1	219151475	219152025	3	219151845	599	chr1	219120060	219151650	-	NM_005681	9015	TATA BOX BINDING PROTEIN (TBP)-ASSOCIATED FACTOR, RNA POLYMERASE I, A, 48KDA
chr1	219273865	219275336	2.67	219274225	600	chr1	219230222	219274211	-	NM_022831	64853	CHROMOSOME 1 OPEN READING FRAME 80
chr1	220340639	220340989	3.11	220340719	601	chr1	220274330	220340409	-	NM_001031685	7159	TUMOR PROTEIN P53 BINDING PROTEIN, 2
chr1	220608357	220608947	3.4	220608627	602	chr1	220608547	220653981	+	NM_015176	23219	F-BOX PROTEIN 28
chr1	220677487	220677827	2.92	220677807	603	chr1	220677662	220687875	+	NM_003676	8560	DEGENERATIVE SPERMATOCYTE HOMOLOG 1, LIPID DESATURASE (DROSOPHILA)
chr1	220824474	220825004	2.08	220825004	604	chr1	220721771	220824607	-	NM_002533	4931	NUCLEAR VCP-LIKE
chr1	221922414	221923044	2.8	221922734	606	chr1	221895939	221922519	-	NM_002296	3930	LAMIN B RECEPTOR
chr1	222272005	222272445	2.53	222272135	607	chr1	222272265	222284895	+	NM_003133	6726	SIGNAL RECOGNITION PARTICLE 9KDA
chr1	222376668	222377538	2.19	222376888	608	chr1	222339974	222376783	-	NM_014698	9725	TRANSMEMBRANE PROTEIN 63A
chr1	222418545	222419135	2.95	222418545	609	chr1	222414315	222418700	-	NM_013328	29920	PYRROLINE-5-CARBOXYLATE REDUCTASE FAMILY, MEMBER 2
chr1	222493632	222494382	3.01	222493672	610	chr1	222477142	222493767	-	NM_152608	163859	CHROMOSOME 1 OPEN READING FRAME 55
chr1	222681061	222681311	3.69	222681081	611	chr1	222639116	222681158	-	NM_022735	64746	ACYL-COENZYME A BINDING DOMAIN CONTAINING 3
chr1	222902351	222902541	3.02	222902401	612	chr1	222855240	222902526	-	NM_001618	142	POLY (ADP-RIBOSE) POLYMERASE FAMILY, MEMBER 1
chr1	223433818	223434868	3.47	223434418	613	chr1	223434672	223481983	+	NM_020247	56997	CHAPERONE, ABC1 ACTIVITY OF BC1 COMPLEX LIKE (S. POMBE)
chr1	224229156	224229996	3.36	224229686	614	chr1	224229431	224275661	+	NM_053052	116841	CHROMOSOME 1 OPEN READING FRAME 142
chr1	224229156	224229996	3.36	224229686	614	chr1	224225669	224229847	-	NM_023007	65094	JUMONJI DOMAIN CONTAINING 4
chr1	224603584	224603944	3.07	224603664	616	chr1	224601115	224603739	-	NM_181441	128308	MITOCHONDRIAL RIBOSOMAL PROTEIN L55
chr1	225950648	225951148	2.84	225951148	618	chr1	225883778	225950823	-	NM_018230	55746	NUCLEOPORIN 133KDA
chr1	226001452	226001772	2.48	226001772	619	chr1	225959064	226001177	-	NM_012089	23456	ATP-BINDING CASSETTE, SUB-FAMILY B (MDR/TAP), MEMBER 10
chr1	227156427	227156887	3.29	227156427	620	chr1	227145005	227156676	-	NM_000029	183	ANGIOTENSINOGEN (SERPIN PEPTIDASE INHIBITOR, CLADE A, MEMBER 8)
chr1	227421332	227421814	2.61	227421504	621	chr1	227421557	227443206	+	NM_022786	64801	ARV1 HOMOLOG (YEAST)
chr1	227421332	227421814	2.61	227421504	621	chr1	227348724	227421319	-	NM_024525	79573	TETRATRICOPEPTIDE REPEAT DOMAIN 13
chr1	227683281	227683933	3.2	227683711	622	chr1	227666244	227683659	-	NM_152379	128061	CHROMOSOME 1 OPEN READING FRAME 131
chr1	227683281	227683933	3.2	227683711	622	chr1	227683716	227720268	+	NM_014236	8443	GLYCERONEPHOSPHATE O-ACYLTRANSFERASE
chr1	227780353	227780793	2.08	227780353	623	chr1	227780416	227796723	+	NM_001010984	83932	CHROMOSOME 1 OPEN READING FRAME 124
chr1	227780353	227780793	2.08	227780353	623	chr1	227775217	227780313	-	NM_175876	149371	EXOCYST COMPLEX COMPONENT 8
chr1	229392939	229393099	2.68	229393099	624	chr1	229393104	229420954	+	NM_032324	84284	CHROMOSOME 1 OPEN READING FRAME 57
chr1	230815752	230816272	2.95	230816272	625	chr1	230816163	230826525	+	NM_001012985	388753	CHROMOSOME 1 OPEN READING FRAME 31
chr1	230921469	230921869	2.75	230921559	626	chr1	230833795	230921584	-	NM_005646	6894	TAR (HIV-1) RNA BINDING PROTEIN 1
chr1	231050275	231051939	2.85	231051931	627	chr1	231046749	231052006	-	NM_001077397	359948	INTERFERON REGULATORY FACTOR 2 BINDING PROTEIN 2
chr1	231517706	231518226	2.77	231518116	629	chr1	231488265	231517871	-	NM_015014	23029	RNA BINDING MOTIF PROTEIN 34
chr1	231617997	231618487	3.43	231618137	630	chr1	231598700	231618172	-	NM_014765	9804	TRANSLOCASE OF OUTER MITOCHONDRIAL MEMBRANE 20 HOMOLOG (YEAST)
chr1	231817440	231818516	3.35	231817516	632	chr1	231656251	231817573	-	NM_031371	51742	AT RICH INTERACTIVE DOMAIN 4B (RBP1- LIKE)
chr1	231817440	231818516	3.35	231817516	632	chr1	231817793	231833883	+	NM_001037277	9453	GERANYLGERANYL DIPHOSPHATE SYNTHASE 1
chr1	231856416	231856986	3.15	231856726	633	chr1	231856768	231938321	+	NM_003193	6905	TUBULIN-SPECIFIC CHAPERONE E
chr1	231993687	231994567	3.58	231994117	634	chr1	231939287	231993822	-	NM_152490	148789	UDP-GALNAC:BETAGLCNAC BETA 1,3-GALACTOSAMINYLTRANSFERASE, POLYPEPTIDE 2
chr1	232139920	232140510	2.92	232139930	635	chr1	232040173	232140095	-	NM_004485	2786	GUANINE NUCLEOTIDE BINDING PROTEIN (G PROTEIN), GAMMA 4
chr1	232356436	232356896	2.19	232356646	636	chr1	232150388	232356261	-	NM_000081	1130	LYSOSOMAL TRAFFICKING REGULATOR
chr1	232554317	232554987	3	232554437	637	chr1	232465181	232554522	-	NM_002508	4811	NIDOGEN 1
chr1	233013696	233013896	1.98	233013896	638	chr1	233013117	233039037	+	NM_201544	3964	LECTIN, GALACTOSIDE-BINDING, SOLUBLE, 8 (GALECTIN 8)
chr1	233093654	233094084	2.74	233093904	639	chr1	233040011	233093855	-	NM_018072	55127	HEAT REPEAT CONTAINING 1
chr1	233284375	233284815	2.83	233284565	640	chr1	233284758	233390001	+	NM_000254	4548	5-METHYLTETRAHYDROFOLATE-HOMOCYSTEINE METHYLTRANSFERASE
chr1	238008930	238009340	3.24	238008930	641	chr1	237986946	238009095	-	NM_000143	2271	FUMARATE HYDRATASE
chr1	238337310	238337520	2.5	238337310	642	chr1	238337575	238379088	+	NM_003686	9156	EXONUCLEASE 1
chr1	239744371	239745581	2.77	239745521	643	chr1	239613771	239744749	-	NM_014812	9859	CENTROSOMAL PROTEIN 170KDA
chr1	239744371	239745581	2.77	239745521	643	chr1	239745360	239989433	+	NM_006642	10806	SEROLOGICALLY DEFINED COLON CANCER ANTIGEN 8
chr1	241141959	241142613	2.52	241142613	644	chr1	241142392	241198373	+	NM_016076	51029	CHROMOSOME 1 OPEN READING FRAME 121
chr1	241323788	241325168	3.68	241324788	645	chr1	241324679	241334398	+	NM_198076	116228	FAMILY WITH SEQUENCE SIMILARITY 36, MEMBER A
chr1	241353453	241354533	3.95	241353793	646	chr1	241339642	241353868	-	NM_004501	3192	HETEROGENEOUS NUCLEAR RIBONUCLEOPROTEIN U (SCAFFOLD ATTACHMENT FACTOR A)
chr1	241459107	241460716	3.56	241460476	647	chr1	241459732	241577179	+	NM_032328	84288	EF-HAND CALCIUM BINDING DOMAIN 2
chr1	243055261	243056059	2.71	243055919	649	chr1	243055846	243156467	+	NM_152609	163882	CHROMOSOME 1 OPEN READING FRAME 71
chr1	243055261	243056059	2.71	243055919	649	chr1	243029908	243055604	-	NM_022366	64216	TRANSCRIPTION FACTOR B2, MITOCHONDRIAL
chr1	243213670	243213820	2.17	243213820	650	chr1	243213418	243257478	+	NM_016002	51097	SACCHAROPINE DEHYDROGENASE (PUTATIVE)
chr1	245330120	245330750	2.81	245330330	652	chr1	245314401	245329905	-	NM_030645	80851	SH3-BINDING DOMAIN PROTEIN 5-LIKE
chr1	245341515	245342395	2.95	245342285	653	chr1	245342280	245353464	+	NM_024836	79894	ZINC FINGER PROTEIN 672
chr1	245363018	245363208	3.34	245363138	654	chr1	245353955	245363022	-	NM_017865	55657	ZINC FINGER PROTEIN 692
chr1	245409939	245410379	3.8	245410229	655	chr1	245410192	245423095	+	NM_001017434	267002	PIGGYBAC TRANSPOSABLE ELEMENT DERIVED 2
chr1_random	126627	126837	2.78	126727	656	chr1_random	126731	132884	+	NM_020141	56900	CHROMOSOME 1 OPEN READING FRAME 119
chr1_random	384270	384920	3.03	384740	658	chr1_random	384701	386172	+	NM_017900	54998	AURORA KINASE A INTERACTING PROTEIN 1
chr1_random	872151	872551	2.07	872307	659	chr1_random	873196	889888	+	NM_207418	653573	SIMILAR TO FAMILY WITH SEQUENCE SIMILARITY 72, MEMBER A
chr1_random	1249038	1249508	3.61	1249448	660	chr1_random	1249333	1264546	+	NM_080875	142678	MINDBOMB HOMOLOG 2 (DROSOPHILA)
chr1_random	1354148	1354598	2.52	1354498	661	chr1_random	1269666	1354273	-	NM_001787	984	CELL DIVISION CYCLE 2-LIKE 1 (PITSLRE PROTEINS)
chr1_random	2277130	2278601	2.55	2277491	664	chr1_random	2277565	2297770	+	NM_144695	148362	CHROMOSOME 1 OPEN READING FRAME 58
chr1_random	3521927	3522557	3.72	3521997	666	chr1_random	3508227	3522102	-	NM_006625	10772	FUS INTERACTING PROTEIN (SERINE/ARGININE-RICH) 1
chr10	1024121	1024606	2.82	1024376	667	chr10	1024348	1053704	+	NM_012341	23560	GTP BINDING PROTEIN 4
chr10	1084202	1085926	4.42	1084702	668	chr10	1075965	1085061	-	NM_004508	3422	ISOPENTENYL-DIPHOSPHATE DELTA ISOMERASE 1
chr10	3817220	3818660	3.61	3817660	669	chr10	3808188	3817455	-	NM_001008490	1316	KRUPPEL-LIKE FACTOR 6
chr10	4995552	4995792	2.71	4995662	670	chr10	4995453	5010157	+	NM_001353	1645	ALDO-KETO REDUCTASE FAMILY 1, MEMBER C1 (DIHYDRODIOL DEHYDROGENASE 1; 20-ALPHA (3-ALPHA)-HYDROXYSTEROID DEHYDROGENASE)
chr10	5478417	5478757	3.59	5478677	671	chr10	5478545	5490424	+	NM_005863	10276	NEUROEPITHELIAL CELL TRANSFORMING GENE 1
chr10	5895204	5896074	3.43	5895204	672	chr10	5847192	5895379	-	NM_001494	2665	GDP DISSOCIATION INHIBITOR 2
chr10	7869778	7870728	3.59	7870248	673	chr10	7870098	7889761	+	NM_001001973	509	ATP SYNTHASE, H+ TRANSPORTING, MITOCHONDRIAL F1 COMPLEX, GAMMA POLYPEPTIDE 1
chr10	7869778	7870728	3.59	7870248	673	chr10	7837373	7869950	-	NM_012311	22944	KIN, ANTIGENIC DETERMINANT OF RECA PROTEIN HOMOLOG (MOUSE)
chr10	12150571	12151151	2.76	12150971	675	chr10	12150976	12205229	+	NM_018706	55526	DEHYDROGENASE E1 AND TRANSKETOLASE DOMAIN CONTAINING 1
chr10	12211263	12211813	3.43	12211393	676	chr10	12211703	12246832	+	NM_018144	55176	SEC61 ALPHA 2 SUBUNIT (S. CEREVISIAE)
chr10	12277685	12278464	3.09	12278364	677	chr10	12277970	12332593	+	NM_006023	8872	CHROMOSOME 10 OPEN READING FRAME 7
chr10	12277685	12278464	3.09	12278364	677	chr10	12249579	12278149	-	NM_014142	11164	NUDIX (NUCLEOSIDE DIPHOSPHATE LINKED MOIETY X)-TYPE MOTIF 5
chr10	13381932	13382222	3.98	13382042	678	chr10	13359802	13382136	-	NM_006214	5264	PHYTANOYL-COA 2-HYDROXYLASE
chr10	13668955	13669175	2.33	13669015	679	chr10	13668944	13712873	+	NM_003675	8559	PRP18 PRE-MRNA PROCESSING FACTOR 18 HOMOLOG (YEAST)
chr10	14960259	14961059	3.58	14960549	680	chr10	14960904	14986308	+	NM_024670	79723	SUPPRESSOR OF VARIEGATION 3-9 HOMOLOG 2 (DROSOPHILA)
chr10	15035888	15036348	2.52	15036098	681	chr10	14988878	15036100	-	NM_001033855	64421	DNA CROSS-LINK REPAIR 1C (PSO2 HOMOLOG, S. CEREVISIAE)
chr10	15178988	15179679	3.59	15179388	682	chr10	15177390	15179324	-	NM_153244	221060	CHROMOSOME 10 OPEN READING FRAME 111
chr10	15178988	15179679	3.59	15179388	682	chr10	15179389	15186259	+	NM_006414	10557	RIBONUCLEASE P/MRP 38KDA SUBUNIT
chr10	15250558	15251268	2.34	15251198	683	chr10	15187776	15250701	-	NM_004808	9397	N-MYRISTOYLTRANSFERASE 2
chr10	15942350	15942740	3.54	15942460	684	chr10	15860180	15942525	-	NM_024948	80013	CHROMOSOME 10 OPEN READING FRAME 97
chr10	16899284	16899744	2.16	16899284	685	chr10	16672624	16899459	-	NM_012425	6251	RAS SUPPRESSOR PROTEIN 1
chr10	17283510	17283870	2.42	17283570	686	chr10	17224988	17283687	-	NM_176081	1787	DNA (CYTOSINE-5-)-METHYLTRANSFERASE 2
chr10	17699197	17699737	2.56	17699314	687	chr10	17671965	17699379	-	NM_014241	9200	PROTEIN TYROSINE PHOSPHATASE-LIKE (PROLINE INSTEAD OF CATALYTIC ARGININE), MEMBER A
chr10	17725624	17726294	2.71	17725734	688	chr10	17726129	17797913	+	NM_003473	8027	SIGNAL TRANSDUCING ADAPTOR MOLECULE (SH3 DOMAIN AND ITAM MOTIF) 1
chr10	18980391	18980771	2.79	18980461	689	chr10	18874496	18980556	-	NM_182543	221078	NOL1/NOP2/SUN DOMAIN FAMILY, MEMBER 6
chr10	18988134	18988474	3.34	18988444	690	chr10	18988318	19006946	+	NM_178815	221079	ADP-RIBOSYLATION FACTOR-LIKE 5B
chr10	21854482	21855672	2.82	21854942	691	chr10	21842416	21854617	-	NM_207371	387640	FLJ45187 PROTEIN
chr10	21862417	21862907	3.11	21862417	692	chr10	21863107	22072561	+	NM_004641	8028	MYELOID/LYMPHOID OR MIXED-LINEAGE LEUKEMIA (TRITHORAX HOMOLOG, DROSOPHILA); TRANSLOCATED TO, 10
chr10	22332481	22332821	2.5	22332721	693	chr10	22085483	22332656	-	NM_022365	64215	DNAJ (HSP40) HOMOLOG, SUBFAMILY C, MEMBER 1
chr10	22645045	22645485	3.98	22645345	694	chr10	22645304	22649242	+	NM_012071	23412	COMM DOMAIN CONTAINING 3
chr10	25053145	25053675	2.88	25053475	695	chr10	24912550	25052550	-	NM_020824	57584	RHO GTPASE ACTIVATING PROTEIN 21
chr10	25345337	25346251	3.11	25345877	696	chr10	25310922	25345036	-	NM_145010	219670	CHROMOSOME 10 OPEN READING FRAME 63
chr10	25345337	25346251	3.11	25345877	696	chr10	25345592	25354458	+	NM_024838	79896	THREONINE SYNTHASE-LIKE 1 (BACTERIAL)
chr10	27026245	27026585	2.55	27026245	697	chr10	27026600	27075730	+	NM_014317	23590	PRENYL (DECAPRENYL) DIPHOSPHATE SYNTHASE, SUBUNIT 1
chr10	27189719	27190109	2.91	27189879	698	chr10	27075532	27189965	-	NM_001012750	10006	ABL-INTERACTOR 1
chr10	27428996	27429716	3.29	27429516	699	chr10	27334444	27429411	-	NM_014915	22852	ANKYRIN REPEAT DOMAIN 26
chr10	27483052	27484432	2.94	27484082	700	chr10	27484297	27515854	+	NM_032844	84930	MICROTUBULE ASSOCIATED SERINE/THREONINE KINASE-LIKE
chr10	27483052	27484432	2.94	27484082	700	chr10	27439390	27483327	-	NM_014263	10730	YME1-LIKE 1 (S. CEREVISIAE)
chr10	27570868	27572248	3.44	27572148	701	chr10	27524149	27571065	-	NM_001042473	91452	ACYL-COENZYME A BINDING DOMAIN CONTAINING 5
chr10	27832943	27833383	3.01	27833223	702	chr10	27833254	27869103	+	NM_021252	22931	RAB18, MEMBER RAS ONCOGENE FAMILY
chr10	30678079	30678189	1.96	30678139	703	chr10	30641764	30678254	-	NM_018109	55149	PAP ASSOCIATED DOMAIN CONTAINING 1
chr10	30762666	30763046	2.86	30762806	704	chr10	30762871	30790767	+	NM_005204	1326	MITOGEN-ACTIVATED PROTEIN KINASE KINASE KINASE 8
chr10	31647800	31648200	3.75	31648200	705	chr10	31648147	31856740	+	NM_030751	6935	TRANSCRIPTION FACTOR 8 (REPRESSES INTERLEUKIN 2 EXPRESSION)
chr10	32385086	32385506	3.83	32385296	706	chr10	32340076	32385221	-	NM_004521	3799	KINESIN FAMILY MEMBER 5B
chr10	32774794	32775284	2.86	32774794	707	chr10	32775046	32903496	+	NM_001026383	221016	COILED-COIL DOMAIN CONTAINING 7
chr10	33287419	33287699	3.33	33287419	708	chr10	33229326	33287204	-	NM_002211	3688	INTEGRIN, BETA 1 (FIBRONECTIN RECEPTOR, BETA POLYPEPTIDE, ANTIGEN CD29 INCLUDES MDF2, MSK12)
chr10	35455211	35455981	3.25	35455611	709	chr10	35455806	35508780	+	NM_001881	1390	CAMP RESPONSIVE ELEMENT MODULATOR
chr10	38186347	38187397	3.27	38186697	710	chr10	38157904	38186492	-	NM_021045	57209	ZINC FINGER PROTEIN 248
chr10	38339351	38339691	2.7	38339581	711	chr10	38339583	38389000	+	NM_006954	7581	ZINC FINGER PROTEIN 33A
chr10	38423016	38423406	2.15	38423306	712	chr10	38423280	38452282	+	NM_001007094	7587	ZINC FINGER PROTEIN 37A (KOX 21)
chr10	42453823	42454253	2.94	42454043	714	chr10	42404560	42453998	-	NM_006955	7582	ZINC FINGER PROTEIN 33B
chr10	42597799	42598439	2.67	42598029	715	chr10	42598264	42646855	+	NM_014753	9790	BMS1-LIKE, RIBOSOME ASSEMBLY PROTEIN (YEAST)
chr10	43224455	43224955	3.6	43224605	716	chr10	43201070	43224620	-	NM_004966	3185	HETEROGENEOUS NUCLEAR RIBONUCLEOPROTEIN F
chr10	44774689	44775369	3.64	44774809	717	chr10	44775224	44810176	+	NM_032023	83937	RAS ASSOCIATION (RALGDS/AF-6) DOMAIN FAMILY 4
chr10	44794119	44794409	3.7	44794269	718	chr10	44791716	44794263	-	NM_007021	11067	CHROMOSOME 10 OPEN READING FRAME 10
chr10	45488152	45488812	1.85	45488582	719	chr10	45431049	45487802	-	NM_174890	93550	AN1, UBIQUITIN-LIKE, HOMOLOG (XENOPUS LAEVIS)
chr10	45542437	45542847	3.35	45542637	720	chr10	45542672	45608417	+	NM_015262	253725	KIAA0592 PROTEIN
chr10	50416993	50417403	3.49	50417063	723	chr10	50336714	50417078	-	NM_000124	2074	EXCISION REPAIR CROSS-COMPLEMENTING RODENT REPAIR DEFICIENCY, COMPLEMENTATION GROUP 6
chr10	51041162	51041622	3.17	51041392	724	chr10	50696332	51041337	-	NM_003631	8505	POLY (ADP-RIBOSE) GLYCOHYDROLASE
chr10	51242317	51242537	2.76	51242487	725	chr10	51242372	51260738	+	NM_005437	8031	NUCLEAR RECEPTOR COACTIVATOR 4
chr10	51293234	51293604	3.04	51293374	726	chr10	51262095	51293342	-	NM_006327	10431	TRANSLOCASE OF INNER MITOCHONDRIAL MEMBRANE 23 HOMOLOG (YEAST)
chr10	51497434	51497864	2.84	51497744	727	chr10	51497689	51563274	+	NM_001005751	387680	FAMILY WITH SEQUENCE SIMILARITY 21, MEMBER B
chr10	52053578	52055018	2.95	52054308	728	chr10	51735351	52053743	-	NM_147156	259230	TRANSMEMBRANE PROTEIN 23
chr10	53128974	53129446	2.96	53129174	729	chr10	53125252	53129361	-	NM_015235	23283	CLEAVAGE STIMULATION FACTOR, 3' PRE-RNA, SUBUNIT 2, 64KDA, TAU VARIANT
chr10	57790865	57791265	2.61	57790865	730	chr10	57787204	57791040	-	NM_001005413	11130	ZW10 INTERACTOR
chr10	59698825	59699015	3.65	59699015	731	chr10	59698920	59717867	+	NM_018464	55847	CHROMOSOME 10 OPEN READING FRAME 70
chr10	59698825	59699015	3.65	59699015	731	chr10	59625623	59697700	-	NM_152230	253430	INOSITOL POLYPHOSPHATE MULTIKINASE
chr10	59764769	59764919	3.25	59764839	732	chr10	59764744	59800515	+	NM_003338	7321	UBIQUITIN-CONJUGATING ENZYME E2D 1 (UBC4/5 HOMOLOG, YEAST)
chr10	59814816	59815326	3.26	59815056	733	chr10	59815181	59825902	+	NM_003201	7019	TRANSCRIPTION FACTOR A, MITOCHONDRIAL
chr10	61336169	61336769	2.88	61336259	734	chr10	61218527	61336314	-	NM_005436	8030	COILED-COIL DOMAIN CONTAINING 6
chr10	62208056	62208406	1.85	62208226	735	chr10	62208241	62223930	+	NM_001786	983	CELL DIVISION CYCLE 2, G1 TO S AND G2 TO M
chr10	62374050	62374230	2.98	62374200	736	chr10	62299205	62373995	-	NM_014836	9886	RHO-RELATED BTB DOMAIN CONTAINING 1
chr10	63698467	63698887	2.12	63698827	738	chr10	63622961	63698472	-	NM_145307	219790	PLECKSTRIN HOMOLOGY DOMAIN CONTAINING, FAMILY K MEMBER 1
chr10	64234086	64234516	3.58	64234086	739	chr10	64234521	64238244	+	NM_032804	84890	CHROMOSOME 10 OPEN READING FRAME 22
chr10	64562840	64563220	3.23	64563010	740	chr10	64563058	64584789	+	NM_030759	29982	NUCLEAR RECEPTOR BINDING FACTOR 2
chr10	64698778	64698988	2.02	64698778	741	chr10	64596995	64698988	-	NM_004241	221037	THYROID HORMONE RECEPTOR INTERACTOR 8
chr10	69836983	69837373	2.4	69837313	742	chr10	69806956	69837057	-	NM_001042417	55680	RUN AND FYVE DOMAIN CONTAINING 2
chr10	70150801	70151111	3.62	70150921	744	chr10	70150976	70221313	+	NM_018237	55749	CELL DIVISION CYCLE AND APOPTOSIS REGULATOR 1
chr10	70256939	70257149	2.44	70257149	745	chr10	70257386	70322821	+	NM_152709	219736	STORKHEAD BOX 1
chr10	70330434	70331194	3.37	70330644	746	chr10	70331039	70376608	+	NM_024045	79009	DEAD (ASP-GLU-ALA-ASP) BOX POLYPEPTIDE 50
chr10	70385462	70386072	2.68	70385892	747	chr10	70385897	70414285	+	NM_004728	9188	DEAD (ASP-GLU-ALA-ASP) BOX POLYPEPTIDE 21
chr10	70418454	70418724	2.21	70418724	748	chr10	70418498	70446740	+	NM_015634	26128	KIAA1279
chr10	70553254	70554044	3.09	70553704	749	chr10	70553913	70602620	+	NM_001035260	9559	VACUOLAR PROTEIN SORTING 26 HOMOLOG A (YEAST)
chr10	70609533	70610153	2.99	70610043	750	chr10	70609998	70638855	+	NM_003171	6832	SUPPRESSOR OF VAR1, 3-LIKE 1 (S. CEREVISIAE)
chr10	71576267	71576857	3.9	71576777	751	chr10	71567740	71576502	-	NM_001040273	219743	TRYPSIN DOMAIN CONTAINING 1
chr10	71600117	71600637	3.7	71600547	752	chr10	71579973	71600272	-	NM_020150	56681	SAR1 GENE HOMOLOG A (S. CEREVISIAE)
chr10	71833752	71834072	2.26	71833892	753	chr10	71833927	71853675	+	NM_004096	1979	EUKARYOTIC TRANSLATION INITIATION FACTOR 4E BINDING PROTEIN 2
chr10	73280840	73281280	4.16	73281000	754	chr10	73246061	73281088	-	NM_002778	5660	PROSAPOSIN (VARIANT GAUCHER DISEASE AND VARIANT METACHROMATIC LEUKODYSTROPHY)
chr10	73393160	73393530	2.25	73393530	755	chr10	73394125	73443318	+	NM_004273	9469	CARBOHYDRATE (CHONDROITIN 6) SULFOTRANSFERASE 3
chr10	73645606	73645906	3.36	73645776	756	chr10	73526283	73645700	-	NM_015947	51008	ACTIVATING SIGNAL COINTEGRATOR 1 COMPLEX SUBUNIT 1
chr10	73645606	73645906	3.36	73645776	756	chr10	73645811	73665622	+	NM_173473	119504	CHROMOSOME 10 OPEN READING FRAME 104
chr10	73702458	73703768	4.16	73703668	757	chr10	73703682	73705803	+	NM_019058	54541	DNA-DAMAGE-INDUCIBLE TRANSCRIPT 4
chr10	73784710	73785020	2.28	73784860	758	chr10	73762593	73784875	-	NM_001002762	54788	DNAJ (HSP40) HOMOLOG, SUBFAMILY B, MEMBER 12
chr10	74055692	74055902	2.03	74055692	759	chr10	73797103	74055905	-	NM_006077	10367	CALCIUM BINDING ATOPY-RELATED AUTOANTIGEN 1
chr10	74121709	74121919	3.24	74121919	760	chr10	74121894	74317456	+	NM_138357	90550	HYPOTHETICAL PROTEIN FLJ21463
chr10	74526471	74526921	3.6	74526471	761	chr10	74436987	74526630	-	NM_000917	5033	PROCOLLAGEN-PROLINE, 2-OXOGLUTARATE 4-DIOXYGENASE (PROLINE 4-HYDROXYLASE), ALPHA POLYPEPTIDE I
chr10	74597648	74597878	3.54	74597758	762	chr10	74564288	74597823	-	NM_007265	11319	ECDYSONELESS HOMOLOG (DROSOPHILA)
chr10	74676876	74677756	3.72	74677046	763	chr10	74672589	74677031	-	NM_015190	23234	DNAJ (HSP40) HOMOLOG, SUBFAMILY C, MEMBER 9
chr10	74682270	74682590	3.2	74682400	764	chr10	74678608	74682457	-	NM_016065	51021	MITOCHONDRIAL RIBOSOMAL PROTEIN S16
chr10	74788453	74788653	2.29	74788623	765	chr10	74683526	74788618	-	NM_145170	118491	TETRATRICOPEPTIDE REPEAT DOMAIN 18
chr10	74843639	74844109	3.35	74844029	766	chr10	74805209	74843809	-	NM_001156	310	ANNEXIN A7
chr10	75173762	75174212	3.02	75174042	768	chr10	75174137	75201923	+	NM_004922	9632	SEC24 RELATED GENE FAMILY, MEMBER C (S. CEREVISIAE)
chr10	75201709	75202781	2.82	75202169	769	chr10	75202054	75205980	+	NM_173540	170384	FUCOSYLTRANSFERASE 11 (ALPHA (1,3) FUCOSYLTRANSFERASE)
chr10	75211631	75211991	2.72	75211831	770	chr10	75211833	75213135	+	NM_203298	118487	COILED-COIL-HELIX-COILED-COIL-HELIX DOMAIN CONTAINING 1
chr10	75215105	75215455	2.57	75215455	771	chr10	75215340	75218004	+	NM_001010864	196752	SIMILAR TO CG32542-PA
chr10	75241343	75241593	2.44	75241593	772	chr10	75231674	75241348	-	NM_003635	8509	N-DEACETYLASE/N-SULFOTRANSFERASE (HEPARAN GLUCOSAMINYL) 2
chr10	75580648	75581268	2.98	75581108	773	chr10	75550021	75580832	-	NM_012095	26985	ADAPTOR-RELATED PROTEIN COMPLEX 3, MU 1 SUBUNIT
chr10	75580648	75581268	2.98	75581108	773	chr10	75580970	76139065	+	NM_006721	132	ADENOSINE KINASE
chr10	76255343	76256553	2.68	76255423	775	chr10	76256384	76462645	+	NM_012330	23522	MYST HISTONE ACETYLTRANSFERASE (MONOCYTIC LEUKEMIA) 4
chr10	76639793	76640693	3.63	76640213	776	chr10	76640568	76661210	+	NM_003375	7417	VOLTAGE-DEPENDENT ANION CHANNEL 2
chr10	76830872	76832676	3.23	76831586	777	chr10	76827921	76831431	-	NM_032772	84858	ZINC FINGER PROTEIN 503
chr10	79459090	79459500	3.49	79459280	778	chr10	79405911	79459265	-	NM_007055	11128	POLYMERASE (RNA) III (DNA DIRECTED) POLYPEPTIDE A, 155KDA
chr10	79463363	79463793	3.86	79463753	779	chr10	79463579	79470477	+	NM_001026	6229	RIBOSOMAL PROTEIN S24
chr10	80777100	80777360	3.31	80777240	780	chr10	80777225	80785090	+	NM_005729	10105	PEPTIDYLPROLYL ISOMERASE F (CYCLOPHILIN F)
chr10	81828220	81828560	2.73	81828560	781	chr10	81828405	81842286	+	NM_025125	80195	CHROMOSOME 10 OPEN READING FRAME 57
chr10	81955263	81955583	3.47	81955583	782	chr10	81904859	81955308	-	NM_001157	311	ANNEXIN A11
chr10	82157322	82158422	3.78	82158092	783	chr10	82158277	82182727	+	NM_032333	84293	CHROMOSOME 10 OPEN READING FRAME 58
chr10	82203311	82203651	3.01	82203581	784	chr10	82204046	82269364	+	NM_030927	81619	TETRASPANIN 14
chr10	88271346	88272006	3.29	88271346	785	chr10	88184992	88271521	-	NM_015045	23063	KIAA0261
chr10	88505520	88506010	2.68	88505820	786	chr10	88506375	88674924	+	NM_004329	657	BONE MORPHOGENETIC PROTEIN RECEPTOR, TYPE IA
chr10	88844437	88845418	4.37	88844538	787	chr10	88844932	88941200	+	NM_019054	54537	FAMILY WITH SEQUENCE SIMILARITY 35, MEMBER A
chr10	88844437	88845418	4.37	88844538	787	chr10	88800222	88844603	-	NM_005271	2746	GLUTAMATE DEHYDROGENASE 1
chr10	89254275	89254805	3	89254275	788	chr10	89254632	89303124	+	NM_004897	9562	MULTIPLE INOSITOL POLYPHOSPHATE HISTIDINE PHOSPHATASE, 1
chr10	89567504	89568154	3.34	89567972	789	chr10	89502854	89567897	-	NM_032810	84896	ATPASE FAMILY, AAA DOMAIN CONTAINING 1
chr10	89611899	89613319	3.3	89612049	790	chr10	89613174	89718511	+	NM_000314	5728	PHOSPHATASE AND TENSIN HOMOLOG (MUTATED IN MULTIPLE ADVANCED CANCERS 1)
chr10	90740212	90740442	1.97	90740372	791	chr10	90740267	90765521	+	NM_000043	355	FAS (TNF RECEPTOR SUPERFAMILY, MEMBER 6)
chr10	91395144	91395534	2.8	91395144	792	chr10	91332728	91395195	-	NM_148977	53354	PANTOTHENATE KINASE 1
chr10	91450898	91451528	2.92	91451028	793	chr10	91451346	91524680	+	NM_016195	9585	M-PHASE PHOSPHOPROTEIN 1
chr10	93159096	93159846	3.16	93159656	794	chr10	93160080	93213401	+	NM_173497	143279	HECT DOMAIN CONTAINING 2
chr10	93382663	93383083	4.04	93382663	795	chr10	93378180	93382838	-	NM_005398	5507	PROTEIN PHOSPHATASE 1, REGULATORY (INHIBITOR) SUBUNIT 3C
chr10	93547833	93548193	3.2	93547963	796	chr10	93548048	93615012	+	NM_025235	80351	TANKYRASE, TRF1-INTERACTING ANKYRIN-RELATED ADP-RIBOSE POLYMERASE 2
chr10	93673210	93673850	3.48	93673570	797	chr10	93673715	93780058	+	NM_003972	9044	BTAF1 RNA POLYMERASE II, B-TFIID TRANSCRIPTION FACTOR-ASSOCIATED, 170KDA (MOT1 HOMOLOG, S. CEREVISIAE)
chr10	94040674	94041229	3.24	94040984	798	chr10	93798378	94040824	-	NM_014912	22849	CYTOPLASMIC POLYADENYLATION ELEMENT BINDING PROTEIN 3
chr10	94040674	94041229	3.24	94040984	798	chr10	94040899	94103701	+	NM_017824	54708	MEMBRANE-ASSOCIATED RING FINGER (C3HC4) 5
chr10	94323658	94324288	4.14	94323758	799	chr10	94204020	94323813	-	NM_004969	3416	INSULIN-DEGRADING ENZYME
chr10	94342435	94342995	3.99	94342695	800	chr10	94342970	94405130	+	NM_004523	3832	KINESIN FAMILY MEMBER 11
chr10	94438686	94439186	1.59	94438776	801	chr10	94439679	94445386	+	NM_002729	3087	HOMEOBOX, HEMATOPOIETICALLY EXPRESSED
chr10	95350812	95351362	3.35	95351102	802	chr10	95341583	95350983	-	NM_006744	5950	RETINOL BINDING PROTEIN 4, PLASMA
chr10	95452164	95452644	2.64	95452354	803	chr10	95418318	95452319	-	NM_145246	118924	CHROMOSOME 10 OPEN READING FRAME 4
chr10	95643634	95643894	2.75	95643844	804	chr10	95643719	95652480	+	NM_153226	159371	TRANSMEMBRANE PROTEIN 20
chr10	96112538	96112788	2.43	96112598	805	chr10	96082978	96112673	-	NM_022451	64318	NUCLEOLAR COMPLEX ASSOCIATED 3 HOMOLOG (S. CEREVISIAE)
chr10	96295178	96295688	3.04	96295278	807	chr10	96295563	96351845	+	NM_018063	3070	HELICASE, LYMPHOID-SPECIFIC
chr10	97311180	97311460	2.66	97311180	808	chr10	97061519	97311161	-	NM_015385	10580	SORBIN AND SH3 DOMAIN CONTAINING 1
chr10	97406307	97406827	2.33	97406327	809	chr10	97355676	97406557	-	NM_001017423	5832	ALDEHYDE DEHYDROGENASE 18 FAMILY, MEMBER A1
chr10	97792878	97793318	2.95	97792878	810	chr10	97793143	97810612	+	NM_019084	54619	CYCLIN J
chr10	99084333	99084523	2.33	99084443	811	chr10	99082244	99084448	-	NM_012083	23401	FREQUENTLY REARRANGED IN ADVANCED T-CELL LYMPHOMAS 2
chr10	99150880	99151150	1.93	99151010	812	chr10	99106448	99151055	-	NM_015179	23223	KIAA0690
chr10	99175917	99176277	3.08	99176017	813	chr10	99176016	99183187	+	NM_002629	5223	PHOSPHOGLYCERATE MUTASE 1 (BRAIN)
chr10	99195481	99196236	3.06	99195821	814	chr10	99185656	99195758	-	NM_016046	51013	EXOSOME COMPONENT 1
chr10	99195481	99196236	3.06	99195821	814	chr10	99195919	99207114	+	NM_032327	84287	ZINC FINGER, DHHC-TYPE CONTAINING 16
chr10	99247482	99248492	3.4	99248002	815	chr10	99208070	99248155	-	NM_022362	64210	MMS19-LIKE (MET18 HOMOLOG, S. CEREVISIAE)
chr10	99247482	99248492	3.4	99248002	815	chr10	99248757	99320950	+	NM_024954	80019	UBIQUITIN DOMAIN CONTAINING 1
chr10	99390277	99390587	2.61	99390487	816	chr10	99390432	99426177	+	NM_018425	55361	PHOSPHATIDYLINOSITOL 4-KINASE TYPE II
chr10	99436844	99437614	2.79	99436864	817	chr10	99427172	99436960	-	NM_021732	60370	ARGININE VASOPRESSIN-INDUCED 1
chr10	99486689	99487049	2.62	99486849	818	chr10	99486874	99510642	+	NM_001002261	118813	ZINC FINGER, FYVE DOMAIN CONTAINING 27
chr10	99884212	99884592	2.46	99884262	819	chr10	99884424	99994641	+	NM_014472	27291	CHROMOSOME 10 OPEN READING FRAME 28
chr10	101180161	101181021	3.03	101180301	820	chr10	101146617	101180336	-	NM_002079	2805	GLUTAMIC-OXALOACETIC TRANSAMINASE 1, SOLUBLE (ASPARTATE AMINOTRANSFERASE 1)
chr10	101370415	101371365	3.19	101370685	821	chr10	101360271	101370090	-	NM_031212	81894	SOLUTE CARRIER FAMILY 25, MEMBER 28
chr10	101408457	101409407	3.08	101408527	822	chr10	101409252	101455451	+	NM_020354	57089	ECTONUCLEOSIDE TRIPHOSPHATE DIPHOSPHOHYDROLASE 7
chr10	101481664	101482498	3.55	101481734	823	chr10	101461595	101481890	-	NM_004376	1355	COX15 HOMOLOG, CYTOCHROME C OXIDASE ASSEMBLY PROTEIN (YEAST)
chr10	101481664	101482498	3.55	101481734	823	chr10	101481992	101505878	+	NM_015960	51076	CUTC COPPER TRANSPORTER HOMOLOG (E. COLI)
chr10	101979191	101979511	3.33	101979381	824	chr10	101938114	101979334	-	NM_001278	1147	CONSERVED HELIX-LOOP-HELIX UBIQUITOUS KINASE
chr10	102017194	102017624	2.41	102017624	825	chr10	101982044	102017427	-	NM_018294	55280	CWF19-LIKE 1, CELL CYCLE CONTROL (S. POMBE)
chr10	102036299	102036749	3.24	102036549	826	chr10	102023702	102036429	-	NM_173809	282991	BIOGENESIS OF LYSOSOME-RELATED ORGANELLES COMPLEX-1, SUBUNIT 2
chr10	102095536	102096876	2.88	102096086	827	chr10	102096761	102114577	+	NM_005063	6319	STEAROYL-COA DESATURASE (DELTA-9-DESATURASE)
chr10	102279436	102279886	2.51	102279536	828	chr10	102273487	102279626	-	NM_005004	4714	NADH DEHYDROGENASE (UBIQUINONE) 1 BETA SUBCOMPLEX, 8, 19KDA
chr10	102285530	102285860	3.08	102285810	829	chr10	102285685	102299745	+	NM_017902	55662	HYPOXIA-INDUCIBLE FACTOR 1, ALPHA SUBUNIT INHIBITOR
chr10	102662200	102662490	3.15	102662360	830	chr10	102662315	102714879	+	NM_018121	55719	CHROMOSOME 10 OPEN READING FRAME 6
chr10	102721050	102722070	3.71	102721580	831	chr10	102722275	102735362	+	NM_017893	57715	SEMA DOMAIN, IMMUNOGLOBULIN DOMAIN (IG), TRANSMEMBRANE DOMAIN (TM) AND SHORT CYTOPLASMIC DOMAIN, (SEMAPHORIN) 4G
chr10	102736366	102737327	3.31	102737076	833	chr10	102727568	102737262	-	NM_176792	84545	MITOCHONDRIAL RIBOSOMAL PROTEIN L43
chr10	102736366	102737327	3.31	102737076	833	chr10	102737301	102744148	+	NM_021830	56652	PROGRESSIVE EXTERNAL OPHTHALMOPLEGIA 1
chr10	102810322	102811762	3.43	102811142	835	chr10	102811587	102815338	+	NM_030929	81621	KAZAL-TYPE SERINE PEPTIDASE INHIBITOR DOMAIN 1
chr10	103337390	103338100	3.38	103337788	836	chr10	103338078	103359399	+	NM_015448	25911	DELETED IN A MOUSE MODEL OF PRIMARY CILIARY DYSKINESIA
chr10	103337390	103338100	3.38	103337788	836	chr10	103328630	103337963	-	NM_013274	27343	POLYMERASE (DNA DIRECTED), LAMBDA
chr10	103445091	103445281	1.62	103445091	837	chr10	103360411	103444733	-	NM_022039	6468	F-BOX AND WD-40 DOMAIN PROTEIN 4
chr10	103532973	103533263	2.41	103533123	838	chr10	103531072	103533148	-	NM_006993	10360	NUCLEOPHOSMIN/NUCLEOPLASMIN, 3
chr10	103568010	103568610	2.88	103568010	839	chr10	103534198	103568165	-	NM_012215	10724	MENINGIOMA EXPRESSED ANTIGEN 5 (HYALURONIDASE)
chr10	103814961	103815311	2.77	103815131	841	chr10	103815136	103817782	+	NM_024747	79803	HERMANSKY-PUDLAK SYNDROME 6
chr10	103901916	103902266	2.53	103902126	842	chr10	103902106	103912347	+	NM_004741	9221	NUCLEOLAR AND COILED-BODY PHOSPHOPROTEIN 1
chr10	103995093	103995453	2.39	103995223	843	chr10	103995298	104132639	+	NM_004193	8729	GOLGI-SPECIFIC BREFELDIN A RESISTANCE FACTOR 1
chr10	104182198	104182528	2.83	104182218	844	chr10	104172997	104182343	-	NM_024040	79004	CUE DOMAIN CONTAINING 2
chr10	104211164	104211314	1.57	104211184	845	chr10	104211159	104226790	+	NM_024789	79847	CHROMOSOME 10 OPEN READING FRAME 77
chr10	104252277	104252597	2.51	104252347	846	chr10	104228976	104252452	-	NM_005736	10121	ARP1 ACTIN-RELATED PROTEIN 1 HOMOLOG A, CENTRACTIN ALPHA (YEAST)
chr10	104253717	104253838	2.82	104253768	847	chr10	104253753	104383199	+	NM_016169	51684	SUPPRESSOR OF FUSED HOMOLOG (DROSOPHILA)
chr10	104464302	104464565	2.87	104464435	848	chr10	104423478	104464180	-	NM_004311	403	ADP-RIBOSYLATION FACTOR-LIKE 3
chr10	104464302	104464565	2.87	104464435	848	chr10	104464287	104488932	+	NM_178858	118980	SIDEROFLEXIN 2
chr10	104603803	104604183	3.45	104604063	849	chr10	104604008	104613956	+	NM_144591	119032	ARSENIC (+3 OXIDATION STATE) METHYLTRANSFERASE
chr10	104619067	104619427	2.65	104619297	850	chr10	104619199	104651643	+	NM_020682	57412	ARSENIC (+3 OXIDATION STATE) METHYLTRANSFERASE
chr10	104667859	104668239	2.94	104668239	851	chr10	104668103	104677357	+	NM_199077	54805	CYCLIN M2
chr10	105100776	105101086	2.76	105100866	852	chr10	105052543	105100881	-	NM_001011663	84108	POLYCOMB GROUP RING FINGER 6
chr10	105117588	105117788	2.91	105117658	853	chr10	105117713	105138810	+	NM_006951	6877	TAF5 RNA POLYMERASE II, TATA BOX BINDING PROTEIN (TBP)-ASSOCIATED FACTOR, 100KDA
chr10	105146088	105146593	2.91	105146263	854	chr10	105146401	105196009	+	NM_014976	22984	PROGRAMMED CELL DEATH 11
chr10	105146088	105146593	2.91	105146263	854	chr10	105138803	105146213	-	NM_032747	84833	UPREGULATED DURING SKELETAL MUSCLE GROWTH 5 HOMOLOG (MOUSE)
chr10	105667781	105668341	2.96	105667781	855	chr10	105632290	105667956	-	NM_024928	79991	OLIGONUCLEOTIDE/OLIGOSACCHARIDE-BINDING FOLD CONTAINING 1
chr10	105871361	105872011	2.85	105871901	856	chr10	105871918	105876132	+	NM_001002759	119392	CHROMOSOME 10 OPEN READING FRAME 78
chr10	105982075	105982185	1.6	105982105	857	chr10	105879636	105982110	-	NM_025145	80217	CHROMOSOME 10 OPEN READING FRAME 79
chr10	106004455	106004675	2.34	106004485	858	chr10	106004667	106017199	+	NM_004832	9446	GLUTATHIONE S-TRANSFERASE OMEGA 1
chr10	111756612	111757842	3.21	111756882	859	chr10	111757700	111885310	+	NM_001121	120	ADDUCIN 3 (GAMMA)
chr10	112054532	112054842	2.68	112054622	860	chr10	112042788	112054687	-	NM_005871	10285	SURVIVAL MOTOR NEURON DOMAIN CONTAINING 1
chr10	112316968	112317638	2.63	112317078	861	chr10	112317438	112354380	+	NM_005445	9126	CHONDROITIN SULFATE PROTEOGLYCAN 6 (BAMACAN)
chr10	112621360	112622142	3.64	112621782	862	chr10	112621585	112649753	+	NM_014456	27250	PROGRAMMED CELL DEATH 4 (NEOPLASTIC TRANSFORMATION INHIBITOR)
chr10	114195970	114197277	3.03	114196630	863	chr10	114196745	114568491	+	NM_145206	143187	VESICLE TRANSPORT THROUGH INTERACTION WITH T-SNARES HOMOLOG 1A (YEAST)
chr10	114195970	114197277	3.03	114196630	863	chr10	114180049	114196662	-	NM_022494	64429	ZINC FINGER, DHHC-TYPE CONTAINING 6
chr10	115429012	115429462	1.54	115429012	864	chr10	115428924	115480652	+	NM_033340	840	CASPASE 7, APOPTOSIS-RELATED CYSTEINE PEPTIDASE
chr10	115603684	115605104	2.69	115604694	865	chr10	115584473	115603597	-	NM_014881	9937	DNA CROSS-LINK REPAIR 1A (PSO2 HOMOLOG, S. CEREVISIAE)
chr10	115603684	115605104	2.69	115604694	865	chr10	115604409	115658442	+	NM_198514	374354	HYPOTHETICAL PROTEIN FLJ20147
chr10	118754691	118755311	2.6	118754981	866	chr10	118634297	118754866	-	NM_018330	57698	KIAA1598
chr10	119125012	119125442	3.28	119125272	867	chr10	119032595	119124927	-	NM_173791	118987	PDZ DOMAIN CONTAINING 8
chr10	119795909	119796669	2.03	119796069	868	chr10	119754418	119796104	-	NM_014904	22841	RAB11 FAMILY INTERACTING PROTEIN 2 (CLASS I)
chr10	120091653	120091853	2.47	120091733	869	chr10	120058561	120091808	-	NM_022063	63877	CHROMOSOME 10 OPEN READING FRAME 84
chr10	120504593	120504983	2.23	120504773	870	chr10	120430483	120504748	-	NM_153810	143384	CHROMOSOME 10 OPEN READING FRAME 46
chr10	120830131	120830891	3.86	120830271	871	chr10	120784531	120830324	-	NM_003750	8661	EUKARYOTIC TRANSLATION INITIATION FACTOR 3, SUBUNIT 10 THETA, 150/170KDA
chr10	120915069	120915769	2.79	120915069	872	chr10	120890420	120915194	-	NM_178867	119559	SIDEROFLEXIN 4
chr10	120928170	120928580	3.22	120928300	873	chr10	120917205	120928335	-	NM_006793	10935	PEROXIREDOXIN 3
chr10	121400346	121400936	3.88	121400936	874	chr10	121400871	121427317	+	NM_004281	9531	BCL2-ASSOCIATED ATHANOGENE 3
chr10	121475173	121475663	2.74	121475263	875	chr10	121475598	121578648	+	NM_014937	22876	INOSITOL POLYPHOSPHATE-5-PHOSPHATASE F
chr10	121622501	121623051	3.63	121622621	876	chr10	121578961	121622256	-	NM_024834	79892	CHROMOSOME 10 OPEN READING FRAME 119
chr10	121641837	121642427	3.76	121641837	877	chr10	121642212	121691235	+	NM_007190	11196	SEC23 INTERACTING PROTEIN
chr10	123677631	123677961	3.47	123677861	878	chr10	123492615	123677536	-	NM_001001976	11101	ARGINYLTRANSFERASE 1
chr10	124729544	124730084	3.21	124730024	879	chr10	124729545	124739894	+	NM_153336	118672	CHROMOSOME 10 OPEN READING FRAME 89
chr10	124758098	124758836	3.88	124758516	880	chr10	124758418	124807795	+	NM_001609	36	ACYL-COENZYME A DEHYDROGENASE, SHORT/BRANCHED CHAIN
chr10	124758098	124758836	3.88	124758516	880	chr10	124741952	124758304	-	NM_022466	64376	ZINC FINGER PROTEIN, SUBFAMILY 1A, 5
chr10	124903725	124904065	2.6	124904065	881	chr10	124903859	124914869	+	NM_001007793	9184	BUB3 BUDDING UNINHIBITED BY BENZIMIDAZOLES 3 HOMOLOG (YEAST)
chr10	126097428	126097838	4.34	126097448	882	chr10	126075861	126097450	-	NM_000274	4942	ORNITHINE AMINOTRANSFERASE (GYRATE ATROPHY)
chr10	126140298	126140528	2	126140478	883	chr10	126140401	126292699	+	NM_022126	64077	PHOSPHOLYSINE PHOSPHOHISTIDINE INORGANIC PYROPHOSPHATE PHOSPHATASE
chr10	126470294	126470834	2.77	126470294	884	chr10	126437395	126470429	-	NM_212554	399818	SIMILAR TO CG9643-PA
chr10	126480169	126480539	3.03	126480399	885	chr10	126480381	126515226	+	NM_032182	23172	KIAA0157
chr10	127397718	127398625	2.65	127398275	886	chr10	127398073	127442702	+	NM_015608	26098	CHROMOSOME 10 OPEN READING FRAME 137
chr10	127501389	127502301	3.06	127501821	887	chr10	127502104	127515112	+	NM_078468	56647	CDK INHIBITOR P21 BINDING PROTEIN
chr10	127501389	127502301	3.06	127501821	887	chr10	127467141	127501757	-	NM_000375	7390	UROPORPHYRINOGEN III SYNTHASE (CONGENITAL ERYTHROPOIETIC PORPHYRIA)
chr10	131154790	131155630	3.05	131155050	888	chr10	131155455	131455356	+	NM_002412	4255	O-6-METHYLGUANINE-DNA METHYLTRANSFERASE
chr10	133994998	133995848	2.55	133995218	889	chr10	133995693	134043412	+	NM_030626	80313	LEUCINE RICH REPEAT CONTAINING 27
chr10	135049156	135049796	2.58	135049746	890	chr10	135049791	135055068	+	NM_145202	118471	PROLINE-RICH ACIDIC PROTEIN 1
chr10	135060345	135060905	2.58	135060735	891	chr10	135057544	135060410	-	NM_198472	282969	CHROMOSOME 10 OPEN READING FRAME 125
chr10	135075614	135075814	3.85	135075614	892	chr10	135064870	135075789	-	NM_004092	1892	ENOYL COENZYME A HYDRATASE, SHORT CHAIN, 1, MITOCHONDRIAL
chr10	135080740	135081320	2.39	135081060	893	chr10	135081621	135094078	+	NM_152911	196743	POLYAMINE OXIDASE (EXO-N4-AMINO)
chr10	135096485	135096745	3.3	135096685	894	chr10	135096501	135123054	+	NM_138384	92170	MITOCHONDRIAL GTPASE 1 HOMOLOG (S. CEREVISIAE)
chr11	197247	198704	3.77	197367	895	chr11	192923	197382	-	NM_016526	51272	HYPOTHETICAL PROTEIN LOC51238
chr11	197247	198704	3.77	197367	895	chr11	198529	205108	+	NM_021932	60626	RESISTANCE TO INHIBITORS OF CHOLINESTERASE 8 HOMOLOG A (C. ELEGANS)
chr11	226021	227282	3.46	226091	896	chr11	226976	242981	+	NM_002817	5719	PROTEASOME (PROSOME, MACROPAIN) 26S SUBUNIT, NON-ATPASE, 13
chr11	226021	227282	3.46	226091	896	chr11	205030	226361	-	NM_001017524	23410	SIRTUIN (SILENT MATING TYPE INFORMATION REGULATION 2 HOMOLOG) 3 (S. CEREVISIAE)
chr11	310875	311045	1.63	310935	897	chr11	309668	311050	-	NM_021034	10410	INTERFERON INDUCED TRANSMEMBRANE PROTEIN 3 (1-8U)
chr11	383601	384241	2.77	384241	898	chr11	384216	394907	+	NM_007183	11187	PLAKOPHILIN 3
chr11	440024	440224	3.12	440154	900	chr11	440279	481386	+	NM_030783	81490	PHOSPHATIDYLSERINE SYNTHASE 2
chr11	550234	550674	2.61	550624	901	chr11	544857	550779	-	NM_173573	256329	CHROMOSOME 11 OPEN READING FRAME 35
chr11	551364	551584	1.53	551364	902	chr11	551449	554018	+	NM_003475	8045	RAS ASSOCIATION (RALGDS/AF-6) DOMAIN FAMILY 7
chr11	565780	566570	2.9	566360	903	chr11	566485	602220	+	NM_020901	57661	CTD-BINDING SR-LIKE PROTEIN RA9
chr11	685457	686355	3.2	685955	904	chr11	634224	685740	-	NM_021008	10522	DEFORMED EPIDERMAL AUTOREGULATORY FACTOR 1 (DROSOPHILA)
chr11	685457	686355	3.2	685955	904	chr11	685615	694127	+	NM_174940	283232	TRANSMEMBRANE PROTEIN 80
chr11	694917	695807	2.98	695317	905	chr11	696122	717726	+	NM_022772	64787	EPS8-LIKE 2
chr11	737106	737596	2.86	737506	906	chr11	737431	755023	+	NM_006755	6888	TRANSALDOLASE 1
chr11	786356	787316	2.44	786356	908	chr11	780475	786221	-	NM_024698	79751	SOLUTE CARRIER FAMILY 25 (MITOCHONDRIAL CARRIER: GLUTAMATE), MEMBER 22
chr11	798929	800139	3.91	799949	909	chr11	799935	802876	+	NM_001004	6181	RIBOSOMAL PROTEIN, LARGE, P2
chr11	832474	832806	3.91	832474	910	chr11	829721	832529	-	NM_021128	5441	POLYMERASE (RNA) II (DNA DIRECTED) POLYPEPTIDE L, 7.6KDA
chr11	832474	832806	3.91	832474	910	chr11	832823	857116	+	NM_001025238	7106	TETRASPANIN 4
chr11	900808	901518	2.58	900808	911	chr11	858395	900823	-	NM_023947	66005	CHITINASE DOMAIN CONTAINING 1
chr11	1287610	1287940	3.05	1287710	912	chr11	1252177	1287415	-	NM_019009	54472	TOLL INTERACTING PROTEIN
chr11	1741623	1741753	3.14	1741703	913	chr11	1730560	1741798	-	NM_001909	1509	CATHEPSIN D (LYSOSOMAL ASPARTYL PEPTIDASE)
chr11	1925180	1925330	2.35	1925180	914	chr11	1925113	1934407	+	NM_021134	6150	MITOCHONDRIAL RIBOSOMAL PROTEIN L23
chr11	2970098	2970588	2.36	2970258	918	chr11	2922236	2970183	-	NM_005969	4676	NUCLEOSOME ASSEMBLY PROTEIN 1-LIKE 4
chr11	3775198	3775968	2.81	3775198	919	chr11	3652816	3775468	-	NM_016320	4928	NUCLEOPORIN 98KDA
chr11	3786114	3786504	2.49	3786314	920	chr11	3786359	3804159	+	NM_014489	27315	FGF RECEPTOR ACTIVATING PROTEIN 1
chr11	3819025	3819335	2.58	3819335	921	chr11	3804787	3818760	-	NM_001665	391	RAS HOMOLOG GENE FAMILY, MEMBER G (RHO G)
chr11	3832923	3833263	2.69	3833263	922	chr11	3833508	4071015	+	NM_003156	6786	STROMAL INTERACTION MOLECULE 1
chr11	4072451	4072761	1.75	4072571	923	chr11	4072586	4116681	+	NM_001033	6240	RIBONUCLEOTIDE REDUCTASE M1 POLYPEPTIDE
chr11	6212354	6213256	2.33	6212356	924	chr11	6189152	6212451	-	NM_032127	84067	CHROMOSOME 11 OPEN READING FRAME 56
chr11	6459000	6459696	3.36	6459196	925	chr11	6453503	6459171	-	NM_012402	23647	ADP-RIBOSYLATION FACTOR INTERACTING PROTEIN 2 (ARFAPTIN 2)
chr11	6459000	6459696	3.36	6459196	925	chr11	6459265	6461127	+	NM_012192	26515	FRACTURE CALLUS 1 HOMOLOG (RAT)
chr11	6581157	6582117	2.64	6581457	926	chr11	6581539	6588673	+	NM_001014794	3611	INTEGRIN-LINKED KINASE
chr11	6581157	6582117	2.64	6581457	926	chr11	6577729	6581387	-	NM_015324	23378	KIAA0409
chr11	6590036	6590756	3.71	6590256	927	chr11	6588648	6590021	-	NM_006284	6881	TAF10 RNA POLYMERASE II, TATA BOX BINDING PROTEIN (TBP)-ASSOCIATED FACTOR, 30KDA
chr11	6597111	6597341	2.41	6597221	928	chr11	6590572	6597268	-	NM_000391	1200	TRIPEPTIDYL PEPTIDASE I
chr11	6660975	6661505	3.92	6661085	929	chr11	6659455	6661150	-	NM_022061	63875	MITOCHONDRIAL RIBOSOMAL PROTEIN L17
chr11	8660258	8661368	3.85	8660588	930	chr11	8660880	8663971	+	NM_000990	6157	RIBOSOMAL PROTEIN L27A
chr11	8889161	8889769	3.13	8889529	932	chr11	8889377	8898200	+	NM_182901	56672	CHROMOSOME 11 OPEN READING FRAME 17
chr11	8889161	8889769	3.13	8889529	932	chr11	8671475	8889074	-	NM_005418	6764	SUPPRESSION OF TUMORIGENICITY 5
chr11	8942443	8943343	2.81	8942783	933	chr11	8925415	8942565	-	NM_020644	56674	TMEM9 DOMAIN FAMILY, MEMBER B
chr11	9243452	9243842	3.22	9243622	934	chr11	9116948	9243447	-	NM_015213	23258	RAB6 INTERACTING PROTEIN 1
chr11	9292532	9293342	3.01	9292532	935	chr11	9258779	9292872	-	NM_015012	440026	TRANSMEMBRANE PROTEIN 41B
chr11	9362624	9362954	3.35	9362834	936	chr11	9362779	9423650	+	NM_006391	10527	IMPORTIN 7
chr11	9438073	9439711	3.04	9439401	937	chr11	9439088	9506646	+	NM_003442	7702	ZINC FINGER PROTEIN 143 (CLONE PHZ-1)
chr11	10282012	10283362	3.85	10283232	938	chr11	10283217	10285499	+	NM_001124	133	ADRENOMEDULLIN
chr11	10518989	10519505	3.08	10519329	939	chr11	10489800	10519350	-	NM_016422	50862	RING FINGER PROTEIN 141
chr11	10729071	10729561	3.04	10729361	940	chr11	10729386	10757866	+	NM_014633	9646	SH2 DOMAIN BINDING PROTEIN 1 (TETRATRICOPEPTIDE REPEAT CONTAINING)
chr11	10787052	10787832	3.84	10787152	941	chr11	10775169	10787158	-	NM_001042559	1982	EUKARYOTIC TRANSLATION INITIATION FACTOR 4 GAMMA, 2
chr11	10836015	10836805	2.44	10836385	942	chr11	10830920	10836190	-	NM_021211	58486	TRANSPOSON-DERIVED BUSTER1 TRANSPOSASE-LIKE PROTEIN GENE
chr11	13440958	13441868	3.24	13441588	943	chr11	13366133	13441414	-	NM_032320	84280	BTB (POZ) DOMAIN CONTAINING 10
chr11	14477819	14478219	3.81	14477899	944	chr11	14435628	14477974	-	NM_016451	1315	COATOMER PROTEIN COMPLEX, SUBUNIT BETA
chr11	14621681	14622284	2.88	14621954	945	chr11	14621906	14848926	+	NM_000922	5140	PHOSPHODIESTERASE 3B, CGMP-INHIBITED
chr11	14621681	14622284	2.88	14621954	945	chr11	14482998	14621739	-	NM_148976	5682	PROTEASOME (PROSOME, MACROPAIN) SUBUNIT, ALPHA TYPE, 1
chr11	16716404	16716944	2.65	16716884	946	chr11	16716769	16734149	+	NM_014267	10944	SMALL ACIDIC PROTEIN
chr11	16992900	16993320	2.01	16992980	947	chr11	16765787	16992535	-	NM_175058	144100	PLECKSTRIN HOMOLOGY DOMAIN CONTAINING, FAMILY A MEMBER 7
chr11	17055631	17056041	3.23	17055731	948	chr11	17052515	17055796	-	NM_001017	6207	RIBOSOMAL PROTEIN S13
chr11	17254402	17255032	2.76	17254912	949	chr11	17254861	17309645	+	NM_005013	4925	NUCLEOBINDIN 2
chr11	17991378	17991768	2.86	17991508	950	chr11	17766171	17991213	-	NM_012139	26297	SECRETION REGULATING GUANINE NUCLEOTIDE EXCHANGE FACTOR
chr11	18084018	18084238	2.76	18084178	951	chr11	18058466	18084214	-	NM_138421	113174	SERUM AMYLOID A-LIKE 1
chr11	18300212	18300803	4.22	18300213	952	chr11	18300718	18345152	+	NM_005316	2965	GENERAL TRANSCRIPTION FACTOR IIH, POLYPEPTIDE 1, 62KDA
chr11	18300212	18300803	4.22	18300213	952	chr11	18256792	18300297	-	NM_007216	11234	HERMANSKY-PUDLAK SYNDROME 5
chr11	18372231	18372841	4	18372761	953	chr11	18372686	18385969	+	NM_005566	3939	LACTATE DEHYDROGENASE A
chr11	18504890	18505310	2.97	18505090	954	chr11	18458434	18505065	-	NM_006292	7251	TUMOR SUSCEPTIBILITY GENE 101
chr11	18566653	18567123	3.53	18566843	955	chr11	18509820	18566857	-	NM_001040697	55293	UBIQUITIN-CONJUGATING ENZYME E2-LIKE
chr11	18612431	18613261	3.51	18612641	956	chr11	18584524	18612596	-	NM_194285	144108	SPT2, SUPPRESSOR OF TY, DOMAIN CONTAINING 1 (S. CEREVISIAE)
chr11	19095192	19095412	2.79	19095332	957	chr11	19095267	19154542	+	NM_001001483	54503	ZINC FINGER, DHHC-TYPE CONTAINING 13
chr11	20365233	20365853	3.06	20365383	958	chr11	20365678	20487349	+	NM_005788	10196	PROTEIN ARGININE METHYLTRANSFERASE 3
chr11	22603085	22604024	2.96	22603808	959	chr11	22600655	22603963	-	NM_022725	2188	FANCONI ANEMIA, COMPLEMENTATION GROUP F
chr11	27450764	27450994	3.54	27450764	961	chr11	27344085	27450869	-	NM_018490	55366	LEUCINE-RICH REPEAT-CONTAINING G PROTEIN-COUPLED RECEPTOR 4
chr11	27484719	27485434	3.51	27484964	962	chr11	27472699	27484879	-	NM_018362	55327	LIN-7 HOMOLOG C (C. ELEGANS)
chr11	28086238	28086608	1.97	28086608	963	chr11	27998741	28086223	-	NM_031217	81930	KINESIN FAMILY MEMBER 18A
chr11	28088359	28088599	3.26	28088459	964	chr11	28088434	28311519	+	NM_152636	196074	METHYLTRANSFERASE 5 DOMAIN CONTAINING 1
chr11	30301139	30301389	2.54	30301299	965	chr11	30301224	30315741	+	NM_152316	120534	CHROMOSOME 11 OPEN READING FRAME 46
chr11	31347842	31348282	2.75	31347932	966	chr11	31240747	31347897	-	NM_181807	341019	DOUBLECORTIN DOMAIN CONTAINING 1
chr11	31347842	31348282	2.75	31347932	966	chr11	31347952	31410957	+	NM_181706	120526	ZINC FINGER, CSL-TYPE CONTAINING 3
chr11	31487635	31488150	3.25	31488040	967	chr11	31487872	31761903	+	NM_019040	26610	ELONGATION PROTEIN 4 HOMOLOG (S. CEREVISIAE)
chr11	31487635	31488150	3.25	31488040	967	chr11	31410524	31487745	-	NM_144981	196294	IMP1 INNER MITOCHONDRIAL MEMBRANE PEPTIDASE-LIKE (S. CEREVISIAE)
chr11	32561704	32562114	2.87	32561994	968	chr11	32561966	32580588	+	NM_006360	10480	DENDRITIC CELL PROTEIN
chr11	32993808	32994148	3.59	32993848	969	chr11	32993985	33011702	+	NM_001077242	91614	NOVEL 58.3 KDA PROTEIN
chr11	33017344	33017654	2.24	33017654	970	chr11	33017719	33051449	+	NM_018393	55346	T-COMPLEX 11 (MOUSE) LIKE 1
chr11	33139473	33139953	1.93	33139903	971	chr11	33062710	33139613	-	NM_001326	1479	CLEAVAGE STIMULATION FACTOR, 3' PRE-RNA, SUBUNIT 3, 77KDA
chr11	33235105	33236155	3.23	33235535	972	chr11	33235743	33332515	+	NM_001048200	10114	HOMEODOMAIN INTERACTING PROTEIN KINASE 3
chr11	34029386	34029916	3.55	34029916	973	chr11	34029805	34077181	+	NM_203364	4076	GPI-ANCHORED MEMBRANE PROTEIN 1
chr11	34082959	34083899	3.8	34083449	974	chr11	34083724	34125033	+	NM_024662	55226	N-ACETYLTRANSFERASE 10
chr11	34335633	34336653	4.17	34336103	975	chr11	34129110	34335378	-	NM_145804	25841	ANKYRIN REPEAT AND BTB (POZ) DOMAIN CONTAINING 2
chr11	34416723	34417243	3.13	34417143	976	chr11	34417053	34450179	+	NM_001752	847	CATALASE
chr11	34893925	34894939	2.97	34894825	977	chr11	34860420	34894484	-	NM_015957	51074	APAF1 INTERACTING PROTEIN
chr11	34893925	34894939	2.97	34894825	977	chr11	34894740	34974092	+	NM_003477	8050	PYRUVATE DEHYDROGENASE COMPLEX, COMPONENT X
chr11	35640633	35641103	1.85	35641053	978	chr11	35640928	35786333	+	NM_017583	54765	TRIPARTITE MOTIF-CONTAINING 44
chr11	36488243	36488583	3.27	36488273	979	chr11	36467298	36488398	-	NM_004620	7189	TNF RECEPTOR-ASSOCIATED FACTOR 6
chr11	43290103	43290263	2.44	43290213	980	chr11	43290108	43322655	+	NM_006595	8539	APOPTOSIS INHIBITOR 5
chr11	43336691	43337241	3.31	43337041	981	chr11	43337066	43472069	+	NM_018259	55761	TETRATRICOPEPTIDE REPEAT DOMAIN 17
chr11	43658605	43659025	3.11	43658925	982	chr11	43658880	43834736	+	NM_016142	51144	HYDROXYSTEROID (17-BETA) DEHYDROGENASE 12
chr11	43858884	43859144	2.27	43859034	983	chr11	43858972	43898388	+	NM_139178	221120	ALKB, ALKYLATION REPAIR HOMOLOG 3 (E. COLI)
chr11	44073719	44073839	2.52	44073809	984	chr11	44073674	44223555	+	NM_000401	2132	EXOSTOSES (MULTIPLE) 2
chr11	45782686	45783326	3.54	45783326	985	chr11	45783911	45791142	+	NM_018389	55343	SOLUTE CARRIER FAMILY 35, MEMBER C1
chr11	45825539	45825779	2.87	45825699	986	chr11	45825604	45861372	+	NM_021117	1408	CRYPTOCHROME 2 (PHOTOLYASE-LIKE)
chr11	45896037	45896647	2.39	45896287	987	chr11	45887796	45896182	-	NM_057174	9409	PEROXISOMAL BIOGENESIS FACTOR 16
chr11	46595107	46596118	2.84	46595327	988	chr11	46580986	46595353	-	NM_173811	283254	HYPOTHETICAL PROTEIN FLJ32675
chr11	46595107	46596118	2.84	46595327	988	chr11	46595702	46652643	+	NM_014741	9776	KIAA0652
chr11	46678418	46679231	3	46678488	989	chr11	46655207	46678696	-	NM_004308	392	RHO GTPASE ACTIVATING PROTEIN 1
chr11	46678418	46679231	3	46678488	989	chr11	46678943	46684037	+	NM_024741	79797	ZINC FINGER PROTEIN 408
chr11	46696445	46697505	3.48	46697365	990	chr11	46697330	46717631	+	NM_000506	2147	COAGULATION FACTOR II (THROMBIN)
chr11	47165529	47165809	2.3	47165529	991	chr11	47155660	47164534	-	NM_016223	29763	PROTEIN KINASE C AND CASEIN KINASE SUBSTRATE IN NEURONS 3
chr11	47193143	47193263	3.4	47193153	993	chr11	47193088	47217339	+	NM_000107	1643	DAMAGE-SPECIFIC DNA BINDING PROTEIN 2, 48KDA
chr11	47226627	47227304	2.8	47227004	994	chr11	47217428	47226939	-	NM_001610	53	ACID PHOSPHATASE 2, LYSOSOMAL
chr11	47247469	47247929	2.79	47247519	995	chr11	47247534	47308158	+	NM_130470	8567	MAP-KINASE ACTIVATING DEATH DOMAIN
chr11	47386000	47386490	2.98	47386430	996	chr11	47386757	47394622	+	NM_152264	91252	SOLUTE CARRIER FAMILY 39 (ZINC TRANSPORTER), MEMBER 13
chr11	47556969	47557459	3.18	47557199	998	chr11	47550325	47557101	-	NM_018095	55709	HYPOTHETICAL PROTEIN HSPC252
chr11	47556969	47557459	3.18	47557199	998	chr11	47557207	47562689	+	NM_004551	4722	NADH DEHYDROGENASE (UBIQUINONE) FE-S PROTEIN 3, 30KDA (NADH-COENZYME Q REDUCTASE)
chr11	47620465	47620945	3.71	47620515	999	chr11	47595443	47620640	-	NM_014342	23788	MITOCHONDRIAL CARRIER HOMOLOG 2 (C. ELEGANS)
chr11	47693153	47693503	2.47	47693393	1000	chr11	47637720	47692878	-	NM_024783	79841	ATP/GTP BINDING PROTEIN-LIKE 2
chr11	47745430	47746410	2.7	47745540	1001	chr11	47694645	47745443	-	NM_015308	23360	FORMIN BINDING PROTEIN 4
chr11	47826478	47826878	3.2	47826478	1002	chr11	47756247	47826633	-	NM_015231	23279	NUCLEOPORIN 160KDA
chr11	57039560	57040020	2.86	57039710	1003	chr11	57008583	57039735	-	NM_003627	8501	SOLUTE CARRIER FAMILY 43, MEMBER 1
chr11	57054665	57055045	1.79	57054995	1004	chr11	57052511	57054808	-	NM_012456	26519	TRANSLOCASE OF INNER MITOCHONDRIAL MEMBRANE 10 HOMOLOG (YEAST)
chr11	57190964	57192194	2.68	57191274	1005	chr11	57192049	57225235	+	NM_015457	25921	ZINC FINGER, DHHC-TYPE CONTAINING 5
chr11	57235942	57236974	3.11	57236712	1006	chr11	57227764	57236249	-	NM_153450	219541	MEDIATOR OF RNA POLYMERASE II TRANSCRIPTION, SUBUNIT 19 HOMOLOG (YEAST)
chr11	57235942	57236974	3.11	57236712	1006	chr11	57236617	57265020	+	NM_015959	51075	THIOREDOXIN DOMAIN CONTAINING 14
chr11	57265115	57265705	2.55	57265315	1007	chr11	57265297	57267459	+	NM_170746	280636	CHROMOSOME 11 OPEN READING FRAME 31
chr11	58102079	58103339	2.82	58102259	1008	chr11	58103224	58145089	+	NM_053023	80829	ZINC FINGER PROTEIN 91 HOMOLOG (MOUSE)
chr11	59334746	59334876	2.39	59334786	1009	chr11	59330189	59334921	-	NM_017840	54948	MITOCHONDRIAL RIBOSOMAL PROTEIN L16
chr11	60365974	60366264	2.39	60366184	1010	chr11	60366119	60375129	+	NM_024098	79080	HYPOTHETICAL PROTEIN MGC2574
chr11	60430457	60430707	2.78	60430567	1011	chr11	60414782	60430632	-	NM_014502	27339	PRP19/PSO4 PRE-MRNA PROCESSING FACTOR 19 HOMOLOG (S. CEREVISIAE)
chr11	60685615	60686005	3.52	60685825	1012	chr11	60654303	60685492	-	NM_017966	55048	VACUOLAR PROTEIN SORTING 37C (YEAST)
chr11	60818984	60819804	3.46	60819324	1013	chr11	60782334	60819364	-	NM_152718	220001	VON WILLEBRAND FACTOR C AND EGF DOMAINS
chr11	60856978	60858870	3.89	60857308	1014	chr11	60823499	60857125	-	NM_001923	1642	DAMAGE-SPECIFIC DNA BINDING PROTEIN 1, 127KDA
chr11	60856978	60858870	3.89	60857308	1014	chr11	60857229	60872806	+	NM_015533	26007	DIHYDROXYACETONE KINASE 2 HOMOLOG (YEAST)
chr11	60885826	60886590	3.17	60885966	1015	chr11	60872855	60886305	-	NM_153611	220002	CYTOCHROME B, ASCORBATE DEPENDENT 3
chr11	60885826	60886590	3.17	60885966	1015	chr11	60886431	60893254	+	NM_016464	51524	HYPOTHETICAL PROTEIN HSPC196
chr11	60916069	60916829	3.29	60916549	1016	chr11	60916440	60922899	+	NM_016499	51259	HSPC244
chr11	60953587	60954396	3.69	60954007	1017	chr11	60954172	60970803	+	NM_017841	54949	HYPOTHETICAL PROTEIN FLJ20487
chr11	60953587	60954396	3.69	60954007	1017	chr11	60926778	60953849	-	NM_024811	79869	PRE-MRNA CLEAVAGE FACTOR I, 59 KDA SUBUNIT
chr11	61316150	61317046	2.79	61316220	1018	chr11	61313180	61316661	-	NM_014206	746	CHROMOSOME 11 OPEN READING FRAME 10
chr11	61316150	61317046	2.79	61316220	1018	chr11	61316725	61321283	+	NM_004111	2237	FLAP STRUCTURE-SPECIFIC ENDONUCLEASE 1
chr11	61340711	61341401	2.69	61341291	1019	chr11	61323678	61340886	-	NM_013402	3992	FATTY ACID DESATURASE 1
chr11	61490856	61492625	4.29	61491705	1020	chr11	61488334	61491708	-	NM_002032	2495	FERRITIN, HEAVY POLYPEPTIDE 1
chr11	61490856	61492625	4.29	61491705	1020	chr11	61491841	61493538	+	NM_001013667	399900	HYPOTHETICAL GENE SUPPORTED BY AK093779
chr11	62097756	62098376	2.75	62097816	1021	chr11	62083648	62098036	-	NM_001404	1937	EUKARYOTIC TRANSLATION ELONGATION FACTOR 1 GAMMA
chr11	62115404	62116704	3.73	62115874	1022	chr11	62099096	62115592	-	NM_022830	64852	RNA BINDING MOTIF PROTEIN 21
chr11	62145939	62146349	2.38	62146259	1023	chr11	62139344	62146024	-	NM_012200	26229	BETA-1,3-GLUCURONYLTRANSFERASE 3 (GLUCURONOSYLTRANSFERASE I)
chr11	62170605	62170855	2.72	62170745	1024	chr11	62148875	62170680	-	NM_198335	23193	GLUCOSIDASE, ALPHA; NEUTRAL AB
chr11	62177175	62177485	3.35	62177355	1025	chr11	62170897	62177350	-	NM_030628	80789	KIAA1698
chr11	62195386	62196458	3.33	62195728	1026	chr11	62186864	62195817	-	NM_024099	79081	CHROMOSOME 11 OPEN READING FRAME 48
chr11	62202948	62203398	2.98	62202948	1027	chr11	62200548	62203103	-	NM_015853	51035	UNKNOWN PROTEIN LOC51035
chr11	62251124	62252324	3.18	62251364	1028	chr11	62238797	62251397	-	NM_001079559	221092	HETEROGENEOUS NUCLEAR RIBONUCLEOPROTEIN U-LIKE 2
chr11	62251124	62252324	3.18	62251364	1028	chr11	62252527	62262681	+	NM_173810	283237	TETRATRICOPEPTIDE REPEAT DOMAIN 9C
chr11	62278025	62278545	2.88	62278545	1029	chr11	62275012	62278190	-	NM_024784	79842	ZINC FINGER AND BTB DOMAIN CONTAINING 3
chr11	62285515	62285765	2.77	62285695	1030	chr11	62285590	62290757	+	NM_002696	5436	POLYMERASE (RNA) II (DNA DIRECTED) POLYPEPTIDE G
chr11	62295305	62295625	2.4	62295535	1031	chr11	62295450	62311387	+	NM_006473	10629	TAF6-LIKE RNA POLYMERASE II, P300/CBP-ASSOCIATED FACTOR (PCAF)-ASSOCIATED FACTOR, 65KDA
chr11	62311109	62311972	3.55	62311472	1032	chr11	62311474	62314293	+	NM_199337	374395	SIMILAR TO RIKEN CDNA 1810059G22
chr11	62329364	62329814	4.33	62329494	1034	chr11	62316219	62329529	-	NM_006362	10482	NUCLEAR RNA EXPORT FACTOR 1
chr11	62355981	62356621	2.77	62356161	1035	chr11	62330945	62356136	-	NM_003164	6811	SYNTAXIN 5A
chr11	62379184	62380234	4.33	62379824	1036	chr11	62380093	62412928	+	NM_001012661	6520	SOLUTE CARRIER FAMILY 3 (ACTIVATORS OF DIBASIC AND NEUTRAL AMINO ACID TRANSPORT), MEMBER 2
chr11	63205452	63205592	3.1	63205522	1037	chr11	63205497	63283916	+	NM_006054	10313	RETICULON 3
chr11	63337133	63337263	2.34	63337183	1038	chr11	63337498	63351765	+	NM_138471	144097	HYPOTHETICAL PROTEIN BC007540
chr11	63412335	63412815	2.45	63412765	1039	chr11	63412650	63433621	+	NM_004954	2011	MAP/MICROTUBULE AFFINITY-REGULATING KINASE 2
chr11	63498499	63498829	2.58	63498789	1040	chr11	63498654	63500590	+	NM_004074	1351	CYTOCHROME C OXIDASE SUBUNIT 8A (UBIQUITOUS)
chr11	63510465	63510595	2.82	63510495	1041	chr11	63509900	63522468	+	NM_017670	55611	OTU DOMAIN, UBIQUITIN ALDEHYDE BINDING 1
chr11	63690014	63690794	2.81	63690144	1042	chr11	63522606	63690094	-	NM_014067	28992	LRP16 PROTEIN
chr11	63709032	63710282	3.76	63709552	1043	chr11	63710162	63728596	+	NM_006819	10963	STRESS-INDUCED-PHOSPHOPROTEIN 1 (HSP70/HSP90-ORGANIZING PROTEIN)
chr11	63750207	63751082	2.87	63750342	1044	chr11	63750337	63754063	+	NM_032344	84304	NUDIX (NUCLEOSIDE DIPHOSPHATE LINKED MOIETY X)-TYPE MOTIF 22
chr11	63750207	63751082	2.87	63750342	1044	chr11	63747896	63750257	-	NM_001033678	83707	TRNA PHOSPHOTRANSFERASE 1
chr11	63754388	63754968	2.32	63754748	1045	chr11	63755663	63757090	+	NM_005528	3338	DNAJ (HSP40) HOMOLOG, SUBFAMILY C, MEMBER 4
chr11	63764193	63765163	3.79	63764933	1046	chr11	63764988	63768262	+	NM_004470	2286	FK506 BINDING PROTEIN 2, 13KDA
chr11	63769879	63770469	2.33	63770369	1047	chr11	63768528	63770989	-	NM_138689	26472	PROTEIN PHOSPHATASE 1, REGULATORY (INHIBITOR) SUBUNIT 14B
chr11	63808671	63809202	2.07	63808762	1048	chr11	63793877	63808740	-	NM_032989	572	BCL2-ANTAGONIST OF CELL DEATH
chr11	63808671	63809202	2.07	63808762	1048	chr11	63809906	63813539	+	NM_020155	56834	G PROTEIN-COUPLED RECEPTOR 137
chr11	63828504	63829304	2.36	63829144	1049	chr11	63829619	63840786	+	NM_004451	2101	ESTROGEN-RELATED RECEPTOR ALPHA
chr11	63841179	63842494	3.35	63842304	1050	chr11	63840743	63841609	-	NM_016404	51504	HYPOTHETICAL PROTEIN HSPC152
chr11	63841179	63842494	3.35	63842304	1050	chr11	63842144	63845858	+	NM_012094	25824	PEROXIREDOXIN 5
chr11	64302682	64303252	3.26	64302685	1051	chr11	64288653	64302817	-	NM_004630	7536	SPLICING FACTOR 1
chr11	64402662	64403372	3.41	64402662	1052	chr11	64376783	64402767	-	NM_006795	10938	EH-DOMAIN CONTAINING 1
chr11	64441124	64441444	2.03	64441124	1053	chr11	64418594	64441239	-	NM_015104	23130	HYPOTHETICAL PROTEIN LOC23130
chr11	64537793	64538163	2.67	64538163	1054	chr11	64538244	64546231	+	NM_001667	402	ADP-RIBOSYLATION FACTOR-LIKE 2
chr11	64551420	64551660	2.58	64551570	1055	chr11	64551485	64564618	+	NM_013306	29907	ADP-RIBOSYLATION FACTOR-LIKE 2
chr11	64564902	64565192	2.36	64564972	1056	chr11	64564951	64568875	+	NM_013299	29901	SAC3 DOMAIN CONTAINING 1
chr11	64607939	64608379	2.64	64608375	1057	chr11	64601502	64608100	-	NM_080668	113130	CELL DIVISION CYCLE ASSOCIATED 5
chr11	64607939	64608379	2.64	64608375	1057	chr11	64608269	64612450	+	NM_006782	7542	ZINC FINGER PROTEIN-LIKE 1
chr11	64635534	64636104	3.76	64635914	1058	chr11	64635916	64640282	+	NM_003273	7108	TRANSMEMBRANE 7 SUPERFAMILY MEMBER 2
chr11	64641581	64642011	3.65	64641581	1059	chr11	64640451	64641746	-	NM_014205	741	ZINC FINGER, HIT TYPE 2
chr11	64645648	64646549	3.35	64646239	1060	chr11	64644678	64646236	-	NM_001997	2197	FINKEL-BISKIS-REILLY MURINE SARCOMA VIRUS (FBR-MUSV) UBIQUITOUSLY EXPRESSED (FOX DERIVED); RIBOSOMAL PROTEIN S30
chr11	64645648	64646549	3.35	64646239	1060	chr11	64646303	64651417	+	NM_004927	740	MITOCHONDRIAL RIBOSOMAL PROTEIN L49
chr11	64658369	64659549	3.67	64659229	1061	chr11	64651328	64658579	-	NM_032431	84447	SYNOVIAL APOPTOSIS INHIBITOR 1, SYNOVIOLIN
chr11	64785492	64786172	2.97	64785772	1062	chr11	64786007	64821663	+	NM_002689	23649	POLYMERASE (DNA DIRECTED), ALPHA 2 (70KD SUBUNIT)
chr11	64857696	64858096	2.44	64857876	1063	chr11	64857921	64877026	+	NM_006268	5977	D4, ZINC AND DOUBLE PHD FINGERS FAMILY 2
chr11	64910323	64910833	3.27	64910803	1064	chr11	64910698	64937569	+	NM_031904	83786	FKSG44 GENE
chr11	65049213	65049333	3.77	65049223	1067	chr11	65049123	65062758	+	NM_001048218	57410	SCY1-LIKE 1 (S. CEREVISIAE)
chr11	65093843	65094831	2.99	65094533	1068	chr11	65094518	65095808	+	NM_006396	10534	SJOGREN'S SYNDROME/SCLERODERMA AUTOANTIGEN 1
chr11	65138171	65138571	3.15	65138171	1069	chr11	65121802	65138296	-	NM_002419	4296	MITOGEN-ACTIVATED PROTEIN KINASE KINASE KINASE 11
chr11	65187078	65187528	2.94	65187128	1071	chr11	65178392	65186951	-	NM_021975	5970	V-REL RETICULOENDOTHELIOSIS VIRAL ONCOGENE HOMOLOG A, NUCLEAR FACTOR OF KAPPA LIGHT POLYPEPTIDE GENE ENHANCER IN B-CELLS 3, P65 (AVIAN)
chr11	65236019	65236239	2.4	65236139	1072	chr11	65236064	65243650	+	NM_006388	10524	HIV-1 TAT INTERACTING PROTEIN, 60KDA
chr11	65382205	65384659	4.15	65382205	1073	chr11	65378862	65382380	-	NM_005507	1072	COFILIN 1 (NON-MUSCLE)
chr11	65412411	65412961	2.8	65412561	1074	chr11	65407787	65412586	-	NM_004214	9158	FIBROBLAST GROWTH FACTOR (ACIDIC) INTRACELLULAR BINDING PROTEIN
chr11	65414475	65414615	1.81	65414535	1075	chr11	65414450	65415681	+	NM_006848	11007	HEPATITIS DELTA ANTIGEN-INTERACTING PROTEIN A
chr11	65424398	65424588	2.74	65424398	1076	chr11	65416267	65424573	-	NM_005438	8061	FOS-LIKE ANTIGEN 1
chr11	65485300	65485830	3.72	65485580	1077	chr11	65485735	65504182	+	NM_005146	9092	SQUAMOUS CELL CARCINOMA ANTIGEN RECOGNISED BY T CELLS
chr11	65525840	65526989	2.97	65526619	1078	chr11	65526125	65528192	+	NM_003860	8815	BARRIER TO AUTOINTEGRATION FACTOR 1
chr11	65525840	65526989	2.97	65526619	1078	chr11	65520592	65526154	-	NM_032325	84285	HYPOTHETICAL PROTEIN MGC11102
chr11	65781518	65781928	2.6	65781908	1079	chr11	65781823	65791906	+	NM_022822	64837	KINESIN LIGHT CHAIN 2
chr11	65791845	65792845	2.68	65792695	1080	chr11	65792631	65801537	+	NM_030981	81876	RAB1B, MEMBER RAS ONCOGENE FAMILY
chr11	65813030	65813870	2.93	65813030	1081	chr11	65808627	65813148	-	NM_020470	10897	YIP1 INTERACTING FACTOR HOMOLOG A (S. CEREVISIAE)
chr11	65868977	65869337	2.63	65869117	1082	chr11	65861379	65869158	-	NM_001024957	25855	BREAST CANCER METASTASIS SUPPRESSOR 1
chr11	65871576	65872086	2.22	65871576	1083	chr11	65869419	65871737	-	NM_006876	11041	UDP-GLCNAC:BETAGAL BETA-1,3-N-ACETYLGLUCOSAMINYLTRANSFERASE 6
chr11	65962745	65963705	1.97	65962945	1084	chr11	65959881	65962880	-	NM_016050	65003	CGI-113 PROTEIN
chr11	66003915	66004645	3.66	66004385	1085	chr11	66004455	66033706	+	NM_005700	10072	DIPEPTIDYL-PEPTIDASE 3
chr11	66069981	66070482	2.88	66070122	1086	chr11	66070966	66087373	+	NM_001104	89	ACTININ, ALPHA 3
chr11	66069981	66070482	2.88	66070122	1086	chr11	66063310	66070247	-	NM_207340	254359	ZINC FINGER, DHHC-TYPE CONTAINING 24
chr11	66116710	66117745	3.21	66117315	1087	chr11	66117265	66130065	+	NM_005125	9973	COPPER CHAPERONE FOR SUPEROXIDE DISMUTASE
chr11	66116710	66117745	3.21	66117315	1087	chr11	66114226	66117110	-	NM_018219	55231	HYPOTHETICAL PROTEIN FLJ10786
chr11	66140077	66140847	3.94	66140617	1088	chr11	66140672	66151387	+	NM_006328	10432	RNA BINDING MOTIF PROTEIN 14
chr11	66162068	66162928	2.81	66162478	1089	chr11	66162713	66170516	+	NM_002896	5936	RNA BINDING MOTIF PROTEIN 4
chr11	66201746	66202576	3.34	66202116	1090	chr11	66189046	66201851	-	NM_031492	83759	RNA BINDING MOTIF PROTEIN 4B
chr11	66268397	66268947	2.72	66268517	1091	chr11	66268782	66367375	+	NM_024650	79703	HYPOTHETICAL PROTEIN FLJ22531
chr11	66367113	66367553	3.44	66367323	1092	chr11	66367458	66370579	+	NM_001032279	9986	RCE1 HOMOLOG, PRENYL PROTEIN PEPTIDASE (S. CEREVISIAE)
chr11	66812249	66812959	3.79	66812839	1094	chr11	66813394	66826530	+	NM_207354	338692	ANKYRIN REPEAT DOMAIN 13 FAMILY, MEMBER D
chr11	66826974	66827764	2.54	66827764	1095	chr11	66827576	66836646	+	NM_017857	54961	SLINGSHOT HOMOLOG 3 (DROSOPHILA)
chr11	66877428	66878868	2.8	66877428	1096	chr11	66875596	66877593	-	NM_021173	57804	POLYMERASE (DNA-DIRECTED), DELTA 4
chr11	66915653	66916173	3.16	66916103	1097	chr11	66915998	66922458	+	NM_004584	5883	RAD9 HOMOLOG A (S. POMBE)
chr11	66952182	66952692	2.61	66952622	1098	chr11	66952510	66959454	+	NM_001007071	6199	RIBOSOMAL PROTEIN S6 KINASE, 70KDA, POLYPEPTIDE 2
chr11	66993109	66993589	3.07	66993209	1099	chr11	66988394	66993307	-	NM_025124	80194	HYPOTHETICAL PROTEIN FLJ21749
chr11	67007051	67007271	2.99	67007151	1100	chr11	67007096	67015150	+	NM_003977	9049	ARYL HYDROCARBON RECEPTOR INTERACTING PROTEIN
chr11	67032543	67032803	3.34	67032653	1101	chr11	67030544	67032678	-	NM_005851	10263	CDK2-ASSOCIATED PROTEIN 2
chr11	67130558	67131178	2.71	67131058	1102	chr11	67126926	67130753	-	NM_173578	283135	HYPOTHETICAL PROTEIN LOC283135
chr11	67130558	67131178	2.71	67131058	1102	chr11	67130982	67136581	+	NM_007103	4723	NADH DEHYDROGENASE (UBIQUINONE) FLAVOPROTEIN 1, 51KDA
chr11	67154612	67155062	2.88	67154612	1103	chr11	67151985	67153977	-	NM_181843	254552	NUDIX (NUCLEOSIDE DIPHOSPHATE LINKED MOIETY X)-TYPE MOTIF 8
chr11	67534247	67534527	3.21	67534487	1104	chr11	67534365	67553317	+	NM_000694	221	ALDEHYDE DEHYDROGENASE 3 FAMILY, MEMBER B1
chr11	67554409	67554839	3.15	67554799	1105	chr11	67554684	67560690	+	NM_002496	4728	NADH DEHYDROGENASE (UBIQUINONE) FE-S PROTEIN 8, 23KDA (NADH-COENZYME Q REDUCTASE)
chr11	67561843	67563163	3.24	67562873	1106	chr11	67563058	67574941	+	NM_006019	10312	T-CELL, IMMUNE REGULATOR 1, ATPASE, H+ TRANSPORTING, LYSOSOMAL V0 SUBUNIT A3
chr11	67645719	67646419	2.93	67646259	1107	chr11	67576903	67645434	-	NM_001277	1119	CHOLINE KINASE ALPHA
chr11	67737845	67738575	2.61	67738155	1108	chr11	67680082	67737360	-	NM_017635	51111	SUPPRESSOR OF VARIEGATION 4-20 HOMOLOG 1 (DROSOPHILA)
chr11	67795892	67796672	3.54	67796342	1109	chr11	67785382	67795997	-	NM_022338	53838	CHROMOSOME 11 OPEN READING FRAME 24
chr11	68427692	68428184	3.06	68428014	1110	chr11	68427894	68464645	+	NM_002180	3508	IMMUNOGLOBULIN MU BINDING PROTEIN 2
chr11	68427692	68428184	3.06	68428014	1110	chr11	68415322	68427879	-	NM_181514	219927	MITOCHONDRIAL RIBOSOMAL PROTEIN L21
chr11	69182334	69182594	1.85	69182344	1111	chr11	69177024	69182379	-	NM_001004327	440049	FLJ42258 PROTEIN
chr11	69199161	69199551	3.12	69199291	1112	chr11	69189514	69199346	-	NM_153451	220064	ORAL CANCER OVEREXPRESSED 1
chr11	69726701	69727091	3.5	69727061	1113	chr11	69726916	69731134	+	NM_003824	8772	FAS (TNFRSF6)-ASSOCIATED VIA DEATH DOMAIN
chr11	69793905	69794235	2.26	69794235	1114	chr11	69794470	69902146	+	NM_177423	8500	PROTEIN TYROSINE PHOSPHATASE, RECEPTOR TYPE, F POLYPEPTIDE (PTPRF), INTERACTING PROTEIN (LIPRIN), ALPHA 1
chr11	69921776	69922336	3.03	69922126	1115	chr11	69922291	69960328	+	NM_005231	2017	CORTACTIN
chr11	70836932	70837452	2.88	70837042	1116	chr11	70823110	70837047	-	NM_001360	1717	7-DEHYDROCHOLESTEROL REDUCTASE
chr11	70841479	70841989	2.47	70841989	1117	chr11	70841864	70890227	+	NM_018161	55191	NAD SYNTHETASE 1
chr11	71317185	71317835	2.66	71317685	1118	chr11	71317730	71386289	+	NM_018320	55298	RING FINGER PROTEIN 121
chr11	71491795	71492365	3.33	71491995	1119	chr11	71485986	71491970	-	NM_017907	55004	HYPOTHETICAL PROTEIN FLJ20625
chr11	71501329	71502049	3.41	71501709	1120	chr11	71498281	71501470	-	NM_014042	25906	CHROMOSOME 11 OPEN READING FRAME 51
chr11	71823051	71823281	1.7	71823281	1121	chr11	71681119	71823216	-	NM_030813	81570	CLPB CASEINOLYTIC PEPTIDASE B HOMOLOG (E. COLI)
chr11	72182579	72182879	2.05	72182579	1122	chr11	72143422	72182398	-	NM_006645	10809	START DOMAIN CONTAINING 10
chr11	72530594	72531814	3.33	72531724	1123	chr11	72225438	72530739	-	NM_014824	9873	FCH AND DOUBLE SH3 DOMAINS 2
chr11	72696491	72697241	2.84	72697021	1124	chr11	72697316	72757783	+	NM_014786	9828	RHO GUANINE NUCLEOTIDE EXCHANGE FACTOR (GEF) 17
chr11	73150024	73150134	1.64	73150024	1126	chr11	73064337	73149849	-	NM_002869	5870	RAB6A, MEMBER RAS ONCOGENE FAMILY
chr11	73265215	73266163	3.19	73265435	1127	chr11	73261362	73265538	-	NM_016565	51287	COILED-COIL-HELIX-COILED-COIL-HELIX DOMAIN CONTAINING 8
chr11	73265215	73266163	3.19	73265435	1127	chr11	73265680	73316427	+	NM_025155	80227	WD REPEAT DOMAIN 71
chr11	73371372	73372432	2.94	73372392	1128	chr11	73363363	73371537	-	NM_003355	7351	UNCOUPLING PROTEIN 2 (MITOCHONDRIAL, PROTON CARRIER)
chr11	73559765	73560205	2.84	73559925	1129	chr11	73423189	73559526	-	NM_015531	26005	HYPOTHETICAL PROTEIN
chr11	73559765	73560205	2.84	73559925	1129	chr11	73560015	73643395	+	NM_016147	51400	PROTEIN PHOSPHATASE METHYLESTERASE 1
chr11	73786985	73787635	1.95	73787305	1130	chr11	73719008	73787150	-	NM_173582	283209	PHOSPHOGLUCOMUTASE 2-LIKE 1
chr11	73881897	73882237	2.86	73882187	1131	chr11	73882132	73886934	+	NM_198519	374408	SIMILAR TO CYTOCHROME C, SOMATIC
chr11	74337505	74338225	3.5	74337895	1133	chr11	74337980	74366427	+	NM_014752	9789	SIGNAL PEPTIDASE COMPLEX SUBUNIT 2 HOMOLOG (S. CEREVISIAE)
chr11	74740201	74740951	1.96	74740841	1134	chr11	74654129	74740521	-	NM_004041	408	ARRESTIN, BETA 1
chr11	74788094	74788384	3.63	74788234	1135	chr11	74788209	74794378	+	NM_001005	6188	RIBOSOMAL PROTEIN S3
chr11	74950692	74950982	3.12	74950982	1136	chr11	74950817	74961492	+	NM_001235	871	SERPIN PEPTIDASE INHIBITOR, CLADE H (HEAT SHOCK PROTEIN 47), MEMBER 1, (COLLAGEN BINDING PROTEIN 1)
chr11	75203717	75204097	2.75	75203827	1137	chr11	75203859	75532929	+	NM_003369	7405	UV RADIATION RESISTANCE ASSOCIATED GENE
chr11	75769743	75770334	3.01	75770264	1138	chr11	75738651	75769528	-	NM_004705	5612	PROTEIN-KINASE, INTERFERON-INDUCIBLE DOUBLE STRANDED RNA DEPENDENT INHIBITOR, REPRESSOR OF (P58 REPRESSOR)
chr11	75834355	75834655	1.71	75834425	1139	chr11	75833716	75940236	+	NM_020193	56946	CHROMOSOME 11 OPEN READING FRAME 30
chr11	76171714	76172164	3.06	76172144	1140	chr11	76171932	76186845	+	NM_015516	25987	LEUCINE RICH REPEAT CONTAINING 54
chr11	76978062	76978402	3.25	76978402	1141	chr11	76978327	76998339	+	NM_173039	282679	AQUAPORIN 11
chr11	77026320	77026670	3.21	77026440	1142	chr11	77004847	77026495	-	NM_001293	1207	CHLORIDE CHANNEL, NUCLEOTIDE-SENSITIVE, 1A
chr11	77209149	77209889	3.55	77209889	1143	chr11	77054922	77209528	-	NM_016578	51773	HEPATITIS B VIRUS X ASSOCIATED PROTEIN
chr11	77209149	77209889	3.55	77209889	1143	chr11	77209855	77261045	+	NM_024684	28971	PTD015 PROTEIN
chr11	77383200	77383960	2.32	77383760	1144	chr11	77267415	77383365	-	NM_033547	92105	INTEGRATOR COMPLEX SUBUNIT 4
chr11	77411849	77412039	2.85	77411909	1145	chr11	77404409	77411934	-	NM_023930	65987	POTASSIUM CHANNEL TETRAMERISATION DOMAIN CONTAINING 14
chr11	77468424	77468734	2.36	77468464	1146	chr11	77457048	77468579	-	NM_004549	4718	NADH DEHYDROGENASE (UBIQUINONE) 1, SUBCOMPLEX UNKNOWN, 2, 14.5KDA
chr11	77528235	77528705	3.01	77528265	1147	chr11	77489635	77528347	-	NM_001007027	79053	ASPARAGINE-LINKED GLYCOSYLATION 8 HOMOLOG (YEAST, ALPHA-1,3-GLUCOSYLTRANSFERASE)
chr11	77963192	77963832	2.98	77963472	1148	chr11	77824890	77963367	-	NM_024678	79731	ASPARAGINYL-TRNA SYNTHETASE 2 (MITOCHONDRIAL)(PUTATIVE)
chr11	82290071	82290541	2.35	82290471	1149	chr11	82290416	82323345	+	NM_145018	220042	HYPOTHETICAL PROTEIN FLJ13936
chr11	82290071	82290541	2.35	82290471	1149	chr11	82213057	82289205	-	NM_005040	5547	PROLYLCARBOXYPEPTIDASE (ANGIOTENSINASE C)
chr11	82460446	82460966	2.37	82460586	1150	chr11	82370126	82460532	-	NM_014488	27314	RAB30, MEMBER RAS ONCOGENE FAMILY
chr11	82545605	82546015	3.16	82546015	1151	chr11	82545860	82574481	+	NM_015885	51585	KIAA0824 PROTEIN
chr11	82581983	82582583	2.88	82582403	1152	chr11	82582938	82637661	+	NM_182603	338699	ANKYRIN REPEAT DOMAIN 42
chr11	82674870	82675230	2.75	82674870	1153	chr11	82650153	82675025	-	NM_021825	60492	HYPOTHETICAL PROTEIN MDS025
chr11	85036367	85036857	3.08	85036567	1154	chr11	85036692	85045227	+	NM_032273	84233	TRANSMEMBRANE PROTEIN 126A
chr11	85053769	85053989	3.37	85053769	1155	chr11	85046517	85053821	-	NM_001039618	58487	HCF-BINDING TRANSCRIPTION FACTOR ZHANGFEI
chr11	85457663	85458373	2.92	85457663	1156	chr11	85346133	85457756	-	NM_001008660	8301	PHOSPHATIDYLINOSITOL BINDING CLATHRIN ASSEMBLY PROTEIN
chr11	85633087	85633627	2.94	85633327	1157	chr11	85633462	85667426	+	NM_003797	8726	EMBRYONIC ECTODERM DEVELOPMENT
chr11	85690780	85691110	3.02	85691110	1158	chr11	85690935	85734632	+	NM_016401	51501	HYPOTHETICAL PROTEIN HSPC138
chr11	86343906	86344826	2.71	86344036	1159	chr11	86334369	86344081	-	NM_012193	8322	FRIZZLED HOMOLOG 4 (DROSOPHILA)
chr11	86426097	86426887	2.94	86426407	1160	chr11	86426712	86712216	+	NM_022918	65084	HYPOTHETICAL PROTEIN FLJ22104
chr11	87710422	87711072	3.43	87710562	1161	chr11	87666408	87710586	-	NM_001814	1075	CATHEPSIN C
chr11	89595709	89596229	3.38	89595909	1162	chr11	89574264	89595854	-	NM_012124	26973	CYSTEINE AND HISTIDINE-RICH DOMAIN (CHORD)-CONTAINING 1
chr11	93113981	93114841	3.86	93114341	1164	chr11	93114440	93135894	+	NM_014039	28970	CHROMOSOME 11 OPEN READING FRAME 54
chr11	93113981	93114841	3.86	93114341	1164	chr11	93108747	93114310	-	NM_024116	79101	JOSEPHIN DOMAIN CONTAINING 3
chr11	93156840	93157270	3.45	93157090	1165	chr11	93157095	93186102	+	NM_004268	9440	COFACTOR REQUIRED FOR SP1 TRANSCRIPTIONAL ACTIVATION, SUBUNIT 6, 77KDA
chr11	93866516	93866986	2.71	93866986	1166	chr11	93866800	93872388	+	NM_017704	54851	ANKYRIN REPEAT DOMAIN 49
chr11	93866516	93866986	2.71	93866986	1166	chr11	93790114	93866688	-	NM_005590	4361	MRE11 MEIOTIC RECOMBINATION 11 HOMOLOG A (S. CEREVISIAE)
chr11	94345987	94346679	2.94	94346469	1167	chr11	94335930	94346387	-	NM_016403	51503	HYPOTHETICAL PROTEIN HSPC148
chr11	94345987	94346679	2.94	94346469	1167	chr11	94346492	94372322	+	NM_018039	55693	JUMONJI DOMAIN CONTAINING 2D
chr11	94439731	94440243	3.03	94439993	1168	chr11	94439703	94444035	+	NM_032102	10929	SPLICING FACTOR, ARGININE/SERINE-RICH, 46KD
chr11	95162249	95163679	3.17	95163292	1169	chr11	95163289	95205502	+	NM_014679	9702	CENTROSOMAL PROTEIN 57KDA
chr11	95162249	95163679	3.17	95163292	1169	chr11	95141764	95162424	-	NM_144664	143684	FAMILY WITH SEQUENCE SIMILARITY 76, MEMBER B
chr11	95296755	95297375	3.81	95297005	1170	chr11	95205693	95296920	-	NM_201278	8898	MYOTUBULARIN RELATED PROTEIN 2
chr11	95762512	95763016	3.21	95762835	1171	chr11	95725588	95762710	-	NM_024725	79780	HYPOTHETICAL PROTEIN FLJ23518
chr11	95762512	95763016	3.21	95762835	1171	chr11	95763461	95766375	+	NM_003772	8690	JERKY HOMOLOG-LIKE (MOUSE)
chr11	101485855	101486555	2.96	101486055	1172	chr11	101486540	101609356	+	NM_006106	10413	YES-ASSOCIATED PROTEIN 1, 65KDA
chr11	101722629	101723449	2.74	101723059	1173	chr11	101723175	101754604	+	NM_001166	329	BACULOVIRAL IAP REPEAT-CONTAINING 2
chr11	102467914	102468494	2.98	102468064	1174	chr11	102438031	102468079	-	NM_032299	84259	DCN1, DEFECTIVE IN CULLIN NEDDYLATION 1, DOMAIN CONTAINING 5 (S. CEREVISIAE)
chr11	105397989	105398529	3.12	105398019	1175	chr11	105383839	105398164	-	NM_032424	84437	KIAA1826
chr11	105452906	105453921	3.55	105453546	1176	chr11	105453501	105474629	+	NM_015423	60496	DKFZP566E2346 PROTEIN
chr11	105452906	105453921	3.55	105453546	1176	chr11	105427035	105453396	-	NM_152433	143879	KELCH REPEAT AND BTB (POZ) DOMAIN CONTAINING 3
chr11	106941506	106941826	2.11	106941616	1177	chr11	106880543	106941637	-	NM_138775	91801	ALKB, ALKYLATION REPAIR HOMOLOG 8 (E. COLI)
chr11	107384839	107385019	2.38	107384899	1178	chr11	107384617	107483694	+	NM_003478	8065	CULLIN 5
chr11	107497225	107497665	3.53	107497525	1179	chr11	107497467	107523484	+	NM_000019	38	ACETYL-COENZYME A ACETYLTRANSFERASE 1 (ACETOACETYL COENZYME A THIOLASE)
chr11	107598307	107599142	2.64	107598617	1180	chr11	107598768	107745036	+	NM_000051	472	ATAXIA TELANGIECTASIA MUTATED (INCLUDES COMPLEMENTATION GROUPS A, C AND D)
chr11	107598307	107599142	2.64	107598617	1180	chr11	107533327	107598507	-	NM_002519	4863	NUCLEAR PROTEIN, ATAXIA-TELANGIECTASIA LOCUS
chr11	107843273	107843613	3.59	107843363	1181	chr11	107758937	107843468	-	NM_152587	160140	HYPOTHETICAL PROTEIN MGC33948
chr11	108040860	108041120	2.17	108041020	1182	chr11	108041025	108316856	+	NM_004398	1662	DEAD (ASP-GLU-ALA-ASP) BOX POLYPEPTIDE 10
chr11	109805748	109805908	2.91	109805908	1183	chr11	109805803	109840814	+	NM_004109	2230	FERREDOXIN 1
chr11	110675574	110676634	1.98	110676544	1184	chr11	110669380	110675749	-	NM_207429	399948	FLJ45803 PROTEIN
chr11	111142204	111142554	2.88	111142384	1185	chr11	111102845	111142379	-	NM_181699	5519	PROTEIN PHOSPHATASE 2 (FORMERLY 2A), REGULATORY SUBUNIT A (PR 65), BETA ISOFORM
chr11	111247400	111247620	3.49	111247460	1186	chr11	111158129	111247515	-	NM_024740	79796	ASPARAGINE-LINKED GLYCOSYLATION 9 HOMOLOG (YEAST, ALPHA- 1,2-MANNOSYLTRANSFERASE)
chr11	111254539	111255375	2.78	111255319	1187	chr11	111255157	111260005	+	NM_022761	64776	CHROMOSOME 11 OPEN READING FRAME 1
chr11	111401032	111401552	3.08	111401422	1188	chr11	111401387	111439798	+	NM_001931	1737	DIHYDROLIPOAMIDE S-ACETYLTRANSFERASE (E2 COMPONENT OF PYRUVATE DEHYDROGENASE COMPLEX)
chr11	111450035	111450345	2.19	111450345	1189	chr11	111443735	111449140	-	NM_138789	120379	HYPOTHETICAL PROTEIN BC019238
chr11	111450035	111450345	2.19	111450345	1189	chr11	111450220	111461082	+	NM_018195	55216	HYPOTHETICAL PROTEIN FLJ10726
chr11	111462401	111463134	2.99	111462721	1190	chr11	111462831	111471727	+	NM_003002	6392	SUCCINATE DEHYDROGENASE COMPLEX, SUBUNIT D, INTEGRAL MEMBRANE PROTEIN
chr11	111462401	111463134	2.99	111462721	1190	chr11	111461081	111462669	-	NM_012459	26521	TRANSLOCASE OF INNER MITOCHONDRIAL MEMBRANE 8 HOMOLOG B (YEAST)
chr11	111601983	111602453	3.49	111602433	1191	chr11	111602308	111609903	+	NM_000317	5805	6-PYRUVOYLTETRAHYDROPTERIN SYNTHASE
chr11	112690303	112690713	3.53	112690613	1192	chr11	112690460	112742323	+	NM_017868	54970	TETRATRICOPEPTIDE REPEAT DOMAIN 12
chr11	113149460	113149650	2.75	113149600	1193	chr11	113109120	113149635	-	NM_004724	9183	ZW10, KINETOCHORE ASSOCIATED, HOMOLOG (DROSOPHILA)
chr11	113251651	113251891	3.55	113251731	1194	chr11	113173807	113251466	-	NM_020886	57646	UBIQUITIN SPECIFIC PEPTIDASE 28
chr11	113775972	113776935	3.49	113776452	1195	chr11	113775003	113776440	-	NM_019021	54494	HYPOTHETICAL PROTEIN FLJ20010
chr11	113775972	113776935	3.49	113776452	1195	chr11	113776593	113784842	+	NM_016090	10179	RNA BINDING MOTIF PROTEIN 7
chr11	113815351	113815531	2.82	113815381	1196	chr11	113815386	113826208	+	NM_015523	25996	REX2, RNA EXONUCLEASE 2 HOMOLOG (S. CEREVISIAE)
chr11	116148789	116149219	3.19	116148999	1197	chr11	116124102	116148914	-	NM_032725	84811	HYPOTHETICAL PROTEIN MGC13125
chr11	116163774	116164334	2.99	116164224	1198	chr11	116154486	116163949	-	NM_003904	8882	ZINC FINGER PROTEIN 259
chr11	116167629	116168389	2.69	116168179	1199	chr11	116165296	116167794	-	NM_052968	116519	APOLIPOPROTEIN A-V
chr11	116213229	116213659	3.85	116213539	1200	chr11	116211678	116213548	-	NM_000039	335	APOLIPOPROTEIN A-I
chr11	116519738	116520418	3.27	116519928	1201	chr11	116520249	116544024	+	NM_002572	5049	PLATELET-ACTIVATING FACTOR ACETYLHYDROLASE, ISOFORM IB, BETA SUBUNIT 30KDA
chr11	116554573	116555203	2.75	116554753	1202	chr11	116555148	116573371	+	NM_001040455	51092	SID1 TRANSMEMBRANE FAMILY, MEMBER 2
chr11	116608254	116608376	2.71	116608254	1203	chr11	116608613	116661612	+	NM_207343	257160	HYPOTHETICAL PROTEIN DKFZP547C195
chr11	116608254	116608376	2.71	116608254	1203	chr11	116580999	116608021	-	NM_004716	9159	PROPROTEIN CONVERTASE SUBTILISIN/KEXIN TYPE 7
chr11	116692177	116692687	1.94	116692217	1204	chr11	116661626	116692182	-	NM_012104	23621	BETA-SITE APP-CLEAVING ENZYME 1
chr11	116703555	116703795	2.94	116703775	1205	chr11	116703780	116789190	+	NM_014956	22897	CENTROSOMAL PROTEIN 164KDA
chr11	117628076	117628326	2.74	117628326	1206	chr11	117605546	117628221	-	NM_198275	196264	HYPOTHETICAL PROTEIN LOC196264
chr11	117735216	117735636	3.01	117735456	1207	chr11	117735511	117775134	+	NM_004788	9354	UBIQUITINATION FACTOR E4A (UFD2 HOMOLOG, YEAST)
chr11	117777228	117777478	2.59	117777278	1208	chr11	117777313	117785771	+	NM_006476	10632	ATP SYNTHASE, H+ TRANSPORTING, MITOCHONDRIAL F0 COMPLEX, SUBUNIT G
chr11	117811185	117812082	2.39	117811975	1209	chr11	117812414	117901144	+	NM_005933	4297	MYELOID/LYMPHOID OR MIXED-LINEAGE LEUKEMIA (TRITHORAX HOMOLOG, DROSOPHILA)
chr11	117948123	117948523	3.43	117948403	1210	chr11	117948320	117978854	+	NM_001655	372	ARCHAIN 1
chr11	118167047	118168327	2.75	118167047	1211	chr11	118125622	118167082	-	NM_004397	1656	DEAD (ASP-GLU-ALA-ASP) BOX POLYPEPTIDE 6
chr11	118286648	118287978	2.86	118286908	1212	chr11	118272062	118286823	-	NM_182557	283149	B-CELL CLL/LYMPHOMA 9-LIKE
chr11	118373846	118374186	2.78	118373846	1213	chr11	118374061	118391664	+	NM_198489	338657	SIMILAR TO DLNB14
chr11	118393825	118395312	3.18	118394125	1214	chr11	118391634	118394267	-	NM_001028	6230	RIBOSOMAL PROTEIN S25
chr11	118393825	118395312	3.18	118394125	1214	chr11	118394450	118399592	+	NM_016146	51399	TRAFFICKING PROTEIN PARTICLE COMPLEX 4
chr11	118404902	118405642	3.2	118405332	1215	chr11	118400275	118406800	-	NM_001467	2542	SOLUTE CARRIER FAMILY 37 (GLYCEROL-6-PHOSPHATE TRANSPORTER), MEMBER 4
chr11	118432997	118433697	3.39	118433307	1216	chr11	118420109	118433122	-	NM_006389	10525	HYPOXIA UP-REGULATED 1
chr11	118443427	118443817	2.79	118443767	1217	chr11	118443702	118457896	+	NM_021729	55823	VACUOLAR PROTEIN SORTING 11 (YEAST)
chr11	118460737	118460977	3.08	118460847	1218	chr11	118460796	118469469	+	NM_000190	3145	HYDROXYMETHYLBILANE SYNTHASE
chr11	118471212	118471722	3.92	118471292	1219	chr11	118469796	118471387	-	NM_002105	3014	H2A HISTONE FAMILY, MEMBER X
chr11	118497102	118497672	2.87	118497212	1220	chr11	118497497	118510974	+	NM_015517	25988	MBD2-INTERACTING ZINC FINGER
chr11	118710251	118710591	2.88	118710411	1221	chr11	118710446	118713231	+	NM_032015	79102	RING FINGER PROTEIN 26
chr11	118757456	118757866	2.4	118757456	1222	chr11	118732162	118757575	-	NM_004205	9099	UBIQUITIN SPECIFIC PEPTIDASE 2
chr11	120668233	120668963	3.36	120668613	1223	chr11	120668636	120684578	+	NM_006918	6309	STEROL-C5-DESATURASE (ERG3 DELTA-5-DESATURASE HOMOLOG, FUNGAL)-LIKE
chr11	122437879	122438959	3.24	122438049	1224	chr11	122433410	122438054	-	NM_006597	3312	HEAT SHOCK 70KDA PROTEIN 8
chr11	123997504	123998352	2.96	123997764	1225	chr11	123997980	124009440	+	NM_032811	84897	TRANSFORMING GROWTH FACTOR BETA REGULATOR 1
chr11	124048614	124048944	2.61	124048824	1226	chr11	124010903	124048927	-	NM_170601	54414	SIALIC ACID ACETYLESTERASE
chr11	124048614	124048944	2.61	124048824	1226	chr11	124048949	124069895	+	NM_017425	53340	SPERM AUTOANTIGENIC PROTEIN 17
chr11	124328761	124329401	3.45	124329051	1227	chr11	124329226	124380307	+	NM_025004	80071	COILED-COIL DOMAIN CONTAINING 15
chr11	124944406	124944516	1.77	124944436	1229	chr11	124944507	124959784	+	NM_001007277	9538	ETOPOSIDE INDUCED 2.4 MRNA
chr11	124966996	124967846	2.74	124967546	1230	chr11	124967966	124996162	+	NM_152713	3703	STT3, SUBUNIT OF THE OLIGOSACCHARYLTRANSFERASE COMPLEX, HOMOLOG A (S. CEREVISIAE)
chr11	125000671	125001031	2.91	125000841	1231	chr11	125001546	125030847	+	NM_001274	1111	CHK1 CHECKPOINT HOMOLOG (S. POMBE)
chr11	125278140	125278350	2.72	125278140	1232	chr11	125279612	125298213	+	NM_013264	29118	DEAD (ASP-GLU-ALA-ASP) BOX POLYPEPTIDE 25
chr11	125278140	125278350	2.72	125278140	1232	chr11	125268590	125278315	-	NM_031307	83480	PSEUDOURIDYLATE SYNTHASE 3
chr11	125586593	125586993	3.01	125586873	1233	chr11	125586828	125637750	+	NM_024556	79607	HYPOTHETICAL PROTEIN FLJ21103
chr11	125586593	125586993	3.01	125586873	1233	chr11	125577518	125586751	-	NM_032795	84881	RNA PSEUDOURIDYLATE SYNTHASE DOMAIN CONTAINING 4
chr11	125643818	125644658	2.86	125643818	1234	chr11	125644264	125653236	+	NM_017547	55572	FAD-DEPENDENT OXIDOREDUCTASE DOMAIN CONTAINING 1
chr11	125643818	125644658	2.86	125643818	1234	chr11	125638049	125643960	-	NM_003139	6734	SIGNAL RECOGNITION PARTICLE RECEPTOR ('DOCKING PROTEIN')
chr11	125657576	125658176	2.53	125658096	1235	chr11	125658191	125670038	+	NM_001039661	114609	TOLL-INTERLEUKIN 1 RECEPTOR (TIR) DOMAIN CONTAINING ADAPTOR PROTEIN
chr11	125678761	125679031	3.62	125679031	1236	chr11	125678856	125720853	+	NM_014026	28960	DECAPPING ENZYME, SCAVENGER
chr11	129190815	129191015	2.59	129190995	1237	chr11	129190950	129235108	+	NM_138788	120224	TRANSMEMBRANE PROTEIN 45B
chr11	129377413	129379125	3.46	129378495	1239	chr11	129377728	129380591	+	NM_001007543	440072	CHROMOSOME 11 OPEN READING FRAME 37
chr11	129377413	129379125	3.46	129378495	1239	chr11	129274811	129377940	-	NM_020228	56980	PR DOMAIN CONTAINING 10
chr11	133599013	133599713	3.49	133599308	1240	chr11	133527546	133599636	-	NM_015261	23310	KIAA0056 PROTEIN
chr11	133599013	133599713	3.49	133599308	1240	chr11	133599770	133622894	+	NM_052875	112936	VACUOLAR PROTEIN SORTING 26 HOMOLOG B (YEAST)
chr11	133628017	133628847	3.32	133628715	1241	chr11	133628643	133640954	+	NM_014384	27034	ACYL-COENZYME A DEHYDROGENASE FAMILY, MEMBER 8
chr11	133628017	133628847	3.32	133628715	1241	chr11	133623384	133628470	-	NM_014174	29087	THYMOCYTE NUCLEAR PROTEIN 1
chr12	368568	369328	2.67	369138	1242	chr12	259483	368881	-	NM_001042603	5927	JUMONJI, AT RICH INTERACTIVE DOMAIN 1A (RBBP2-LIKE)
chr12	928934	929314	3.04	929054	1243	chr12	891515	929124	-	NM_134424	5893	RAD52 HOMOLOG (S. CEREVISIAE)
chr12	969839	970819	3.65	970439	1244	chr12	970664	1472958	+	NM_015064	23085	RAB6 INTERACTING PROTEIN 2
chr12	1670028	1670618	3.11	1670298	1245	chr12	1670507	1768105	+	NM_024551	79602	ADIPONECTIN RECEPTOR 2
chr12	1983773	1984023	3.01	1983773	1246	chr12	1925476	1983938	-	NM_152640	196513	DCP1 DECAPPING ENZYME HOMOLOG B (S. CEREVISIAE)
chr12	2791928	2792288	3.69	2792278	1247	chr12	2792123	2804367	+	NM_018463	55846	UNCHARACTERIZED HEMATOPOIETIC STEM/PROGENITOR CELLS PROTEIN MDS028
chr12	2856584	2856949	3.65	2856604	1248	chr12	2856649	2868885	+	NM_031465	83695	CHROMOSOME 12 OPEN READING FRAME 32
chr12	2856584	2856949	3.65	2856604	1248	chr12	2837110	2856564	-	NM_021953	2305	FORKHEAD BOX M1
chr12	2869968	2870468	2.92	2870398	1249	chr12	2870293	2920560	+	NM_003324	7289	TUBBY LIKE PROTEIN 3
chr12	3056182	3056592	3.31	3056522	1250	chr12	3056817	3265990	+	NM_006675	10867	TETRASPANIN 9
chr12	4300196	4300796	3.29	4300716	1251	chr12	4300619	4339449	+	NM_020375	57103	CHROMOSOME 12 OPEN READING FRAME 5
chr12	4517627	4518117	2.36	4517877	1252	chr12	4467171	4517898	-	NM_020374	57102	CHROMOSOME 12 OPEN READING FRAME 4
chr12	4517627	4518117	2.36	4517877	1252	chr12	4518316	4539475	+	NM_006479	10635	RAD51 ASSOCIATED PROTEIN 1
chr12	4628448	4628688	3.15	4628598	1253	chr12	4628543	4666658	+	NM_005002	4704	NADH DEHYDROGENASE (UBIQUINONE) 1 ALPHA SUBCOMPLEX, 9, 39KDA
chr12	6362563	6363763	3.34	6363543	1254	chr12	6363617	6370993	+	NM_002342	4055	LYMPHOTOXIN BETA RECEPTOR (TNFR SUPERFAMILY, MEMBER 3)
chr12	6430785	6431675	3.11	6431185	1255	chr12	6431510	6441721	+	NM_018009	55080	TAP BINDING PROTEIN-LIKE
chr12	6449929	6450649	3.22	6450079	1256	chr12	6441666	6450104	-	NM_014231	6843	VESICLE-ASSOCIATED MEMBRANE PROTEIN 1 (SYNAPTOBREVIN 1)
chr12	6472380	6473673	3.71	6472830	1257	chr12	6473557	6511070	+	NM_014865	9918	CHROMOSOME CONDENSATION-RELATED SMC-ASSOCIATED PROTEIN 1
chr12	6472380	6473673	3.71	6472830	1257	chr12	6471578	6472718	-	NM_016497	51258	MITOCHONDRIAL RIBOSOMAL PROTEIN L51
chr12	6512669	6514119	4.05	6513979	1258	chr12	6513917	6517797	+	NM_002046	2597	GLYCERALDEHYDE-3-PHOSPHATE DEHYDROGENASE
chr12	6547660	6548050	3.14	6547870	1259	chr12	6536297	6547741	-	NM_001033714	4839	NUCLEOLAR PROTEIN 1, 120KDA
chr12	6668576	6669226	2.75	6669226	1260	chr12	6645904	6668930	-	NM_001039919	171017	ZINC FINGER PROTEIN 384
chr12	6703266	6703626	2.81	6703266	1261	chr12	6703481	6711289	+	NM_016319	50813	COP9 CONSTITUTIVE PHOTOMORPHOGENIC HOMOLOG SUBUNIT 7A (ARABIDOPSIS)
chr12	6732385	6733235	3.32	6732405	1262	chr12	6727430	6732530	-	NM_005439	8079	MYELOID LEUKEMIA FACTOR 2
chr12	6830771	6831891	2.66	6831499	1263	chr12	6828253	6830686	-	NM_031299	83461	CELL DIVISION CYCLE ASSOCIATED 3
chr12	6830771	6831891	2.66	6831499	1263	chr12	6831583	6846054	+	NM_003481	8078	UBIQUITIN SPECIFIC PEPTIDASE 5 (ISOPEPTIDASE T)
chr12	6846533	6846783	2.7	6846703	1264	chr12	6846966	6850253	+	NM_000365	7167	TRIOSEPHOSPHATE ISOMERASE 1
chr12	6852588	6852848	2.77	6852708	1265	chr12	6850362	6852713	-	NM_032641	84727	SPLA/RYANODINE RECEPTOR DOMAIN AND SOCS BOX CONTAINING 2
chr12	6884267	6884387	2.73	6884357	1266	chr12	6884212	6893666	+	NM_006992	10233	LEUCINE RICH REPEAT CONTAINING 23
chr12	6893499	6893939	2.4	6893799	1267	chr12	6893874	6903120	+	NM_001975	2026	ENOLASE 2 (GAMMA, NEURONAL)
chr12	6922928	6923608	3.69	6923538	1268	chr12	6923463	6925425	+	NM_138425	113246	CHROMOSOME 12 OPEN READING FRAME 57
chr12	6949478	6950557	3.13	6950057	1269	chr12	6950253	6955397	+	NM_006331	10436	EMG1 NUCLEOLAR PROTEIN HOMOLOG (S. CEREVISIAE)
chr12	6949478	6950557	3.13	6950057	1269	chr12	6944777	6950152	-	NM_007273	11331	PROHIBITIN 2
chr12	6995938	6996378	2.79	6996328	1270	chr12	6955608	6996103	-	NM_005768	10162	O-ACYLTRANSFERASE (MEMBRANE BOUND) DOMAIN CONTAINING 5
chr12	7173629	7173949	2.21	7173749	1271	chr12	7174233	7202795	+	NM_014718	9746	CALSYNTENIN 3
chr12	7173629	7173949	2.21	7173749	1271	chr12	7167554	7172733	-	NM_031491	83758	RETINOL BINDING PROTEIN 5, CELLULAR
chr12	8125619	8126269	3.18	8126269	1272	chr12	8126150	8141634	+	NM_015509	25977	NECAP ENDOCYTOSIS ASSOCIATED 1
chr12	8993354	8994154	2.74	8993534	1273	chr12	8984231	8993519	-	NM_002355	4074	MANNOSE-6-PHOSPHATE RECEPTOR (CATION DEPENDENT)
chr12	9108768	9108958	2.84	9108798	1274	chr12	9099452	9108933	-	NM_001039381	253128	CHROMOSOME 12 OPEN READING FRAME 33
chr12	9159749	9159989	2.25	9159889	1275	chr12	9111570	9159825	-	NM_000014	2	ALPHA-2-MACROGLOBULIN
chr12	10657325	10657585	2.78	10657475	1276	chr12	10648060	10657450	-	NM_018048	55110	MAGO-NASHI HOMOLOG
chr12	10767136	10767366	2.56	10767136	1277	chr12	10742955	10767171	-	NM_003651	8531	COLD SHOCK DOMAIN PROTEIN A
chr12	11693279	11693629	2.41	11693469	1279	chr12	11694054	11939590	+	NM_001987	2120	ETS VARIANT GENE 6 (TEL ONCOGENE)
chr12	12310958	12311788	2.91	12311138	1280	chr12	12164957	12311013	-	NM_002336	4040	LOW DENSITY LIPOPROTEIN RECEPTOR-RELATED PROTEIN 6
chr12	12401106	12401903	2.96	12401423	1281	chr12	12401321	12511105	+	NM_058169	118426	LOSS OF HETEROZYGOSITY, 12, CHROMOSOMAL REGION 1
chr12	12655772	12656232	2.66	12656202	1282	chr12	12656097	12689308	+	NM_001310	1389	CAMP RESPONSIVE ELEMENT BINDING PROTEIN-LIKE 2
chr12	12760410	12762151	2.93	12760610	1283	chr12	12761575	12766569	+	NM_004064	1027	CYCLIN-DEPENDENT KINASE INHIBITOR 1B (P27, KIP1)
chr12	13044325	13044995	3.05	13044735	1285	chr12	13019067	13044488	-	NM_015987	50865	HEME BINDING PROTEIN 1
chr12	14815167	14815447	3.74	14815447	1286	chr12	14814921	14815332	-	NM_175054	121504	H4 HISTONE, FAMILY 2
chr12	14818086	14818736	2.76	14818416	1287	chr12	14818561	14819223	+	NM_177925	55766	H2A HISTONE FAMILY, MEMBER J
chr12	14847733	14848083	2.87	14847837	1288	chr12	14847772	14868053	+	NM_175874	144608	CHROMOSOME 12 OPEN READING FRAME 60
chr12	14847733	14848083	2.87	14847837	1288	chr12	14830679	14847668	-	NM_016312	51729	WW DOMAIN BINDING PROTEIN 11
chr12	15833464	15834074	3.06	15833744	1289	chr12	15664342	15833601	-	NM_004447	2059	EPIDERMAL GROWTH FACTOR RECEPTOR PATHWAY SUBSTRATE 8
chr12	15926214	15926764	4.16	15926374	1290	chr12	15926612	15947670	+	NM_007178	11171	SERINE/THREONINE KINASE RECEPTOR ASSOCIATED PROTEIN
chr12	15955359	15955669	2.53	15955599	1291	chr12	15955452	16081581	+	NM_015954	51071	2-DEOXYRIBOSE-5-PHOSPHATE ALDOLASE HOMOLOG (C. ELEGANS)
chr12	16391713	16392143	2.5	16391863	1292	chr12	16391845	16408609	+	NM_020300	4257	MICROSOMAL GLUTATHIONE S-TRANSFERASE 1
chr12	19483684	19483924	3.48	19483924	1293	chr12	19483899	19564845	+	NM_153207	121536	AE BINDING PROTEIN 2
chr12	21481752	21482022	2.79	21481792	1294	chr12	21481877	21514551	+	NM_024854	79912	HYPOTHETICAL PROTEIN FLJ22028
chr12	21545461	21546091	2.97	21545791	1295	chr12	21546066	21562357	+	NM_016072	51026	GOLGI TRANSPORT 1 HOMOLOG B (S. CEREVISIAE)
chr12	21545461	21546091	2.97	21545791	1295	chr12	21513964	21545796	-	NM_002907	5965	RECQ PROTEIN-LIKE (DNA HELICASE Q1-LIKE)
chr12	22090450	22090600	2.17	22090600	1296	chr12	22090425	22109868	+	NM_018686	55907	CYTIDINE MONOPHOSPHATE N-ACETYLNEURAMINIC ACID SYNTHETASE
chr12	22588521	22589051	3.09	22588521	1297	chr12	22492792	22588719	-	NM_014802	9847	KIAA0528
chr12	22668950	22669450	3.51	22669380	1298	chr12	22669342	22688614	+	NM_001039481	55500	ETHANOLAMINE KINASE 1
chr12	25239346	25240006	3.19	25239517	1299	chr12	25152490	25239361	-	NM_018272	55259	CANCER SUSCEPTIBILITY CANDIDATE 1
chr12	25239346	25240006	3.19	25239517	1299	chr12	25239416	25249215	+	NM_001001660	144363	HYPOTHETICAL PROTEIN LOC144363
chr12	26982135	26982995	3.46	26982535	1300	chr12	26982582	27010129	+	NM_015633	26127	FGFR1 ONCOGENE PARTNER 2
chr12	26982135	26982995	3.46	26982535	1300	chr12	26949384	26982186	-	NM_018164	55726	HYPOTHETICAL PROTEIN FLJ10630
chr12	27066724	27066904	3.32	27066754	1301	chr12	27066749	27073949	+	NM_004264	9412	SRB7 SUPPRESSOR OF RNA POLYMERASE B HOMOLOG (YEAST)
chr12	27288289	27288509	2.74	27288319	1302	chr12	27288374	27369794	+	NM_015000	23012	SERINE/THREONINE KINASE 38 LIKE
chr12	27567866	27568466	3.63	27568406	1303	chr12	27568311	27692165	+	NM_177444	8496	PTPRF INTERACTING PROTEIN, BINDING PROTEIN 1 (LIPRIN BETA 1)
chr12	27754770	27755150	3.36	27755100	1304	chr12	27754995	27800494	+	NM_021821	60488	MITOCHONDRIAL RIBOSOMAL PROTEIN S35
chr12	29425178	29425618	2.7	29425618	1305	chr12	29384845	29425410	-	NM_016570	51290	ERGIC AND GOLGI 2
chr12	30739843	30740393	2.03	30740063	1306	chr12	30673189	30740018	-	NM_006390	10526	IMPORTIN 8
chr12	31117771	31118211	2.29	31118021	1307	chr12	31118045	31148992	+	NM_004399	1663	DEAD/H (ASP-GLU-ALA-ASP/HIS) BOX POLYPEPTIDE 11 (CHL1-LIKE HELICASE HOMOLOG, S. CEREVISIAE)
chr12	31370195	31370505	2.06	31370375	1309	chr12	31324793	31370340	-	NM_021238	58516	FAMILY WITH SEQUENCE SIMILARITY 60, MEMBER A
chr12	31773154	31773674	2.23	31773204	1310	chr12	31715338	31773251	-	NM_207337	196394	HYPOTHETICAL PROTEIN LOC196394
chr12	32723235	32723665	3.75	32723615	1311	chr12	32723490	32787809	+	NM_005690	10059	DYNAMIN 1-LIKE
chr12	32799915	32800225	3.38	32800195	1312	chr12	32790745	32800141	-	NM_001040436	51067	TYROSYL-TRNA SYNTHETASE 2 (MITOCHONDRIAL)
chr12	32941288	32941648	2.38	32941468	1313	chr12	32834954	32940993	-	NM_001005242	5318	PLAKOPHILIN 2
chr12	37585542	37586862	1.96	37585772	1314	chr12	37332268	37585687	-	NM_153634	144402	COPINE VIII
chr12	38123020	38123930	3.35	38123710	1315	chr12	37973297	38123185	-	NM_017641	55605	KINESIN FAMILY MEMBER 21A
chr12	41005978	41006504	3.39	41006228	1316	chr12	41006213	41079493	+	NM_201438	51535	HYPOTHETICAL PROTEIN HSPC206
chr12	41005978	41006504	3.39	41006228	1316	chr12	40992155	41006199	-	NM_033114	85437	ZINC FINGER CCHC-TYPE AND RNA BINDING MOTIF 1
chr12	42438701	42439281	3.1	42439041	1317	chr12	42439046	42468164	+	NM_016123	51135	INTERLEUKIN-1 RECEPTOR-ASSOCIATED KINASE 4
chr12	42438701	42439281	3.1	42439041	1317	chr12	42408682	42438856	-	NM_031292	83448	PSEUDOURIDYLATE SYNTHASE 7 HOMOLOG (S. CEREVISIAE)-LIKE
chr12	42486280	42486680	2.82	42486620	1318	chr12	42473794	42486445	-	NM_002822	5756	PTK9 PROTEIN TYROSINE KINASE 9
chr12	44670311	44671131	3.19	44670591	1319	chr12	44599182	44670668	-	NM_004719	9169	SPLICING FACTOR, ARGININE/SERINE-RICH 2, INTERACTING PROTEIN
chr12	44948641	44949241	2.8	44949001	1320	chr12	44863109	44949475	-	NM_030674	81539	SOLUTE CARRIER FAMILY 38, MEMBER 1
chr12	45052717	45054087	4.02	45052787	1322	chr12	45038238	45052814	-	NM_018976	54407	SOLUTE CARRIER FAMILY 38, MEMBER 2
chr12	46385866	46386266	3.26	46385976	1323	chr12	46343341	46386041	-	NM_024604	79657	HYPOTHETICAL PROTEIN FLJ21908
chr12	46785809	46786259	2.9	46786169	1324	chr12	46723023	46785908	-	NM_014554	29843	SUMO1/SENTRIN SPECIFIC PEPTIDASE 1
chr12	46837469	46837789	1.91	46837499	1325	chr12	46827841	46837644	-	NM_024095	140461	ANKYRIN REPEAT AND SOCS BOX-CONTAINING 8
chr12	47031203	47031413	2.35	47031203	1326	chr12	47022178	47030268	-	NM_152320	121274	ZINC FINGER PROTEIN 641
chr12	47362095	47362465	4.18	47362095	1327	chr12	47333466	47362270	-	NM_017822	54934	CHROMOSOME 12 OPEN READING FRAME 41
chr12	47396913	47397143	2.28	47397063	1328	chr12	47373018	47397048	-	NM_001240	904	CYCLIN T1
chr12	47532089	47532419	1.86	47532169	1329	chr12	47509806	47532224	-	NM_004818	9416	DEAD (ASP-GLU-ALA-ASP) BOX POLYPEPTIDE 23
chr12	47545745	47546275	3.6	47545985	1330	chr12	47537199	47545920	-	NM_014470	27289	RHO FAMILY GTPASE 1
chr12	47637402	47637752	2.31	47637452	1331	chr12	47616259	47637577	-	NM_001659	377	ADP-RIBOSYLATION FACTOR 3
chr12	47749900	47750270	1.54	47750000	1332	chr12	47744734	47750042	-	NM_144593	121268	RAS HOMOLOG ENRICHED IN BRAIN LIKE 1
chr12	47790542	47791242	2.34	47790582	1333	chr12	47777191	47790731	-	NM_018113	55716	LIMB REGION 1 HOMOLOG (MOUSE)-LIKE
chr12	47811284	47811824	3.69	47811354	1334	chr12	47807832	47811571	-	NM_006082	10376	TUBULIN, ALPHA, UBIQUITOUS
chr12	47944986	47945286	3.62	47945146	1335	chr12	47945131	47953380	+	NM_032704	84790	TUBULIN, ALPHA, UBIQUITOUS
chr12	48002913	48003273	3.6	48002913	1336	chr12	48003328	48011780	+	NM_005480	10024	TROPHININ ASSOCIATED PROTEIN (TASTIN)
chr12	48046594	48047604	3.16	48046994	1337	chr12	48047559	48207276	+	NM_023071	65244	SPERMATOGENESIS ASSOCIATED, SERINE-RICH 2
chr12	48247655	48248585	3.59	48248175	1338	chr12	48238354	48248178	-	NM_006337	10445	MICROSPHERULE PROTEIN 1
chr12	48302604	48303294	2.21	48302714	1339	chr12	48303669	48324716	+	NM_012272	25766	PRP40 PRE-MRNA PROCESSING FACTOR 40 HOMOLOG B (YEAST)
chr12	48522967	48523247	2.93	48523007	1341	chr12	48517826	48523142	-	NM_181708	144233	HYPOTHETICAL PROTEIN LOC144233
chr12	48765183	48765453	3.43	48765203	1342	chr12	48765278	48780690	+	NM_003076	6602	SWI/SNF RELATED, MATRIX ASSOCIATED, ACTIN DEPENDENT REGULATOR OF CHROMATIN, SUBFAMILY D, MEMBER 1
chr12	48783762	48784242	2.93	48784242	1343	chr12	48784067	48791360	+	NM_005276	2819	GLYCEROL-3-PHOSPHATE DEHYDROGENASE 1 (SOLUBLE)
chr12	48790961	48792341	2.96	48792141	1344	chr12	48792166	48800501	+	NM_032901	84987	CHROMOSOME 12 OPEN READING FRAME 62
chr12	48847191	48847901	2.36	48847281	1345	chr12	48809848	48847366	-	NM_147190	91012	LAG1 LONGEVITY ASSURANCE HOMOLOG 5 (S. CEREVISIAE)
chr12	48963434	48964114	3.53	48963804	1346	chr12	48855839	48963539	-	NM_016357	51474	LIM DOMAIN AND ACTIN BINDING 1
chr12	49080601	49081091	2.75	49080831	1347	chr12	49080916	49160055	+	NM_052879	113251	LA RIBONUCLEOPROTEIN DOMAIN FAMILY, MEMBER 4
chr12	49185099	49185199	2.84	49185099	1348	chr12	49185034	49428715	+	NM_173602	57609	DIP2 DISCO-INTERACTING PROTEIN 2 HOMOLOG B (DROSOPHILA)
chr12	49443782	49444162	2.97	49443782	1349	chr12	49444127	49500327	+	NM_005171	466	ACTIVATING TRANSCRIPTION FACTOR 1
chr12	49706254	49706754	3.72	49706474	1350	chr12	49666043	49706409	-	NM_000617	4891	SOLUTE CARRIER FAMILY 11 (PROTON-COUPLED DIVALENT METAL ION TRANSPORTERS), MEMBER 2
chr12	49727803	49728533	3.35	49728403	1351	chr12	49728350	49740473	+	NM_001024668	25875	LETM1 DOMAIN CONTAINING 1
chr12	49763495	49763925	4.05	49763665	1352	chr12	49741256	49763600	-	NM_030809	81566	CHROMOSOME 12 OPEN READING FRAME 22
chr12	49853108	49853528	3.05	49853218	1353	chr12	49774888	49852931	-	NM_005653	7024	TRANSCRIPTION FACTOR CP2
chr12	49918777	49919037	2.79	49918877	1354	chr12	49918892	49923833	+	NM_014764	9802	DAZ ASSOCIATED PROTEIN 2
chr12	49950354	49950804	1.89	49950664	1355	chr12	49925399	49950469	-	NM_001031628	57228	SMALL TRANS-MEMBRANE AND GLYCOSYLATED PROTEIN
chr12	51584945	51585585	3.31	51584945	1356	chr12	51577237	51585127	-	NM_002273	3856	KERATIN 8
chr12	51628954	51629284	4.07	51629154	1357	chr12	51629109	51632951	+	NM_000224	3875	KERATIN 18
chr12	51686153	51686683	2.72	51686473	1358	chr12	51686489	51722259	+	NM_001417	1975	EUKARYOTIC TRANSLATION INITIATION FACTOR 4B
chr12	51729581	51730061	1.67	51729671	1359	chr12	51730101	51744427	+	NM_170754	23371	TENSIN LIKE C1 DOMAIN CONTAINING PHOSPHATASE (TENSIN 2)
chr12	51759312	51760152	3.29	51759642	1360	chr12	51744664	51759405	-	NM_032840	84926	SPRY DOMAIN CONTAINING 3
chr12	51783176	51783706	2.15	51783476	1361	chr12	51783581	51804589	+	NM_003578	8435	STEROL O-ACYLTRANSFERASE 2
chr12	51860066	51861402	3	51860606	1362	chr12	51837714	51860647	-	NM_015989	51380	CYSTEINE SULFINIC ACID DECARBOXYLASE
chr12	51860066	51861402	3	51860606	1362	chr12	51860801	51868724	+	NM_001004304	283337	ZINC FINGER PROTEIN 740
chr12	51931781	51932321	2.19	51932321	1363	chr12	51932146	51934455	+	NM_032889	84975	MAJOR FACILITATOR SUPERFAMILY DOMAIN CONTAINING 5
chr12	51975318	51975758	3.62	51975758	1364	chr12	51975501	51979499	+	NM_145897	5204	PREFOLDIN SUBUNIT 5
chr12	51979443	51979943	2.9	51979863	1365	chr12	51979748	51987229	+	NM_021640	60314	CHROMOSOME 12 OPEN READING FRAME 10
chr12	52001466	52001896	3.13	52001616	1366	chr12	51987507	52001641	-	NM_015665	8086	ACHALASIA, ADRENOCORTICAL INSUFFICIENCY, ALACRIMIA (ALLGROVE, TRIPLE-A)
chr12	52121367	52121817	3.04	52121697	1367	chr12	52121712	52126693	+	NM_001005354	54458	PROLINE RICH 13
chr12	52131867	52132127	3.26	52131997	1368	chr12	52132162	52159736	+	NM_005016	5094	POLY(RC) BINDING PROTEIN 2
chr12	52179946	52181086	2.56	52180536	1369	chr12	52160546	52179538	-	NM_006301	7786	MITOGEN-ACTIVATED PROTEIN KINASE KINASE KINASE 12
chr12	52179946	52181086	2.56	52180536	1369	chr12	52180971	52186480	+	NM_134323	6895	TAR (HIV-1) RNA BINDING PROTEIN 2
chr12	52306310	52306760	2.51	52306440	1370	chr12	52196027	52306405	-	NM_006856	11016	ACTIVATING TRANSCRIPTION FACTOR 7
chr12	52868823	52869163	2.84	52868823	1371	chr12	52861518	52869024	-	NM_014311	23583	SINGLE-STRAND-SELECTIVE MONOFUNCTIONAL URACIL-DNA GLYCOSYLASE 1
chr12	52959489	52961396	3.66	52960776	1372	chr12	52921677	52960151	-	NM_012117	23468	CHROMOBOX HOMOLOG 5 (HP1 ALPHA HOMOLOG, DROSOPHILA)
chr12	52959489	52961396	3.66	52960776	1372	chr12	52960754	52965295	+	NM_031157	3178	HETEROGENEOUS NUCLEAR RIBONUCLEOPROTEIN A1
chr12	54361650	54361860	2.81	54361810	1373	chr12	54361685	54364659	+	NM_152637	196410	METHYLTRANSFERASE LIKE 7B
chr12	54396052	54396262	1.7	54396262	1374	chr12	54396087	54399751	+	NM_001487	2647	BIOGENESIS OF LYSOSOME-RELATED ORGANELLES COMPLEX-1, SUBUNIT 1
chr12	54408911	54409771	3.3	54409421	1375	chr12	54405497	54409177	-	NM_001040034	967	CD63 ANTIGEN (MELANOMA 1 ANTIGEN)
chr12	54497598	54498528	3.39	54497988	1376	chr12	54437324	54497773	-	NM_033082	84324	CYTOKINE INDUCED PROTEIN 29 KDA
chr12	54497598	54498528	3.39	54497988	1376	chr12	54499048	54501224	+	NM_014182	29095	ORM1-LIKE 2 (S. CEREVISIAE)
chr12	54509668	54510828	3.52	54509908	1377	chr12	54501010	54509603	-	NM_032364	85406	CYTOKINE INDUCED PROTEIN 29 KDA
chr12	54607761	54608401	3.17	54607789	1378	chr12	54581463	54607964	-	NM_032345	84305	WITHIN BGCN HOMOLOG (DROSOPHILA)
chr12	54646298	54647038	2.01	54646628	1379	chr12	54646825	54652834	+	NM_001798	1017	CYCLIN-DEPENDENT KINASE 2
chr12	54646298	54647038	2.01	54646628	1379	chr12	54634156	54646093	-	NM_006928	6490	SILVER HOMOLOG (MOUSE)
chr12	54653413	54654283	2.63	54654053	1380	chr12	54654128	54674745	+	NM_002868	5869	RAB5B, MEMBER RAS ONCOGENE FAMILY
chr12	54677303	54677593	2.48	54677343	1381	chr12	54677309	54685574	+	NM_000456	6821	SULFITE OXIDASE
chr12	54721853	54722153	2.86	54722113	1382	chr12	54721952	54724272	+	NM_001029	6231	RIBOSOMAL PROTEIN S26
chr12	54759153	54760303	2.77	54759273	1383	chr12	54760158	54765667	+	NM_001005915	2065	V-ERB-B2 ERYTHROBLASTIC LEUKEMIA VIRAL ONCOGENE HOMOLOG 3 (AVIAN)
chr12	54784016	54784796	2.96	54784556	1384	chr12	54784691	54793353	+	NM_006191	5036	PROLIFERATION-ASSOCIATED 2G4, 38KDA
chr12	54796380	54798471	3.99	54798211	1385	chr12	54798296	54802545	+	NM_032786	84872	ZINC FINGER CCCH-TYPE CONTAINING 10
chr12	54831875	54832605	3.06	54832465	1386	chr12	54832601	54838037	+	NM_002475	140465	MYOSIN LIGHT CHAIN 1 SLOW A
chr12	54837817	54838577	5.22	54838327	1387	chr12	54838366	54841633	+	NM_079423	4637	MYOSIN, LIGHT POLYPEPTIDE 6, ALKALI, SMOOTH MUSCLE AND NON-MUSCLE
chr12	54901806	54902476	3.24	54901876	1388	chr12	54884554	54901971	-	NM_005785	10193	RING FINGER PROTEIN 41
chr12	54910038	54911038	3.39	54910718	1389	chr12	54910893	54917894	+	NM_173596	283375	SOLUTE CARRIER FAMILY 39 (METAL ION TRANSPORTER), MEMBER 5
chr12	54946727	54947127	3.46	54946987	1391	chr12	54946992	54951015	+	NM_144576	93058	COENZYME Q10 HOMOLOG A (YEAST)
chr12	54996212	54996502	2.4	54996242	1392	chr12	54990483	54996387	-	NM_014255	10330	TRANSMEMBRANE PROTEIN 4
chr12	55013842	55014752	3	55014132	1393	chr12	54996987	55014017	-	NM_014871	9924	UBIQUITIN SPECIFIC PEPTIDASE 52
chr12	55040031	55040591	2.29	55040171	1394	chr12	55021650	55040176	-	NM_005419	6773	SIGNAL TRANSDUCER AND ACTIVATOR OF TRANSCRIPTION 2, 113KDA
chr12	55129275	55129695	2.89	55129505	1395	chr12	55097174	55129433	-	NM_003920	8914	TIMELESS HOMOLOG (DROSOPHILA)
chr12	55148427	55148807	2.67	55148637	1396	chr12	55148628	55150067	+	NM_207344	283377	SPRY DOMAIN CONTAINING 4
chr12	55325954	55326454	2.98	55325974	1397	chr12	55318225	55326119	-	NM_001686	506	ATP SYNTHASE, H+ TRANSPORTING, MITOCHONDRIAL F1 COMPLEX, BETA POLYPEPTIDE
chr12	55368031	55369301	3.36	55368141	1398	chr12	55343648	55368156	-	NM_006601	10728	PROSTAGLANDIN E SYNTHASE 3 (CYTOSOLIC)
chr12	55405163	55405733	3.13	55405363	1399	chr12	55392486	55405318	-	NM_005594	4666	NASCENT-POLYPEPTIDE-ASSOCIATED COMPLEX ALPHA POLYPEPTIDE
chr12	55432268	55432378	2.55	55432308	1400	chr12	55411636	55432413	-	NM_000946	5557	PRIMASE, POLYPEPTIDE 1, 49KDA
chr12	55758677	55758887	2.06	55758837	1401	chr12	55735693	55758810	-	NM_015257	23306	KIAA0286 PROTEIN
chr12	55768111	55768621	2.67	55768621	1402	chr12	55768943	55775525	+	NM_005967	4665	NGFI-A BINDING PROTEIN 2 (EGR1 BINDING PROTEIN 2)
chr12	55791253	55792083	2.87	55791823	1403	chr12	55775461	55791428	-	NM_003153	6778	SIGNAL TRANSDUCER AND ACTIVATOR OF TRANSCRIPTION 6, INTERLEUKIN-4 INDUCED
chr12	55807343	55808563	3.42	55808403	1404	chr12	55808548	55893390	+	NM_002332	4035	LOW DENSITY LIPOPROTEIN-RELATED PROTEIN 1 (ALPHA-2-MACROGLOBULIN RECEPTOR)
chr12	55909655	55909925	2.56	55909745	1405	chr12	55909818	55914981	+	NM_005412	6472	SERINE HYDROXYMETHYLTRANSFERASE 2 (MITOCHONDRIAL)
chr12	56168002	56168242	2.81	56168142	1407	chr12	56168117	56196699	+	NM_004990	4141	METHIONINE-TRNA SYNTHETASE
chr12	56168002	56168242	2.81	56168142	1407	chr12	56152313	56168864	-	NM_032496	64333	RHO GTPASE ACTIVATING PROTEIN 9
chr12	56200412	56201192	2.49	56200412	1408	chr12	56196639	56200567	-	NM_004083	1649	DNA-DAMAGE-INDUCIBLE TRANSCRIPT 3
chr12	56227080	56227240	2.43	56227090	1409	chr12	56210360	56227245	-	NM_006400	10540	DYNACTIN 2 (P50)
chr12	56270928	56271498	3.03	56271328	1410	chr12	56271323	56283296	+	NM_024779	79837	PHOSPHATIDYLINOSITOL-4-PHOSPHATE 5-KINASE, TYPE II, GAMMA
chr12	56424375	56425225	3.1	56424930	1411	chr12	56425050	56428292	+	NM_005981	6302	TETRASPANIN 31
chr12	56432266	56432856	2.75	56432456	1412	chr12	56428271	56432431	-	NM_000075	1019	CYCLIN-DEPENDENT KINASE 4
chr12	56452034	56452907	2.79	56452204	1413	chr12	56452649	56462590	+	NM_015433	25895	HEPATOCELLULARCARCINOMA-ASSOCIATED ANTIGEN HCA557A
chr12	56452034	56452907	2.79	56452204	1413	chr12	56448522	56452181	-	NM_023033	4234	METHYLTRANSFERASE LIKE 1
chr12	56462760	56463000	2.95	56462800	1414	chr12	56462825	56476784	+	NM_005726	10102	TS TRANSLATION ELONGATION FACTOR, MITOCHONDRIAL
chr12	56621191	56621451	3.08	56621421	1415	chr12	56621711	56637318	+	NM_033276	91419	XRCC6 BINDING PROTEIN 1
chr12	60939758	60940628	2.96	60940518	1416	chr12	60940453	61086165	+	NM_006313	9958	UBIQUITIN SPECIFIC PEPTIDASE 15
chr12	61283306	61283786	3.27	61283686	1417	chr12	61281797	61283481	-	NM_175895	283416	CHROMOSOME 12 OPEN READING FRAME 61
chr12	62459948	62460068	3.52	62459948	1419	chr12	62459903	62489154	+	NM_014254	10329	TRANSMEMBRANE PROTEIN 5
chr12	62902147	62902777	2.6	62902347	1420	chr12	62872687	62902319	-	NM_152440	144577	HYPOTHETICAL PROTEIN FLJ32549
chr12	63084214	63084674	3.27	63084294	1421	chr12	63084499	63128728	+	NM_007235	11260	EXPORTIN, TRNA (NUCLEAR EXPORT RECEPTOR FOR TRNAS)
chr12	63131811	63132171	3.57	63131931	1422	chr12	63132203	63182158	+	NM_013254	29110	TANK-BINDING KINASE 1
chr12	63439334	63439694	2.79	63439394	1423	chr12	63393490	63439479	-	NM_002076	2799	GLUCOSAMINE (N-ACETYL)-6-SULFATASE (SANFILIPPO DISEASE IIID)
chr12	63849472	63849812	3.15	63849672	1424	chr12	63849637	63928374	+	NM_014319	23592	LEM DOMAIN CONTAINING 3
chr12	64503938	64504168	2.48	64504058	1425	chr12	64504506	64595566	+	NM_003484	8091	HIGH MOBILITY GROUP AT-HOOK 2
chr12	64810655	64811135	2.82	64810945	1426	chr12	64803108	64810800	-	NM_032338	84298	CHROMOSOME 12 OPEN READING FRAME 31
chr12	64849856	64850206	3.16	64849906	1427	chr12	64816984	64850074	-	NM_016056	51643	TRANSMEMBRANE BAX INHIBITOR MOTIF CONTAINING 4
chr12	64982557	64982777	2.03	64982587	1428	chr12	64982622	65018223	+	NM_033647	92797	HELICASE (DNA) B
chr12	65948670	65949570	3.23	65949520	1429	chr12	65949415	65994187	+	NM_018448	55832	CULLIN-ASSOCIATED AND NEDDYLATION-DISSOCIATED 1
chr12	67012294	67012864	2.63	67012774	1430	chr12	66974612	67012379	-	NM_017440	56890	HYPOTHETICAL PROTEIN LOC54104
chr12	67290545	67290955	3.53	67290645	1431	chr12	67290918	67340642	+	NM_001010942	5908	RAP1B, MEMBER OF RAS ONCOGENE FAMILY
chr12	67366692	67367162	2.98	67367162	1432	chr12	67366997	67422739	+	NM_020401	57122	NUCLEOPORIN 107KDA
chr12	67426024	67426404	2.52	67426214	1433	chr12	67426202	67446118	+	NM_018656	55508	SOLUTE CARRIER FAMILY 35, MEMBER E3
chr12	67487712	67488382	2.85	67488322	1434	chr12	67488246	67520481	+	NM_002392	4193	MDM2, TRANSFORMED 3T3 CELL DOUBLE MINUTE 2, P53 BINDING PROTEIN (MOUSE)
chr12	67919411	67919791	3.5	67919741	1435	chr12	67919666	67951290	+	NM_007007	11052	CLEAVAGE AND POLYADENYLATION SPECIFIC FACTOR 6, 68KDA
chr12	68039723	68039973	3.15	68039903	1436	chr12	68039798	68070842	+	NM_006530	8089	YEATS DOMAIN CONTAINING 4
chr12	68150387	68150627	3.1	68150587	1437	chr12	68150395	68259828	+	NM_001042555	10818	FIBROBLAST GROWTH FACTOR RECEPTOR SUBSTRATE 2
chr12	68265346	68265686	4.01	68265506	1438	chr12	68265474	68281624	+	NM_006431	10576	CHAPERONIN CONTAINING TCP1, SUBUNIT 2 (BETA)
chr12	70119474	70120244	3.01	70119934	1439	chr12	70120079	70264886	+	NM_003667	8549	LEUCINE-RICH REPEAT-CONTAINING G PROTEIN-COUPLED RECEPTOR 5
chr12	70343385	70344581	3.63	70344451	1440	chr12	70289650	70344016	-	NM_144982	196441	KIAA0546 PROTEIN
chr12	70343385	70344581	3.63	70344451	1440	chr12	70344050	70360684	+	NM_031435	83591	THAP DOMAIN CONTAINING, APOPTOSIS ASSOCIATED PROTEIN 2
chr12	70365919	70366319	3.6	70366259	1441	chr12	70366144	70384104	+	NM_018279	55266	TRANSMEMBRANE PROTEIN 19
chr12	70519810	70519970	1.9	70519970	1442	chr12	70519805	70604362	+	NM_022771	64786	TBC1 DOMAIN FAMILY, MEMBER 15
chr12	74191524	74191824	2.62	74191744	1444	chr12	74177687	74191685	-	NM_007043	11103	HIV-1 REV BINDING PROTEIN 2
chr12	74710567	74711987	3.99	74711617	1445	chr12	74705494	74711823	-	NM_007350	22822	PLECKSTRIN HOMOLOGY-LIKE DOMAIN, FAMILY A, MEMBER 1
chr12	74764552	74764842	2.88	74764772	1446	chr12	74726224	74764717	-	NM_004537	4673	NUCLEOSOME ASSEMBLY PROTEIN 1-LIKE 1
chr12	75244500	75244890	3.19	75244700	1447	chr12	75240733	75244690	-	NM_024685	79738	CHROMOSOME 12 OPEN READING FRAME 58
chr12	75455922	75456592	3.23	75455922	1448	chr12	75248047	75456057	-	NM_001003712	114882	OXYSTEROL BINDING PROTEIN-LIKE 8
chr12	75961650	75962400	2.45	75961780	1449	chr12	75917496	75961815	-	NM_203394	144455	E2F TRANSCRIPTION FACTOR 7
chr12	78587036	78587816	3.28	78587726	1450	chr12	78488214	78587258	-	NM_002583	5074	PRKC, APOPTOSIS, WT1, REGULATOR
chr12	79974131	79974401	2.78	79974371	1451	chr12	79974276	80152050	+	NM_024560	79611	FLJ21963 PROTEIN
chr12	81254485	81255125	3.45	81254935	1452	chr12	81254791	81375409	+	NM_032230	84190	CHROMOSOME 12 OPEN READING FRAME 26
chr12	81254485	81255125	3.45	81254935	1452	chr12	81249086	81254640	-	NM_014167	29080	COILED-COIL DOMAIN CONTAINING 59
chr12	86931711	86932061	3.35	86931851	1453	chr12	86931735	86946404	+	NM_001009894	91298	CHROMOSOME 12 OPEN READING FRAME 29
chr12	87038173	87038733	3.14	87038286	1454	chr12	86945258	87038461	-	NM_025114	80184	CENTROSOMAL PROTEIN 290 KDA
chr12	87038173	87038733	3.14	87038286	1454	chr12	87038568	87093927	+	NM_181783	160418	TRANSMEMBRANE AND TETRATRICOPEPTIDE REPEAT CONTAINING 3
chr12	87476548	87476748	2.85	87476638	1455	chr12	87389033	87476706	-	NM_000899	4254	KIT LIGAND
chr12	88248669	88250039	2.95	88249919	1456	chr12	88244305	88248764	-	NM_001946	1848	DUAL SPECIFICITY PHOSPHATASE 6
chr12	88420862	88421492	2.43	88421132	1457	chr12	88415659	88421003	-	NM_003774	8693	UDP-N-ACETYL-ALPHA-D-GALACTOSAMINE:POLYPEPTIDE N-ACETYLGALACTOSAMINYLTRANSFERASE 4 (GALNAC-T4)
chr12	91042003	91042453	4.46	91042113	1458	chr12	91039370	91042088	-	NM_001731	694	B-CELL TRANSLOCATION GENE 1, ANTI-PROLIFERATIVE
chr12	91825530	91826050	2.78	91825750	1459	chr12	91668753	91825575	-	NM_003566	8411	EARLY ENDOSOME ANTIGEN 1, 162KD
chr12	92273764	92274194	3.1	92274194	1460	chr12	92274168	92299490	+	NM_019094	11163	NUDIX (NUCLEOSIDE DIPHOSPHATE LINKED MOIETY X)-TYPE MOTIF 4
chr12	92338359	92338869	3.38	92338449	1461	chr12	92304557	92338494	-	NM_003348	7334	UBIQUITIN-CONJUGATING ENZYME E2N (UBC13 HOMOLOG, YEAST)
chr12	92363612	92363902	3.16	92363902	1462	chr12	92363737	92398899	+	NM_014050	28977	MITOCHONDRIAL RIBOSOMAL PROTEIN L42
chr12	92573463	92573773	2.83	92573713	1463	chr12	92573618	92746997	+	NM_003805	8738	CASP2 AND RIPK1 DOMAIN CONTAINING ADAPTOR WITH DEATH DOMAIN
chr12	93355814	93356474	2.66	93356144	1464	chr12	93204525	93356232	-	NM_001042399	51134	COILED-COIL DOMAIN CONTAINING 41
chr12	93899804	93900184	2.95	93899974	1465	chr12	93867579	93899979	-	NM_018838	55967	NADH DEHYDROGENASE (UBIQUINONE) 1 ALPHA SUBCOMPLEX, 12
chr12	93969501	93969931	2.46	93969681	1466	chr12	93918138	93969676	-	NM_003297	7181	NUCLEAR RECEPTOR SUBFAMILY 2, GROUP C, MEMBER 1
chr12	94370075	94370475	3.03	94370205	1467	chr12	94370289	94412079	+	NM_006838	10988	METHIONYL AMINOPEPTIDASE 2
chr12	94838721	94839881	2.92	94838841	1468	chr12	94839538	94864837	+	NM_152435	144193	AMIDOHYDROLASE DOMAIN CONTAINING 1
chr12	94838721	94839881	2.92	94838841	1468	chr12	94763294	94838896	-	NM_182496	120935	COILED-COIL DOMAIN CONTAINING 38
chr12	94931668	94932138	3.33	94931748	1469	chr12	94897078	94931833	-	NM_000895	4048	LEUKOTRIENE A4 HYDROLASE
chr12	97411537	97412047	2.63	97411757	1470	chr12	97411876	97445202	+	NM_001032283	7112	THYMOPOIETIN
chr12	97489515	97490045	3.69	97489925	1471	chr12	97489870	97498245	+	NM_002635	5250	SOLUTE CARRIER FAMILY 25 (MITOCHONDRIAL CARRIER; PHOSPHATE CARRIER), MEMBER 3
chr12	97540700	97541702	2.76	97541572	1472	chr12	97541545	97631672	+	NM_001160	317	APOPTOTIC PEPTIDASE ACTIVATING FACTOR
chr12	97540700	97541702	2.76	97541572	1472	chr12	97509649	97541057	-	NM_201612	121457	IKK INTERACTING PROTEIN
chr12	99096946	99097216	2.77	99097216	1473	chr12	99097041	99120669	+	NM_022496	64431	ARP6 ACTIN-RELATED PROTEIN 6 HOMOLOG (YEAST)
chr12	99163150	99163750	2.87	99163230	1474	chr12	99148511	99163325	-	NM_152317	120863	DEP DOMAIN CONTAINING 4
chr12	99163150	99163750	2.87	99163230	1474	chr12	99164016	99236380	+	NM_017988	55681	SCY1-LIKE 2 (S. CEREVISIAE)
chr12	99469671	99470081	2.14	99469901	1475	chr12	99469956	99521151	+	NM_174942	283431	GROWTH ARREST-SPECIFIC 2 LIKE 3
chr12	100176329	100176559	2.82	100176469	1476	chr12	100176384	100282859	+	NM_014503	27340	UTP20, SMALL SUBUNIT (SSU) PROCESSOME COMPONENT, HOMOLOG (YEAST)
chr12	100303865	100304515	2.45	100304435	1477	chr12	100289390	100304040	-	NM_001177	400	ADP-RIBOSYLATION FACTOR-LIKE 1
chr12	100592999	100593799	3.78	100593429	1478	chr12	100593884	100625313	+	NM_020244	56994	CHOLINE PHOSPHOTRANSFERASE 1
chr12	100958139	100958359	2.01	100958179	1479	chr12	100909188	100958314	-	NM_016053	51019	COILED-COIL DOMAIN CONTAINING 53
chr12	101016006	101016666	2.72	101016436	1480	chr12	101016422	101093764	+	NM_017915	55010	CHROMOSOME 12 OPEN READING FRAME 48
chr12	101813713	101814033	2.72	101813783	1481	chr12	101734571	101813848	-	NM_000277	5053	PHENYLALANINE HYDROXYLASE
chr12	102825490	102826820	3.44	102826740	1482	chr12	102826655	102844170	+	NM_003299	7184	HEAT SHOCK PROTEIN 90KDA BETA (GRP94), MEMBER 1
chr12	102861785	102862305	3.59	102861935	1483	chr12	102862083	102885122	+	NM_003211	6996	THYMINE-DNA GLYCOSYLASE
chr12	102960458	102960958	2.65	102960958	1484	chr12	102960793	102999707	+	NM_013320	29915	HOST CELL FACTOR C2
chr12	103183118	103183368	3.3	103183368	1485	chr12	103183193	103246525	+	NM_003330	7296	THIOREDOXIN REDUCTASE 1
chr12	103882345	103882765	2.81	103882705	1486	chr12	103882564	103890971	+	NM_152318	121053	CHROMOSOME 12 OPEN READING FRAME 45
chr12	104003513	104004313	3.85	104004083	1487	chr12	104003958	104065371	+	NM_015275	23325	KIAA1033
chr12	104132320	104132720	3.47	104132660	1488	chr12	104069541	104132475	-	NM_018171	55198	DIP13 BETA
chr12	105036373	105036703	1.66	105036643	1489	chr12	104959591	105036278	-	NM_014840	9891	NUAK FAMILY, SNF1-LIKE KINASE, 1
chr12	105253770	105254130	3.69	105254130	1490	chr12	105253955	105406442	+	NM_018082	55703	POLYMERASE (RNA) III (DNA DIRECTED) POLYPEPTIDE B
chr12	105851926	105852938	3.18	105852198	1491	chr12	105852171	105870226	+	NM_152261	90488	CHROMOSOME 12 OPEN READING FRAME 23
chr12	105883219	105883529	2.79	105883219	1492	chr12	105873535	105883396	-	NM_001033050	80298	MTERF DOMAIN CONTAINING 3
chr12	105989637	105990547	2.5	105990397	1493	chr12	105887611	105989792	-	NM_004075	1407	CRYPTOCHROME 1 (PHOTOLYASE-LIKE)
chr12	106581921	106582181	3.2	106582131	1494	chr12	106582056	106608724	+	NM_007062	11137	PWP1 HOMOLOG (S. CEREVISIAE)
chr12	107411092	107411652	2.55	107411342	1495	chr12	107411517	107415847	+	NM_007076	11153	HUNTINGTIN INTERACTING PROTEIN E
chr12	107458559	107459003	3.06	107458793	1496	chr12	107458848	107465609	+	NM_014301	23479	NIFU-LIKE N-TERMINAL DOMAIN CONTAINING
chr12	107458559	107459003	3.06	107458793	1496	chr12	107418458	107457632	-	NM_014706	9733	SQUAMOUS CELL CARCINOMA ANTIGEN RECOGNISED BY T CELLS 3
chr12	107627586	107628556	2.49	107627586	1497	chr12	107541352	107627761	-	NM_014325	23603	CORONIN, ACTIN BINDING PROTEIN, 1C
chr12	107993860	107994230	2.63	107994030	1498	chr12	107988715	107993965	-	NM_001001655	121642	ALKB, ALKYLATION REPAIR HOMOLOG 2 (E. COLI)
chr12	108377803	108378337	2.54	108378177	1500	chr12	108349179	108377875	-	NM_031954	83892	POTASSIUM CHANNEL TETRAMERISATION DOMAIN CONTAINING 10
chr12	108377803	108378337	2.54	108378177	1500	chr12	108378158	108437226	+	NM_130466	89910	UBIQUITIN PROTEIN LIGASE E3B
chr12	108473847	108474517	3.04	108473847	1501	chr12	108455991	108474022	-	NM_052845	326625	METHYLMALONIC ACIDURIA (COBALAMIN DEFICIENCY) CBLB TYPE
chr12	108473847	108474517	3.04	108473847	1501	chr12	108474336	108497787	+	NM_000431	4598	MEVALONATE KINASE (MEVALONIC ACIDURIA)
chr12	108896695	108897135	2.76	108896835	1502	chr12	108830328	108896820	-	NM_014776	9815	G PROTEIN-COUPLED RECEPTOR KINASE INTERACTOR 2
chr12	108899699	108899959	2.87	108899909	1503	chr12	108899954	108939953	+	NM_033121	88455	ANKYRIN REPEAT DOMAIN 13
chr12	109350703	109351003	3.06	109350833	1504	chr12	109335426	109350878	-	NM_005719	10094	ACTIN RELATED PROTEIN 2/3 COMPLEX, SUBUNIT 3, 21KDA
chr12	109368614	109369944	2.48	109368784	1505	chr12	109353011	109368784	-	NM_016301	51184	ATP BINDING DOMAIN 1 FAMILY, MEMBER C
chr12	109368614	109369944	2.48	109368784	1505	chr12	109368984	109390908	+	NM_013300	29902	CHROMOSOME 12 OPEN READING FRAME 24
chr12	109402194	109402815	3.04	109402474	1506	chr12	109402819	109432609	+	NM_152442	144715	RAD9 HOMOLOG B (S. CEREVISIAE)
chr12	109402194	109402815	3.04	109402474	1506	chr12	109392050	109402636	-	NM_016226	51699	VACUOLAR PROTEIN SORTING 29 (YEAST)
chr12	110500095	110501225	2.61	110500095	1507	chr12	110352738	110500200	-	NM_002973	6311	ATAXIN 2
chr12	110586284	110586766	3.66	110586684	1508	chr12	110586621	110657621	+	NM_025247	80724	ACYL-COENZYME A DEHYDROGENASE FAMILY, MEMBER 10
chr12	110586284	110586766	3.66	110586684	1508	chr12	110544615	110586459	-	NM_006768	8315	BRCA1 ASSOCIATED PROTEIN
chr12	110742053	110742653	2.28	110742283	1509	chr12	110742998	110793947	+	NM_003668	8550	MITOGEN-ACTIVATED PROTEIN KINASE-ACTIVATED PROTEIN KINASE 5
chr12	110913186	110914650	3.27	110913796	1510	chr12	110913871	110923744	+	NM_001034025	10961	ENDOPLASMIC RETICULUM PROTEIN 29
chr12	110913186	110914650	3.27	110913796	1510	chr12	110831822	110913655	-	NM_138341	89894	TRANSMEMBRANE PROTEIN 116
chr12	111009264	111009734	3.42	111009374	1511	chr12	110927213	111009317	-	NM_024953	80018	CHROMOSOME 12 OPEN READING FRAME 30
chr12	111025925	111026275	3.24	111026275	1512	chr12	111026100	111054132	+	NM_006700	10906	TRAF-TYPE ZINC FINGER DOMAIN CONTAINING 1
chr12	111309986	111310216	3.63	111310076	1513	chr12	111305714	111310163	-	NM_000970	6128	RIBOSOMAL PROTEIN L6
chr12	111319210	111319410	3.44	111319280	1514	chr12	111319255	111410436	+	NM_002834	5781	PROTEIN TYROSINE PHOSPHATASE, NON-RECEPTOR TYPE 11 (NOONAN SYNDROME 1)
chr12	112085499	112086519	4.01	112086099	1515	chr12	112086274	112092839	+	NM_032848	84934	CHROMOSOME 12 OPEN READING FRAME 52
chr12	112085499	112086519	4.01	112086099	1515	chr12	112057705	112086004	-	NM_024072	79039	DEAD (ASP-GLU-ALA-ASP) BOX POLYPEPTIDE 54
chr12	112121350	112122534	3.83	112122164	1516	chr12	112095967	112121600	-	NM_138451	115811	IQ MOTIF CONTAINING D
chr12	112121350	112122534	3.83	112122164	1516	chr12	112121988	112196653	+	NM_017901	53373	TWO PORE SEGMENT CHANNEL 1
chr12	112235480	112235630	2.88	112235610	1517	chr12	112199291	112235645	-	NM_024959	80024	SOLUTE CARRIER FAMILY 24 (SODIUM/POTASSIUM/CALCIUM EXCHANGER), MEMBER 6
chr12	112322780	112323110	1.99	112322990	1518	chr12	112322935	112338800	+	NM_138432	113675	SERINE DEHYDRATASE-LIKE
chr12	112866736	112867066	2.74	112866806	1519	chr12	112722582	112866836	-	NM_016196	9904	RNA BINDING MOTIF PROTEIN 19
chr12	113584514	113585354	3.06	113584874	1520	chr12	113570778	113584689	-	NM_005996	6926	T-BOX 3 (ULNAR MAMMARY SYNDROME)
chr12	115638350	115638850	2.03	115638758	1521	chr12	115616315	115638563	-	NM_024738	79794	CHROMOSOME 12 OPEN READING FRAME 49
chr12	115638350	115638850	2.03	115638758	1521	chr12	115638862	115753466	+	NM_032814	84900	TRANSMEMBRANE PROTEIN 118
chr12	115811305	115811555	3	115811555	1522	chr12	115811480	115931673	+	NM_012174	26259	F-BOX AND WD-40 DOMAIN PROTEIN 8
chr12	116090845	116091165	3.23	116091005	1523	chr12	116044305	116091020	-	NM_015002	23014	F-BOX PROTEIN 21
chr12	116917134	116917404	2.92	116917314	1524	chr12	116917229	116932758	+	NM_007370	5985	REPLICATION FACTOR C (ACTIVATOR 1) 5, 36.5KDA
chr12	116961886	116962926	2.55	116962066	1525	chr12	116933218	116961671	-	NM_018639	55884	WD REPEAT AND SOCS BOX-CONTAINING 2
chr12	117036374	117036744	3.55	117036664	1526	chr12	117036589	117046110	+	NM_002567	5037	PHOSPHATIDYLETHANOLAMINE BINDING PROTEIN 1
chr12	117273096	117274016	3.15	117273706	1527	chr12	117050326	117273271	-	NM_016281	51347	TAO KINASE 3
chr12	117276669	117277209	2.25	117277159	1528	chr12	117277077	117318559	+	NM_022491	64426	SUPPRESSOR OF DEFECTIVE SILENCING 3 HOMOLOG (S. CEREVISIAE)
chr12	118568325	118568655	3.23	118568595	1529	chr12	118568480	118582148	+	NM_006253	5564	PROTEIN KINASE, AMP-ACTIVATED, BETA 1 NON-CATALYTIC SUBUNIT
chr12	119017144	119017934	3.23	119017604	1530	chr12	118995625	119017319	-	NM_006861	11021	RAB35, MEMBER RAS ONCOGENE FAMILY
chr12	119095068	119095948	3.17	119095688	1531	chr12	119027735	119095233	-	NM_006836	10985	GCN1 GENERAL CONTROL OF AMINO-ACID SYNTHESIS 1-LIKE 1 (YEAST)
chr12	119101579	119101969	3.9	119101679	1532	chr12	119097226	119101734	-	NM_001002	6175	RIBOSOMAL PROTEIN, LARGE, P0
chr12	119338318	119338778	2.36	119338498	1533	chr12	119338623	119341249	+	NM_004373	1337	CYTOCHROME C OXIDASE SUBUNIT VIA POLYPEPTIDE 1
chr12	119346597	119347400	3.33	119346937	1534	chr12	119347003	119360481	+	NM_176818	283459	HYPOTHETICAL PROTEIN LOC283459
chr12	119346597	119347400	3.33	119346937	1534	chr12	119344484	119346935	-	NM_016399	51499	TP53 REGULATED INHIBITOR OF APOPTOSIS 1
chr12	119370293	119370733	2.68	119370293	1535	chr12	119362191	119370278	-	NM_003769	8683	SPLICING FACTOR, ARGININE/SERINE-RICH 9
chr12	119396287	119396807	3.89	119396657	1536	chr12	119396578	119399017	+	NM_001037495	8655	DYNEIN, LIGHT CHAIN, LC8-TYPE 1
chr12	119429525	119429975	3.36	119429705	1537	chr12	119403802	119429684	-	NM_032314	84274	COENZYME Q5 HOMOLOG, METHYLTRANSFERASE (YEAST)
chr12	119481745	119482435	3.23	119481775	1538	chr12	119479568	119481917	-	NM_015918	51367	PROCESSING OF PRECURSOR 5, RIBONUCLEASE P/MRP SUBUNIT (S. CEREVISIAE)
chr12	119586843	119587713	2.64	119587713	1539	chr12	119587668	119602387	+	NM_014730	9761	KIAA0152
chr12	119626216	119626536	2.12	119626536	1540	chr12	119626385	119640530	+	NM_000017	35	ACYL-COENZYME A DEHYDROGENASE, C-2 TO C-3 SHORT CHAIN
chr12	119804916	119805026	1.65	119805026	1541	chr12	119663755	119804871	-	NM_139015	121665	DKFZP586C1324 PROTEIN
chr12	119878683	119879383	3.12	119878953	1542	chr12	119879268	119903032	+	NM_000545	6927	TRANSCRIPTION FACTOR 1, HEPATIC; LF-B1, HEPATIC NUCLEAR FACTOR (HNF1), ALBUMIN PROXIMAL FACTOR
chr12	119916845	119917105	2.72	119917015	1543	chr12	119903567	119917020	-	NM_022895	64897	CHROMOSOME 12 OPEN READING FRAME 43
chr12	120252777	120253127	3.73	120252817	1544	chr12	120208880	120252922	-	NM_016237	51433	ANAPHASE PROMOTING COMPLEX SUBUNIT 5
chr12	120300116	120300980	3.08	120300530	1545	chr12	120300621	120324875	+	NM_025126	80196	RING FINGER PROTEIN 34
chr12	120759314	120759864	3.02	120759454	1547	chr12	120740153	120759489	-	NM_002150	3242	4-HYDROXYPHENYLPYRUVATE DIOXYGENASE
chr12	120789100	120789540	2.66	120789510	1548	chr12	120789365	120818490	+	NM_002813	5715	PROTEASOME (PROSOME, MACROPAIN) 26S SUBUNIT, NON-ATPASE, 9
chr12	121235304	121235984	3.23	121235484	1549	chr12	121217089	121235479	-	NM_019887	56616	DIABLO HOMOLOG (DROSOPHILA)
chr12	121275762	121276042	3.16	121275802	1550	chr12	121240975	121275948	-	NM_022916	65082	VACUOLAR PROTEIN SORTING 33A (YEAST)
chr12	121432531	121433131	2.08	121433131	1551	chr12	121280860	121431996	-	NM_002956	6249	RESTIN (REED-STEINBERG CELL-EXPRESSED INTERMEDIATE FILAMENT-ASSOCIATED PROTEIN)
chr12	121509907	121510517	3.51	121510227	1552	chr12	121482316	121510398	-	NM_017612	55596	ZINC FINGER, CCHC DOMAIN CONTAINING 8
chr12	121536003	121536663	3.91	121536363	1553	chr12	121536688	121635826	+	NM_014708	9735	KINETOCHORE ASSOCIATED 1
chr12	121536003	121536663	3.91	121536363	1553	chr12	121514154	121536426	-	NM_023012	65117	SIMILAR TO SPLICING FACTOR, ARGININE/SERINE-RICH 4
chr12	121761891	121762401	3.29	121762241	1554	chr12	121762250	121780832	+	NM_003677	8562	DENSITY-REGULATED PROTEIN
chr12	121984101	121984897	2.98	121984747	1555	chr12	121984233	121989468	+	NM_024623	79676	2-OXOGLUTARATE AND IRON-DEPENDENT OXYGENASE DOMAIN CONTAINING 2
chr12	121984101	121984897	2.98	121984747	1555	chr12	121938426	121984632	-	NM_203444	23457	ATP-BINDING CASSETTE, SUB-FAMILY B (MDR/TAP), MEMBER 9
chr12	122242067	122242507	3.93	122242507	1556	chr12	122242342	122267386	+	NM_152269	91574	HYPOTHETICAL PROTEIN FLJ38663
chr12	122281522	122281752	1.69	122281612	1557	chr12	122270418	122281567	-	NM_004642	8099	CDK2-ASSOCIATED PROTEIN 1
chr12	122393084	122393334	2.1	122393314	1558	chr12	122393583	122418778	+	NM_020382	387893	SET DOMAIN CONTAINING (LYSINE METHYLTRANSFERASE) 8
chr12	122467535	122467705	2.83	122467625	1559	chr12	122467530	122475816	+	NM_007020	11066	U11/U12 SNRNP 35K
chr12	122593665	122594215	3.82	122594125	1560	chr12	122593955	122607561	+	NM_006815	10959	TRANSMEMBRANE EMP24 DOMAIN TRAFFICKING PROTEIN 2
chr12	122642828	122643408	3.15	122643198	1561	chr12	122630450	122643127	-	NM_001414	1967	EUKARYOTIC TRANSLATION INITIATION FACTOR 2B, SUBUNIT 1 ALPHA, 26KDA
chr12	122642828	122643408	3.15	122643198	1561	chr12	122643260	122670214	+	NM_001516	2967	GENERAL TRANSCRIPTION FACTOR IIH, POLYPEPTIDE 3, 34KDA
chr12	122721539	122721879	3.86	122721559	1562	chr12	122721744	122769318	+	NM_012463	23545	ATPASE, H+ TRANSPORTING, LYSOSOMAL V0 SUBUNIT A2
chr12	123873097	123873737	3.64	123873247	1563	chr12	123787055	123873214	-	NM_005505	949	SCAVENGER RECEPTOR CLASS B, MEMBER 1
chr12	123923141	123924762	3.33	123924272	1564	chr12	123921073	123924287	-	NM_021009	7316	UBIQUITIN C
chr12	123998422	123998622	2.86	123998482	1565	chr12	123956252	123998547	-	NM_032656	57647	DEAH (ASP-GLU-ALA-HIS) BOX POLYPEPTIDE 37
chr12	124074579	124074739	2.41	124074599	1566	chr12	124074804	124152751	+	NM_023928	65985	ACETOACETYL-COA SYNTHETASE
chr12	127833456	127834006	2.99	127833466	1567	chr12	127802644	127833421	-	NM_145648	121260	SOLUTE CARRIER FAMILY 15, MEMBER 4
chr12	129880252	129881162	3.07	129881102	1568	chr12	129881447	129886243	+	NM_006325	5901	RAN, MEMBER RAS ONCOGENE FAMILY
chr12	130861469	130862019	2.4	130861819	1569	chr12	130861864	130950512	+	NM_004592	6433	SPLICING FACTOR, ARGININE/SERINE-RICH 8 (SUPPRESSOR-OF-WHITE-APRICOT HOMOLOG, DROSOPHILA)
chr12	131079786	131080226	3.02	131080016	1570	chr12	131080018	131094632	+	NM_001002019	80324	PSEUDOURIDYLATE SYNTHASE 1
chr12	131295117	131295408	3.64	131295348	1572	chr12	131289275	131295083	-	NM_175066	317781	DEAD (ASP-GLU-ALA-ASP) BOX POLYPEPTIDE 51
chr12	131295117	131295408	3.64	131295348	1572	chr12	131295222	131303216	+	NM_024078	79050	NUCLEOLAR COMPLEX ASSOCIATED 4 HOMOLOG (S. CEREVISIAE)
chr12	131897140	131897640	2.45	131897640	1573	chr12	131897785	131906100	+	NM_138575	192111	PHOSPHOGLYCERATE MUTASE FAMILY MEMBER 5
chr12	132074657	132075177	3.25	132074877	1574	chr12	132027287	132074534	-	NM_018223	55743	CHECKPOINT WITH FORKHEAD AND RING FINGER DOMAINS
chr12	132173030	132173580	2.97	132173420	1575	chr12	132173405	132199503	+	NM_019591	7574	ZINC FINGER PROTEIN 26 (KOX 20)
chr12	132224242	132224492	2.79	132224492	1576	chr12	132224517	132246536	+	NM_003428	7637	ZINC FINGER PROTEIN 84 (HPF2)
chr12	132267071	132267501	2.27	132267301	1577	chr12	132267386	132294606	+	NM_003440	7699	ZINC FINGER PROTEIN 140 (CLONE PHZ-39)
chr12	132317078	132317738	2.76	132317128	1578	chr12	132317563	132346397	+	NM_015394	7556	ZINC FINGER PROTEIN 10
chr12	132368419	132368519	2.66	132368419	1579	chr12	132368344	132389811	+	NM_003415	10795	ZINC FINGER PROTEIN 268
chr13	19105474	19105934	2.16	19105934	1580	chr13	19105879	19144638	+	NM_017520	54737	M-PHASE PHOSPHOPROTEIN, MPP8
chr13	19254917	19255307	2.93	19255097	1581	chr13	19149940	19255083	-	NM_018282	55269	PARASPECKLE COMPONENT 1
chr13	19335539	19336229	2.85	19335949	1582	chr13	19309593	19335773	-	NM_001039649	9205	ZINC FINGER, MYM-TYPE 5
chr13	20038732	20039362	3.78	20039332	1583	chr13	20039207	20163574	+	NM_006531	8100	INTRAFLAGELLAR TRANSPORT 88 HOMOLOG (CHLAMYDOMONAS)
chr13	20245882	20246192	3.34	20246072	1584	chr13	20201072	20246057	-	NM_174928	221143	HYPOTHETICAL PROTEIN LOC221143
chr13	20533509	20533999	3.18	20533709	1585	chr13	20446578	20533654	-	NM_014572	26524	LATS, LARGE TUMOR SUPPRESSOR, HOMOLOG 2 (DROSOPHILA)
chr13	20612249	20612819	3.4	20612669	1586	chr13	20612684	20620974	+	NM_005870	10284	SIN3A-ASSOCIATED PROTEIN, 18KDA
chr13	20648406	20649385	3.72	20648865	1587	chr13	20625734	20648710	-	NM_145061	221150	CHROMOSOME 13 OPEN READING FRAME 3
chr13	20648406	20649385	3.72	20648865	1587	chr13	20648371	20651218	+	NM_024026	78988	MITOCHONDRIAL RIBOSOMAL PROTEIN 63
chr13	21076177	21076537	3.68	21076177	1588	chr13	20964839	21076307	-	NM_152726	221154	EF-HAND DOMAIN FAMILY, MEMBER A1
chr13	23632865	23633035	2.51	23632915	1589	chr13	23632886	23776048	+	NM_153023	221178	SPERMATOGENESIS ASSOCIATED 13
chr13	23984773	23985153	3.67	23984903	1590	chr13	23893074	23984948	-	NM_006437	143	POLY (ADP-RIBOSE) POLYMERASE FAMILY, MEMBER 4
chr13	24394853	24395343	2.44	24395343	1591	chr13	24355171	24395018	-	NM_018451	55835	CENTROMERE PROTEIN J
chr13	24773513	24773883	2.67	24773883	1592	chr13	24773665	24808473	+	NM_001008565	9818	NUCLEOPORIN LIKE 1
chr13	25694333	25694643	3.25	25694333	1593	chr13	25684905	25694508	-	NM_005977	6049	RING FINGER PROTEIN (C3H2C3 TYPE) 6
chr13	26723280	26723880	2.97	26723440	1594	chr13	26723691	26728700	+	NM_000982	6144	RIBOSOMAL PROTEIN L21
chr13	26922536	26923066	3.04	26922676	1595	chr13	26907782	26922711	-	NM_152912	219402	MITOCHONDRIAL TRANSLATIONAL INITIATION FACTOR 3
chr13	27092814	27094067	2.98	27093087	1596	chr13	27018051	27092539	-	NM_153371	222484	LIGAND OF NUMB-PROTEIN X 2
chr13	27092814	27094067	2.98	27093087	1596	chr13	27094002	27139547	+	NM_152705	51082	POLYMERASE (RNA) I POLYPEPTIDE D, 16KDA
chr13	28131005	28131395	3.26	28131165	1597	chr13	28131250	28151059	+	NM_015932	51371	CHROMOSOME 13 OPEN READING FRAME 12
chr13	29322285	29322845	2.78	29322845	1598	chr13	29236543	29322160	-	NM_007106	5412	UBIQUITIN-LIKE 3
chr13	29938028	29938358	2.87	29938028	1599	chr13	29930880	29938081	-	NM_002128	3146	HIGH-MOBILITY GROUP BOX 1
chr13	30089164	30090054	3.09	30089304	1600	chr13	30089919	30131686	+	NM_005800	10208	UBIQUITIN SPECIFIC PEPTIDASE LIKE 1
chr13	31503201	31503591	1.78	31503401	1601	chr13	31503436	31768775	+	NM_023037	10129	FURRY HOMOLOG (DROSOPHILA)
chr13	31787481	31787791	2.84	31787601	1602	chr13	31787616	31871809	+	NM_000059	675	BREAST CANCER 2, EARLY ONSET
chr13	32757703	32758223	3.47	32757783	1603	chr13	32575306	32757878	-	NM_178006	90627	START DOMAIN CONTAINING 13
chr13	36472111	36473091	3.36	36472532	1604	chr13	36421966	36471477	-	NM_013338	29880	ASPARAGINE-LINKED GLYCOSYLATION 5 HOMOLOG (YEAST, DOLICHYL-PHOSPHATE BETA-GLUCOSYLTRANSFERASE)
chr13	36472111	36473091	3.36	36472532	1604	chr13	36472916	36481533	+	NM_181503	11340	EXOSOME COMPONENT 8
chr13	36531601	36531931	2.98	36531641	1605	chr13	36481452	36531850	-	NM_001014286	55578	FAMILY WITH SEQUENCE SIMILARITY 48, MEMBER A
chr13	37821572	37822172	2.61	37822092	1606	chr13	37822017	37835137	+	NM_016617	51569	UBIQUITIN-FOLD MODIFIER 1
chr13	38510068	38510788	2.88	38510188	1607	chr13	38482002	38510186	-	NM_025138	80209	CHROMOSOME 13 OPEN READING FRAME 23
chr13	38510068	38510788	2.88	38510188	1607	chr13	38510454	38522242	+	NM_001012754	387921	HYPOTHETICAL PROTEIN LOC283506
chr13	39127698	39128008	2.71	39127958	1608	chr13	39127813	39224632	+	NM_020751	57511	COMPONENT OF OLIGOMERIC GOLGI COMPLEX 6
chr13	40261232	40261482	2.69	40261442	1609	chr13	40261596	40282246	+	NM_014252	10166	SOLUTE CARRIER FAMILY 25 (MITOCHONDRIAL CARRIER; ORNITHINE TRANSPORTER) MEMBER 15
chr13	40532471	40533861	4.12	40533501	1611	chr13	40533696	40556137	+	NM_007187	11193	WW DOMAIN BINDING PROTEIN 4 (FORMIN BINDING PROTEIN 21)
chr13	40604870	40605031	2.62	40604930	1612	chr13	40599708	40604936	-	NM_152903	89890	KELCH REPEAT AND BTB (POZ) DOMAIN CONTAINING 6
chr13	40735538	40735698	2.51	40735678	1613	chr13	40688516	40735713	-	NM_004294	9617	MITOCHONDRIAL TRANSLATIONAL RELEASE FACTOR 1
chr13	40783262	40783592	2.47	40783302	1614	chr13	40783417	40830853	+	NM_018527	79612	NMDA RECEPTOR REGULATED 1-LIKE
chr13	43351652	43352152	2.55	43352012	1615	chr13	43326229	43351827	-	NM_144974	160857	HYPOTHETICAL PROTEIN FLJ31846
chr13	43351652	43352152	2.55	43352012	1615	chr13	43351968	43364438	+	NM_153218	144811	HYPOTHETICAL PROTEIN FLJ38725
chr13	44049256	44049966	2.63	44049296	1616	chr13	43905660	44048701	-	NM_183422	8848	TSC22 DOMAIN FAMILY, MEMBER 1
chr13	44461309	44461879	2.8	44461666	1617	chr13	44461686	44500402	+	NM_018559	55425	KIAA1704
chr13	44461309	44461879	2.8	44461666	1617	chr13	44411383	44461571	-	NM_012345	26747	NUCLEAR FRAGILE X MENTAL RETARDATION PROTEIN INTERACTING PROTEIN 1
chr13	44592486	44592806	2.88	44592706	1618	chr13	44592671	44756237	+	NM_004128	2963	GENERAL TRANSCRIPTION FACTOR IIF, POLYPEPTIDE 2, 30KDA
chr13	44813154	44813924	4.04	44813224	1619	chr13	44809303	44813297	-	NM_003295	7178	TUMOR PROTEIN, TRANSLATIONALLY-CONTROLLED 1
chr13	44936836	44937666	2.6	44937246	1620	chr13	44937071	45008760	+	NM_031431	83548	COMPONENT OF OLIGOMERIC GOLGI COMPLEX 3
chr13	46269193	46269563	3.24	46269193	1621	chr13	46243392	46269368	-	NM_001984	2098	ESTERASE D/FORMYLGLUTATHIONE HYDROLASE
chr13	47473298	47473888	3.01	47473558	1622	chr13	47414792	47473463	-	NM_003850	8803	SUCCINATE-COA LIGASE, ADP-FORMING, BETA SUBUNIT
chr13	47509498	47509878	2.78	47509878	1623	chr13	47509703	47519283	+	NM_018283	55270	NUDIX (NUCLEOSIDE DIPHOSPHATE LINKED MOIETY X)-TYPE MOTIF 15
chr13	47567086	47567406	2.33	47567256	1624	chr13	47548092	47567241	-	NM_014166	29079	MEDIATOR OF RNA POLYMERASE II TRANSCRIPTION, SUBUNIT 4 HOMOLOG (YEAST)
chr13	47775473	47776043	3.05	47775693	1625	chr13	47775883	47954025	+	NM_000321	5925	RETINOBLASTOMA 1 (INCLUDING OSTEOSARCOMA)
chr13	48447674	48449024	3.04	48448314	1626	chr13	48448048	48681915	+	NM_001079673	22862	FIBRONECTIN TYPE III DOMAIN CONTAINING 3A
chr13	48719778	48720278	2.58	48720048	1627	chr13	48720103	48765619	+	NM_030911	81602	CYTIDINE AND DCMP DEAMINASE DOMAIN CONTAINING 1
chr13	48915445	48916675	3.45	48915975	1628	chr13	48780787	48916222	-	NM_001079670	81617	CALCIUM BINDING PROTEIN 39-LIKE
chr13	48915445	48916675	3.45	48915975	1628	chr13	48916510	48964298	+	NM_031915	83852	SET DOMAIN, BIFURCATED 2
chr13	49057565	49058105	2.52	49057635	1629	chr13	49004082	49057720	-	NM_018191	55213	REGULATOR OF CHROMOSOME CONDENSATION (RCC1) AND BTB (POZ) DOMAIN CONTAINING PROTEIN 1
chr13	49163567	49163997	3.27	49163837	1630	chr13	49132863	49163612	-	NM_032565	84650	EMOPAMIL BINDING PROTEIN-LIKE
chr13	49264893	49265663	3.38	49265103	1631	chr13	49171462	49265058	-	NM_002267	3839	KARYOPHERIN ALPHA 3 (IMPORTIN ALPHA 4)
chr13	49408342	49408682	2.18	49408392	1632	chr13	49384842	49408477	-	NM_020456	57213	CHROMOSOME 13 OPEN READING FRAME 1
chr13	49468648	49469318	3.63	49469218	1633	chr13	49469143	49490604	+	NM_001007278	10206	RET FINGER PROTEIN 2
chr13	50924255	50925925	4.07	50925255	1635	chr13	50833702	50925276	-	NM_012141	26512	DKFZP434B105 PROTEIN
chr13	51055659	51057220	3.21	51056699	1636	chr13	51056484	51234171	+	NM_052950	115825	WD REPEAT AND FYVE DOMAIN CONTAINING 2
chr13	51276369	51276999	2.98	51276509	1637	chr13	51240131	51276294	-	NM_024705	79758	HYPOTHETICAL PROTEIN FLJ13639
chr13	51483486	51484786	3.63	51484126	1638	chr13	51404805	51483631	-	NM_000053	540	ATPASE, CU++ TRANSPORTING, BETA POLYPEPTIDE
chr13	51483486	51484786	3.63	51484126	1638	chr13	51484550	51501779	+	NM_001004127	440138	SIMILAR TO HYPOTHETICAL PROTEIN B230397C21
chr13	51631778	51631948	3.12	51631818	1639	chr13	51604780	51631933	-	NM_002498	4752	NIMA (NEVER IN MITOSIS GENE A)-RELATED KINASE 3
chr13	51927371	51927741	2.52	51927741	1640	chr13	51927596	51948758	+	NM_018204	26586	CYTOSKELETON ASSOCIATED PROTEIN 2
chr13	52124206	52125166	3.03	52124446	1641	chr13	52125001	52160434	+	NM_006704	10910	SGT1, SUPPRESSOR OF G2 ALLELE OF SKP1 (S. CEREVISIAE)
chr13	59868094	59869254	3.4	59869134	1642	chr13	59869122	60046012	+	NM_030794	81550	TUDOR DOMAIN CONTAINING 3
chr13	72199457	72200137	2.35	72199667	1643	chr13	72200042	72228329	+	NM_024808	79866	FLJ22624 PROTEIN
chr13	72199457	72200137	2.35	72199667	1643	chr13	72180496	72199826	-	NM_001071775	440145	SIMILAR TO RIKEN CDNA 2410129H14
chr13	72253852	72254342	2.7	72254032	1644	chr13	72254230	72488590	+	NM_006346	10464	CHROMOSOME 13 OPEN READING FRAME 24
chr13	72253852	72254342	2.7	72254032	1644	chr13	72227541	72254007	-	NM_014953	22894	KIAA1008
chr13	74954086	74954696	2.32	74954646	1645	chr13	74756809	74954251	-	NM_014832	9882	TBC1 DOMAIN FAMILY, MEMBER 4
chr13	75009812	75010532	3.23	75009912	1646	chr13	74997350	75009992	-	NM_203495	170622	COMM DOMAIN CONTAINING 6
chr13	75021382	75022072	2.58	75021982	1647	chr13	75021927	75078067	+	NM_006002	7347	UBIQUITIN CARBOXYL-TERMINAL ESTERASE L3 (UBIQUITIN THIOLESTERASE)
chr13	78131140	78131340	2.71	78131220	1648	chr13	78086421	78131315	-	NM_024546	79596	CHROMOSOME 13 OPEN READING FRAME 7
chr13	78878219	78878689	2.91	78878309	1649	chr13	78792099	78877924	-	NM_022118	64062	CHROMOSOME 13 OPEN READING FRAME 10
chr13	78953250	78953640	2.57	78953590	1650	chr13	78953287	79026222	+	NM_019080	54602	NEDD4 FAMILY INTERACTING PROTEIN 2
chr13	94046309	94046759	3.53	94046469	1651	chr13	94024309	94046512	-	NM_014305	23483	TDP-GLUCOSE 4,6-DEHYDRATASE
chr13	95094790	95095280	2.87	95094860	1652	chr13	95028457	95094958	-	NM_198968	22873	DAZ INTERACTING PROTEIN 1
chr13	95126754	95127534	3.61	95126754	1653	chr13	95127483	95241283	+	NM_006260	5611	DNAJ (HSP40) HOMOLOG, SUBFAMILY C, MEMBER 3
chr13	95503463	95503983	3.29	95503593	1654	chr13	95251838	95503638	-	NM_020121	55757	UDP-GLUCOSE CERAMIDE GLUCOSYLTRANSFERASE-LIKE 2
chr13	96883281	96884181	3.19	96884061	1655	chr13	96884476	96918245	+	NM_021033	5911	RAP2A, MEMBER OF RAS ONCOGENE FAMILY
chr13	97592649	97593079	2.76	97592909	1656	chr13	97593434	97695557	+	NM_001001715	10160	FERM, RHOGEF (ARHGEF) AND PLECKSTRIN DOMAIN PROTEIN 1 (CHONDROCYTE-DERIVED)
chr13	98027895	98028355	2.79	98027895	1657	chr13	97900455	98027397	-	NM_001032296	8428	SERINE/THREONINE KINASE 24 (STE20 HOMOLOG, YEAST)
chr13	98650408	98651328	3.31	98650898	1658	chr13	98651163	98836682	+	NM_177967	337867	PHOSPHOGLYCERATE DEHYDROGENASE LIKE 1
chr13	98951433	98951863	2.67	98951473	1659	chr13	98951728	99013278	+	NM_004800	9375	TRANSMEMBRANE 9 SUPERFAMILY MEMBER 2
chr13	99056411	99057051	2.58	99056651	1660	chr13	99056936	99342824	+	NM_206808	171425	CITRATE LYASE BETA LIKE
chr13	99538922	99539512	3.62	99539162	1661	chr13	99539337	99980687	+	NM_000282	5095	PROPIONYL COENZYME A CARBOXYLASE, ALPHA POLYPEPTIDE
chr13	102046828	102047438	3.11	102047128	1662	chr13	102047373	102129522	+	NM_003291	7174	TRIPEPTIDYL PEPTIDASE II
chr13	102248914	102249603	2.68	102249254	1663	chr13	102249399	102291882	+	NM_017693	54841	BASIC, IMMUNOGLOBULIN-LIKE VARIABLE MOTIF CONTAINING
chr13	102248914	102249603	2.68	102249254	1663	chr13	102234632	102249358	-	NM_024089	79070	KDEL (LYS-ASP-GLU-LEU) CONTAINING 1
chr13	102296039	102296319	2.92	102296119	1664	chr13	102296174	102326346	+	NM_000123	2073	EXCISION REPAIR CROSS-COMPLEMENTING RODENT REPAIR DEFICIENCY, COMPLEMENTATION GROUP 5 (XERODERMA PIGMENTOSUM, COMPLEMENTATION GROUP G (COCKAYNE SYNDROME))
chr13	106018308	106018738	3.56	106018428	1665	chr13	105993676	106018483	-	NM_018011	55082	HYPOTHETICAL PROTEIN FLJ10154
chr13	107668458	107668938	3.21	107668548	1666	chr13	107668763	107684603	+	NM_032859	84945	CHROMOSOME 13 OPEN READING FRAME 6
chr13	110011976	110012426	2.36	110011976	1667	chr13	109973414	110012072	-	NM_017817	55647	RAB20, MEMBER RAS ONCOGENE FAMILY
chr13	110065793	110066646	3.68	110066093	1668	chr13	110066008	110090341	+	NM_018210	55739	HYPOTHETICAL PROTEIN LOC51254
chr13	110162450	110163800	2.65	110163740	1669	chr13	110163625	110171421	+	NM_198219	3621	INHIBITOR OF GROWTH FAMILY, MEMBER 1
chr13	110365292	110366262	3.04	110366022	1670	chr13	110328888	110365417	-	NM_017664	55608	ANKYRIN REPEAT DOMAIN 10
chr13	112290307	112290877	2.71	112290607	1671	chr13	112187328	112290482	-	NM_006322	10426	TUBULIN, GAMMA COMPLEX ASSOCIATED PROTEIN 3
chr13	112807630	112808280	2.33	112807630	1672	chr13	112808105	112822995	+	NM_000131	2155	COAGULATION FACTOR VII (SERUM PROTHROMBIN CONVERSION ACCELERATOR)
chr13	112824927	112825247	3.29	112825247	1673	chr13	112825113	112851842	+	NM_000504	2159	COAGULATION FACTOR X
chr13	112860753	112861113	2.16	112861003	1674	chr13	112860968	112874695	+	NM_003891	8858	PROTEIN Z, VITAMIN K-DEPENDENT PLASMA GLYCOPROTEIN
chr13	112910875	112911295	3.03	112911175	1675	chr13	112911086	112967392	+	NM_003589	8451	CULLIN 4A
chr13	112910875	112911295	3.03	112911175	1675	chr13	112879926	112910984	-	NM_018386	55795	HYPOTHETICAL PROTEIN FLJ11305
chr13	114018408	114018708	3.35	114018658	1676	chr13	114018463	114056252	+	NM_001078645	8881	CDC16 CELL DIVISION CYCLE 16 HOMOLOG (S. CEREVISIAE)
chr13	114064374	114065314	3.48	114065314	1677	chr13	114065179	114089383	+	NM_023011	65110	UPF3 REGULATOR OF NONSENSE TRANSCRIPTS HOMOLOG A (YEAST)
chr13	114097781	114098031	2.59	114097981	1678	chr13	114098116	114110898	+	NM_032436	283489	KIAA1802 PROTEIN
chr14	19881160	19881700	3.07	19881570	1681	chr14	19881612	19895902	+	NM_005484	10038	POLY (ADP-RIBOSE) POLYMERASE FAMILY, MEMBER 2
chr14	19951255	19951595	3.3	19951405	1682	chr14	19905765	19951420	-	NM_007110	7011	TELOMERASE-ASSOCIATED PROTEIN 1
chr14	19992424	19993503	3.29	19993184	1683	chr14	19993129	19995765	+	NM_001641	328	APEX NUCLEASE (MULTIFUNCTIONAL DNA REPAIR ENZYME) 1
chr14	19992424	19993503	3.29	19993184	1683	chr14	19985056	19993038	-	NM_017807	55644	O-SIALOGLYCOPROTEIN ENDOPEPTIDASE
chr14	19999265	20000025	2.85	19999995	1684	chr14	19995857	19999476	-	NM_144568	90809	TRANSMEMBRANE PROTEIN 55B
chr14	20527813	20528133	2.88	20527933	1685	chr14	20527804	20535032	+	NM_001029991	64745	FLJ20859 GENE
chr14	20807267	20808227	3.41	20807387	1686	chr14	20747136	20807478	-	NM_001077442	3183	HETEROGENEOUS NUCLEAR RIBONUCLEOPROTEIN C (C1/C2)
chr14	20922200	20922390	2.27	20922240	1687	chr14	20889477	20922265	-	NM_007192	11198	SUPPRESSOR OF TY 16 HOMOLOG (S. CEREVISIAE)
chr14	21014540	21015420	2.51	21015200	1688	chr14	21015174	21037157	+	NM_014828	9878	CHROMOSOME 14 OPEN READING FRAME 92
chr14	21014540	21015420	2.51	21015200	1688	chr14	20997027	21014961	-	NM_032846	84932	RAB2B, MEMBER RAS ONCOGENE FAMILY
chr14	21049186	21049526	2.69	21049426	1689	chr14	21036122	21049297	-	NM_019852	56339	METHYLTRANSFERASE LIKE 3
chr14	22305635	22305745	2.37	22305725	1690	chr14	22305570	22310606	+	NM_005015	5018	OXIDASE (CYTOCHROME C) ASSEMBLY 1-LIKE
chr14	22368910	22369110	2.37	22368910	1691	chr14	22368935	22374079	+	NM_178336	122704	MITOCHONDRIAL RIBOSOMAL PROTEIN L52
chr14	22410745	22411005	2.37	22410905	1692	chr14	22410799	22417129	+	NM_014045	26020	LOW DENSITY LIPOPROTEIN RECEPTOR-RELATED PROTEIN 10
chr14	22468356	22468676	2.68	22468506	1693	chr14	22459572	22468501	-	NM_001039619	10419	PROTEIN ARGININE METHYLTRANSFERASE 5
chr14	22496005	22496285	2.1	22496175	1694	chr14	22485277	22496160	-	NM_017815	54930	CHROMOSOME 14 OPEN READING FRAME 94
chr14	22521513	22521913	2.8	22521543	1695	chr14	22510249	22521688	-	NM_032876	84962	JUB, AJUBA HOMOLOG (XENOPUS LAEVIS)
chr14	22549487	22549707	2.1	22549537	1696	chr14	22525950	22549192	-	NM_021944	60686	CHROMOSOME 14 OPEN READING FRAME 93
chr14	22573761	22574041	2.49	22573761	1697	chr14	22564900	22573949	-	NM_002797	5693	PROTEASOME (PROSOME, MACROPAIN) SUBUNIT, BETA TYPE, 5
chr14	22633832	22634888	2.72	22633932	1698	chr14	22597615	22634663	-	NM_014977	22985	APOPTOTIC CHROMATIN CONDENSATION INDUCER 1
chr14	22633832	22634888	2.72	22633932	1698	chr14	22634627	22639504	+	NM_017924	55017	CHROMOSOME 14 OPEN READING FRAME 119
chr14	22824988	22825738	3.04	22825078	1699	chr14	22812683	22825073	-	NM_020834	57594	KIAA1443
chr14	22845420	22846040	2.48	22845580	1701	chr14	22845875	22850798	+	NM_004050	599	BCL2-LIKE 2
chr14	23094955	23095245	2.77	23095245	1703	chr14	23095070	23098592	+	NM_024328	79178	THIAMINE TRIPHOSPHATASE
chr14	23492609	23493121	2.44	23492841	1704	chr14	23492804	23508326	+	NM_021004	10901	DEHYDROGENASE/REDUCTASE (SDR FAMILY) MEMBER 4
chr14	23633073	23633523	3.72	23633473	1705	chr14	23633322	23639605	+	NM_001018073	5106	PHOSPHOENOLPYRUVATE CARBOXYKINASE 2 (MITOCHONDRIAL)
chr14	23652785	23653998	2.54	23652785	1706	chr14	23619216	23654063	-	NM_006177	4901	NEURAL RETINA LEUCINE ZIPPER
chr14	23652785	23653998	2.54	23652785	1706	chr14	23653860	23664290	+	NM_025230	80344	WD REPEAT DOMAIN 23
chr14	23674682	23675362	3	23675252	1707	chr14	23675217	23678015	+	NM_006263	5720	PROTEASOME (PROSOME, MACROPAIN) ACTIVATOR SUBUNIT 1 (PA28 ALPHA)
chr14	23680622	23680952	2.57	23680952	1708	chr14	23678014	23680637	-	NM_016049	51016	CHROMOSOME 14 OPEN READING FRAME 122
chr14	23685580	23686910	2.36	23685670	1709	chr14	23686498	23699710	+	NM_017999	55072	INTERFERON-STIMULATED TRANSCRIPTION FACTOR 3, GAMMA 48KDA
chr14	23685580	23686910	2.36	23685670	1709	chr14	23682414	23685695	-	NM_002818	5721	PROTEASOME (PROSOME, MACROPAIN) ACTIVATOR SUBUNIT 2 (PA28 BETA)
chr14	23727671	23728101	2.44	23727801	1710	chr14	23719265	23727964	-	NM_024658	79711	IMPORTIN 4
chr14	23734527	23735057	2.73	23734827	1711	chr14	23728199	23734722	-	NM_006405	10548	TRANSMEMBRANE 9 SUPERFAMILY MEMBER 1
chr14	23754895	23755125	2.6	23755125	1712	chr14	23752999	23755081	-	NM_138476	145553	MAGNESIUM-DEPENDENT PHOSPHATASE 1
chr14	23770783	23772367	2.94	23771223	1713	chr14	23771487	23778285	+	NM_001002000	51292	GUANOSINE MONOPHOSPHATE REDUCTASE 2
chr14	23770783	23772367	2.94	23771223	1713	chr14	23755911	23771412	-	NM_006156	4738	NEURAL PRECURSOR CELL EXPRESSED, DEVELOPMENTALLY DOWN-REGULATED 8
chr14	23781499	23782069	3.65	23781619	1714	chr14	23778692	23781640	-	NM_012461	26277	TERF1 (TRF1)-INTERACTING NUCLEAR FACTOR 2
chr14	23810418	23810818	3.26	23810618	1715	chr14	23804585	23810643	-	NM_182836	5875	RAB GERANYLGERANYLTRANSFERASE, ALPHA SUBUNIT
chr14	23838471	23839031	2.78	23838882	1716	chr14	23838937	23844214	+	NM_174913	161424	CHROMOSOME 14 OPEN READING FRAME 21
chr14	23838471	23839031	2.78	23838882	1716	chr14	23829645	23838506	-	NM_138452	115817	DEHYDROGENASE/REDUCTASE (SDR FAMILY) MEMBER 1
chr14	23968736	23969020	2.86	23968846	1717	chr14	23969015	23980380	+	NM_015299	23351	KIAA0323
chr14	23968736	23969020	2.86	23968846	1717	chr14	23965588	23968571	-	NM_001039771	643866	SIMILAR TO CEREBELLIN 3 PRECURSOR
chr14	23981667	23982167	2.69	23981667	1718	chr14	23978813	23981847	-	NM_020195	56948	CHROMOSOME 14 OPEN READING FRAME 124
chr14	30097992	30098252	1.97	30098102	1719	chr14	30098127	30158797	+	NM_017769	55632	KIAA1333
chr14	30160786	30161436	2.72	30161226	1720	chr14	30161271	30274769	+	NM_016106	23256	SEC1 FAMILY DOMAIN CONTAINING 1
chr14	30564588	30565775	2.53	30565495	1721	chr14	30564643	30624758	+	NM_007077	11154	ADAPTOR-RELATED PROTEIN COMPLEX 4, SIGMA 1 SUBUNIT
chr14	30564588	30565775	2.53	30565495	1721	chr14	30432761	30565340	-	NM_014574	29966	STRIATIN, CALMODULIN BINDING PROTEIN 3
chr14	30746099	30747459	3.73	30746969	1722	chr14	30639074	30746440	-	NM_015382	25831	HECT DOMAIN CONTAINING 1
chr14	30996207	30996537	3.4	30996377	1724	chr14	30984995	30996431	-	NM_080664	112487	CHROMOSOME 14 OPEN READING FRAME 126
chr14	31100280	31100580	2.53	31100330	1725	chr14	31100428	31399259	+	NM_025152	80224	NUCLEOTIDE BINDING PROTEIN-LIKE
chr14	31616002	31616484	2.67	31616182	1726	chr14	31616245	31698683	+	NM_001030055	394	RHO GTPASE ACTIVATING PROTEIN 5
chr14	33489892	33490052	2.29	33489972	1727	chr14	33463173	33490037	-	NM_022073	112399	HYPOTHETICAL PROTEIN FLJ21620
chr14	34078533	34078673	2.66	34078533	1728	chr14	34054886	34078694	-	NM_018453	55837	CHROMOSOME 14 OPEN READING FRAME 11
chr14	34168891	34169451	3.47	34169051	1729	chr14	34100368	34169066	-	NM_021249	58533	SORTING NEXIN 6
chr14	34521286	34522156	3.45	34521456	1730	chr14	34521981	34568517	+	NM_003136	6729	SIGNAL RECOGNITION PARTICLE 54KDA
chr14	34584884	34585494	3.3	34585054	1731	chr14	34585360	34622338	+	NM_173607	283635	CHROMOSOME 14 OPEN READING FRAME 24
chr14	34660712	34661745	2.46	34660882	1732	chr14	34624428	34661270	-	NM_017917	55012	CHROMOSOME 14 OPEN READING FRAME 10
chr14	34660712	34661745	2.46	34660882	1732	chr14	34661526	34813019	+	NM_014672	9692	KIAA0391
chr14	34830889	34831499	3.32	34831289	1733	chr14	34831324	34856424	+	NM_002791	5687	PROTEASOME (PROSOME, MACROPAIN) SUBUNIT, ALPHA TYPE, 6
chr14	34943528	34944248	3.11	34943528	1734	chr14	34940467	34943695	-	NM_020529	4792	NUCLEAR FACTOR OF KAPPA LIGHT POLYPEPTIDE GENE ENHANCER IN B-CELLS INHIBITOR, ALPHA
chr14	35348038	35348318	2.75	35348288	1735	chr14	35077309	35348183	-	NM_014990	253959	KIAA0884 PROTEIN
chr14	35365212	35365532	2.7	35365312	1736	chr14	35365347	35410919	+	NM_032352	84312	BREAST CANCER METASTASIS-SUPPRESSOR 1-LIKE
chr14	35859456	35859656	2.43	35859456	1737	chr14	35837521	35859596	-	NM_016586	51562	MAP3K12 BINDING INHIBITORY PROTEIN 1
chr14	36736631	36737051	2.53	36737011	1738	chr14	36736906	37090214	+	NM_138731	145282	MIRROR-IMAGE POLYDACTYLY 1
chr14	37134575	37135285	2.36	37134935	1739	chr14	37128941	37134240	-	NM_004496	3169	FORKHEAD BOX A1
chr14	38642013	38642583	2.95	38642183	1740	chr14	38570873	38642188	-	NM_006364	10484	SEC23 HOMOLOG A (S. CEREVISIAE)
chr14	38653082	38653352	3.29	38653262	1741	chr14	38653238	38675926	+	NM_001009182	8487	SURVIVAL OF MOTOR NEURON PROTEIN INTERACTING PROTEIN 1
chr14	38709122	38709462	2.35	38709142	1742	chr14	38686767	38709385	-	NM_177452	122553	TRAFFICKING PROTEIN PARTICLE COMPLEX 6B
chr14	38713764	38714364	2.75	38714174	1743	chr14	38714150	38721178	+	NM_002687	5411	PININ, DESMOSOME ASSOCIATED PROTEIN
chr14	38971266	38971686	2.42	38971596	1744	chr14	38936714	38971371	-	NM_203301	254170	F-BOX PROTEIN 33
chr14	44500475	44501330	3.26	44500830	1745	chr14	44463277	44500929	-	NM_017658	54813	BTB (POZ) DOMAIN CONTAINING 5
chr14	44500475	44501330	3.26	44500830	1745	chr14	44501165	44613383	+	NM_015091	23116	KIAA0423
chr14	44623028	44623208	3.46	44623048	1746	chr14	44623073	44654552	+	NM_017922	55015	PRP39 PRE-MRNA PROCESSING FACTOR 39 HOMOLOG (YEAST)
chr14	44674767	44674987	2.5	44674907	1747	chr14	44674899	44739837	+	NM_020937	57697	FANCONI ANEMIA, COMPLEMENTATION GROUP M
chr14	44674767	44674987	2.5	44674907	1747	chr14	44654858	44674272	-	NM_002013	2287	FK506 BINDING PROTEIN 3, 25KDA
chr14	44792041	44793081	2.33	44792701	1748	chr14	44742143	44792146	-	NM_018353	55320	PUTATIVE PROTEIN P243 WHICH INTERACTS WITH TRANSCRIPTION FACTOR SP1
chr14	49122709	49122989	3.05	49122849	1749	chr14	49113802	49122844	-	NM_001030001	6235	RIBOSOMAL PROTEIN S29
chr14	49134939	49135717	2.78	49135567	1750	chr14	49135164	49151139	+	NM_152329	122769	PEPTIDYLPROLYL ISOMERASE (CYCLOPHILIN)-LIKE 5
chr14	49156541	49157764	3.81	49157071	1751	chr14	49157238	49159948	+	NM_001015883	4247	MANNOSYL (ALPHA-1,6-)-GLYCOPROTEIN BETA-1,2-N-ACETYLGLUCOSAMINYLTRANSFERASE
chr14	49156541	49157764	3.81	49157071	1751	chr14	49155158	49157099	-	NM_001001	6166	RIBOSOMAL PROTEIN L36A-LIKE
chr14	49170310	49172143	3.79	49170640	1752	chr14	49161643	49170485	-	NM_018139	55172	CHROMOSOME 14 OPEN READING FRAME 104
chr14	49224520	49224960	2.46	49224870	1753	chr14	49180030	49224685	-	NM_002692	5427	POLYMERASE (DNA DIRECTED), EPSILON 2 (P59 SUBUNIT)
chr14	49229359	49229729	2.75	49229539	1754	chr14	49229634	49289612	+	NM_172193	122773	KELCH DOMAIN CONTAINING 1
chr14	49389154	49389354	2.62	49389314	1755	chr14	49320282	49389289	-	NM_004713	9147	SEROLOGICALLY DEFINED COLON CANCER ANTIGEN 1
chr14	49428933	49429743	3.64	49429203	1756	chr14	49429588	49431484	+	NM_001663	382	ADP-RIBOSYLATION FACTOR 6
chr14	49652851	49653371	3.77	49652991	1757	chr14	49645099	49653047	-	NM_001040662	79609	CHROMOSOME 14 OPEN READING FRAME 138
chr14	49768286	49768756	3.21	49768436	1758	chr14	49654812	49767751	-	NM_006939	6655	SON OF SEVENLESS HOMOLOG 2 (DROSOPHILA)
chr14	49848311	49849392	3.22	49848982	1759	chr14	49848796	49859491	+	NM_015684	27109	ATP SYNTHASE, H+ TRANSPORTING, MITOCHONDRIAL F0 COMPLEX, SUBUNIT S (FACTOR B)
chr14	49848311	49849392	3.22	49848982	1759	chr14	49782932	49848697	-	NM_024884	79944	L-2-HYDROXYGLUTARATE DEHYDROGENASE
chr14	50204608	50205108	3.13	50204978	1760	chr14	50170109	50204773	-	NM_021818	60485	SALVADOR HOMOLOG 1 (DROSOPHILA)
chr14	50480819	50481279	2.86	50480819	1761	chr14	50441686	50480984	-	NM_002863	5836	PHOSPHORYLASE, GLYCOGEN; LIVER (HERS DISEASE, GLYCOGEN STORAGE DISEASE TYPE VI)
chr14	50776550	50776850	3.72	50776770	1762	chr14	50776685	50792509	+	NM_030755	81542	THIOREDOXIN DOMAIN CONTAINING
chr14	51187762	51188472	2.79	51187872	1763	chr14	51188325	51267192	+	NM_152330	122786	FERM DOMAIN CONTAINING 6
chr14	51525607	51526117	3.19	51526117	1764	chr14	51525942	51667191	+	NM_016039	51637	CHROMOSOME 14 OPEN READING FRAME 166
chr14	52088838	52089318	2.23	52088918	1765	chr14	51967058	52088963	-	NM_020784	57544	KIAA1344
chr14	52231994	52232494	2.73	52232494	1766	chr14	52178356	52232169	-	NM_014584	30001	ERO1-LIKE (S. CEREVISIAE)
chr14	52243252	52243842	3.34	52243312	1767	chr14	52243667	52264465	+	NM_002806	5706	PROTEASOME (PROSOME, MACROPAIN) 26S SUBUNIT, ATPASE, 6
chr14	52266516	52266856	3.03	52266726	1768	chr14	52266681	52309230	+	NM_145251	6815	SERINE/THREONINE/TYROSINE INTERACTING PROTEIN
chr14	52327968	52328648	3.45	52328038	1769	chr14	52311661	52328133	-	NM_198066	64841	GLUCOSAMINE-PHOSPHATE N-ACETYLTRANSFERASE 1
chr14	52487475	52488275	3.03	52487835	1770	chr14	52393742	52487460	-	NM_006832	10979	PLECKSTRIN HOMOLOGY DOMAIN CONTAINING, FAMILY C (WITH FERM DOMAIN) MEMBER 1
chr14	53493197	53493767	2.68	53493197	1771	chr14	53486206	53493362	-	NM_001202	652	BONE MORPHOGENETIC PROTEIN 4
chr14	53933320	53933650	2.67	53933650	1772	chr14	53933475	53956682	+	NM_005192	1033	CYCLIN-DEPENDENT KINASE INHIBITOR 3 (CDK2-ASSOCIATED DUAL SPECIFICITY PHOSPHATASE)
chr14	53977726	53977996	3.43	53977776	1773	chr14	53963396	53977898	-	NM_001009551	10175	CORNICHON HOMOLOG (DROSOPHILA)
chr14	54025339	54025529	2.54	54025429	1774	chr14	54010958	54025494	-	NM_004124	2764	GLIA MATURATION FACTOR, BETA
chr14	54439104	54439454	3.95	54439194	1775	chr14	54378475	54439292	-	NM_000161	2643	GTP CYCLOHYDROLASE 1 (DOPA-RESPONSIVE DYSTONIA)
chr14	54563378	54563917	3.11	54563497	1776	chr14	54563593	54585957	+	NM_080867	122809	SUPPRESSOR OF CYTOKINE SIGNALING 4
chr14	54563378	54563917	3.11	54563497	1776	chr14	54476691	54563557	-	NM_001008396	11169	WD REPEAT AND HMG-BOX DNA BINDING PROTEIN 1
chr14	54587768	54588298	3.37	54588248	1777	chr14	54588114	54606665	+	NM_144578	93487	CHROMOSOME 14 OPEN READING FRAME 32
chr14	54948154	54948634	2.53	54948154	1778	chr14	54902862	54948329	-	NM_014924	22863	KIAA0831
chr14	56116170	56116470	3.41	56116290	1779	chr14	56116263	56185983	+	NM_017799	54916	CHROMOSOME 14 OPEN READING FRAME 101
chr14	56804694	56805831	3.56	56805291	1780	chr14	56805379	56826544	+	NM_018229	55745	CHROMOSOME 14 OPEN READING FRAME 108
chr14	56804694	56805831	3.56	56805291	1780	chr14	56738948	56805370	-	NM_006544	10640	EXOCYST COMPLEX COMPONENT 5
chr14	57781120	57781510	3.26	57781200	1781	chr14	57781345	57808479	+	NM_002788	5684	PROTEASOME (PROSOME, MACROPAIN) SUBUNIT, ALPHA TYPE, 3
chr14	57834390	57835375	3.23	57834955	1782	chr14	57834974	57910201	+	NM_023001	5926	AT RICH INTERACTIVE DOMAIN 4A (RBP1-LIKE)
chr14	58724756	58725326	3.09	58724876	1783	chr14	58725151	58906224	+	NM_014992	23002	DISHEVELLED ASSOCIATED ACTIVATOR OF MORPHOGENESIS 1
chr14	59020691	59021261	3.56	59020811	1784	chr14	59020978	59041182	+	NM_016475	51528	CHROMOSOME 14 OPEN READING FRAME 100
chr14	59020691	59021261	3.56	59020811	1784	chr14	59009158	59020826	-	NM_144581	112849	CHROMOSOME 14 OPEN READING FRAME 149
chr14	59701682	59701852	2.76	59701832	1786	chr14	59681251	59701857	-	NM_016029	51635	DEHYDROGENASE/REDUCTASE (SDR FAMILY) MEMBER 7
chr14	59784562	59785942	3.69	59785412	1787	chr14	59785817	59823180	+	NM_177951	5494	PROTEIN PHOSPHATASE 1A (FORMERLY 2C), MAGNESIUM-DEPENDENT, ALPHA ISOFORM
chr14	60185798	60186258	2.92	60185868	1788	chr14	60182505	60185933	-	NM_005982	6495	SINE OCULIS HOMEOBOX HOMOLOG 1 (DROSOPHILA)
chr14	60271197	60271367	3.64	60271217	1789	chr14	60271222	60505149	+	NM_002431	4331	MENAGE A TROIS HOMOLOG 1, CYCLIN H ASSEMBLY FACTOR (XENOPUS LAEVIS)
chr14	60517318	60518123	2.48	60517643	1790	chr14	60517632	60588927	+	NM_153811	145389	SOLUTE CARRIER FAMILY 38, MEMBER 6
chr14	60517318	60518123	2.48	60517643	1790	chr14	60507921	60517528	-	NM_020810	57570	TRM5 TRNA METHYLTRANSFERASE 5 HOMOLOG (S. CEREVISIAE)
chr14	61231626	61232136	3.36	61232036	1791	chr14	61231991	61284729	+	NM_001530	3091	HYPOXIA-INDUCIBLE FACTOR 1, ALPHA SUBUNIT (BASIC HELIX-LOOP-HELIX TRANSCRIPTION FACTOR)
chr14	61298564	61299094	2.96	61298964	1792	chr14	61298919	61332898	+	NM_003082	6617	SMALL NUCLEAR RNA ACTIVATING COMPLEX, POLYPEPTIDE 1, 43KDA
chr14	63079737	63080357	2.95	63080047	1793	chr14	62911107	63079832	-	NM_006246	5529	PROTEIN PHOSPHATASE 2, REGULATORY SUBUNIT B (B56), EPSILON ISOFORM
chr14	63875222	63875832	3.46	63875652	1794	chr14	63763505	63875021	-	NM_001040276	2100	ESTROGEN RECEPTOR 2 (ER BETA)
chr14	63924245	63924865	2.31	63924445	1795	chr14	63924845	63996474	+	NM_005956	4522	METHYLENETETRAHYDROFOLATE DEHYDROGENASE (NADP+ DEPENDENT) 1, METHENYLTETRAHYDROFOLATE CYCLOHYDROLASE, FORMYLTETRAHYDROFOLATE SYNTHETASE
chr14	64039938	64041431	3.79	64040438	1796	chr14	64041173	64070161	+	NM_014950	22890	ZINC FINGER AND BTB DOMAIN CONTAINING 1
chr14	64039938	64041431	3.79	64040438	1796	chr14	64023309	64040307	-	NM_006977	7597	ZINC FINGER AND BTB DOMAIN CONTAINING 25
chr14	64450727	64451037	3.75	64450897	1797	chr14	64450892	64471666	+	NM_145165	91612	CHURCHILL DOMAIN CONTAINING 1
chr14	64638794	64639674	2.96	64638794	1798	chr14	64542644	64638980	-	NM_197957	4149	MYC ASSOCIATED FACTOR X
chr14	66777028	66777598	1.8	66777388	1799	chr14	66777773	66872288	+	NM_022474	64398	MEMBRANE PROTEIN, PALMITOYLATED 5 (MAGUK P55 SUBFAMILY MEMBER 5)
chr14	66896092	66897002	2.67	66896782	1800	chr14	66874342	66896344	-	NM_015994	51382	ATPASE, H+ TRANSPORTING, LYSOSOMAL 34KDA, V1 SUBUNIT D
chr14	66896092	66897002	2.67	66896782	1800	chr14	66896786	66922985	+	NM_004094	1965	EUKARYOTIC TRANSLATION INITIATION FACTOR 2, SUBUNIT 1 ALPHA, 35KDA
chr14	67069339	67069649	2.24	67069339	1801	chr14	67069760	67126008	+	NM_020715	57475	PLECKSTRIN HOMOLOGY DOMAIN CONTAINING, FAMILY H (WITH MYTH4 DOMAIN) MEMBER 1
chr14	67136556	67136876	2.72	67136726	1802	chr14	67125775	67136770	-	NM_004569	5283	PHOSPHATIDYLINOSITOL GLYCAN, CLASS H
chr14	67156056	67156476	2.21	67156366	1803	chr14	67156331	67188187	+	NM_001172	384	ARGINASE, TYPE II
chr14	67211166	67211666	1.85	67211426	1804	chr14	67187618	67211301	-	NM_006370	10490	VESICLE TRANSPORT THROUGH INTERACTION WITH T-SNARES HOMOLOG 1B (YEAST)
chr14	67232048	67232388	3.54	67232208	1805	chr14	67213270	67232213	-	NM_016026	51109	RETINOL DEHYDROGENASE 11 (ALL-TRANS AND 9-CIS)
chr14	67353000	67353190	2.6	67353040	1806	chr14	67282991	67353055	-	NM_015346	23503	ZINC FINGER, FYVE DOMAIN CONTAINING 26
chr14	68328964	68330763	3.48	68329443	1807	chr14	68324127	68329538	-	NM_004926	677	ZINC FINGER PROTEIN 36, C3H TYPE-LIKE 1
chr14	68515534	68516074	3.79	68515774	1808	chr14	68410792	68515709	-	NM_001102	87	ACTININ, ALPHA 1
chr14	68689327	68690147	2.32	68690147	1809	chr14	68587394	68689502	-	NM_003861	8816	WD REPEAT DOMAIN 22
chr14	68934428	68935448	2.87	68934809	1810	chr14	68916598	68934774	-	NM_004450	2079	ENHANCER OF RUDIMENTARY HOMOLOG (DROSOPHILA)
chr14	68934428	68935448	2.87	68934809	1810	chr14	68935703	68997021	+	NM_018375	55334	SOLUTE CARRIER FAMILY 39 (ZINC TRANSPORTER), MEMBER 9
chr14	69303147	69303717	4.21	69303577	1811	chr14	69303581	69308474	+	NM_001039465	6430	SPLICING FACTOR, ARGININE/SERINE-RICH 5
chr14	69415710	69416010	4.32	69415810	1812	chr14	69415895	69568836	+	NM_001034852	64093	SPARC RELATED MODULAR CALCIUM BINDING 1
chr14	69896022	69896332	2.94	69896022	1813	chr14	69862537	69896147	-	NM_016468	51241	CHROMOSOME 14 OPEN READING FRAME 112
chr14	69953350	69953560	2.99	69953510	1814	chr14	69908626	69953515	-	NM_018373	55333	SYNAPTOJANIN 2 BINDING PROTEIN
chr14	70136962	70137432	3.09	70137172	1815	chr14	70120710	70137137	-	NM_005466	10001	MEDIATOR OF RNA POLYMERASE II TRANSCRIPTION, SUBUNIT 6 HOMOLOG (YEAST)
chr14	72563465	72563855	1.88	72563575	1816	chr14	72505912	72563592	-	NM_021260	53349	ZINC FINGER, FYVE DOMAIN CONTAINING 1
chr14	72594528	72595148	3.89	72595038	1817	chr14	72595020	72657744	+	NM_021239	58517	RNA BINDING MOTIF PROTEIN 25
chr14	72672752	72673452	2.44	72673052	1818	chr14	72672931	72756862	+	NM_000021	5663	PRESENILIN 1 (ALZHEIMER DISEASE 3)
chr14	72994924	72995294	2.78	72994924	1819	chr14	72811670	72995039	-	NM_001005743	8650	NUMB HOMOLOG (DROSOPHILA)
chr14	73027276	73027596	3.65	73027596	1820	chr14	73027396	73029858	+	NM_024644	79697	CHROMOSOME 14 OPEN READING FRAME 169
chr14	73180989	73181609	3.05	73181329	1821	chr14	73181454	73232937	+	NM_031427	83544	CHROMOSOME 14 OPEN READING FRAME 168
chr14	73388225	73388525	3.11	73388415	1822	chr14	73388426	73421915	+	NM_152444	145482	ZINC BINDING ALCOHOL DEHYDROGENASE, DOMAIN CONTAINING 1
chr14	73422771	73423421	2.98	73423341	1823	chr14	73423338	73468556	+	NM_021188	57862	ZINC FINGER PROTEIN 410
chr14	73486293	73487143	3.38	73486883	1824	chr14	73470457	73486588	-	NM_152445	145483	CHROMOSOME 14 OPEN READING FRAME 44
chr14	73486293	73487143	3.38	73486883	1824	chr14	73486708	73499564	+	NM_182476	51004	COENZYME Q6 HOMOLOG, MONOOXYGENASE (YEAST)
chr14	73620804	73621854	4.17	73621454	1825	chr14	73596625	73620949	-	NM_005589	4329	ALDEHYDE DEHYDROGENASE 6 FAMILY, MEMBER A1
chr14	73620804	73621854	4.17	73621454	1825	chr14	73621251	73735491	+	NM_001024674	91750	CHROMOSOME 14 OPEN READING FRAME 46
chr14	73839245	73839555	3.54	73839285	1826	chr14	73821732	73839512	-	NM_005050	5826	ATP-BINDING CASSETTE, SUB-FAMILY D (ALD), MEMBER 4
chr14	74029662	74030582	3.14	74029742	1827	chr14	74030220	74031922	+	NM_194279	122961	HESB LIKE DOMAIN CONTAINING 1
chr14	74029662	74030582	3.14	74029742	1827	chr14	74016396	74029837	-	NM_006432	10577	NIEMANN-PICK DISEASE, TYPE C2
chr14	74249295	74249795	2.78	74249401	1828	chr14	74249602	74273141	+	NM_015962	51077	CHROMOSOME 14 OPEN READING FRAME 111
chr14	74249295	74249795	2.78	74249401	1828	chr14	74197709	74249560	-	NM_001039479	9870	KIAA0317
chr14	74417786	74418486	3.01	74418256	1829	chr14	74418371	74440196	+	NM_001933	1743	DIHYDROLIPOAMIDE S-SUCCINYLTRANSFERASE (E2 COMPONENT OF 2-OXO-GLUTARATE COMPLEX)
chr14	74459535	74459775	3.42	74459635	1830	chr14	74442099	74458898	-	NM_031464	83694	RIBOSOMAL PROTEIN S6 KINASE-LIKE 1
chr14	74491869	74492629	3.91	74491969	1831	chr14	74478292	74492044	-	NM_002632	5228	PLACENTAL GROWTH FACTOR, VASCULAR ENDOTHELIAL GROWTH FACTOR-RELATED PROTEIN
chr14	74539145	74539575	2.67	74539485	1832	chr14	74539364	74546045	+	NM_014239	8892	EUKARYOTIC TRANSLATION INITIATION FACTOR 2B, SUBUNIT 2 BETA, 39KDA
chr14	74587761	74588021	2.85	74587761	1833	chr14	74550219	74587988	-	NM_001040108	27030	HYPOTHETICAL PROTEIN S240II117
chr14	74600314	74600694	1.98	74600474	1834	chr14	74589682	74600489	-	NM_001107	97	ACYLPHOSPHATASE 1, ERYTHROCYTE (COMMON) TYPE
chr14	74605642	74606202	3.17	74605932	1835	chr14	74606051	74614551	+	NM_001042430	79696	CHROMOSOME 14 OPEN READING FRAME 140
chr14	74663328	74663808	3.34	74663728	1836	chr14	74620727	74663389	-	NM_033116	91754	NIMA (NEVER IN MITOSIS GENE A)- RELATED KINASE 9
chr14	74712870	74713130	3.39	74712870	1837	chr14	74667923	74713102	-	NM_006827	10972	TRANSMEMBRANE EMP24-LIKE TRAFFICKING PROTEIN 10 (YEAST)
chr14	74815098	74815458	3.21	74815348	1838	chr14	74815283	74818663	+	NM_005252	2353	V-FOS FBJ MURINE OSTEOSARCOMA VIRAL ONCOGENE HOMOLOG
chr14	75196818	75197548	2.16	75197038	1839	chr14	75185883	75196912	-	NM_007176	11161	CHROMOSOME 14 OPEN READING FRAME 1
chr14	75196818	75197548	2.16	75197038	1839	chr14	75197373	75491174	+	NM_015072	23093	TUBULIN TYROSINE LIGASE-LIKE FAMILY, MEMBER 5
chr14	75688044	75688184	2.9	75688164	1840	chr14	75688011	75738886	+	NM_017926	55668	CHROMOSOME 14 OPEN READING FRAME 118
chr14	76348838	76349058	3.36	76348898	1841	chr14	76323338	76348983	-	NM_015305	23357	ANGEL HOMOLOG 1 (DROSOPHILA)
chr14	76633735	76634445	3.06	76633995	1842	chr14	76634330	76653382	+	NM_033426	85457	KIAA1737
chr14	76856473	76857603	3.07	76857393	1843	chr14	76857458	76867692	+	NM_001513	2954	GLUTATHIONE TRANSFERASE ZETA 1 (MALEYLACETOACETATE ISOMERASE)
chr14	76856473	76857603	3.07	76857393	1843	chr14	76811053	76856970	-	NM_013382	29954	PROTEIN-O-MANNOSYLTRANSFERASE 2
chr14	76993399	76994582	3.3	76994272	1844	chr14	76994154	77005560	+	NM_012111	10598	AHA1, ACTIVATOR OF HEAT SHOCK 90KDA PROTEIN ATPASE HOMOLOG 1 (YEAST)
chr14	76993399	76994582	3.3	76994272	1844	chr14	76962770	76993657	-	NM_022067	63894	CHROMOSOME 14 OPEN READING FRAME 133
chr14	77152688	77153068	2.6	77152688	1845	chr14	77043024	77152863	-	NM_004863	9517	SERINE PALMITOYLTRANSFERASE, LONG CHAIN BASE SUBUNIT 2
chr14	77243712	77244394	3.16	77244252	1846	chr14	77208501	77244109	-	NM_001039506	8846	ALKB, ALKYLATION REPAIR HOMOLOG 1 (E. COLI)
chr14	77243712	77244394	3.16	77244252	1846	chr14	77244187	77253692	+	NM_031210	81892	CHROMOSOME 14 OPEN READING FRAME 156
chr14	77296630	77297255	2.51	77297175	1847	chr14	77296645	77305838	+	NM_174943	283579	HYPOTHETICAL PROTEIN FLJ25976
chr14	77296630	77297255	2.51	77297175	1847	chr14	77253696	77297250	-	NM_012245	22938	SNW DOMAIN CONTAINING 1
chr14	77336161	77336381	3.48	77336381	1848	chr14	77336226	77470047	+	NM_020421	57143	AARF DOMAIN CONTAINING KINASE 1
chr14	80756912	80757922	3.54	80757252	1849	chr14	80716146	80757328	-	NM_201595	2957	GENERAL TRANSCRIPTION FACTOR IIA, 1, 19/37KDA
[truncated: 4,818 more rows]

## Sheet: NFY
NFY:
chromosome	start	end	enrichment	peak position	id	chrom	txStart	txEnd	strand	Refseq ID	Entrez GeneID	Gene Name
chr1	1419991	1420311	2.65	1420071	1	chr1	1410876	1419957	-	NM_030937	81669	CYCLIN L2
chr1	1532646	1532926	1.87	1532706	2	chr1	1532821	1555331	+	NM_018188	55210	ATPASE FAMILY, AAA DOMAIN CONTAINING 3A
chr1	2354990	2355300	1.56	2355295	3	chr1	2355375	2369036	+	NM_007033	11079	RER1 RETENTION IN ENDOPLASMIC RETICULUM 1 HOMOLOG (S. CEREVISIAE)
chr1	2354990	2355300	1.56	2355295	3	chr1	2284857	2355155	-	NM_024848	79906	MORN REPEAT CONTAINING 1
chr1	5986654	5987194	2.97	5986804	4	chr1	5857135	5986797	-	NM_015102	261734	KIAA0673 PROTEIN
chr1	6779394	6779694	3.3	6779654	5	chr1	6779649	7764029	+	NM_015215	23261	CALMODULIN BINDING TRANSCRIPTION ACTIVATOR 1
chr1	9937707	9938227	1.9	9937767	6	chr1	9937751	9979821	+	NM_022787	64802	NICOTINAMIDE NUCLEOTIDE ADENYLYLTRANSFERASE 1
chr1	9937707	9938227	1.9	9937767	6	chr1	9924043	9937092	-	NM_032368	84328	LEUCINE ZIPPER AND CTNNBIP1 DOMAIN CONTAINING
chr1	10203831	10204911	2.07	10204541	7	chr1	10205096	10301081	+	NM_183416	23095	KINESIN FAMILY MEMBER 1B
chr1	10392865	10393515	3.61	10393335	8	chr1	10393350	10414466	+	NM_002631	5226	PHOSPHOGLUCONATE DEHYDROGENASE
chr1	11256655	11257415	3.4	11257265	9	chr1	11100858	11256830	-	NM_004958	2475	FK506 BINDING PROTEIN 12-RAPAMYCIN ASSOCIATED PROTEIN 1
chr1	11800233	11800513	1.75	11800418	10	chr1	11800559	11837451	+	NM_001286	1185	CHLORIDE CHANNEL 6
chr1	11800233	11800513	1.75	11800418	10	chr1	11780052	11800381	-	NM_005957	4524	5,10-METHYLENETETRAHYDROFOLATE REDUCTASE (NADPH)
chr1	12013093	12013943	2.87	12013813	11	chr1	12013777	12026372	+	NM_001025374	60672	INVASION INHIBITORY PROTEIN 45
chr1	18974343	18975063	2.85	18974463	13	chr1	18943231	18974378	-	NM_003748	8659	ALDEHYDE DEHYDROGENASE 4 FAMILY, MEMBER A1
chr1	20733075	20733895	3.04	20733275	14	chr1	20723565	20733343	-	NM_005216	1650	DOLICHYL-DIPHOSPHOOLIGOSACCHARIDE-PROTEIN GLYCOSYLTRANSFERASE
chr1	23415934	23416654	2.64	23416054	15	chr1	23381582	23416090	-	NM_005826	10236	HETEROGENEOUS NUCLEAR RIBONUCLEOPROTEIN R
chr1	23439672	23440712	2.78	23440322	16	chr1	23431247	23440185	-	NM_030634	80818	ZINC FINGER PROTEIN 436
chr1	23439672	23440712	2.78	23440322	16	chr1	23440769	23443584	+	NM_001008896	148898	HYPOTHETICAL PROTEIN BC007899
chr1	23602944	23603194	2.53	23603194	17	chr1	23578227	23603019	-	NM_004091	1870	E2F TRANSCRIPTION FACTOR 2
chr1	24030550	24031810	2.25	24031540	18	chr1	24031635	24035237	+	NM_017761	55629	PROLINE-RICH NUCLEAR RECEPTOR COACTIVATOR 2
chr1	24486868	24487778	3.66	24487438	19	chr1	24487623	24544704	+	NM_020448	57185	NIPA-LIKE DOMAIN CONTAINING 3
chr1	26244639	26245009	2.8	26244829	21	chr1	26244834	26289441	+	NM_022778	64793	COILED-COIL DOMAIN CONTAINING 21
chr1	26317098	26317768	2.95	26317288	22	chr1	26292915	26317337	-	NM_183008	91544	UBX DOMAIN CONTAINING 5
chr1	26932060	26932470	2.36	26932260	24	chr1	26932365	26957029	+	NM_006600	10726	NUCLEAR DISTRIBUTION GENE C HOMOLOG (A. NIDULANS)
chr1	27023414	27023594	2.81	27023534	25	chr1	27015654	27023469	-	NM_052943	115572	FAMILY WITH SEQUENCE SIMILARITY 46, MEMBER B
chr1	27500666	27501286	3.47	27500916	26	chr1	27416267	27500811	-	NM_006990	10163	WAS PROTEIN FAMILY, MEMBER 2
chr1	27682855	27683155	2.58	27683085	27	chr1	27676713	27682866	-	NM_022872	2537	INTERFERON, ALPHA-INDUCIBLE PROTEIN (CLONE IFI-6-16)
chr1	27736225	27736555	2.66	27736555	28	chr1	27736631	27772256	+	NM_152660	199870	FAMILY WITH SEQUENCE SIMILARITY 76, MEMBER A
chr1	27925223	27925663	3.07	27925383	29	chr1	27902191	27925378	-	NM_002946	6118	REPLICATION PROTEIN A2, 32KDA
chr1	28246357	28246927	3.44	28246537	30	chr1	28246752	28248751	+	NM_016311	93974	ATPASE INHIBITOR PRECURSOR
chr1	28269672	28270092	2.43	28269852	31	chr1	28270147	28293143	+	NM_031459	83667	SESTRIN 2
chr1	28653148	28653288	1.83	28653208	32	chr1	28653111	28686223	+	NM_001048199	751867	REGULATOR OF CHROMOSOME CONDENSATION 1
chr1	29033628	29034298	2.32	29034298	33	chr1	29034243	29267574	+	NM_004437	2035	ERYTHROCYTE MEMBRANE PROTEIN BAND 4.1 (ELLIPTOCYTOSIS 1, RH-LINKED)
chr1	31438648	31439168	2.15	31438709	34	chr1	31401509	31438737	-	NM_004814	9410	WD REPEAT DOMAIN 57 (U5 SNRNP SPECIFIC)
chr1	31438648	31439168	2.15	31438709	34	chr1	31438934	31506873	+	NM_016505	51538	ZINC FINGER, CCHC DOMAIN CONTAINING 17
chr1	31779399	31780319	2.64	31780059	35	chr1	31764563	31779570	-	NM_012392	553115	PEF PROTEIN WITH A LONG N-TERMINAL HYDROPHOBIC DOMAIN
chr1	32425985	32426895	2.48	32426715	36	chr1	32426800	32468317	+	NM_004964	3065	HISTONE DEACETYLASE 1
chr1	32785501	32785881	2.02	32785793	38	chr1	32785916	32815345	+	NM_005610	5928	RETINOBLASTOMA BINDING PROTEIN 4
chr1	32785501	32785881	2.02	32785793	38	chr1	32756401	32785278	-	NM_178547	339487	ZINC FINGER AND BTB DOMAIN CONTAINING 8 OPPOSITE STRAND
chr1	33171389	33172589	3.53	33171849	39	chr1	33142678	33171585	-	NM_013411	204	ADENYLATE KINASE 2
chr1	33215487	33216147	2.85	33215487	40	chr1	33215806	33255087	+	NM_052998	113451	ARGININE DECARBOXYLASE
chr1	33606626	33607346	3.54	33607076	41	chr1	33607351	33631086	+	NM_145238	7579	ZINC FINGER PROTEIN 31 (KOX 29)
chr1	35327743	35328513	3.31	35328043	42	chr1	35318294	35327828	-	NM_005066	6421	SPLICING FACTOR PROLINE/GLUTAMINE-RICH (POLYPYRIMIDINE TRACT BINDING PROTEIN ASSOCIATED)
chr1	35691922	35692912	3.09	35692432	43	chr1	35692485	35701471	+	NM_001014839	23154	NEUROCHONDRIN
chr1	35691922	35692912	3.09	35692432	43	chr1	35568184	35692097	-	NM_024874	79932	KIAA0319-LIKE
chr1	35904519	35905089	1.77	35904769	44	chr1	35870912	35904644	-	NM_022111	63967	CLASPIN HOMOLOG (XENOPUS LAEVIS)
chr1	36532571	36532681	1.59	36532681	45	chr1	36528123	36532586	-	NM_032881	84967	LSM10, U7 SMALL NUCLEAR RNA ASSOCIATED
chr1	36584980	36585770	3.07	36585160	46	chr1	36552600	36585145	-	NM_145047	127700	CHROMOSOME 1 OPEN READING FRAME 102
chr1	37826806	37827346	2.58	37827006	47	chr1	37827251	37844482	+	NM_018101	55143	CELL DIVISION CYCLE ASSOCIATED 8
chr1	38147171	38147661	2.53	38147441	48	chr1	38147506	38158584	+	NM_016037	51118	UTP11-LIKE, U3 SMALL NUCLEOLAR RIBONUCLEOPROTEIN, (YEAST)
chr1	39161173	39161273	1.52	39161273	49	chr1	39161098	39169379	+	NM_004552	4725	NADH DEHYDROGENASE (UBIQUINONE) FE-S PROTEIN 5, 15KDA (NADH-COENZYME Q REDUCTASE)
chr1	40826886	40827716	2.08	40827716	50	chr1	40826457	40906366	+	NM_014223	4802	NUCLEAR TRANSCRIPTION FACTOR Y, GAMMA
chr1	42816541	42817181	2.89	42816991	52	chr1	42817158	42837110	+	NM_004559	4904	Y BOX BINDING PROTEIN 1
chr1	43493235	43493875	3.15	43493655	53	chr1	43493718	43497964	+	NM_001255	991	CDC20 CELL DIVISION CYCLE 20 HOMOLOG (S. CEREVISIAE)
chr1	43523612	43524741	2.73	43523782	54	chr1	43518681	43524576	-	NM_001001651	112950	MEDIATOR OF RNA POLYMERASE II TRANSCRIPTION, SUBUNIT 8 HOMOLOG (YEAST)
chr1	43523612	43524741	2.73	43523782	54	chr1	43524648	43541657	+	NM_001012961	149469	CHROMOSOME 1 OPEN READING FRAME 84
chr1	43784335	43785055	3.42	43784915	55	chr1	43784889	43840281	+	NM_014663	9682	JUMONJI DOMAIN CONTAINING 2A
chr1	44104466	44104926	3.23	44104596	56	chr1	44104745	44108136	+	NM_001039589	1802	DPH2 HOMOLOG (S. CEREVISIAE)
chr1	44490008	44490388	2.46	44490218	57	chr1	44355835	44490032	-	NM_024066	79033	PRION PROTEIN INTERACTING PROTEIN
chr1	44808301	44810077	3.56	44809431	58	chr1	44788594	44809192	-	NM_024587	79639	TRANSMEMBRANE PROTEIN 53
chr1	44808301	44810077	3.56	44809431	58	chr1	44809486	44860354	+	NM_001004307	339541	HYPOTHETICAL LOC339541
chr1	45625761	45626541	3.16	45626051	59	chr1	45478647	45625933	-	NM_007170	10420	TESTIS-SPECIFIC KINASE 2
chr1	45718064	45718624	1.83	45718254	60	chr1	45718809	45753660	+	NM_002482	4678	NUCLEAR AUTOANTIGENIC SPERM PROTEIN (HISTONE-BINDING)
chr1	46310619	46311569	2.3	46310959	61	chr1	46217831	46310334	-	NM_003629	8503	PHOSPHOINOSITIDE-3-KINASE, REGULATORY SUBUNIT 3 (P55, GAMMA)
chr1	46425331	46425581	4.47	46425331	62	chr1	46425436	46456165	+	NM_003579	8438	RAD54-LIKE (S. CEREVISIAE)
chr1	46896581	46897081	2.38	46896851	63	chr1	46852852	46896756	-	NM_014774	9813	KIAA0494
chr1	47491734	47492364	3.65	47491864	64	chr1	47427830	47491839	-	NM_003035	6491	SCL/TAL1 INTERRUPTING LOCUS
chr1	51794769	51794949	2.01	51794779	65	chr1	51794784	51966157	+	NM_024586	114883	HYPOTHETICAL PROTEIN FLJ12492
chr1	52056268	52057318	2.5	52056598	66	chr1	51966904	52056443	-	NM_002525	4898	NARDILYSIN (N-ARGININE DIBASIC CONVERTASE)
chr1	54376645	54378040	3.4	54377690	68	chr1	54377860	54396071	+	NM_016491	51253	MITOCHONDRIAL RIBOSOMAL PROTEIN L37
chr1	54376645	54378040	3.4	54377690	68	chr1	54363847	54377706	-	NM_001031672	606495	CUB DOMAIN CONTAINING PROTEIN 2
chr1	54942193	54942663	2.61	54942663	69	chr1	54934593	54942208	-	NM_152268	25973	PROLYL-TRNA SYNTHETASE (MITOCHONDRIAL)(PUTATIVE)
chr1	55064797	55065287	1.83	55064877	70	chr1	55027320	55064942	-	NM_014762	1718	24-DEHYDROCHOLESTEROL REDUCTASE
chr1	58961564	58962044	1.91	58961844	71	chr1	58958485	58961806	-	NM_002228	3725	V-JUN SARCOMA VIRUS 17 ONCOGENE HOMOLOG (AVIAN)
chr1	59991708	59992388	2.57	59992358	72	chr1	59992553	60054070	+	NM_015888	51361	HOOK HOMOLOG 1 (DROSOPHILA)
chr1	62613474	62614474	2.49	62614104	73	chr1	62613995	62629494	+	NM_001017415	7398	UBIQUITIN SPECIFIC PEPTIDASE 1
chr1	62961331	62961741	2.27	62961511	75	chr1	62961823	63042070	+	NM_032852	84938	ATG4 AUTOPHAGY RELATED 4 HOMOLOG C (S. CEREVISIAE)
chr1	67102387	67102667	1.94	67102507	76	chr1	67102662	67164374	+	NM_001077702	57708	MESODERM INDUCTION EARLY RESPONSE 1 HOMOLOG (XENOPUS LAEVIS)
chr1	67102387	67102667	1.94	67102507	76	chr1	66990594	67102591	-	NM_024763	79819	WD REPEAT DOMAIN 78
chr1	70588110	70589150	2.41	70588650	77	chr1	70588975	70617273	+	NM_001902	1491	CYSTATHIONASE (CYSTATHIONINE GAMMA-LYASE)
chr1	85239442	85240062	2.23	85239972	78	chr1	85240027	85310840	+	NM_145172	126820	WD REPEAT DOMAIN 63
chr1	86574291	86574661	1.78	86574361	79	chr1	86526440	86574024	-	NM_001007022	57489	OUTER DENSE FIBER OF SPERM TAILS 2-LIKE
chr1	87504976	87506216	2.16	87506116	80	chr1	87506171	87523271	+	NM_006769	8543	LIM DOMAIN ONLY 4
[truncated: 1,623 more rows]

## Sheet: SP1
SP1:
[truncated: 1,642 more rows]

## Sheet: All Entrez GeneIDs
Entrez GeneID
[truncated: 16,695 more rows]
