# Supplementary material for: Genome-Wide Occupancy of SREBP1 and Its Partners NFY and SP1 Reveals Novel Functional Roles and Combinatorial Regulation of Distinct Classes of Genes
Source: PLoS Genet. 2008 Jul 25;4(7):e1000133. doi: 10.1371/journal.pgen.1000133 (PMC2478640; doi:10.1371/journal.pgen.1000133)
Supplement: Table S3 — Known SREBP target genes identified in a comprehensive literature search. The column titled “Liver target” indicates whether there is (1) or is not (0) evidence that a gene is targeted by SREBPs in the rodent or human liver. The column titled “SREBP1 ChIP-chip target” indicates whether or not a known target promoter was occupied by SREBP1 in our ChIP-chip dataset. Putative hepatic targets that are represented on the promoter array are shaded in gray. A literature reference for each regulatory interaction is also provided. (0.06 MB XLS) [file pgen.1000133.s006.xls]

## Sheet: know_targets_not_on_array_table
Known hepatic targets occupied by SREBP1 in our ChIP-chip dataset
Gene Name	Entrez GeneID	Symbol	Liver target	SREBP1 Chip-chip target	Reference	Pubmed ID of Reference
24-DEHYDROCHOLESTEROL REDUCTASE	1718	DHCR24	1	1	Horton JD, Shah NA, Warrington JA, Anderson NN, Park SW et al. (2003) Combined analysis of oligonucleotide microarray data from transgenic and knockout mice identifies direct SREBP target genes. Proc Natl Acad Sci U S A 100: 12027-12032.	14512514
3-HYDROXY-3-METHYLGLUTARYL-COENZYME A REDUCTASE	3156	HMGCR	1	1	Vallett SM, Sanchez HB, Rosenfeld JM, Osborne TF (1996) A direct role for sterol regulatory element binding protein in activation of 3-hydroxy-3-methylglutaryl coenzyme A reductase gene. J Biol Chem 271: 12247-12253.	8647822
3-HYDROXY-3-METHYLGLUTARYL-COENZYME A SYNTHASE 1 (SOLUBLE)	3157	HMGCS1	1	1	Inoue J, Sato R, Maeda M (1998) Multiple DNA elements for sterol regulatory element-binding protein and NF-Y are responsible for sterol-regulated transcription of the genes for human 3-hydroxy-3-methylglutaryl coenzyme A synthase and squalene synthase. J Biochem 123: 1191-1198.	9604010
6-PHOSPHOFRUCTO-2-KINASE/FRUCTOSE-2,6-BIPHOSPHATASE 1	5207	PFKFB1	1	1	Metón I, Egea M, Anemaet IG, Fernández F, Baanante IV (2006) Sterol regulatory element binding protein-1a transactivates 6-phosphofructo-2-kinase	16614080
7-DEHYDROCHOLESTEROL REDUCTASE	1717	DHCR7	1	1	Kim JH, Lee JN, Paik YK (2001) Cholesterol biosynthesis from lanosterol. A concerted role for Sp1 and NF-Y-binding sites for sterol-mediated regulation of rat 7-dehydrocholesterol reductase gene expression. J Biol Chem 276: 18153-18160.	11279217
ACETYL-COENZYME A ACETYLTRANSFERASE 2 (ACETOACETYL COENZYME A THIOLASE)	39	ACAT2	1	1	Horton JD, Shah NA, Warrington JA, Anderson NN, Park SW et al. (2003) Combined analysis of oligonucleotide microarray data from transgenic and knockout mice identifies direct SREBP target genes. Proc Natl Acad Sci U S A 100: 12027-12032.	14512514
ACONITASE 2, MITOCHONDRIAL	50	ACO2	1	1	Feng T, Tsui K, Juang H (2005) Cholesterol modulation of the expression of mitochondrial aconitase in human prostatic carcinoma cells. Chin J Physiol 48: 93-100.	16201454
ATP CITRATE LYASE	47	ACLY	1	1	Moon YA, Lee JJ, Park SW, Ahn YH, Kim KS (2000) The roles of sterol regulatory element-binding proteins in the transactivation of the rat ATP citrate-lyase promoter. J Biol Chem 275: 30280-30286.	10801800
CYTOCHROME B5 TYPE B (OUTER MITOCHONDRIAL MEMBRANE)	80777	CYB5B	1	1	Horton JD, Shah NA, Warrington JA, Anderson NN, Park SW et al. (2003) Combined analysis of oligonucleotide microarray data from transgenic and knockout mice identifies direct SREBP target genes. Proc Natl Acad Sci U S A 100: 12027-12032.	14512514
CYTOCHROME P450, FAMILY 4, SUBFAMILY F, POLYPEPTIDE 2	8529	CYP4F2	1	1	Hsu M, Savas U, Griffin KJ, Johnson EF (2007) Regulation of human cytochrome P450 4F2 expression by sterol regulatory element-binding protein and lovastatin. J Biol Chem 282: 5225-5236.	17142457
CYTOCHROME P450, FAMILY 51, SUBFAMILY A, POLYPEPTIDE 1	1595	CYP51A1	1	1	Sakakura Y, Shimano H, Sone H, Takahashi A, Inoue N et al. (2001) Sterol regulatory element-binding proteins induce an entire pathway of cholesterol synthesis. Biochem Biophys Res Commun 286: 176-183.	11485325
DIAZEPAM BINDING INHIBITOR (GABA RECEPTOR MODULATOR, ACYL-COENZYME A BINDING PROTEIN)	1622	DBI	1	1	Sandberg MB, Bloksgaard M, Duran-Sandoval D, Duval C, Staels B et al. (2005) The gene encoding acyl-CoA-binding protein is subject to metabolic regulation by both sterol regulatory element-binding protein and peroxisome proliferator-activated receptor alpha in hepatocytes. J Biol Chem 280: 5258-5266.	15611101
EMOPAMIL BINDING PROTEIN (STEROL ISOMERASE)	10682	EBP	1	1	Norlin M, Chiang JYL (2004) Transcriptional regulation of human oxysterol 7alpha-hydroxylase by sterol response element binding protein. Biochem Biophys Res Commun 316: 158-164.	15003524
FARNESYL DIPHOSPHATE SYNTHASE (FARNESYL PYROPHOSPHATE SYNTHETASE, DIMETHYLALLYLTRANSTRANSFERASE, GERANYLTRANSTRANSFERASE)	2224	FDPS	1	1	Ericsson J, Jackson SM, Lee BC, Edwards PA (1996) Sterol regulatory element binding protein binds to a cis element in the promoter of the farnesyl diphosphate synthase gene. Proc Natl Acad Sci U S A 93: 945-950.	8570665
FARNESYL-DIPHOSPHATE FARNESYLTRANSFERASE 1	2222	FDFT1	1	1	Guan G, Jiang G, Koch RL, Shechter I (1995) Molecular cloning and functional analysis of the promoter of the human squalene synthase gene. J Biol Chem 270: 21958-21965.	7665618
GERANYLGERANYL DIPHOSPHATE SYNTHASE 1	9453	GGPS1	1	1	Sakakura Y, Shimano H, Sone H, Takahashi A, Inoue N et al. (2001) Sterol regulatory element-binding proteins induce an entire pathway of cholesterol synthesis. Biochem Biophys Res Commun 286: 176-183.	11485325
GLUCOSE-6-PHOSPHATE DEHYDROGENASE	2539	G6PD	1	1	Shimomura I, Shimano H, Korn BS, Bashmakov Y, Horton JD (1998) Nuclear sterol regulatory element-binding proteins activate genes responsible for the entire program of unsaturated fatty acid biosynthesis in transgenic mouse liver. J Biol Chem 273: 35299-35306.	9857071
HYDROXYSTEROID (17-BETA) DEHYDROGENASE 7	51478	HSD17B7	1	1	Horton JD, Shah NA, Warrington JA, Anderson NN, Park SW et al. (2003) Combined analysis of oligonucleotide microarray data from transgenic and knockout mice identifies direct SREBP target genes. Proc Natl Acad Sci U S A 100: 12027-12032.	14512514
ISOPENTENYL-DIPHOSPHATE DELTA ISOMERASE 1	3422	IDI1	1	1	Sakakura Y, Shimano H, Sone H, Takahashi A, Inoue N et al. (2001) Sterol regulatory element-binding proteins induce an entire pathway of cholesterol synthesis. Biochem Biophys Res Commun 286: 176-183.	11485325
LANOSTEROL SYNTHASE (2,3-OXIDOSQUALENE-LANOSTEROL CYCLASE)	4047	LSS	1	1	Sakakura Y, Shimano H, Sone H, Takahashi A, Inoue N et al. (2001) Sterol regulatory element-binding proteins induce an entire pathway of cholesterol synthesis. Biochem Biophys Res Commun 286: 176-183.	11485325
LOW DENSITY LIPOPROTEIN RECEPTOR (FAMILIAL HYPERCHOLESTEROLEMIA)	3949	LDLR	1	1	Wang X, Briggs MR, Hua X, Yokoyama C, Goldstein JL et al. (1993) Nuclear protein that binds sterol regulatory element of low density lipoprotein receptor promoter. II. Purification and characterization. J Biol Chem 268: 14497-14504.	8314806
METHYLMALONIC ACIDURIA (COBALAMIN DEFICIENCY) CBLB TYPE	326625	MMAB	1	1	Murphy C, Murray AM, Meaney S, Gåfvels M (2007) Regulation by SREBP-2 defines a potential link between isoprenoid and adenosylcobalamin metabolism. Biochem Biophys Res Commun 355: 359-364.	17300749
MEVALONATE KINASE (MEVALONIC ACIDURIA)	4598	MVK	1	1	Bishop RW, Chambliss KL, Hoffmann GF, Tanaka RD, Gibson KM (1998) Characterization of the mevalonate kinase 5'-untranslated region provides evidence for coordinate regulation of cholesterol biosynthesis. Biochem Biophys Res Commun 242: 518-524.	9464248
MID1 INTERACTING PROTEIN 1 (GASTRULATION SPECIFIC G12-LIKE (ZEBRAFISH))	58526	MID1IP1	1	1	Horton JD, Shah NA, Warrington JA, Anderson NN, Park SW et al. (2003) Combined analysis of oligonucleotide microarray data from transgenic and knockout mice identifies direct SREBP target genes. Proc Natl Acad Sci U S A 100: 12027-12032.	14512514
NAD(P) DEPENDENT STEROID DEHYDROGENASE-LIKE	50814	NSDHL	1	1	Horton JD, Shah NA, Warrington JA, Anderson NN, Park SW et al. (2003) Combined analysis of oligonucleotide microarray data from transgenic and knockout mice identifies direct SREBP target genes. Proc Natl Acad Sci U S A 100: 12027-12032.	14512514
NPC1 (NIEMANN-PICK DISEASE, TYPE C1, GENE)-LIKE 1	29881	NPC1L1	1	1	Alrefai WA, Annaba F, Sarwar Z, Dwivedi A, Saksena S et al. (2007) Modulation of human Niemann-Pick C1-like 1 gene expression by sterol: Role of sterol regulatory element binding protein 2. Am J Physiol Gastrointest Liver Physiol 292: G369-76.	17008555
PHOSPHOGLUCONATE DEHYDROGENASE	5226	PGD	1	1	Shimomura I, Shimano H, Korn BS, Bashmakov Y, Horton JD (1998) Nuclear sterol regulatory element-binding proteins activate genes responsible for the entire program of unsaturated fatty acid biosynthesis in transgenic mouse liver. J Biol Chem 273: 35299-35306.	9857071
PHOSPHOINOSITIDE-3-KINASE, REGULATORY SUBUNIT 3 (P55, GAMMA)	8503	PIK3R3	1	1	Kallin A, Johannessen LE, Cani PD, Marbehant CY, Essaghir A et al. (2007) SREBP-1 regulates the expression of heme oxygenase 1 and the phosphatidylinositol-3 kinase regulatory subunit p55 gamma. J Lipid Res 48: 1628-1636.	17452746
PHOSPHOLIPASE A2, GROUP VI (CYTOSOLIC, CALCIUM-INDEPENDENT)	8398	PLA2G6	1	1	Seashols SJ, del Castillo Olivares A, Gil G, Barbour SE (2004) Regulation of group VIA phospholipase A2 expression by sterol availability. Biochim Biophys Acta 1684: 29-37.	15450207
PHOSPHOMEVALONATE KINASE	10654	PMVK	1	1	Sakakura Y, Shimano H, Sone H, Takahashi A, Inoue N et al. (2001) Sterol regulatory element-binding proteins induce an entire pathway of cholesterol synthesis. Biochem Biophys Res Commun 286: 176-183.	11485325
RETINOL DEHYDROGENASE 11 (ALL-TRANS AND 9-CIS)	51109	RDH11	1	1	Kasus-Jacobi A, Ou J, Bashmakov YK, Shelton JM, Richardson JA et al. (2003) Characterization of mouse short-chain aldehyde reductase (SCALD), an enzyme regulated by sterol regulatory element-binding proteins. J Biol Chem 278: 32380-32389.	12807874
STEAROYL-COA DESATURASE (DELTA-9-DESATURASE)	6319	SCD	1	1	Tabor DE, Kim JB, Spiegelman BM, Edwards PA (1999) Identification of conserved cis-elements and transcription factors required for sterol-regulated transcription of stearoyl-CoA desaturase 1 and 2. J Biol Chem 274: 20603-20610.	10400691
STEROL REGULATORY ELEMENT BINDING TRANSCRIPTION FACTOR 2	6721	SREBF2	1	1	Miserez AR, Cao G, Probst LC, Hobbs HH (1997) Structure of the human gene encoding sterol regulatory element binding protein 2 (SREBF2). Genomics 40: 31-40.	9070916
STEROL-C5-DESATURASE (ERG3 DELTA-5-DESATURASE HOMOLOG, FUNGAL)-LIKE	6309	SC5DL	1	1	Sakakura Y, Shimano H, Sone H, Takahashi A, Inoue N et al. (2001) Sterol regulatory element-binding proteins induce an entire pathway of cholesterol synthesis. Biochem Biophys Res Commun 286: 176-183.	11485325
TRANSMEMBRANE 7 SUPERFAMILY MEMBER 2	7108	TM7SF2	1	1	Bennati AM, Castelli M, Della Fazia MA, Beccari T, Caruso D et al. (2006) Sterol dependent regulation of human TM7SF2 gene expression: role of the encoded 3beta-hydroxysterol Delta14-reductase in human cholesterol biosynthesis. Biochim Biophys Acta 1761: 677-685.	16784888
TRANSMEMBRANE PROTEIN 97	27346	TMEM97	1	1	Horton JD, Shah NA, Warrington JA, Anderson NN, Park SW et al. (2003) Combined analysis of oligonucleotide microarray data from transgenic and knockout mice identifies direct SREBP target genes. Proc Natl Acad Sci U S A 100: 12027-12032.	14512514
UNCOUPLING PROTEIN 2 (MITOCHONDRIAL, PROTON CARRIER)	7351	UCP2	1	1	Medvedev AV, Robidoux J, Bai X, Cao W, Floering LM et al. (2002) Regulation of the uncoupling protein-2 gene in INS-1 beta-cells by oleic acid. J Biol Chem 277: 42639-42644.	12205102
Known hepatic targets represented on the promoter array but not occupied by SREBP1 in our ChIP-chip datset
ACYL-COA SYNTHETASE SHORT-CHAIN FAMILY MEMBER 2	55902	ACSS2	1	0	Luong A, Hannah VC, Brown MS, Goldstein JL (2000) Molecular characterization of human acetyl-CoA synthetase, an enzyme regulated by sterol regulatory element-binding proteins. J Biol Chem 275: 26458-26466.	10843999	*
ALDEHYDE DEHYDROGENASE 1 FAMILY, MEMBER A2	8854	ALDH1A2	1	0	Huq MDM, Tsai N, Gupta P, Wei L (2006) Regulation of retinal dehydrogenases and retinoic acid synthesis by cholesterol metabolites. EMBO J 25: 3203-3213.	16763553
ALDOLASE C, FRUCTOSE-BISPHOSPHATE	230	ALDOC	1	0	Horton JD, Shah NA, Warrington JA, Anderson NN, Park SW et al. (2003) Combined analysis of oligonucleotide microarray data from transgenic and knockout mice identifies direct SREBP target genes. Proc Natl Acad Sci U S A 100: 12027-12032.	14512514	*
APOLIPOPROTEIN A-II	336	APOA2	1	0	Pissios P, Kan HY, Nagaoka S, Zannis VI (1999) SREBP-1 binds to multiple sites and transactivates the human ApoA-II promoter in vitro : SREBP-1 mutants defective in DNA binding or transcriptional activation repress ApoA-II promoter activity. Arterioscler Thromb Vasc Biol 19: 1456-1469.	10364076	*
APOLIPOPROTEIN A-V	116519	APOA5	1	0	Jakel H, Nowak M, Moitrot E, Dehondt H, Hum DW et al. (2004) The liver X receptor ligand T0901317 down-regulates APOA5 gene expression through activation of SREBP-1c. J Biol Chem 279: 45462-45469.	15317819
CHOLESTERYL ESTER TRANSFER PROTEIN, PLASMA	1071	CETP	1	0	Chouinard RAJ, Luo Y, Osborne TF, Walsh A, Tall AR (1998) Sterol regulatory element binding protein-1 activates the cholesteryl ester transfer protein gene in vivo but is not required for sterol up-regulation of gene expression. J Biol Chem 273: 22409-22414.	9712863
CYTOCHROME P450, FAMILY 7, SUBFAMILY A, POLYPEPTIDE 1	1581	CYP7A1	1	0	Li T, Kong X, Owsley E, Ellis E, Strom S et al. (2006) Insulin regulation of cholesterol 7alpha-hydroxylase expression in human hepatocytes: roles of forkhead box O1 and sterol regulatory element-binding protein 1c. J Biol Chem 281: 28745-28754.	16885156
ELONGATION OF VERY LONG CHAIN FATTY ACIDS (FEN1/ELO2, SUR4/ELO3, YEAST)-LIKE 3	83401	ELOVL3	1	0	Anzulovich A, Mir A, Brewer M, Ferreyra G, Vinson C et al. (2006) Elovl3: a model gene to dissect homeostatic links between the circadian clock and nutritional status. J Lipid Res 47: 2690-2700.	17003504
FATTY ACID DESATURASE 1	3992	FADS1	1	0	Matsuzaka T, Shimano H, Yahagi N, Amemiya-Kudo M, Yoshikawa T et al. (2002) Dual regulation of mouse Delta(5)- and Delta(6)-desaturase gene expression by SREBP-1 and PPARalpha. J Lipid Res 43: 107-114.	11792729	*
FATTY ACID SYNTHASE	2194	FASN	1	0	Bennett MK, Lopez JM, Sanchez HB, Osborne TF (1995) Sterol regulation of fatty acid synthase promoter. Coordinate feedback regulation of two major lipid pathways. J Biol Chem 270: 25578-25583.	7592729
HEME OXYGENASE (DECYCLING) 1	3162	HMOX1	1	0	Kallin A, Johannessen LE, Cani PD, Marbehant CY, Essaghir A et al. (2007) SREBP-1 regulates the expression of heme oxygenase 1 and the phosphatidylinositol-3 kinase regulatory subunit p55 gamma. J Lipid Res 48: 1628-1636.	17452746
INSULIN INDUCED GENE 1	3638	INSIG1	1	0	Kast-Woelbern HR, Dana SL, Cesario RM, Sun L, de Grandpre LY et al. (2004) Rosiglitazone induction of Insig-1 in white adipose tissue reveals a novel interplay of peroxisome proliferator-activated receptor gamma and sterol regulatory element-binding protein in the regulation of adipogenesis. J Biol Chem 279: 23908-23915.	15073165
INSULIN RECEPTOR SUBSTRATE 2	8660	IRS2	1	0	Ide T, Shimano H, Yahagi N, Matsuzaka T, Nakakuki M et al. (2004) SREBPs suppress IRS-2-mediated insulin signalling in the liver. Nat Cell Biol 6: 351-357.	15048126
ISOCITRATE DEHYDROGENASE 1 (NADP+), SOLUBLE	3417	IDH1	1	0	Shechter I, Dai P, Huo L, Guan G (2003) IDH1 gene transcription is sterol regulated and activated by SREBP-1a and SREBP-2 in human hepatoma HepG2 cells: evidence that IDH1 may regulate lipogenesis in hepatic cells. J Lipid Res 44: 2169-2180.	12923220	*
MICROSOMAL TRIGLYCERIDE TRANSFER PROTEIN	4547	MTTP	1	0	Sato R, Miyamoto W, Inoue J, Terada T, Imanaka T et al. (1999) Sterol regulatory element-binding protein negatively regulates microsomal triglyceride transfer protein gene transcription. J Biol Chem 274: 24714-24720.	10455139
NUCLEAR RECEPTOR SUBFAMILY 0, GROUP B, MEMBER 2	8431	NR0B2	1	0	Kim H, Kim J, Kim J, Park S, Seo J et al. (2004) Differential regulation of human and mouse orphan nuclear receptor small heterodimer partner promoter by sterol regulatory element binding protein-1. J Biol Chem 279: 28122-28131.	15123650	*
PHOSPHATE CYTIDYLYLTRANSFERASE 1, CHOLINE, ALPHA	5130	PCYT1A	1	0	Kast HR, Nguyen CM, Anisfeld AM, Ericsson J, Edwards PA (2001) CTP:phosphocholine cytidylyltransferase, a new sterol- and SREBP-responsive gene. J Lipid Res 42: 1266-1272.	11483628	*
PHOSPHOENOLPYRUVATE CARBOXYKINASE 1 (SOLUBLE)	5105	PCK1	1	0	Chakravarty K, Leahy P, Becard D, Hakimi P, Foretz M et al. (2001) Sterol regulatory element-binding protein-1c mimics the negative effect of insulin on phosphoenolpyruvate carboxykinase (GTP) gene transcription. J Biol Chem 276: 34816-34823.	11443121	*
SQUALENE EPOXIDASE	6713	SQLE	1	0	Sakakura Y, Shimano H, Sone H, Takahashi A, Inoue N et al. (2001) Sterol regulatory element-binding proteins induce an entire pathway of cholesterol synthesis. Biochem Biophys Res Commun 286: 176-183.	11485325	*
THYROID HORMONE RESPONSIVE (SPOT14 HOMOLOG, RAT)	7069	THRSP	1	0	Mater MK, Thelen AP, Pan DA, Jump DB (1999) Sterol response element-binding protein 1c (SREBP1c) is involved in the polyunsaturated fatty acid suppression of hepatic S14 gene transcription. J Biol Chem 274: 32725-32732.	10551830
* Marginally enriched targets that narrowly missed our thresholds for statistical significance
Known hepatic targets for which genomic location of SREBP binding site is unknown or not represented on the promoter array
ACETOACETYL-COA SYNTHETASE	65985	AACS	1	0	Horton JD, Shah NA, Warrington JA, Anderson NN, Park SW et al. (2003) Combined analysis of oligonucleotide microarray data from transgenic and knockout mice identifies direct SREBP target genes. Proc Natl Acad Sci U S A 100: 12027-12032.	14512514
ACETYL-COENZYME A CARBOXYLASE ALPHA	31	ACACA	1	0	Lopez JM, Bennett MK, Sanchez HB, Rosenfeld JM, Osborne TE (1996) Sterol regulation of acetyl coenzyme A carboxylase: a mechanism for coordinate control of cellular lipid. Proc Natl Acad Sci U S A 93: 1049-1053.	8577712
ACETYL-COENZYME A CARBOXYLASE BETA	32	ACACB	1	0	Oh S, Park S, Kim J, Ahn Y, Park S et al. (2003) Acetyl-CoA carboxylase beta gene is regulated by sterol regulatory element-binding protein-1 in liver. J Biol Chem 278: 28410-28417.	12764144
ACYL-COA SYNTHETASE LONG-CHAIN FAMILY MEMBER 5	51703	ACSL5	1	0	Achouri Y, Hegarty BD, Allanic D, Bécard D, Hainault I et al. (2005) Long chain fatty acyl-CoA synthetase 5 expression is induced by insulin and glucose: involvement of sterol regulatory element-binding protein-1c. Biochimie 87: 1149-1155.	16198472
ACYL-COA SYNTHETASE SHORT-CHAIN FAMILY MEMBER 1	84532	ACSS1	1	0	Ikeda Y, Yamamoto J, Okamura M, Fujino T, Takahashi S et al. (2001) Transcriptional regulation of the murine acetyl-CoA synthetase 1 gene through multiple clustered binding sites for sterol regulatory element-binding proteins and a single neighboring site for Sp1. J Biol Chem 276: 34259-34269.	11435428
CASPASE 2, APOPTOSIS-RELATED CYSTEINE PEPTIDASE (NEURAL PRECURSOR CELL EXPRESSED, DEVELOPMENTALLY DOWN-REGULATED 2)	835	CASP2	1	0	Logette E, Le Jossic-Corcos C, Masson D, Solier S, Sequeira-Legrand A et al. (2005) Caspase-2, a novel lipid sensor under the control of sterol regulatory element binding protein 2. Mol Cell Biol 25: 9621-9631.	16227610
CYTOCHROME P450, FAMILY 7, SUBFAMILY B, POLYPEPTIDE 1	9420	CYP7B1	1	0	Norlin M, Chiang JYL (2004) Transcriptional regulation of human oxysterol 7alpha-hydroxylase by sterol response element binding protein. Biochem Biophys Res Commun 316: 158-164.	15003524
CYTOCHROME P450, FAMILY 8, SUBFAMILY B, POLYPEPTIDE 1	1582	CYP8B1	1	0	del Castillo-Olivares A, Gil G (2002) Differential effects of sterol regulatory binding proteins 1 and 2 on sterol 12 alpha-hydroxylase. SREBP-2 suppresses the sterol 12 alpha-hydroxylase promoter. J Biol Chem 277: 6750-6757.	11741989
ELOVL FAMILY MEMBER 6, ELONGATION OF LONG CHAIN FATTY ACIDS (FEN1/ELO2, SUR4/ELO3-LIKE, YEAST)	79071	ELOVL6	1	0	Moon YA, Shah NA, Mohapatra S, Warrington JA, Horton JD (2001) Identification of a mammalian long chain fatty acyl elongase regulated by sterol regulatory element-binding proteins. J Biol Chem 276: 45358-45366.	11567032
FATTY ACID DESATURASE 2	9415	FADS2	1	0	Matsuzaka T, Shimano H, Yahagi N, Amemiya-Kudo M, Yoshikawa T et al. (2002) Dual regulation of mouse Delta(5)- and Delta(6)-desaturase gene expression by SREBP-1 and PPARalpha. J Lipid Res 43: 107-114.	11792729
GLUCOKINASE (HEXOKINASE 4, MATURITY ONSET DIABETES OF THE YOUNG 2)	2645	GCK	1	0	Foretz M, Guichard C, Ferré P, Foufelle F (1999) Sterol regulatory element binding protein-1c is a major mediator of insulin action on the hepatic expression of glucokinase and lipogenesis-related genes. Proc Natl Acad Sci U S A 96: 12737-12742.	10535992
GLYCEROL-3-PHOSPHATE ACYLTRANSFERASE, MITOCHONDRIAL	57678	GPAM	1	0	Ericsson J, Jackson SM, Kim JB, Spiegelman BM, Edwards PA (1997) Identification of glycerol-3-phosphate acyltransferase as an adipocyte determination and differentiation factor 1- and sterol regulatory element-binding protein-responsive gene. J Biol Chem 272: 7298-7305.	9054427
LIPASE A, LYSOSOMAL ACID, CHOLESTEROL ESTERASE (WOLMAN DISEASE)	3988	LIPA	1	0	Natarajan R, Ghosh S, Grogan WM (1998) Molecular cloning of the promoter for rat hepatic neutral cholesterol ester hydrolase: evidence for transcriptional regulation by sterols. Biochem Biophys Res Commun 243: 349-355.	9480812
LIPASE, HEPATIC	3990	LIPC	1	0	Botma G, van Deursen D, Vieira D, van Hoek M, Jansen H et al. (2005) Sterol-regulatory-element binding protein inhibits upstream stimulatory factor-stimulated hepatic lipase gene expression. Atherosclerosis 179: 61-67.	15721010
MALIC ENZYME 1, NADP(+)-DEPENDENT, CYTOSOLIC	4199	ME1	1	0	Shimomura I, Shimano H, Korn BS, Bashmakov Y, Horton JD (1998) Nuclear sterol regulatory element-binding proteins activate genes responsible for the entire program of unsaturated fatty acid biosynthesis in transgenic mouse liver. J Biol Chem 273: 35299-35306.	9857071
MEVALONATE (DIPHOSPHO) DECARBOXYLASE	4597	MVD	1	0	Sakakura Y, Shimano H, Sone H, Takahashi A, Inoue N et al. (2001) Sterol regulatory element-binding proteins induce an entire pathway of cholesterol synthesis. Biochem Biophys Res Commun 286: 176-183.	11485325
PROPROTEIN CONVERTASE SUBTILISIN/KEXIN TYPE 9	255738	PCSK9	1	0	Costet P, Cariou B, Lambert G, Lalanne F, Lardeux B et al. (2006) Hepatic PCSK9 expression is regulated by nutritional status via insulin and sterol regulatory element-binding protein 1c. J Biol Chem 281: 6211-6218.	16407292
SOLUTE CARRIER FAMILY 2 (FACILITATED GLUCOSE TRANSPORTER), MEMBER 2	6514	SLC2A2	1	0	Im S, Kang S, Kim S, Kim H, Kim J et al. (2005) Glucose-stimulated upregulation of GLUT2 gene is mediated by sterol response element-binding protein-1c in the hepatocytes. Diabetes 54: 1684-1691.	15919789
SOLUTE CARRIER FAMILY 25 (MITOCHONDRIAL CARRIER; CITRATE TRANSPORTER), MEMBER 1	6576	SLC25A1	1	0	Infantino V, Iacobazzi V, De Santis F, Mastrapasqua M, Palmieri F (2007) Transcription of the mitochondrial citrate carrier gene: role of SREBP-1, upregulation by insulin and downregulation by PUFA. Biochem Biophys Res Commun 356: 249-254.	17350599
START DOMAIN CONTAINING 4, STEROL REGULATED	134429	STARD4	1	0	Horton JD, Shah NA, Warrington JA, Anderson NN, Park SW et al. (2003) Combined analysis of oligonucleotide microarray data from transgenic and knockout mice identifies direct SREBP target genes. Proc Natl Acad Sci U S A 100: 12027-12032.	14512514
STEROL REGULATORY ELEMENT BINDING TRANSCRIPTION FACTOR 1	6720	SREBF1	1	0	Cagen LM, Deng X, Wilcox HG, Park EA, Raghow R et al. (2005) Insulin activates the rat sterol-regulatory-element-binding protein 1c (SREBP-1c) promoter through the combinatorial actions of SREBP, LXR, Sp-1 and NF-Y cis-acting elements. Biochem J 385: 207-216.	15330762
STEROL-C4-METHYL OXIDASE-LIKE	6307	SC4MOL	1	0	Horton JD, Shah NA, Warrington JA, Anderson NN, Park SW et al. (2003) Combined analysis of oligonucleotide microarray data from transgenic and knockout mice identifies direct SREBP target genes. Proc Natl Acad Sci U S A 100: 12027-12032.	14512514
Known targets identified in non-hepatic cells and tissues
ALDEHYDE DEHYDROGENASE 1 FAMILY, MEMBER A1	216	ALDH1A1	0	0	Huq MDM, Tsai N, Gupta P, Wei L (2006) Regulation of retinal dehydrogenases and retinoic acid synthesis by cholesterol metabolites. EMBO J 25: 3203-3213.	16763553
ACYL-COA THIOESTERASE 7	11332	ACOT7	0	0	Takagi M, Suto F, Suga T, Yamada J (2005) Sterol Regulatory Element-Binding Protein-2 modulates human brain acyl-CoA hydrolase gene transcription. Mol Cell Biochem 275: 199-206.	16335799
ADIPONECTIN, C1Q AND COLLAGEN DOMAIN CONTAINING	9370	ADIPOQ	0	0	Seo JB, Moon HM, Noh MJ, Lee YS, Jeong HW et al. (2004) Adipocyte determination- and differentiation-dependent factor 1	15037635
ATP-BINDING CASSETTE, SUB-FAMILY A (ABC1), MEMBER 1	19	ABCA1	0	0	Zeng L, Liao H, Liu Y, Lee T, Zhu M et al. (2004) Sterol-responsive element-binding protein (SREBP) 2 down-regulates ATP-binding cassette transporter A1 in vascular endothelial cells: a novel role of SREBP in regulating cholesterol metabolism. J Biol Chem 279: 48801-48807.	15358760
ATP-BINDING CASSETTE, SUB-FAMILY D (ALD), MEMBER 2	225	ABCD2	0	0	Weinhofer I, Forss-Petter S, Zigman M, Berger J (2002) Cholesterol regulates ABCD2 expression: implications for the therapy of X-linked adrenoleukodystrophy. Hum Mol Genet 11: 2701-2708.	12374760
ATP-BINDING CASSETTE, SUB-FAMILY G (WHITE), MEMBER 1	9619	ABCG1	0	0	Ecker J, Langmann T, Moehle C, Schmitz G (2007) Isomer specific effects of Conjugated Linoleic Acid on macrophage ABCG1 transcription by a SREBP-1c dependent mechanism. Biochem Biophys Res Commun 352: 805-811.	17141191
CCAAT/ENHANCER BINDING PROTEIN (C/EBP), BETA	1051	CEBPB	0	0	Le Lay S, Lefrère I, Trautwein C, Dugail I, Krief S (2002) Insulin and sterol-regulatory element-binding protein-1c (SREBP-1C) regulation of gene expression in 3T3-L1 adipocytes. Identification of CCAAT	12048207
CYCLIN-DEPENDENT KINASE INHIBITOR 1A (P21, CIP1)	1026	CDKN1A	0	0	Inoue N, Shimano H, Nakakuki M, Matsuzaka T, Nakagawa Y et al. (2005) Lipid synthetic transcription factor SREBP-1a activates p21WAF1	16199872
DNAJ (HSP40) HOMOLOG, SUBFAMILY A, MEMBER 4	55466	DNAJA4	0	0	Robichon C, Varret M, Le Liepvre X, Lasnier F, Hajduch E et al. (2006) DnaJA4 is a SREBP-regulated chaperone involved in the cholesterol biosynthesis pathway. Biochim Biophys Acta 1761: 1107-1113.	16950652
FATTY ACID BINDING PROTEIN 6, ILEAL (GASTROTROPIN)	2172	FABP6	0	0	Zaghini I, Landrier J, Grober J, Krief S, Jones SA et al. (2002) Sterol regulatory element-binding protein-1c is responsible for cholesterol regulation of ileal bile acid-binding protein gene in vivo. Possible involvement of liver-X-receptor. J Biol Chem 277: 1324-1331.	11684682
HEXOKINASE 2	3099	HK2	0	0	Gosmain Y, Lefai E, Ryser S, Roques M, Vidal H (2004) Sterol regulatory element-binding protein-1 mediates the effect of insulin on hexokinase II gene expression in human muscle cells. Diabetes 53: 321-329.	14747281
HISTIDINE DECARBOXYLASE	3067	HDC	0	0	Ai W, Liu Y, Wang TC (2006) Yin yang 1 (YY1) represses histidine decarboxylase gene expression with SREBP-1a in part through an upstream Sp1 site. Am J Physiol Gastrointest Liver Physiol 290: G1096-104.	16357063
LIPASE, HORMONE-SENSITIVE	3991	LIPE	0	0	Miura S, Nagura H, Sawamura F, Tomita I, Kawai E et al. (2003) Sterol-mediated regulation of hormone-sensitive lipase in 3T3-L1 adipocytes. Lipids 38: 743-750.	14506837
LIPOPROTEIN LIPASE	4023	LPL	0	0	Schoonjans K, Gelman L, Haby C, Briggs M, Auwerx J (2000) Induction of LPL gene expression by sterols is mediated by a sterol regulatory element and is independent of the presence of multiple E boxes. J Mol Biol 304: 323-334.	11090277
LOW DENSITY LIPOPROTEIN-RELATED PROTEIN 1 (ALPHA-2-MACROGLOBULIN RECEPTOR)	4035	LRP1	0	0	Llorente-Cortés V, Costales P, Bernués J, Camino-Lopez S, Badimon L (2006) Sterol regulatory element-binding protein-2 negatively regulates low density lipoprotein receptor-related protein transcription. J Mol Biol 359: 950-960.	16697011
PEROXISOME PROLIFERATIVE ACTIVATED RECEPTOR, GAMMA	5468	PPARG	0	0	Fajas L, Schoonjans K, Gelman L, Kim JB, Najib J et al. (1999) Regulation of peroxisome proliferator-activated receptor gamma expression by adipocyte differentiation and determination factor 1	10409739
PROSTAGLANDIN D2 SYNTHASE 21KDA (BRAIN)	5730	PTGDS	0	0	Fujimori K, Aritake K, Urade Y (2007) A novel pathway to enhance adipocyte differentiation of 3T3-L1 cells by up-regulation of lipocalin-type prostaglandin D synthase mediated by liver X receptor-activated sterol regulatory element-binding protein-1c. J Biol Chem 282: 18458-18466.	17439953
PROSTAGLANDIN-ENDOPEROXIDE SYNTHASE 2 (PROSTAGLANDIN G/H SYNTHASE AND CYCLOOXYGENASE)	5743	PTGS2	0	0	Smith LH, Petrie MS, Morrow JD, Oates JA, Vaughan DE (2005) The sterol response element binding protein regulates cyclooxygenase-2 gene expression in endothelial cells. J Lipid Res 46: 862-871.	15716578
PROTEASE, SERINE, 8 (PROSTASIN)	5652	PRSS8	0	0	Chen M, Chen L, Chai KX (2006) Androgen regulation of prostasin gene expression is mediated by sterol-regulatory element-binding proteins and SLUG. Prostate 66: 911-920.	16541421
SCAVENGER RECEPTOR CLASS B, MEMBER 1	949	SCARB1	0	0	Lopez D, McLean MP (1999) Sterol regulatory element-binding protein-1a binds to cis elements in the promoter of the rat high density lipoprotein receptor SR-BI gene. Endocrinology 140: 5669-5681.	10579331
SMALL PROLINE-RICH PROTEIN 2A	6700	SPRR2A	0	0	Christenson LK, Osborne TF, McAllister JM, Strauss JF3 (2001) Conditional response of the human steroidogenic acute regulatory protein gene promoter to sterol regulatory element binding protein-1a. Endocrinology 142: 28-36.	11145563
SOLUTE CARRIER FAMILY 10 (SODIUM/BILE ACID COTRANSPORTER FAMILY), MEMBER 2	6555	SLC10A2	0	0	Thomas C, Landrier J, Gaillard D, Grober J, Monnot M et al. (2006) Cholesterol dependent downregulation of mouse and human apical sodium dependent bile acid transporter (ASBT) gene expression: molecular mechanism and physiological consequences. Gut 55: 1321-1331.	16484503
UNCOUPLING PROTEIN 3 (MITOCHONDRIAL, PROTON CARRIER)	7352	UCP3	0	0	Guillet-Deniau I, Mieulet V, Le Lay S, Achouri Y, Carré D et al. (2002) Sterol regulatory element binding protein-1c expression and action in rat muscles: insulin-like effects on the control of glycolytic and lipogenic enzymes and UCP3 gene expression. Diabetes 51: 1722-1728.	12031958
CASPASE 4, APOPTOSIS-RELATED CYSTEINE PEPTIDASE	837	CASP4	0	0	Bist A, Fielding PE, Fielding CJ (1997) Two sterol regulatory element-like sequences mediate up-regulation of caveolin gene transcription in response to low density lipoprotein free cholesterol. Proc Natl Acad Sci U S A 94: 10693-10698.	9380697
INSULIN	3630	INS	0	0	Amemiya-Kudo M, Oka J, Ide T, Matsuzaka T, Sone H et al. (2005) Sterol regulatory element-binding proteins activate insulin gene promoter directly and indirectly through synergy with BETA2	16055439
