# Supplementary material for: Genome-Wide Occupancy of SREBP1 and Its Partners NFY and SP1 Reveals Novel Functional Roles and Combinatorial Regulation of Distinct Classes of Genes
Source: PLoS Genet. 2008 Jul 25;4(7):e1000133. doi: 10.1371/journal.pgen.1000133 (PMC2478640; doi:10.1371/journal.pgen.1000133)
Supplement: Table S4 — Site-specific primers used for qPCR validation of SREBP1 binding sites. (0.03 MB XLS) [file pgen.1000133.s007.xls]

## Sheet: Sheet1
Gene	Forward_primer	Reverse_primer	Genome_coordinates(hg18)
AGTRAP	GGCGGTGGCGGGAGTCTG	CGGGCTGGAGCGGGTCAC	chr1:11718617-11718711
AKT1S1	CGGCGGCGACTATGGAAGGAG	CGGTGGACGGGAGGGTGAC	chr19:55072782-55072966
CAL3	CCCGAAACTACAACTCCCGTCAC	GCAACAGAGCCAGAGCAGAAGAG	chr19:16468014-16468209
CCS	GCTCGTCCAGGATGACCTTGATG	CGTCCGCTGTCGCTCTTCC	chr11:66116792-66117005
CSE1L	CCGCTCGCTGAATCTGTGTTC	AGTGACAATGCTCTTTGGCTCTG	chr20:47096045-47096128
EIF2AK3	GCCACCTGAGTGACAGCCTATC	CGCAGCCAATGAGAGAGCAAAC	chr2:88708079-88708155
FUT6	AAAGCCCAGCCTCCAAGTATCAC	ATCCCTACCTCCCAGAACCTCAC	chr19:5790802-5790934
GASL3	CAGGACGGGCTGTGGCTTTC	AAGGCGAAGTGGTTCAGTCAGAG	chr12:99491319-99491399
IARS	CTGCCTGACACCTGCCAACAAG	CAAGCACCACTGTCGCACCATC	chr9:94095875-94095965
LONP1	CCAGTGCTCGCCGCCATAG	CGCCTGCTCACAGCCTTCC	chr19:5671127-5671387
PCYOX1	GTGGCACATTCTGGTGTCCTTAC	TTCCCTCCGTCGCTCCTCTC	chr2:70337894-70338147
PIGA	AGCGCGAGATGTAACGTCAGC	CCAGGAAACCAGGGTGAGCAC	chrX:15263724-15263809
PPAT	CGCAGCCCTCAGCCCACTTAG	GGGAGGCGGGACAGAGTTTCG	chr4:56997211-56997347
PPCS	CGGCGGGTGGTGTTGGTTAC	TGGGAAGCGGTGGGCATAGG	chr1:42694926-42695114
PRPF31	TGTCTAACGCCGCAACCAGTC	GCTGTGGACCGATCCTGCTAAG	chr19:59310678-59310785
RAB5B	CCGCCTCCATCACTCACCTG	GTCACCAACAAGTACGAGCAAGG	chr12:54653758-54653982
SLC26A2	GAGGAGTCAACGCCACGGAAG	GCCCTGGACAGAAGAGCACAAG	chr5:149320320-149320394
TOMM20	TCCGCCGACCATGCTGTAAC	GGCTGCCTGTGTTAGACAAGATG	chr1:233358964-233359103
XYLB	GCTGGATCTGGATAGGGCTTGTC	CGTCCTCTGTGGCTGTATCTTGG	chr3:38362840-38362965
GAPDH_exon_4	CACCGTCAAGGCTGAGAAC	GCCACACCATCCTAGTTGC	chr12:6516155-6516276
