# Supplementary material for: Genome-Wide Occupancy of SREBP1 and Its Partners NFY and SP1 Reveals Novel Functional Roles and Combinatorial Regulation of Distinct Classes of Genes
Source: PLoS Genet. 2008 Jul 25;4(7):e1000133. doi: 10.1371/journal.pgen.1000133 (PMC2478640; doi:10.1371/journal.pgen.1000133)
Supplement: Table S5 — Results of BiNGO used to identify enriched Gene Ontology categories among genes occupied by SREBP1. (0.08 MB XLS) [file pgen.1000133.s008.xls]

## Sheet: SREBP1
Selected statistical test : Hypergeometric test
Selected correction : Benjamini & Hochberg False Discovery Rate (FDR) correction
Selected significance level : 0.05
Testing option : Test cluster versus whole annotation
The selected cluster :
8225	150737	55231	23658	84274	54107	6872	25796	63925	90231	7355	6490	118980	746	7358	7351	2952	2957	2956	537	79602	120379	2959	85465	29919	1420	84286	85865	23647	23646	55954	1429	8731	55958	29901	63929	85476	148362	84894	339487	8411	79090	8438	84293	55216	78988	51491	1434	51292	1432
9117	1650	54868	9114	126272	116115	24140	9789	9110	1659	55702	29071	387921	55706	80777	79663	56943	2931	79066	11171	4901	9852	6046	2528	3074	2521	3073	2733	145483	56935	4719	56931	11161	6230	1874	11160	2739	2539	80110	9139	11165	54840	113278	2531	9131	55745	55741	55743	51081	125228
7702	54458	57720	55588	22932	382	26121	342908	5989	8774	57335	7018	84243	1345	5588	7036	7037	5981	130733	51053	7314	54464	7508	7507	55596	51057	51478	7511	353189	28227	5597	56681	201514	6651	6653	84231	6441	6633	51068	84650	283635	121642	5189	8799	51449	369	197259	6643	57017	57019
4836	11280	4830	873	65084	65083	55313	65082	93377	2628	1787	6185	6187	28998	346689	3797	83695	23322	8379	2632	694	10180	4179	10682	9238	79133	9236	54749	9235	1778	6175	3329	79139	2280	4811	79135	79137	79573	6721	6722	148022	6125	6728	10195	6729	643	10196	9410	60672	10190
197370	84335	84549	57169	64400	84330	285636	154881	7415	22858	25988	51109	57805	25983	10428	8655	5825	84328	23093	84706	27013	1268	84514	55069	285962	84516	5428	57142	5051	123811	285074	5425	91	54545	26277	22868	51117	51118	197342	64427	54344	493	10025	7818	10026	58526	84520	10024	64429	64428
No annotations were retrieved for the following entities:
8225	150737	55231	55741	51372	55847	79906	90231	23276	38	746	125228	80209	80208	374395	120379	400569	29919	400566	79717	84286	79714	55854	85865	55852	55857	160140	80227	55958	27077	51161	84681	51164	80219	148362	84894	339487	58490	123775	84293	55216	54882	51491	23399	92342	79823	1595	161835	27085	119032
55282	283232	84243	22849	5269	94059	2800	2801	55090	130733	55298	112970	401541	51057	54868	79949	126272	92305	116115	401152	9110	55702	387921	145741	79663	56270	51068	283635	56943	285429	79066	9852	9675	55831	221150	145483	257415	54585	50813	83638	255374	84769	91750	83640	163183	140699	27248	54985	79925	113278
Number of annotated genes in selection : 836
Number of annotated genes in network/whole annotation : 13460
GO-ID	p-value	corr p-value	# selected	# total	Description	Genes in test set (EntrezGene ID)
8152	1.7106e-25	3.0192e-22	618	7687	metabolic process	127253|23658|6772|84274|54107|23517|1314|63925|25796|6872|10898|59349|79701|7355|10617|6490|7358|130752|10614|2957|2956|6767|79602|537|2959|85465|5226|7486|80832|23646|55954|8731|166|26007|208|1717|1718|148268|148266|63929|85476|2021|8438|78988|1434|5250|51292|1432|10873|8031|51191|132789|513|10084|22928|84196|112487|196294|328|90121|284695|51386|115560|7316|90507|128869|7320|51187|6897|718|908|2…
44238	3.898e-24	3.44e-21	575	7013	primary metabolic process	127253|23658|6772|54107|23517|1314|63925|25796|6872|10898|59349|79701|7355|10617|6490|7358|130752|10614|2957|2956|6767|2959|79602|537|85465|5226|7486|80832|23646|55954|8731|166|208|1717|1718|148268|148266|63929|85476|2021|8438|78988|1434|51292|1432|10873|8031|51191|132789|513|10084|22928|84196|112487|196294|328|90121|284695|51386|115560|7316|90507|128869|7320|51187|6897|718|908|2961|10607|22916|1…
44237	4.0963e-23	2.41e-20	569	6965	cellular metabolic process	127253|23658|6772|84274|54107|23517|63925|25796|6872|10898|59349|7355|10617|6490|7358|130752|10614|2957|2956|6767|79602|537|2959|85465|5226|7486|80832|55954|8731|166|26007|208|1717|1718|148268|148266|63929|85476|2021|8438|78988|1434|51292|1432|10873|8031|51191|132789|513|10084|22928|84196|112487|196294|328|90121|284695|51386|115560|7316|90507|128869|7320|51187|6897|718|908|2961|10607|22916|10606|…
43170	2.4005e-16	1.0592e-13	492	6088	macromolecule metabolic process	127253|23658|6772|54107|23517|1314|63925|25796|6872|10898|59349|79701|7355|10617|7358|130752|10614|2957|2956|6767|2959|5226|7486|80832|55954|8731|166|208|1718|148268|148266|63929|85476|2021|8438|78988|1434|1432|10873|8031|51191|132789|10084|84196|196294|328|90121|284695|51386|115560|7316|90507|128869|7320|51187|6897|718|908|2961|10607|22916|6759|420|8846|27292|989|7593|5917|7453|984|9491|51276|28…
6394	3.1853e-14	1.1244e-11	70	424	RNA processing	127253|83443|1479|23658|10291|60528|9410|23517|26121|10898|984|25929|27339|3191|57570|11157|25821|6732|51010|55954|8731|8449|55596|3187|9584|24140|1659|58155|85437|11340|9984|6633|10521|11100|1787|25983|11171|11102|55621|5518|27258|10465|26995|285367|84844|8568|8899|10180|3735|90121|56931|65123|51077|1736|51118|80789|51747|8602|51602|10607|9724|22916|51639|10557|10594|6429|11066|6631|6427|27292
9058	7.6606e-14	2.2535e-11	142	1228	biosynthetic process	64802|9453|9550|4047|84274|6164|4598|51004|6166|51081|9551|9451|6490|7358|57038|10135|3156|85465|537|55757|6155|9255|6152|1717|1718|84680|4836|4830|57169|85476|78988|4779|51023|2628|8943|55163|6185|25983|6187|513|3949|28998|22928|51611|84706|84909|2632|3735|51386|10682|51117|326625|128869|6175|6203|10289|51187|6202|6897|54344|10026|27102|10606|7108|3422|124454|6102|285855|79646|1933|5917|1938|112…
16126	1.4586e-10	3.6778e-08	15	32	sterol biosynthetic process	10682|3157|4598|11161|1717|2224|1718|10654|2222|6309|3156|7108|50814|29881|3422
6695	2.4603e-10	5.4281e-08	13	24	cholesterol biosynthetic process	10682|3157|4598|1717|2224|1718|10654|2222|3156|7108|29881|50814|3422
19538	2.7473e-09	5.3878e-07	259	3026	protein metabolic process	4799|55745|6772|1314|55743|6872|51081|59349|79701|10617|5641|6767|55644|55757|80832|25|9870|284996|208|3717|51098|1718|63929|85476|78988|1434|1432|51191|5611|3949|7186|84196|7048|196294|9997|3735|51386|10213|51684|54878|7316|90507|128869|6203|7320|51187|6202|6897|134266|718|908|23385|420|91647|6102|2580|989|5917|11222|83939|7453|4247|984|9491|28973|10654|8460|10445|10055|5605|285381|92399|27175|3…
44267	9.0352e-09	1.5041e-06	243	2832	cellular protein metabolic process	4799|6772|6872|55743|51081|59349|10617|5641|6767|55644|55757|80832|9870|25|284996|208|3717|51098|1718|63929|85476|78988|1434|1432|51191|5611|3949|84196|7048|196294|9997|3735|51386|10213|51684|54878|7316|90507|128869|6203|7320|51187|6202|6897|134266|718|908|23385|420|91647|6102|2580|5917|11222|83939|7453|4247|984|9491|28973|10654|8460|10445|10055|5605|285381|92399|27175|3396|10575|51265|6198|55325…
46907	9.3739e-09	1.5041e-06	78	647	intracellular transport	26517|26515|10897|115201|55745|10952|6772|10245|6728|27230|6729|55186|1314|382|24137|10482|51009|51174|4928|7351|8774|9493|11097|537|9973|146691|9818|143187|23163|3717|9117|9702|4976|8411|79090|56681|4643|10762|9016|55706|10460|1434|9804|51399|7415|23299|8943|3895|84220|5514|10947|6643|3797|10465|11079|6748|55670|55737|64147|2733|6810|4864|3838|1778|7157|90411|3329|79139|10640|51602|29928|22916|1…
16125	1.0784e-08	1.5862e-06	21	80	sterol metabolic process	6721|8542|10682|4598|3157|84650|11161|1717|2224|3949|1718|10654|2222|6309|7108|3156|50814|29881|8435|3422|6653
44260	1.2514e-08	1.699e-06	246	2885	cellular macromolecule metabolic process	4799|6772|6872|55743|51081|59349|10617|5641|6767|55644|55757|80832|25|9870|284996|208|3717|51098|1718|63929|85476|78988|1434|1432|51191|5611|3949|84196|7048|196294|9997|3735|51386|10213|51684|54878|7316|90507|128869|6203|7320|51187|6202|6897|134266|718|908|23385|420|91647|6102|2580|5917|11222|83939|7453|4247|984|9491|28973|10654|8460|10445|10055|5605|285381|92399|27175|3396|10575|51265|6198|55325…
51186	2.9053e-08	3.6031e-06	33	184	cofactor metabolic process	64802|79646|122970|9550|4779|84274|51004|25796|9551|513|130752|7390|6390|10135|537|57017|5226|47|4719|4190|3157|51117|326625|10005|9114|2539|8803|5498|7389|259|9605|3421|50
43283	3.0621e-08	3.6031e-06	358	4581	biopolymer metabolic process	127253|4799|51575|1479|23658|6772|54107|23517|55743|6872|63925|10898|59349|10617|10614|2957|2956|2959|7486|55757|55954|25|9870|8731|166|284996|208|3717|148268|1718|148266|114799|56647|2021|7733|85476|11331|126231|8438|11340|4779|9984|1432|8031|51191|126375|169270|10084|3949|84196|7048|328|3838|90121|3735|284695|10213|65123|51684|115560|2305|7316|128869|7320|6897|10607|2961|22916|6759|10594|23385|…
8104	3.6862e-08	4.0663e-06	81	703	protein localization	26517|26515|10897|115201|55745|10952|6772|10245|6728|27230|6729|1314|382|51009|4928|27131|8774|11097|537|64215|84134|285381|5119|146691|55054|375035|79719|10960|9818|143187|23163|7879|3717|5830|1718|9702|55327|55293|90196|81693|56681|5877|10762|55706|10460|1434|9804|65082|4738|51596|7415|113178|8943|5189|5514|10947|5869|6643|10465|6748|55670|11267|55737|2733|6810|6814|3838|7157|90411|3329|79139|5…
33036	4.2254e-08	4.387e-06	84	741	macromolecule localization	26517|26515|10897|115201|55745|10952|6772|10245|6728|27230|6729|1314|382|10482|51009|4928|27131|8774|11097|537|64215|84134|285381|5119|146691|55054|375035|79719|10960|9818|143187|23163|7879|3717|5830|1718|9702|55327|55293|90196|81693|56681|5877|10762|55706|10460|1434|9804|9984|65082|4738|51596|7415|113178|8943|5189|5514|10947|5869|6643|10465|6748|55670|11267|55737|2733|6810|6814|3838|7157|90411|3…
15031	8.2795e-08	8.1185e-06	74	633	protein transport	26517|26515|10897|115201|55745|10952|6772|10245|6728|27230|6729|1314|382|51009|4928|27131|8774|11097|537|84134|5119|146691|55054|375035|79719|10960|9818|143187|23163|7879|3717|5830|9702|55327|55293|90196|56681|5877|10762|55706|10460|1434|9804|65082|7415|113178|8943|5189|5514|10947|5869|6643|10465|6748|55670|11267|55737|2733|6810|6814|3838|90411|3329|79139|57231|51602|10640|29928|1213|9765|131118|…
6139	9.0369e-08	8.3948e-06	281	3461	nucleobase, nucleoside, nucleotide and nucleic acid metabolic process	127253|4799|51575|1479|23658|6772|54107|23517|6872|25796|63925|10898|7358|10614|2957|2956|537|2959|5226|7486|55954|25|8731|166|148268|148266|114799|56647|7733|2021|11331|126231|8438|11340|4779|51292|9984|8031|126375|169270|513|10084|328|3838|3735|90121|284695|65123|51684|115560|2305|7320|6897|1059|2961|10607|22916|10606|10594|6759|8846|6102|27292|83443|7593|5917|84307|7453|984|162239|10589|51276|…
6395	1.1603e-07	1.0239e-05	34	204	RNA splicing	83443|23658|9984|6633|10291|23517|9410|26121|11171|25929|27339|5518|27258|10465|11157|84844|8899|6732|55954|51747|8449|55596|3187|9584|22916|51639|10594|6429|11066|1659|58155|6631|85437|6427
51649	1.9104e-07	1.6057e-05	85	779	establishment of cellular localization	26517|26515|10897|115201|55745|10952|6772|10245|6728|27230|6729|55186|1314|382|24137|10482|51009|51174|4928|7351|8774|9493|11097|537|9973|64215|285381|146691|9818|143187|23163|3717|9117|9702|55327|4976|8411|79090|56681|4643|10762|9016|55706|10460|1434|9804|65082|51203|51399|7415|23299|8943|3895|84220|5514|10947|6643|3797|10465|11079|6748|55670|55737|64147|2733|6810|4864|6814|3838|1778|7157|90411|…
45184	2.0193e-07	1.62e-05	76	671	establishment of protein localization	26517|26515|10897|115201|55745|10952|6772|10245|6728|27230|6729|1314|382|51009|4928|27131|8774|11097|537|64215|84134|285381|5119|146691|55054|375035|79719|10960|9818|143187|23163|7879|3717|5830|9702|55327|55293|90196|56681|5877|10762|55706|10460|1434|9804|65082|7415|113178|8943|5189|5514|10947|5869|6643|10465|6748|55670|11267|55737|2733|6810|6814|3838|90411|3329|79139|57231|51602|10640|29928|1213…
8203	2.6982e-07	2.0706e-05	18	72	cholesterol metabolic process	8542|6721|10682|4598|3157|1717|2224|3949|1718|10654|2222|7108|3156|50814|29881|8435|3422|6653
51641	2.922e-07	2.1489e-05	86	799	cellular localization	26517|26515|10897|115201|55745|6772|10952|10245|6728|27230|6729|55186|1314|382|24137|10482|51009|51174|4928|7351|8774|9493|11097|537|9973|64215|285381|146691|9818|143187|23163|3717|9117|9702|55327|4976|8411|79090|56681|4643|10762|9016|55706|10460|1434|9804|65082|51203|51399|7415|23299|8943|5189|3895|84220|5514|10947|6643|3797|10465|11079|6748|55670|55737|64147|2733|6810|4864|6814|3838|1778|7157|9…
6694	5.2176e-07	3.6836e-05	18	75	steroid biosynthetic process	4047|10682|4598|3157|11161|1717|2224|51478|1718|10654|2222|6309|7108|51144|3156|50814|29881|3422
9059	6.1546e-07	4.178e-05	76	690	macromolecule biosynthetic process	1933|5917|1938|6125|11222|27230|83939|10195|6164|6166|7453|51081|4247|9451|28973|7358|57038|56052|5261|5588|55757|2618|92399|79053|6155|9255|3396|6152|1650|4836|57169|29880|85476|9488|5277|6146|78988|51023|6141|6441|9669|6185|25983|6187|3949|28998|140838|2528|5207|8892|8894|64960|55624|6138|2632|3735|51386|6230|84061|92935|128869|51073|3376|6175|6203|10289|51187|6202|6897|54344|10026|27102|5859|1…
6399	1.8215e-06	0.00011907	21	106	tRNA metabolic process	127253|5917|3735|56931|60528|9255|7453|1787|3376|92935|11102|55621|6897|57038|57169|10557|57570|25821|26995|5859|124454
6886	2.013e-06	0.00012689	47	369	intracellular protein transport	10460|26517|26515|9804|1434|115201|55745|6772|10952|10245|6728|27230|6729|7415|1314|8943|51009|4928|5514|10947|8774|11097|6643|10465|6748|537|55670|2733|6810|146691|3838|9818|143187|23163|3329|3717|79139|51602|29928|9702|1213|9765|131118|56681|10452|10762|55706
16043	2.0851e-06	0.0001269	198	2362	cellular component organization and biogenesis	10897|55745|6772|1314|6872|10482|51174|7351|10615|2957|11097|537|2959|7486|23647|143187|25|7879|3717|1718|29901|8411|79090|11340|1434|51399|23299|3949|7186|51293|6748|55737|55670|90121|3838|7320|51187|718|2961|10607|22916|91647|27292|989|10952|10245|83939|984|8838|432|7259|9493|94239|261734|8349|285381|5119|146691|5928|27175|3396|23163|9702|4976|55327|83852|4643|10762|10460|8338|10363|5514|5518|7…
44255	2.5874e-06	0.00015223	62	546	cellular lipid metabolic process	9453|6721|4047|64801|4598|6820|6319|10654|50487|55500|3156|56052|79602|85465|8529|8542|8398|60481|200576|8394|1717|51478|1718|6309|10005|55326|9488|29881|55613|5277|6653|122970|84650|56848|51109|2224|3949|2222|5518|84909|50814|3074|3073|4864|47|54545|10682|3157|11161|80339|128869|8611|7915|54344|10026|7108|51144|1632|8435|3422|2181|2182
6732	3.5434e-06	0.00020175	26	156	coenzyme metabolic process	64802|122970|79646|9550|84274|51004|25796|9551|513|130752|6390|10135|537|57017|5226|47|4190|3157|51117|2539|9114|10005|8803|9605|3421|50
6397	4.8884e-06	0.00026963	34	239	mRNA processing	83443|1479|23658|9984|6633|10291|23517|9410|26121|10898|11171|984|25929|27339|27258|3191|10465|11157|84844|8899|6732|55954|8731|8449|55596|3187|9584|51639|10594|6429|1659|58155|85437|6427
42440	5.2201e-06	0.0002792	11	35	pigment metabolic process	6490|4779|5471|5498|10606|7390|2618|7389|259|8943|3422
22613	6.7126e-06	0.00034846	28	181	ribonucleoprotein complex biogenesis and assembly	11340|6633|10291|83939|26121|9669|9451|25983|25929|8892|8894|8568|51010|90121|51077|1736|51118|6175|8602|10289|51187|51602|10607|27102|9724|24140|58155|27292
6416	7.5133e-06	0.00037742	52	445	translation	1933|5917|11222|6125|1938|6164|83939|6166|7453|51081|9451|28973|57038|5588|2618|92399|6155|9255|3396|6152|85476|57169|6146|78988|51023|6141|6441|9669|25983|6187|28998|8892|8894|64960|6138|3735|51386|6230|51073|92935|3376|6175|51187|10289|6203|6897|6202|27102|5859|6129|124454|285855
42254	7.698e-06	0.00037742	17	81	ribosome biogenesis and assembly	8568|11340|51010|90121|83939|51077|1736|51118|25983|6175|8602|51187|51602|10607|9724|24140|27292
8610	8.0045e-06	0.00038183	35	255	lipid biosynthetic process	9453|4047|4598|56848|2224|6319|10654|2222|55500|3156|56052|84909|85465|50814|3074|47|60481|10682|3157|11161|80339|128869|1717|1718|51478|54344|6309|10026|7108|51144|55326|9488|29881|3422|5277
8202	9.0593e-06	0.00042078	26	164	steroid metabolic process	6721|4047|84650|4598|6820|2224|3949|10654|2222|3156|50814|8542|4864|10682|3157|11161|1717|1718|51478|6309|51144|7108|29881|3422|8435|6653
46148	1.084e-05	0.00048525	10	31	pigment biosynthetic process	6490|4779|5471|5498|10606|7390|2618|7389|8943|3422
6365	1.0997e-05	0.00048525	14	59	rRNA processing	8568|11340|51010|90121|51077|1736|51118|25983|8602|51602|10607|9724|24140|27292
6066	1.1623e-05	0.00050035	37	281	alcohol metabolic process	6721|221060|253430|4598|84650|56848|25796|7355|2224|3949|10654|2222|7358|2528|5207|55500|3156|50814|5226|8542|10682|3157|4190|11161|26007|1717|1718|6309|2539|55293|7108|9942|220032|29881|3422|8435|6653
6605	1.5405e-05	0.00064739	31	220	protein targeting	10460|26517|26515|9804|1434|115201|10952|6772|10245|6728|27230|6729|4928|5514|11097|10465|537|55670|2733|3838|9818|3717|3329|51602|9702|29928|9765|131118|10452|10762|55706
19748	1.6621e-05	0.00068221	12	46	secondary metabolic process	6490|4779|5471|5498|10606|7390|2618|7389|259|8943|51109|3422
7004	1.9888e-05	0.00079241	6	11	telomere maintenance via telomerase	7013|5981|26277|1736|10111|54386
16072	2.0203e-05	0.00079241	14	62	rRNA metabolic process	8568|11340|51010|90121|51077|1736|51118|25983|8602|51602|10607|9724|24140|27292
45333	2.8037e-05	0.0010758	11	41	cellular respiration	54205|7381|130752|8803|10873|6390|4719|4190|3421|50|9016
51188	4.2916e-05	0.0016116	19	110	cofactor biosynthetic process	64802|79646|9550|4779|84274|51004|51117|326625|9551|513|9114|8803|5498|7390|10135|537|7389|9605|57017
6100	4.5431e-05	0.0016705	8	23	tricarboxylic acid cycle intermediate metabolic process	122970|130752|55293|8803|10873|47|4190|50
6457	5.5799e-05	0.0020099	30	224	protein folding	26517|10525|5478|1861|5611|3336|10694|23195|6905|6767|10465|9973|64215|22826|9997|200576|3329|10575|6059|2280|10026|23341|134266|125972|908|27433|131118|91647|6102|29071
723	6.0397e-05	0.0020902	7	18	telomere maintenance	7486|7013|5981|26277|1736|10111|54386
32200	6.0397e-05	0.0020902	7	18	telomere organization and biogenesis	7486|7013|5981|26277|1736|10111|54386
16071	0.00011679	0.003964	34	278	mRNA metabolic process	83443|1479|23658|9984|6633|10291|23517|9410|26121|10898|11171|984|25929|27339|27258|3191|10465|11157|84844|8899|6732|55954|8731|8449|55596|3187|9584|51639|10594|6429|1659|58155|85437|6427
9060	0.00013113	0.0040228	9	33	aerobic respiration	7381|130752|8803|10873|6390|4190|3421|50|9016
6733	0.00013113	0.0040228	9	33	oxidoreduction coenzyme metabolic process	64802|2539|84274|10135|51004|51117|25796|57017|5226
33013	0.00013184	0.0040228	7	20	tetrapyrrole metabolic process	4779|8803|5498|7390|7389|259|326625
6778	0.00013184	0.0040228	7	20	porphyrin metabolic process	4779|8803|5498|7390|7389|259|326625
43039	0.00013447	0.0040228	11	48	tRNA aminoacylation	6897|5917|57038|3735|57169|9255|5859|7453|124454|3376|92935
43038	0.00013447	0.0040228	11	48	amino acid activation	6897|5917|57038|3735|57169|9255|5859|7453|124454|3376|92935
6418	0.00013447	0.0040228	11	48	tRNA aminoacylation for protein translation	6897|5917|57038|3735|57169|9255|5859|7453|124454|3376|92935
6629	0.0001491	0.0043862	66	675	lipid metabolic process	9453|6721|4047|64801|4598|6820|39|9388|6319|10654|50487|55500|3156|56052|79602|85465|8529|8542|8398|60481|23646|200576|8394|1717|51478|1718|6309|10005|55326|9488|29881|55613|5277|6653|122970|84650|56848|51109|2224|3949|2222|5518|84909|50814|3074|3073|5051|4864|47|54545|10682|3157|11161|80339|128869|8611|7915|54344|10026|7108|51144|1632|8435|3422|2181|2182
33014	0.00017365	0.0049435	6	15	tetrapyrrole biosynthetic process	4779|8803|5498|7390|7389|326625
6779	0.00017365	0.0049435	6	15	porphyrin biosynthetic process	4779|8803|5498|7390|7389|326625
6281	0.00022778	0.0063815	30	242	DNA repair	8438|10524|7415|121642|27339|7520|2956|10111|5886|143|5428|10038|328|4292|25|7405|4439|7508|7157|7507|7320|11284|2237|114799|4287|197370|56647|54840|8846|9156
17038	0.00033055	0.0091158	16	98	protein import	10460|26517|55670|26515|1434|9804|6772|3838|3717|3329|4928|51602|9702|5514|10465|537
6163	0.0004221	0.011462	14	81	purine nucleotide metabolic process	9550|47|4719|2618|9551|3615|513|9114|5471|4830|10606|537|9605|6102
6996	0.0005034	0.013462	89	1015	organelle organization and biogenesis	26517|26515|115201|54556|83939|10403|3006|221613|382|24137|9451|51174|4928|10615|7259|9493|94239|261734|79003|7486|10163|8349|51010|5119|5928|23647|6294|5981|4296|25|27175|10005|29901|4976|24140|83852|4643|55706|10524|11340|8338|9266|51203|10363|23299|25983|5189|8655|3895|5825|55835|8799|6905|3797|7270|10111|3074|3073|55670|64147|8568|5428|7013|3838|90121|51742|51077|26277|1736|51118|1778|7157|61…
6839	0.00051145	0.013473	10	47	mitochondrial transport	26517|26515|9804|7351|10245|55186|7157|10452|9016|3329
9150	0.00057084	0.014817	13	74	purine ribonucleotide metabolic process	9550|47|4719|2618|9551|3615|513|9114|4830|10606|537|9605|6102
6289	0.00062204	0.015912	7	25	nucleotide-excision repair	11284|4287|5886|7508|7157|7507|9156
43412	0.00073082	0.018427	128	1576	biopolymer modification	4799|115201|6772|10291|83872|4598|26263|26260|26261|55743|6872|59349|9451|10617|27339|152926|90701|54708|93550|84132|9636|55757|51619|4296|9870|25|25976|284996|208|3717|1718|4836|9150|64400|5930|25831|10524|1432|29979|22858|7415|51191|2764|1787|6185|3949|51611|84196|23093|29089|7048|26994|57546|91|54545|5566|7316|128869|7320|54344|10026|1399|995|4811|27101|27102|23385|420|57147|64422|7917|27292|2…
9241	0.00077254	0.019205	5	13	isoprenoid biosynthetic process	9453|2224|2222|4598|3422
9113	0.00091083	0.022022	3	4	purine base biosynthetic process	5471|10606|2618
30970	0.00091083	0.022022	3	4	retrograde protein transport, ER to cytosol	79139|7415|51009
6464	0.0012461	0.029339	123	1526	protein modification process	4799|115201|6772|10291|83872|4598|26263|26260|26261|55743|6872|59349|9451|10617|27339|152926|90701|54708|93550|84132|9636|55757|51619|4296|9870|25|25976|284996|208|3717|1718|4836|9150|64400|5930|25831|10524|1432|29979|22858|7415|51191|2764|6185|3949|51611|84196|23093|29089|7048|26994|57546|91|5566|7316|128869|7320|54344|10026|1399|995|4811|27101|27102|23385|420|57147|64422|7917|2580|54554|27230|1…
15980	0.0012467	0.029339	14	90	energy derivation by oxidation of organic compounds	2632|10873|4719|4190|7381|54205|130752|8803|6390|5837|5261|3421|9016|50
6259	0.0012917	0.029999	64	704	DNA metabolic process	54556|54107|3006|221613|4928|27339|7259|94239|2956|5886|7486|8349|4292|5928|6294|5981|25|51053|7405|7508|7507|11284|114799|197370|56647|28227|55035|2021|83852|285636|6742|9156|8438|10524|8338|7415|10363|121642|1787|5518|7520|7270|10111|23594|143|5428|10038|328|5425|3838|51742|1017|4439|7157|7320|54205|2237|4287|5001|54840|23081|9131|8846|23595
6626	0.0013651	0.030766	6	21	protein targeting to mitochondrion	26517|26515|9804|10245|10452|3329
8033	0.0013666	0.030766	11	62	tRNA processing	55621|127253|3735|57570|10557|56931|60528|26995|25821|1787|11102
6260	0.0014076	0.030766	23	188	DNA replication	23594|5428|5425|5928|4292|1017|54107|5981|25|51053|4439|11284|4928|2237|5001|5518|28227|55035|7270|2956|6742|23595|9156
45426	0.0014468	0.030766	4	9	quinone cofactor biosynthetic process	84274|51004|51117|57017
6743	0.0014468	0.030766	4	9	ubiquinone metabolic process	84274|51004|51117|57017
6744	0.0014468	0.030766	4	9	ubiquinone biosynthetic process	84274|51004|51117|57017
42375	0.0014468	0.030766	4	9	quinone cofactor metabolic process	84274|51004|51117|57017
19752	0.0017848	0.037501	46	475	carboxylic acid metabolic process	122970|5917|10873|2628|7453|6319|6490|7358|130752|22928|5518|140838|5207|57038|4329|3155|79602|84909|8529|112487|4864|47|60481|3735|4190|5723|9255|3376|92935|51540|275|6897|7915|10005|7511|5471|4524|57169|29920|5859|1632|420|124454|2181|50|2182
9259	0.0019263	0.039825	13	84	ribonucleotide metabolic process	9550|47|4719|2618|9551|3615|513|9114|4830|10606|537|9605|6102
6082	0.0019405	0.039825	46	477	organic acid metabolic process	122970|5917|10873|2628|7453|6319|6490|7358|130752|22928|5518|140838|5207|57038|4329|3155|79602|84909|8529|112487|4864|47|60481|3735|4190|5723|9255|3376|92935|51540|275|6897|7915|10005|7511|5471|4524|57169|29920|5859|1632|420|124454|2181|50|2182
6084	0.0020074	0.040724	7	30	acetyl-CoA metabolic process	130752|8803|6390|3157|4190|3421|50
7017	0.0020629	0.041376	22	182	microtubule-based process	64147|3838|51203|10403|4296|23299|27175|24137|1778|5189|8655|3895|7320|51174|55835|4976|58526|6905|10615|9493|3797|11127
42168	0.0022427	0.044476	5	16	heme metabolic process	4779|5498|7390|7389|259
18279	0.0022934	0.044481	4	10	protein amino acid N-linked glycosylation via asparagine	1650|84061|6185|4247
18196	0.0022934	0.044481	4	10	peptidyl-asparagine modification	1650|84061|6185|4247
6263	0.0023395	0.044883	14	96	DNA-dependent DNA replication	5428|4292|1017|5981|51053|25|4439|11284|5001|5518|28227|2956|7270|9156
6164	0.0023854	0.045272	12	76	purine nucleotide biosynthetic process	513|9550|9114|5471|4830|10606|2618|537|9605|9551|6102|3615
6974	0.0025765	0.048377	31	293	response to DNA damage stimulus	8438|10524|7415|121642|27339|2956|7520|10111|5886|143|5428|10038|328|4292|25|7405|4439|7508|7157|7507|7320|11284|2237|114799|4287|197370|56647|54840|9131|8846|9156
46483	0.0026055	0.048407	11	67	heterocycle metabolic process	4779|5471|8803|5498|10606|7390|2618|4329|7389|259|326625
[truncated: 205 more columns]
