# Supplementary material for: Genome-Wide Occupancy of SREBP1 and Its Partners NFY and SP1 Reveals Novel Functional Roles and Combinatorial Regulation of Distinct Classes of Genes
Source: PLoS Genet. 2008 Jul 25;4(7):e1000133. doi: 10.1371/journal.pgen.1000133 (PMC2478640; doi:10.1371/journal.pgen.1000133)
Supplement: Table S6 — SREBP1 target genes identified by ChIP-chip that are involved in cellular lipid metabolism based on Gene Ontology annotations. (0.02 MB XLS) [file pgen.1000133.s009.xls]

## Sheet: srebp1_lipidmetabolismgenes
Symbol	Entrez GeneID	Gene Name
AGPAT5	55326	1-ACYLGLYCEROL-3-PHOSPHATE O-ACYLTRANSFERASE 5 (LYSOPHOSPHATIDIC ACID ACYLTRANSFERASE, EPSILON)
DHCR24	1718	24-DEHYDROCHOLESTEROL REDUCTASE
HMGCR	3156	3-HYDROXY-3-METHYLGLUTARYL-COENZYME A REDUCTASE
HMGCS1	3157	3-HYDROXY-3-METHYLGLUTARYL-COENZYME A SYNTHASE 1 (SOLUBLE)
DHCR7	1717	7-DEHYDROCHOLESTEROL REDUCTASE
ACAT2	39	ACETYL-COENZYME A ACETYLTRANSFERASE 2 (ACETOACETYL COENZYME A THIOLASE)
ACSL3	2181	ACYL-COA SYNTHETASE LONG-CHAIN FAMILY MEMBER 3
ACSL4	2182	ACYL-COA SYNTHETASE LONG-CHAIN FAMILY MEMBER 4
ACOT8	10005	ACYL-COA THIOESTERASE 8
ADIPOR2	79602	ADIPONECTIN RECEPTOR 2
ADPN	80339	ADIPONUTRIN
APOL1	8542	APOLIPOPROTEIN L, 1
ACLY	47	ATP CITRATE LYASE
CDC91L1	128869	CDC91 CELL DIVISION CYCLE 91-LIKE 1 (S. CEREVISIAE)
C14ORF1	11161	CHROMOSOME 14 OPEN READING FRAME 1
CYP4F2	8529	CYTOCHROME P450, FAMILY 4, SUBFAMILY F, POLYPEPTIDE 2
CYP51A1	1595	CYTOCHROME P450, FAMILY 51, SUBFAMILY A, POLYPEPTIDE 1
DCI	1632	DODECENOYL-COENZYME A DELTA ISOMERASE (3,2 TRANS-ENOYL-COENZYME A ISOMERASE)
DPM3	54344	DOLICHYL-PHOSPHATE MANNOSYLTRANSFERASE POLYPEPTIDE 3
EBP	10682	EMOPAMIL BINDING PROTEIN (STEROL ISOMERASE)
EBPL	84650	EMOPAMIL BINDING PROTEIN-LIKE
ETNK1	55500	ETHANOLAMINE KINASE 1
FDPS	2224	FARNESYL DIPHOSPHATE SYNTHASE (FARNESYL PYROPHOSPHATE SYNTHETASE, DIMETHYLALLYLTRANSTRANSFERASE, GERANYLTRANSTRANSFERASE)
FDFT1	2222	FARNESYL-DIPHOSPHATE FARNESYLTRANSFERASE 1
GGPS1	9453	GERANYLGERANYL DIPHOSPHATE SYNTHASE 1
HEXA	3073	HEXOSAMINIDASE A (ALPHA POLYPEPTIDE)
HEXB	3074	HEXOSAMINIDASE B (BETA POLYPEPTIDE)
HSD17B7	51478	HYDROXYSTEROID (17-BETA) DEHYDROGENASE 7
IDI1	3422	ISOPENTENYL-DIPHOSPHATE DELTA ISOMERASE 1
LSS	4047	LANOSTEROL SYNTHASE (2,3-OXIDOSQUALENE-LANOSTEROL CYCLASE)
LDLR	3949	LOW DENSITY LIPOPROTEIN RECEPTOR (FAMILIAL HYPERCHOLESTEROLEMIA)
MUT	4594	METHYLMALONYL COENZYME A MUTASE
MVK	4598	MEVALONATE KINASE (MEVALONIC ACIDURIA)
MTMR12	54545	MYOTUBULARIN RELATED PROTEIN 12
MTMR4	9110	MYOTUBULARIN RELATED PROTEIN 4
MTMR8	55613	MYOTUBULARIN RELATED PROTEIN 8
NSDHL	50814	NAD(P) DEPENDENT STEROID DEHYDROGENASE-LIKE
NPC1L1	29881	NPC1 (NIEMANN-PICK DISEASE, TYPE C1, GENE)-LIKE 1
PPAP2A	8611	PHOSPHATIDIC ACID PHOSPHATASE TYPE 2A
PIGB	9488	PHOSPHATIDYLINOSITOL GLYCAN, CLASS B
PIGK	10026	PHOSPHATIDYLINOSITOL GLYCAN, CLASS K
PIP5K1A	8394	PHOSPHATIDYLINOSITOL-4-PHOSPHATE 5-KINASE, TYPE I, ALPHA
PLA2G3	50487	PHOSPHOLIPASE A2, GROUP III
PLA2G6	8398	PHOSPHOLIPASE A2, GROUP VI (CYTOSOLIC, CALCIUM-INDEPENDENT)
PMVK	10654	PHOSPHOMEVALONATE KINASE
PPP2R1A	5518	PROTEIN PHOSPHATASE 2 (FORMERLY 2A), REGULATORY SUBUNIT A (PR 65), ALPHA ISOFORM
SELI	85465	SELENOPROTEIN I
SORL1	6653	SORTILIN-RELATED RECEPTOR, L(DLR CLASS) A REPEATS-CONTAINING
SPHK2	56848	SPHINGOSINE KINASE 2
SCD	6319	STEAROYL-COA DESATURASE (DELTA-9-DESATURASE)
SOAT2	8435	STEROL O-ACYLTRANSFERASE 2
SREBF2	6721	STEROL REGULATORY ELEMENT BINDING TRANSCRIPTION FACTOR 2
SC5DL	6309	STEROL-C5-DESATURASE (ERG3 DELTA-5-DESATURASE HOMOLOG, FUNGAL)-LIKE
SULT2B1	6820	SULFOTRANSFERASE FAMILY, CYTOSOLIC, 2B, MEMBER 1
TM7SF2	7108	TRANSMEMBRANE 7 SUPERFAMILY MEMBER 2
