# Supplementary material for: Genome-Wide Occupancy of SREBP1 and Its Partners NFY and SP1 Reveals Novel Functional Roles and Combinatorial Regulation of Distinct Classes of Genes
Source: PLoS Genet. 2008 Jul 25;4(7):e1000133. doi: 10.1371/journal.pgen.1000133 (PMC2478640; doi:10.1371/journal.pgen.1000133)
Supplement: Table S7 — Results of gene expression analysis. Each row displays a gene represented by probesets on the Affymetrix expression array, the (log2) expression measures in refed and fasted HepG2 cells (two replicates each), and the overall expression difference (mean[refed]-mean[fasted]). Selected examples of genes exhibiting expression changes that are consistent with the physiological fasted and fed states are highlighted in blue. (2.71 MB XLS) [file pgen.1000133.s010.xls]

## Sheet: Sheet 1
Entrez GeneID	Gene Name	Refed1	Refed2	Fasted1	Fasted2	Expression difference
353189	HYPOTHETICAL PROTEIN PRO2176	7.02755	7.42389	4.78133	4.17038	2.74987
7071	KRUPPEL-LIKE FACTOR 10	8.49082	8.47793	6.4153	5.25411	2.64967
10628	THIOREDOXIN INTERACTING PROTEIN	8.7521	8.4641	6.13446	5.8143	2.63372
11254	SOLUTE CARRIER FAMILY 6 (AMINO ACID TRANSPORTER), MEMBER 14	7.34906	7.0294	5.06869	4.17005	2.56986
91947	ARRESTIN DOMAIN CONTAINING 4	6.42191	6.32353	3.83565	3.87328	2.51826
91614	NOVEL 58.3 KDA PROTEIN	6.90612	7.01057	4.77461	4.54099	2.30055
1733	DEIODINASE, IODOTHYRONINE, TYPE I	8.24935	8.21143	6.24884	5.62781	2.29206
55502	HAIRY AND ENHANCER OF SPLIT 6 (DROSOPHILA)	10.0591	10.0183	8.01777	7.50104	2.27929
494143	CHAC, CATION TRANSPORT REGULATOR-LIKE 2 (E. COLI)	7.84046	7.79447	5.71504	5.39659	2.26165
84649	DIACYLGLYCEROL O-ACYLTRANSFERASE HOMOLOG 2 (MOUSE)	8.61024	8.53778	6.53685	6.41436	2.0984
3157	3-HYDROXY-3-METHYLGLUTARYL-COENZYME A SYNTHASE 1 (SOLUBLE)	8.75556	8.77769	6.88415	6.46031	2.09439
53354	PANTOTHENATE KINASE 1	8.38713	8.62005	6.66394	6.27862	2.03231
3832	KINESIN FAMILY MEMBER 11	6.48487	6.79816	4.5248	4.71973	2.01925
282679	AQUAPORIN 11	8.23539	8.14622	6.3325	6.0453	2.00191
55902	ACYL-COA SYNTHETASE SHORT-CHAIN FAMILY MEMBER 2	9.20017	9.34222	7.25003	7.2913	2.00053
619435	CHROMOSOME 8 OPEN READING FRAME 61	6.77075	6.90197	4.82964	5.00059	1.92125
84722	PROLINE/SERINE-RICH COILED-COIL 1	7.96718	7.90442	6.106	6.02136	1.87212
80339	ADIPONUTRIN	7.86276	7.87269	5.87491	6.1578	1.85137
163782	ANKYRIN REPEAT DOMAIN 38	7.43026	7.62351	5.83868	5.52156	1.84676
2222	FARNESYL-DIPHOSPHATE FARNESYLTRANSFERASE 1	12.5162	12.5574	10.7239	10.6751	1.83728
26586	CYTOSKELETON ASSOCIATED PROTEIN 2	7.07514	7.18432	5.2359	5.38	1.82178
9582	APOLIPOPROTEIN B MRNA EDITING ENZYME, CATALYTIC POLYPEPTIDE-LIKE 3B	7.41454	7.04217	5.64037	5.20654	1.8049
79071	ELOVL FAMILY MEMBER 6, ELONGATION OF LONG CHAIN FATTY ACIDS (FEN1/ELO2, SUR4/ELO3-LIKE, YEAST)	6.88672	7.05182	5.16968	5.17791	1.79547
8458	TRANSCRIPTION TERMINATION FACTOR, RNA POLYMERASE II	7.57071	7.43026	5.66138	5.75296	1.79331
22824	HEAT SHOCK 70KDA PROTEIN 4-LIKE	7.17366	7.12954	4.90411	5.82877	1.78516
79799	UDP GLUCURONOSYLTRANSFERASE 2 FAMILY, POLYPEPTIDE A3	8.67535	8.72036	7.21477	6.63393	1.77351
39	ACETYL-COENZYME A ACETYLTRANSFERASE 2 (ACETOACETYL COENZYME A THIOLASE)	11.7421	11.8825	10.1791	10.0018	1.72186
178	AMYLO-1, 6-GLUCOSIDASE, 4-ALPHA-GLUCANOTRANSFERASE (GLYCOGEN DEBRANCHING ENZYME, GLYCOGEN STORAGE DISEASE TYPE III)	7.06516	7.26361	5.36039	5.53544	1.71647
7447	VISININ-LIKE 1	8.07181	8.14098	6.61456	6.22185	1.68819
134147	SIMILAR TO MOUSE 2310016A09RIK GENE	9.13554	9.0442	7.58874	7.26339	1.66381
25934	NIPSNAP HOMOLOG 3A (C. ELEGANS)	6.07563	6.00039	4.47213	4.28859	1.65765
196410	METHYLTRANSFERASE LIKE 7B	8.8492	8.83778	7.28067	7.12481	1.64075
5357	PLASTIN 1 (I ISOFORM)	6.50796	6.58134	4.96822	4.85739	1.63184
3422	ISOPENTENYL-DIPHOSPHATE DELTA ISOMERASE 1	10.8742	10.9978	9.34072	9.27968	1.62582
81493	SYNCOILIN, INTERMEDIATE FILAMENT 1	5.96821	5.94959	4.4121	4.25664	1.62453
7779	SOLUTE CARRIER FAMILY 30 (ZINC TRANSPORTER), MEMBER 1	7.77159	7.68772	6.53317	5.69516	1.61549
28978	TRANSMEMBRANE PROTEIN 14A	10.2466	10.4396	8.7339	8.72892	1.6117
10053	ADAPTOR-RELATED PROTEIN COMPLEX 1, MU 2 SUBUNIT	8.94713	9.03082	7.44176	7.31786	1.60916
10161	PURINERGIC RECEPTOR P2Y, G-PROTEIN COUPLED, 5	5.86471	5.7878	4.18394	4.30946	1.57955
4047	LANOSTEROL SYNTHASE (2,3-OXIDOSQUALENE-LANOSTEROL CYCLASE)	7.88536	8.03364	6.389	6.37197	1.57902
8507	ECTODERMAL-NEURAL CORTEX (WITH BTB-LIKE DOMAIN)	9.14165	9.0109	7.79547	7.20216	1.57746
3161	HYALURONAN-MEDIATED MOTILITY RECEPTOR (RHAMM)	6.67765	6.71822	5.186	5.09846	1.55571
92370	ACID PHOSPHATASE-LIKE 2	6.20064	6.13994	4.54323	4.69282	1.55227
4148	MATRILIN 3	7.34049	6.82164	5.79965	5.26422	1.54913
10438	NUCLEAR DNA-BINDING PROTEIN	6.05516	6.06946	4.5345	4.4948	1.54766
4212	MEIS1, MYELOID ECOTROPIC VIRAL INTEGRATION SITE 1 HOMOLOG 2 (MOUSE)	7.56887	7.40283	6.069	5.80852	1.54708
116842	LIVER-EXPRESSED ANTIMICROBIAL PEPTIDE 2	8.43397	8.81523	8.05402	6.10482	1.54518
5111	PROLIFERATING CELL NUCLEAR ANTIGEN	12.0082	12.0545	10.569	10.4143	1.53969
355	FAS (TNF RECEPTOR SUPERFAMILY, MEMBER 6)	7.14871	7.07852	5.55018	5.60553	1.53575
80777	CYTOCHROME B5 TYPE B (OUTER MITOCHONDRIAL MEMBRANE)	8.69745	8.67315	7.14178	7.15928	1.53477
3957	LECTIN, GALACTOSIDE-BINDING, SOLUBLE, 2 (GALECTIN 2)	8.56606	8.70157	7.31315	6.88571	1.53439
23658	LSM5 HOMOLOG, U6 SMALL NUCLEAR RNA ASSOCIATED (S. CEREVISIAE)	7.61782	7.63149	5.85698	6.32837	1.53198
1964	EUKARYOTIC TRANSLATION INITIATION FACTOR 1A, X-LINKED	7.19091	7.23995	5.79142	5.57861	1.53041
84634	KISS1 RECEPTOR	8.50718	8.59747	7.16632	6.88567	1.52633
10112	KINESIN FAMILY MEMBER 20A	8.19609	8.09971	6.67898	6.57225	1.52229
6812	SYNTAXIN BINDING PROTEIN 1	7.3615	7.40589	5.8579	5.88378	1.51285
50814	NAD(P) DEPENDENT STEROID DEHYDROGENASE-LIKE	9.37857	9.37296	7.89183	7.8411	1.5093
2232	FERREDOXIN REDUCTASE	8.38293	8.4389	6.93512	6.8916	1.49756
54478	FAMILY WITH SEQUENCE SIMILARITY 64, MEMBER A	8.26737	8.3145	6.56982	7.02161	1.49521
162966	ZINC FINGER PROTEIN 600	5.9011	6.08591	4.67952	4.32926	1.48911
595	CYCLIN D1	9.03202	8.91855	7.64036	7.36864	1.47079
8697	CDC23 (CELL DIVISION CYCLE 23, YEAST, HOMOLOG)	7.95026	7.82722	6.59791	6.24088	1.46935
9324	HIGH MOBILITY GROUP NUCLEOSOMAL BINDING DOMAIN 3	10.5586	10.5963	9.22669	8.9916	1.46831
6376	CHEMOKINE (C-X3-C MOTIF) LIGAND 1	8.94946	9.10216	7.65505	7.47688	1.45984
1962	ENOYL-COENZYME A, HYDRATASE/3-HYDROXYACYL COENZYME A DEHYDROGENASE	6.96644	6.84185	5.53454	5.35781	1.45797
54477	PLECKSTRIN HOMOLOGY DOMAIN CONTAINING, FAMILY A MEMBER 5	7.3051	7.23757	5.66432	5.9662	1.45607
79818	ZINC FINGER PROTEIN 552	7.59165	7.61588	6.43074	5.86532	1.45573
64850	ALANINE-GLYOXYLATE AMINOTRANSFERASE 2-LIKE 1	6.25816	6.36106	4.89544	4.82277	1.45051
8800	PEROXISOMAL BIOGENESIS FACTOR 11A	6.35562	6.31136	5.15281	4.6387	1.43773
79154	SHORT-CHAIN DEHYDROGENASE/REDUCTASE	8.62757	8.4246	6.95461	7.22247	1.43754
839	CASPASE 6, APOPTOSIS-RELATED CYSTEINE PEPTIDASE	7.05405	7.06947	5.6347	5.61626	1.43628
84298	CHROMOSOME 12 OPEN READING FRAME 31	7.30266	7.19837	5.61434	6.01521	1.43574
55745	CHROMOSOME 14 OPEN READING FRAME 108	7.40317	7.36111	5.94366	5.96884	1.42589
27346	TRANSMEMBRANE PROTEIN 97	11.2993	11.2228	9.98358	9.68908	1.42473
151246	SHUGOSHIN-LIKE 2 (S. POMBE)	6.10885	6.25883	4.61022	4.92963	1.41392
64801	ARV1 HOMOLOG (YEAST)	8.3227	8.11826	6.95213	6.66913	1.40985
129531	HYPOTHETICAL PROTEIN BC018453	8.39177	8.36254	7.00372	6.94827	1.40116
54810	GIPC PDZ DOMAIN CONTAINING FAMILY, MEMBER 2	5.86277	5.8136	4.54022	4.33557	1.40029
6309	STEROL-C5-DESATURASE (ERG3 DELTA-5-DESATURASE HOMOLOG, FUNGAL)-LIKE	10.5054	10.5352	9.14276	9.10002	1.39891
83879	CELL DIVISION CYCLE ASSOCIATED 7	8.72971	8.72443	7.53699	7.12028	1.39844
57001	ACN9 HOMOLOG (S. CEREVISIAE)	7.08783	6.99754	5.6584	5.63313	1.39692
891	CYCLIN B1	8.17585	8.10911	6.60308	6.88813	1.39687
2948	GLUTATHIONE S-TRANSFERASE M4	5.951	5.92086	4.75402	4.33713	1.39035
127281	CHROMOSOME 1 OPEN READING FRAME 93	8.31077	8.31744	7.12571	6.72927	1.38662
6299	SAL-LIKE 1 (DROSOPHILA)	6.53197	6.27376	5.34233	4.69113	1.38614
55120	FANCONI ANEMIA, COMPLEMENTATION GROUP L	7.84062	7.62255	6.37822	6.32685	1.37906
51449	PRENYLCYSTEINE OXIDASE 1	7.05669	6.81409	5.87724	5.2378	1.37787
51499	TP53 REGULATED INHIBITOR OF APOPTOSIS 1	11.0866	11.0311	9.91241	9.45243	1.37641
1026	CYCLIN-DEPENDENT KINASE INHIBITOR 1A (P21, CIP1)	10.2358	10.119	8.90268	8.71483	1.36867
5376	PERIPHERAL MYELIN PROTEIN 22	7.18025	7.0416	6.14606	5.35881	1.35849
26270	F-BOX PROTEIN 6	6.28548	6.27726	5.26878	4.5814	1.35628
58473	PLECKSTRIN HOMOLOGY DOMAIN CONTAINING, FAMILY B (EVECTINS) MEMBER 1	7.96534	7.77704	6.99904	6.03437	1.35448
1717	7-DEHYDROCHOLESTEROL REDUCTASE	8.92142	8.8895	7.65122	7.4623	1.3487
2168	FATTY ACID BINDING PROTEIN 1, LIVER	12.2641	12.4733	11.5704	10.4847	1.34117
92667	CHROMOSOME 20 OPEN READING FRAME 72	9.6793	9.67816	8.18199	8.49321	1.34113
6713	SQUALENE EPOXIDASE	10.7068	10.6623	9.3813	9.31356	1.33712
196294	IMP1 INNER MITOCHONDRIAL MEMBRANE PEPTIDASE-LIKE (S. CEREVISIAE)	6.6387	6.90138	5.42497	5.45295	1.33108
79833	GEM (NUCLEAR ORGANELLE) ASSOCIATED PROTEIN 6	10.2689	10.291	9.05691	8.85432	1.32432
57508	KIAA1287	6.43682	6.54728	5.02079	5.31968	1.32182
3188	HETEROGENEOUS NUCLEAR RIBONUCLEOPROTEIN H2 (H')	7.4153	7.48238	6.17504	6.07919	1.32172
6821	SULFITE OXIDASE	7.09985	7.22422	5.80863	5.87733	1.31906
29087	THYMOCYTE NUCLEAR PROTEIN 1	8.92858	8.88987	7.69372	7.48912	1.31781
84520	CHROMOSOME 14 OPEN READING FRAME 142	8.55408	8.4578	6.97094	7.40655	1.31719
91419	XRCC6 BINDING PROTEIN 1	6.91234	6.97975	5.6755	5.58619	1.3152
230	ALDOLASE C, FRUCTOSE-BISPHOSPHATE	8.7611	8.73059	7.60643	7.26241	1.31142
50484	RIBONUCLEOTIDE REDUCTASE M2 B (TP53 INDUCIBLE)	7.73719	7.77626	6.4196	6.47537	1.30924
51110	LACTAMASE, BETA 2	7.26532	7.06678	5.91619	5.8007	1.30761
197259	MIXED LINEAGE KINASE DOMAIN-LIKE	7.03151	7.31759	5.81139	5.92921	1.30425
85027	MSTP150	7.67105	7.518	6.72755	5.86084	1.30033
6906	SERPIN PEPTIDASE INHIBITOR, CLADE A (ALPHA-1 ANTIPROTEINASE, ANTITRYPSIN), MEMBER 7	9.70925	9.69119	8.85353	7.95406	1.29643
29901	SAC3 DOMAIN CONTAINING 1	9.39109	9.34969	8.27266	7.8774	1.29536
10732	TRANSCRIPTION FACTOR-LIKE 5 (BASIC HELIX-LOOP-HELIX)	7.85786	7.69013	6.76972	6.18784	1.29521
51155	HEMATOLOGICAL AND NEUROLOGICAL EXPRESSED 1	10.2727	10.1351	9.01618	8.81699	1.28731
23336	DESMUSLIN	6.08739	6.2969	5.10046	4.71567	1.28408
23270	TSPY-LIKE 4	10.1075	10.0312	8.86481	8.71766	1.27809
7153	TOPOISOMERASE (DNA) II ALPHA 170KDA	9.07486	9.10606	7.77931	7.84596	1.27783
4615	MYELOID DIFFERENTIATION PRIMARY RESPONSE GENE (88)	10.0778	9.99937	8.90286	8.62689	1.27368
1371	COPROPORPHYRINOGEN OXIDASE	7.76824	7.61838	6.5795	6.26085	1.27313
284309	HYPOTHETICAL PROTEIN FLJ38288	6.57393	6.34461	5.35044	5.03021	1.26894
85458	DIX DOMAIN CONTAINING 1	6.12236	5.84108	4.63176	4.79387	1.2689
163183	HYPOTHETICAL PROTEIN FLJ36445	8.82502	8.81152	7.66131	7.46268	1.25627
92840	RECEPTOR ACCESSORY PROTEIN 6	8.53128	8.58332	7.38074	7.23252	1.25067
404672	GENERAL TRANSCRIPTION FACTOR IIH, POLYPEPTIDE 5	9.66739	9.58596	8.54381	8.20869	1.25043
2224	FARNESYL DIPHOSPHATE SYNTHASE (FARNESYL PYROPHOSPHATE SYNTHETASE, DIMETHYLALLYLTRANSTRANSFERASE, GERANYLTRANSTRANSFERASE)	10.9508	11.0508	9.79833	9.70672	1.24831
121457	IKK INTERACTING PROTEIN	6.75666	6.8666	5.51095	5.61826	1.24702
80304	HYPOTHETICAL PROTEIN FLJ21945	7.38045	7.29628	6.18949	6.00234	1.24245
84947	SERINE ACTIVE SITE CONTAINING 1	6.70935	6.88081	5.47401	5.63294	1.24161
64854	UBIQUITIN SPECIFIC PEPTIDASE 46	5.89624	5.8271	4.47739	4.76555	1.2402
3156	3-HYDROXY-3-METHYLGLUTARYL-COENZYME A REDUCTASE	9.21344	9.34042	8.01922	8.06449	1.23507
11161	CHROMOSOME 14 OPEN READING FRAME 1	8.16593	8.18978	7.03779	6.85007	1.23393
130355	HYPOTHETICAL PROTEIN LOC130355	5.47134	5.3075	4.37563	3.94998	1.22662
79714	COILED-COIL DOMAIN CONTAINING 51	9.41754	9.27007	8.3778	7.86048	1.22466
3291	HYDROXYSTEROID (11-BETA) DEHYDROGENASE 2	6.2513	6.28653	5.17626	4.91367	1.22395
51524	HYPOTHETICAL PROTEIN HSPC196	8.8617	8.6702	7.57375	7.51785	1.22015
54894	RING FINGER PROTEIN 43	9.00946	8.89014	7.78491	7.67496	1.21986
8459	TYROSYLPROTEIN SULFOTRANSFERASE 2	6.73542	6.83126	5.70025	5.43372	1.21635
6576	SOLUTE CARRIER FAMILY 25 (MITOCHONDRIAL CARRIER; CITRATE TRANSPORTER), MEMBER 1	9.33905	9.35458	8.15583	8.11714	1.21033
389677	RNA BINDING MOTIF PROTEIN 12B	5.81544	5.96616	4.72127	4.64994	1.2052
1164	CDC28 PROTEIN KINASE REGULATORY SUBUNIT 2	11.4371	11.4235	10.1919	10.2615	1.20354
29090	CHROMOSOME 18 OPEN READING FRAME 55	8.40279	8.36052	7.06374	7.29334	1.20311
340719	NANOS HOMOLOG 1 (DROSOPHILA)	6.45982	6.19165	5.25555	5.00265	1.19663
3992	FATTY ACID DESATURASE 1	10.049	10.0556	8.87626	8.83533	1.19649
4001	LAMIN B1	7.37656	7.25945	5.90845	6.33575	1.19591
51367	PROCESSING OF PRECURSOR 5, RIBONUCLEASE P/MRP SUBUNIT (S. CEREVISIAE)	9.6016	9.49326	8.30357	8.40067	1.19531
128061	CHROMOSOME 1 OPEN READING FRAME 131	8.80392	8.79049	7.59473	7.61289	1.1934
145389	SOLUTE CARRIER FAMILY 38, MEMBER 6	6.08743	5.95721	4.57554	5.08729	1.1909
1643	DAMAGE-SPECIFIC DNA BINDING PROTEIN 2, 48KDA	8.11579	7.86963	6.88867	6.71708	1.18984
26031	OXYSTEROL BINDING PROTEIN-LIKE 3	6.27277	6.06994	4.89086	5.07766	1.1871
203427	SIMILAR TO SOLUTE CARRIER FAMILY 25 , MEMBER 16	6.97589	7.06825	5.97017	5.70122	1.18638
51015	ISOCHORISMATASE DOMAIN CONTAINING 1	10.4541	10.2922	9.2161	9.16497	1.18261
144577	HYPOTHETICAL PROTEIN FLJ32549	6.10929	5.75498	4.85259	4.64813	1.18177
9562	MULTIPLE INOSITOL POLYPHOSPHATE HISTIDINE PHOSPHATASE, 1	7.60062	7.65803	6.62339	6.27413	1.18057
55170	PROTEIN ARGININE METHYLTRANSFERASE 6	8.11512	7.79224	6.8248	6.72256	1.18
159090	SIMILAR TO HYPOTHETICAL PROTEIN MGC17347	6.3012	6.30689	5.20805	5.04154	1.17925
56133	PROTOCADHERIN BETA 2	6.92654	6.69642	5.6044	5.66067	1.17895
79596	CHROMOSOME 13 OPEN READING FRAME 7	6.57753	6.26761	5.05789	5.4341	1.17658
6195	RIBOSOMAL PROTEIN S6 KINASE, 90KDA, POLYPEPTIDE 1	7.29518	7.38188	6.17647	6.15024	1.17517
266812	NUCLEOSOME ASSEMBLY PROTEIN 1-LIKE 5	5.54458	5.63047	4.49079	4.33673	1.17376
23643	LYMPHOCYTE ANTIGEN 96	6.4067	5.85	4.85977	5.05153	1.1727
5036	PROLIFERATION-ASSOCIATED 2G4, 38KDA	9.83303	9.71606	8.61914	8.58567	1.17214
9787	DISCS, LARGE HOMOLOG 7 (DROSOPHILA)	6.39604	6.4473	5.20169	5.29989	1.17088
3931	LECITHIN-CHOLESTEROL ACYLTRANSFERASE	8.75576	8.86674	7.88791	7.39617	1.16921
54205	CYTOCHROME C, SOMATIC	6.57513	6.4626	5.31147	5.3943	1.16598
51065	RIBOSOMAL PROTEIN S27-LIKE	8.42237	8.42931	7.37232	7.14972	1.16482
130872	AHA1, ACTIVATOR OF HEAT SHOCK 90KDA PROTEIN ATPASE HOMOLOG 2 (YEAST)	7.55694	7.49862	6.57641	6.1561	1.16152
55701	HYPOTHETICAL PROTEIN FLJ10357	7.46132	7.48886	6.36219	6.26613	1.16093
11339	OPA INTERACTING PROTEIN 5	7.51537	7.34983	6.4019	6.14253	1.16038
64135	INTERFERON INDUCED WITH HELICASE C DOMAIN 1	5.48163	5.64584	4.37813	4.44032	1.15451
130535	POTASSIUM CHANNEL TETRAMERISATION DOMAIN CONTAINING 18	5.95792	5.89954	4.75489	4.79361	1.15448
55006	HYPOTHETICAL PROTEIN FLJ20628	8.15076	7.99831	6.92217	6.93237	1.14726
84647	PHOSPHOLIPASE A2, GROUP XIIB	7.96012	8.01693	6.91689	6.76673	1.14672
2182	ACYL-COA SYNTHETASE LONG-CHAIN FAMILY MEMBER 4	6.08482	6.01642	4.80534	5.00363	1.14614
56986	DTW DOMAIN CONTAINING 1	5.95554	6.41029	4.93777	5.13612	1.14597
25801	GRANCALCIN, EF-HAND CALCIUM BINDING PROTEIN	6.60186	6.82319	5.50101	5.63749	1.14328
59	ACTIN, ALPHA 2, SMOOTH MUSCLE, AORTA	9.83674	9.82475	8.7883	8.58993	1.14163
57103	CHROMOSOME 12 OPEN READING FRAME 5	9.91933	9.76774	8.66037	8.7608	1.13295
118487	COILED-COIL-HELIX-COILED-COIL-HELIX DOMAIN CONTAINING 1	9.89527	9.90765	8.78227	8.75496	1.13284
57405	SPINDLE POLE BODY COMPONENT 25 HOMOLOG (S. CEREVISIAE)	5.94542	5.94553	4.62056	5.00819	1.1311
28970	CHROMOSOME 11 OPEN READING FRAME 54	6.79215	6.89614	5.94125	5.48885	1.1291
260294	NOL1R2 PROTEIN	7.56162	7.53339	6.94691	5.89858	1.12476
10638	S-PHASE RESPONSE (CYCLIN-RELATED)	7.50462	7.41365	6.63345	6.03976	1.12253
6697	SEPIAPTERIN REDUCTASE (7,8-DIHYDROBIOPTERIN:NADP+ OXIDOREDUCTASE)	9.20341	9.22643	8.11386	8.0776	1.11919
1479	CLEAVAGE STIMULATION FACTOR, 3' PRE-RNA, SUBUNIT 3, 77KDA	7.74008	7.63508	6.52973	6.61005	1.11769
8504	PEROXISOMAL BIOGENESIS FACTOR 3	7.72417	7.90312	6.55105	6.84406	1.11608
10550	ADP-RIBOSYLATION-LIKE FACTOR 6 INTERACTING PROTEIN 5	8.34928	8.08377	6.84904	7.35289	1.11556
93974	ATPASE INHIBITOR PRECURSOR	8.27534	8.30128	7.30026	7.04762	1.11437
387882	HYPOTHETICAL PROTEIN	6.30161	6.17126	5.11817	5.12699	1.11386
57692	MELANOMA ANTIGEN FAMILY E, 1	6.54533	6.35151	5.47433	5.19501	1.11375
4638	MYOSIN, LIGHT POLYPEPTIDE KINASE	7.51889	7.45467	6.61845	6.12778	1.11366
1595	CYTOCHROME P450, FAMILY 51, SUBFAMILY A, POLYPEPTIDE 1	10.3793	10.4941	9.49017	9.15615	1.11352
47	ATP CITRATE LYASE	9.58736	9.50521	8.40111	8.46761	1.11192
2627	GATA BINDING PROTEIN 6	5.28688	4.78619	3.89545	3.95669	1.11047
3140	MAJOR HISTOCOMPATIBILITY COMPLEX, CLASS I-RELATED	6.78276	6.59827	5.50926	5.65154	1.11011
26973	CYSTEINE AND HISTIDINE-RICH DOMAIN (CHORD)-CONTAINING 1	9.47499	9.48158	8.45579	8.28497	1.1079
55756	INTEGRATOR COMPLEX SUBUNIT 9	7.00531	7.02829	5.8232	6.00382	1.10329
80007	CHROMOSOME 10 OPEN READING FRAME 88	5.37313	5.49278	4.18333	4.47674	1.10292
2941	GLUTATHIONE S-TRANSFERASE A4	8.35092	8.39373	7.30937	7.22978	1.10275
8793	TUMOR NECROSIS FACTOR RECEPTOR SUPERFAMILY, MEMBER 10D, DECOY WITH TRUNCATED DEATH DOMAIN	7.97285	7.84237	6.98686	6.62359	1.10239
7464	CORONIN, ACTIN BINDING PROTEIN, 2A	7.12986	7.52075	6.25229	6.19377	1.10227
54951	COMM DOMAIN CONTAINING 8	8.24374	8.30499	7.04432	7.30564	1.09938
4698	NADH DEHYDROGENASE (UBIQUINONE) 1 ALPHA SUBCOMPLEX, 5, 13KDA	7.84376	7.73865	6.45962	6.92854	1.09713
10383	TUBULIN, BETA 2C	11.9206	11.9066	10.877	10.756	1.09708
7846	TUBULIN, ALPHA 3	7.87039	7.68233	6.55894	6.80028	1.09675
51337	CHROMOSOME 8 OPEN READING FRAME 55	7.13309	7.03747	6.091	5.88636	1.0966
6678	SECRETED PROTEIN, ACIDIC, CYSTEINE-RICH (OSTEONECTIN)	6.20871	6.14366	4.91052	5.25201	1.09492
4077	NEIGHBOR OF BRCA1 GENE 1	10.9776	11.0739	9.77895	10.0853	1.09364
9675	KIAA0406 GENE PRODUCT	8.50587	8.47103	7.37899	7.41134	1.09329
155066	ATPASE, H+ TRANSPORTING V0 SUBUNIT E2-LIKE (RAT)	9.70192	9.91296	8.8005	8.63372	1.09033
6790	AURORA KINASE A	9.93062	9.97706	8.85906	8.86823	1.09019
9862	THYROID HORMONE RECEPTOR ASSOCIATED PROTEIN 4	7.55441	7.51684	6.53839	6.35469	1.08909
516	ATP SYNTHASE, H+ TRANSPORTING, MITOCHONDRIAL F0 COMPLEX, SUBUNIT C1 (SUBUNIT 9)	9.65675	9.69238	8.53963	8.63537	1.08707
10308	ZINC FINGER PROTEIN 267	6.36693	6.23757	5.22202	5.21304	1.08472
51090	PLASMA MEMBRANE PROTEOLIPID (PLASMOLIPIN)	9.22536	9.26237	7.96791	8.35172	1.08405
3070	HELICASE, LYMPHOID-SPECIFIC	5.6656	5.61583	4.43103	4.68345	1.08348
51053	GEMININ, DNA REPLICATION INHIBITOR	10.8514	10.86	9.82949	9.73922	1.07132
55632	KIAA1333	6.40869	6.29593	5.17073	5.39543	1.06922
9054	NFS1 NITROGEN FIXATION 1 (S. CEREVISIAE)	7.34157	7.40725	6.43661	6.17984	1.06618
51659	DNA REPLICATION COMPLEX GINS PROTEIN PSF2	8.65579	8.60404	7.47009	7.6601	1.06482
79589	RING FINGER PROTEIN 128	7.831	7.79966	6.88259	6.61917	1.06446
19	ATP-BINDING CASSETTE, SUB-FAMILY A (ABC1), MEMBER 1	8.31476	8.45035	7.07769	7.56651	1.06045
5090	PRE-B-CELL LEUKEMIA TRANSCRIPTION FACTOR 3	6.01665	5.96823	5.03168	4.83279	1.0602
3397	INHIBITOR OF DNA BINDING 1, DOMINANT NEGATIVE HELIX-LOOP-HELIX PROTEIN	9.87357	9.21647	8.68095	8.29813	1.05548
22889	KIAA0907	8.44363	8.35359	7.56095	7.12585	1.05521
23612	PLECKSTRIN HOMOLOGY-LIKE DOMAIN, FAMILY A, MEMBER 3	8.30769	8.29079	7.4244	7.06394	1.05507
127262	FAMILY WITH SEQUENCE SIMILARITY 79, MEMBER A	9.29766	9.34545	8.25035	8.29081	1.05097
55165	CENTROSOMAL PROTEIN 55KDA	6.14683	6.02046	5.03021	5.03541	1.05083
285203	HYPOTHETICAL PROTEIN FLJ13078	5.47024	5.36655	4.3605	4.37744	1.04942
22884	WD REPEAT DOMAIN 37	8.0567	7.86402	6.84133	6.98115	1.04912
84934	CHROMOSOME 12 OPEN READING FRAME 52	8.03416	7.94178	6.99332	6.88443	1.0491
9388	LIPASE, ENDOTHELIAL	7.1717	7.1193	6.37586	5.81827	1.04843
81855	SIDEROFLEXIN 3	7.04331	6.88865	5.96599	5.86923	1.04837
3240	HAPTOGLOBIN	10.1941	10.1623	9.39756	8.86388	1.04751
55908	HEPATOCELLULAR CARCINOMA-ASSOCIATED GENE TD26	8.66257	8.69124	7.68839	7.57138	1.04702
339448	CHROMOSOME 1 OPEN READING FRAME 174	6.99161	6.92627	5.90794	5.92187	1.04403
123264	ORGANIC SOLUTE TRANSPORTER BETA	7.94369	7.61633	6.61418	6.8579	1.04397
7298	THYMIDYLATE SYNTHETASE	10.6024	10.589	9.5628	9.5417	1.04343
11065	UBIQUITIN-CONJUGATING ENZYME E2C	10.9125	10.8663	9.8121	9.88141	1.04265
58488	PHOSPHATIDYLCHOLINE TRANSFER PROTEIN	8.65915	8.66389	7.48124	7.75734	1.04224
57343	ZINC FINGER PROTEIN 304	5.5936	5.61668	4.63582	4.49125	1.04161
55316	RADICAL S-ADENOSYL METHIONINE DOMAIN CONTAINING 1	8.18985	8.18447	7.20432	7.08991	1.04004
54443	ANILLIN, ACTIN BINDING PROTEIN (SCRAPS HOMOLOG, DROSOPHILA)	5.97281	6.02977	4.95382	4.9706	1.03908
10615	SPERM ASSOCIATED ANTIGEN 5	8.17218	8.10631	6.9394	7.26097	1.03906
23279	NUCLEOPORIN 160KDA	7.00978	6.9525	5.97496	5.90986	1.03873
134510	UBIQUITIN-LIKE DOMAIN CONTAINING CTD PHOSPHATASE 1	7.15612	7.2673	6.0724	6.27385	1.03858
51313	CHROMOSOME 4 OPEN READING FRAME 18	6.96738	6.99091	6.01147	5.87497	1.03592
7168	TROPOMYOSIN 1 (ALPHA)	7.73932	7.59953	6.80249	6.46452	1.03592
9603	NUCLEAR FACTOR (ERYTHROID-DERIVED 2)-LIKE 3	7.39497	7.23716	6.42032	6.14464	1.03359
5889	RAD51 HOMOLOG C (S. CEREVISIAE)	8.72356	8.83712	7.7412	7.75889	1.03029
55612	CHROMOSOME 20 OPEN READING FRAME 42	9.13613	9.01548	8.06876	8.02262	1.03011
6596	SWI/SNF RELATED, MATRIX ASSOCIATED, ACTIN DEPENDENT REGULATOR OF CHROMATIN, SUBFAMILY A, MEMBER 3	6.71137	6.83421	5.85784	5.62799	1.02988
79738	CHROMOSOME 12 OPEN READING FRAME 58	7.39656	7.19395	6.06912	6.46253	1.02943
6581	SOLUTE CARRIER FAMILY 22 (EXTRANEURONAL MONOAMINE TRANSPORTER), MEMBER 3	8.13233	8.12613	7.14401	7.05824	1.0281
54344	DOLICHYL-PHOSPHATE MANNOSYLTRANSFERASE POLYPEPTIDE 3	7.83933	7.94304	6.80787	6.92139	1.02655
202	ABSENT IN MELANOMA 1	7.12541	7.21548	6.3948	5.89474	1.02567
6605	SWI/SNF RELATED, MATRIX ASSOCIATED, ACTIN DEPENDENT REGULATOR OF CHROMATIN, SUBFAMILY E, MEMBER 1	8.88662	8.96188	7.94838	7.85207	1.02402
8991	SELENIUM BINDING PROTEIN 1	7.26235	7.40018	6.33237	6.28243	1.02386
25816	TUMOR NECROSIS FACTOR, ALPHA-INDUCED PROTEIN 8	5.65137	5.47596	4.48074	4.60344	1.02158
6118	REPLICATION PROTEIN A2, 32KDA	7.62202	7.47966	6.56623	6.49399	1.02072
6291	SERUM AMYLOID A4, CONSTITUTIVE	11.2289	11.3586	10.5858	9.96149	1.02012
26112	COILED-COIL DOMAIN CONTAINING 69	7.45702	7.46111	6.52186	6.35633	1.01997
7915	ALDEHYDE DEHYDROGENASE 5 FAMILY, MEMBER A1 (SUCCINATE-SEMIALDEHYDE DEHYDROGENASE)	6.8546	6.95371	6.06969	5.70098	1.01882
84293	CHROMOSOME 10 OPEN READING FRAME 58	10.0336	9.9889	8.98158	9.00403	1.01843
7283	TUBULIN, GAMMA 1	11.0626	11.1296	9.93021	10.2269	1.01756
1678	TRANSLOCASE OF INNER MITOCHONDRIAL MEMBRANE 8 HOMOLOG A (YEAST)	7.76605	7.83762	6.78839	6.78096	1.01716
22954	TRIPARTITE MOTIF-CONTAINING 32	7.50798	7.34904	6.41068	6.41358	1.01639
51768	TRANSMEMBRANE 7 SUPERFAMILY MEMBER 3	7.95592	8.15914	7.06496	7.0188	1.01564
139341	FUN14 DOMAIN CONTAINING 1	8.48273	8.55237	7.62552	7.38012	1.01473
3065	HISTONE DEACETYLASE 1	9.99921	9.97205	9.04755	8.89819	1.01276
133383	HYPOTHETICAL PROTEIN MGC33648	6.76599	6.65523	5.7793	5.61666	1.01262
9039	UBIQUITIN-ACTIVATING ENZYME E1C (UBA3 HOMOLOG, YEAST)	7.34028	7.46234	6.05553	6.72643	1.01033
84908	HYPOTHETICAL PROTEIN FLJ14668	9.64624	9.77642	8.81322	8.59036	1.00954
84279	CHROMOSOME 2 OPEN READING FRAME 7	7.63009	7.76054	6.77887	6.59674	1.00751
378464	MORN REPEAT CONTAINING 2	7.84992	7.88403	6.74074	6.99993	0.996641
51109	RETINOL DEHYDROGENASE 11 (ALL-TRANS AND 9-CIS)	9.028	9.09287	8.08391	8.04537	0.995794
5718	PROTEASOME (PROSOME, MACROPAIN) 26S SUBUNIT, NON-ATPASE, 12	9.32307	9.6104	8.49747	8.44494	0.995529
55631	LEUCINE RICH REPEAT CONTAINING 40	8.01715	7.95719	7.13058	6.85363	0.995062
84816	RETICULON 4 INTERACTING PROTEIN 1	6.85063	6.8588	5.82906	5.89627	0.992057
27258	LSM3 HOMOLOG, U6 SMALL NUCLEAR RNA ASSOCIATED (S. CEREVISIAE)	10.2656	10.2632	9.24731	9.29842	0.991546
28986	MELANOMA ANTIGEN FAMILY H, 1	6.97615	6.99534	6.12934	5.85996	0.991096
117145	THIOESTERASE SUPERFAMILY MEMBER 4	6.8108	6.77101	5.83061	5.76951	0.990843
27244	SESTRIN 1	8.19554	8.07909	7.22674	7.06968	0.989108
10590	SECRETAGOGIN, EF-HAND CALCIUM BINDING PROTEIN	8.93444	8.78358	7.92689	7.81427	0.988433
63917	UDP-N-ACETYL-ALPHA-D-GALACTOSAMINE:POLYPEPTIDE N-ACETYLGALACTOSAMINYLTRANSFERASE 11 (GALNAC-T11)	7.10137	6.84185	6.08656	5.88432	0.986169
6421	SPLICING FACTOR PROLINE/GLUTAMINE-RICH (POLYPYRIMIDINE TRACT BINDING PROTEIN ASSOCIATED)	10.312	10.2657	9.45899	9.15013	0.984309
23178	PAS DOMAIN CONTAINING SERINE/THREONINE KINASE	5.48814	5.61294	4.57688	4.55844	0.982876
3336	HEAT SHOCK 10KDA PROTEIN 1 (CHAPERONIN 10)	10.8327	10.8442	9.94796	9.76491	0.982048
27034	ACYL-COENZYME A DEHYDROGENASE FAMILY, MEMBER 8	6.42614	6.08331	5.18769	5.36243	0.979663
57473	KIAA1196 PROTEIN	8.16609	8.30547	7.52171	6.99072	0.979567
10201	NON-METASTATIC CELLS 6, PROTEIN EXPRESSED IN (NUCLEOSIDE-DIPHOSPHATE KINASE)	7.00928	6.82706	6.02633	5.85182	0.97909
2014	EPITHELIAL MEMBRANE PROTEIN 3	8.10261	7.84731	7.10619	6.88598	0.978878
51321	ARCHAEMETZINCINS-2	9.88893	9.74749	8.73852	8.94079	0.978556
9482	SYNTAXIN 8	8.84105	8.92937	7.86043	7.95335	0.978317
80298	MTERF DOMAIN CONTAINING 3	5.88105	5.65166	4.81095	4.76785	0.976954
51174	TUBULIN, DELTA 1	6.32321	6.27831	5.35839	5.28992	0.976607
7134	TROPONIN C TYPE 1 (SLOW)	6.35289	6.45925	5.14479	5.71511	0.976119
1718	24-DEHYDROCHOLESTEROL REDUCTASE	11.4914	11.4948	10.686	10.351	0.974656
26275	3-HYDROXYISOBUTYRYL-COENZYME A HYDROLASE	7.03768	6.91154	6.14606	5.8555	0.973833
55848	CHROMOSOME 9 OPEN READING FRAME 46	6.49423	6.69899	5.68197	5.5637	0.973773
4338	MOLYBDENUM COFACTOR SYNTHESIS 2	8.31152	8.19679	7.03527	7.52643	0.973308
86	ACTIN-LIKE 6A	8.23503	8.27177	7.17583	7.38687	0.972046
55783	HYPOTHETICAL PROTEIN FLJ11171	5.74742	5.66788	4.39525	5.07768	0.971188
79902	NUCLEOPORIN 85KDA	8.20854	8.30543	7.28198	7.29014	0.970923
22873	DAZ INTERACTING PROTEIN 1	6.43175	6.38088	5.50203	5.37035	0.970126
84078	KELCH REPEAT AND BTB (POZ) DOMAIN CONTAINING 7	5.31207	5.38112	4.38414	4.37394	0.967558
6646	STEROL O-ACYLTRANSFERASE (ACYL-COENZYME A: CHOLESTEROL ACYLTRANSFERASE) 1	7.11742	7.1715	6.17529	6.17926	0.967186
51192	CHEMOKINE-LIKE FACTOR	9.67464	9.59004	8.6296	8.70341	0.965838
7108	TRANSMEMBRANE 7 SUPERFAMILY MEMBER 2	8.64713	8.66723	7.71623	7.6681	0.96501
56829	ZINC FINGER CCCH-TYPE, ANTIVIRAL 1	8.98549	8.88792	7.96491	7.98103	0.963732
219	ALDEHYDE DEHYDROGENASE 1 FAMILY, MEMBER B1	7.5609	7.25416	6.5916	6.29893	0.962266
11162	NUDIX (NUCLEOSIDE DIPHOSPHATE LINKED MOIETY X)-TYPE MOTIF 6	6.73307	6.62052	5.75269	5.67717	0.961865
64781	CERAMIDE KINASE	7.82987	7.86136	6.88789	6.88005	0.961649
9963	SOLUTE CARRIER FAMILY 23 (NUCLEOBASE TRANSPORTERS), MEMBER 1	6.76238	7.04223	6.4652	5.42176	0.958825
11041	UDP-GLCNAC:BETAGAL BETA-1,3-N-ACETYLGLUCOSAMINYLTRANSFERASE 6	9.14036	9.07955	8.32429	7.98867	0.953475
5228	PLACENTAL GROWTH FACTOR, VASCULAR ENDOTHELIAL GROWTH FACTOR-RELATED PROTEIN	7.98868	7.69088	6.90335	6.87113	0.952537
55656	CHROMOSOME 8 OPEN READING FRAME 52	7.63874	7.6155	6.87889	6.47048	0.952435
196513	DCP1 DECAPPING ENZYME HOMOLOG B (S. CEREVISIAE)	7.61401	7.60313	6.69591	6.6167	0.952265
135	ADENOSINE A2A RECEPTOR	6.92071	7.23766	6.12634	6.12911	0.951463
8503	PHOSPHOINOSITIDE-3-KINASE, REGULATORY SUBUNIT 3 (P55, GAMMA)	6.33423	6.35565	5.2244	5.56271	0.951386
10437	INTERFERON, GAMMA-INDUCIBLE PROTEIN 30	10.2762	10.2566	9.27954	9.35142	0.950902
7277	TUBULIN, ALPHA 1 (TESTIS SPECIFIC)	8.18904	8.0486	7.30864	7.03085	0.949074
51264	MITOCHONDRIAL RIBOSOMAL PROTEIN L27	11.1132	11.1436	10.263	10.097	0.948409
23158	TBC1 DOMAIN FAMILY, MEMBER 9	6.41794	6.4434	5.5739	5.39089	0.948279
11311	VACUOLAR PROTEIN SORTING 45A (YEAST)	5.66132	5.58712	4.74297	4.61185	0.946808
10775	PROCESSING OF PRECURSOR 4, RIBONUCLEASE P/MRP SUBUNIT (S. CEREVISIAE)	10.1402	10.0629	9.19484	9.11484	0.946734
11130	ZW10 INTERACTOR	8.95343	8.91699	8.00874	7.96903	0.946323
65108	MARCKS-LIKE 1	11.4384	11.3676	10.5285	10.3856	0.945967
5378	PMS1 POSTMEIOTIC SEGREGATION INCREASED 1 (S. CEREVISIAE)	8.11911	8.26631	7.28204	7.21151	0.945935
9319	THYROID HORMONE RECEPTOR INTERACTOR 13	8.52486	8.52486	7.54411	7.61414	0.945736
401152	HCV F-TRANSACTIVATED PROTEIN 1	9.48914	9.62368	8.75889	8.4625	0.945713
10363	HIGH-MOBILITY GROUP 20A	7.80351	7.6501	6.84063	6.72307	0.944953
55975	KELCH-LIKE 7 (DROSOPHILA)	7.42099	7.30356	6.38436	6.45033	0.944935
8877	SPHINGOSINE KINASE 1	8.92259	8.91241	7.97014	7.98238	0.941237
55588	INTERSEX-LIKE (DROSOPHILA)	7.16716	7.12258	6.27849	6.12975	0.940748
51123	ZINC FINGER PROTEIN 706	6.53587	6.32629	5.66421	5.31714	0.940408
25906	CHROMOSOME 11 OPEN READING FRAME 51	7.62618	7.55995	7.06656	6.24117	0.939203
22943	DICKKOPF HOMOLOG 1 (XENOPUS LAEVIS)	10.0477	9.78044	9.72514	8.22621	0.938389
79077	XTP3-TRANSACTIVATED PROTEIN A	10.402	10.3721	9.59209	9.30652	0.937762
896	CYCLIN D3	8.02921	7.9648	7.00137	7.11727	0.937684
23272	CHROMOSOME 3 OPEN READING FRAME 63	5.9776	6.28786	5.25801	5.13272	0.937367
116228	FAMILY WITH SEQUENCE SIMILARITY 36, MEMBER A	8.89356	8.75815	7.95981	7.81809	0.936909
10224	ZINC FINGER PROTEIN 443	5.04632	4.86601	4.18275	3.8559	0.93684
1622	DIAZEPAM BINDING INHIBITOR (GABA RECEPTOR MODULATOR, ACYL-COENZYME A BINDING PROTEIN)	12.5181	12.5957	11.8129	11.4294	0.935718
125476	CHROMOSOME 18 OPEN READING FRAME 37	9.93564	9.8627	9.02337	8.90484	0.935065
51633	OTU DOMAIN CONTAINING 6B	5.21537	5.13078	4.15872	4.31771	0.934861
57722	LIKELY ORTHOLOG OF MOUSE NEIGHBOR OF PUNC E11	4.9254	4.71505	3.89251	3.87917	0.934386
55225	HYPOTHETICAL PROTEIN FLJ10770	6.03293	6.07817	4.89033	5.3526	0.934086
151194	SIMILAR TO HEPATOCELLULAR CARCINOMA-ASSOCIATED ANTIGEN HCA557B	8.97031	8.98671	7.92723	8.16168	0.934061
54682	MANSC DOMAIN CONTAINING 1	8.00522	7.61741	6.89469	6.86096	0.933487
78996	HYPOTHETICAL PROTEIN MGC5242	9.23168	9.14984	8.33566	8.17997	0.932951
51603	KIAA0859 PROTEIN	7.81262	7.61003	6.72615	6.83158	0.932461
9027	N-ACETYLTRANSFERASE 8 (CAMELLO LIKE)	6.54508	6.68427	5.60019	5.76617	0.931502
144363	HYPOTHETICAL PROTEIN LOC144363	7.99248	7.97762	7.00385	7.10779	0.929228
5833	PHOSPHATE CYTIDYLYLTRANSFERASE 2, ETHANOLAMINE	7.66794	7.42375	6.77983	6.45395	0.928957
221184	COPINE II	7.64375	7.58389	6.81701	6.55303	0.928797
79717	PHOSPHOPANTOTHENOYLCYSTEINE SYNTHETASE	8.79107	8.7169	7.91562	7.73837	0.926993
115416	CHROMOSOME 7 OPEN READING FRAME 30	11.3529	11.3565	10.4469	10.4111	0.925682
51690	LSM7 HOMOLOG, U6 SMALL NUCLEAR RNA ASSOCIATED (S. CEREVISIAE)	10.3257	10.3208	9.58727	9.21005	0.924608
51133	POTASSIUM CHANNEL TETRAMERISATION DOMAIN CONTAINING 3	6.4298	6.36782	5.48874	5.46052	0.924184
64921	PUTATIVE PROTEIN PRODUCT OF NBLA04196	6.22937	6.36715	5.52012	5.22846	0.92397
29775	CASPASE RECRUITMENT DOMAIN FAMILY, MEMBER 10	8.47189	8.59118	7.73873	7.48077	0.921787
6662	SRY (SEX DETERMINING REGION Y)-BOX 9 (CAMPOMELIC DYSPLASIA, AUTOSOMAL SEX-REVERSAL)	10.4203	10.2582	9.52799	9.30744	0.921525
84267	CHROMOSOME 9 OPEN READING FRAME 64	7.20782	7.08744	6.27744	6.17612	0.920853
5634	PHOSPHORIBOSYL PYROPHOSPHATE SYNTHETASE 1	7.83409	7.65138	6.86029	6.78508	0.920049
54959	APIN PROTEIN	10.0782	9.69305	9.54551	8.38637	0.919668
7103	TETRASPANIN 8	5.63918	5.27978	4.93586	4.14756	0.917767
58526	MID1 INTERACTING PROTEIN 1 (GASTRULATION SPECIFIC G12-LIKE (ZEBRAFISH))	8.3506	8.40828	7.49492	7.42934	0.917314
57698	KIAA1598	7.48586	7.56118	6.5319	6.68285	0.916146
90407	TRANSMEMBRANE PROTEIN 41A	9.20943	9.23509	8.29496	8.31795	0.915804
55222	LEUCINE RICH REPEAT CONTAINING 20	8.53855	8.52178	7.51526	7.72113	0.911967
2135	EXOSTOSES (MULTIPLE)-LIKE 2	7.26479	7.00499	6.08269	6.36669	0.9102
6882	TAF11 RNA POLYMERASE II, TATA BOX BINDING PROTEIN (TBP)-ASSOCIATED FACTOR, 28KDA	9.11906	9.07865	8.26111	8.11714	0.909731
11147	HERV-H LTR-ASSOCIATING 3	5.91308	5.81841	5.04393	4.869	0.90928
26953	RAN BINDING PROTEIN 6	7.78241	7.76897	6.76861	6.96591	0.908434
171546	CHROMOSOME 14 OPEN READING FRAME 147	9.29478	9.27665	8.43141	8.32681	0.906605
79081	CHROMOSOME 11 OPEN READING FRAME 48	9.80845	9.78186	8.90145	8.87755	0.905655
10346	TRIPARTITE MOTIF-CONTAINING 22	4.82329	5.0185	4.06176	3.96942	0.905311
4702	NADH DEHYDROGENASE (UBIQUINONE) 1 ALPHA SUBCOMPLEX, 8, 19KDA	9.99449	9.98482	9.04853	9.12253	0.904125
9978	RING-BOX 1	11.009	10.9556	10.1355	10.0229	0.903082
152559	PROGESTIN AND ADIPOQ RECEPTOR FAMILY MEMBER III	5.65814	5.73573	4.73372	4.85446	0.902847
113763	CHROMOSOME 7 OPEN READING FRAME 29	9.43641	9.4421	8.58658	8.48641	0.90276
701	BUB1 BUDDING UNINHIBITED BY BENZIMIDAZOLES 1 HOMOLOG BETA (YEAST)	7.87508	7.77818	6.83277	7.01616	0.902169
54749	EPENDYMIN RELATED PROTEIN 1 (ZEBRAFISH)	10.1698	10.0587	9.31236	9.11316	0.901463
55179	FAS APOPTOTIC INHIBITORY MOLECULE	9.02405	8.91047	8.13778	7.99695	0.899897
1396	CYSTEINE-RICH PROTEIN 1 (INTESTINAL)	8.2065	8.24469	7.54481	7.10684	0.899771
10783	NIMA (NEVER IN MITOSIS GENE A)-RELATED KINASE 6	8.35422	8.35347	7.76948	7.14051	0.89885
1152	CREATINE KINASE, BRAIN	8.34606	8.4933	7.69677	7.34683	0.897881
91368	SIMILAR TO RIKEN CDNA A430101B06 GENE	7.03757	7.26301	6.2468	6.25914	0.897322
4144	METHIONINE ADENOSYLTRANSFERASE II, ALPHA	8.11911	7.83568	7.26866	6.89601	0.895061
387263	CHROMOSOME 6 OPEN READING FRAME 120	8.23102	8.26387	7.38579	7.31902	0.895041
29964	CHROMOSOME 6 OPEN READING FRAME 49	12.5049	12.5393	11.6887	11.5655	0.894982
3373	HYALURONOGLUCOSAMINIDASE 1	10.2057	10.1815	9.53294	9.06494	0.894628
79184	BRCA1/BRCA2-CONTAINING COMPLEX, SUBUNIT 3	6.06072	6.0073	5.23521	5.0444	0.89421
4092	SMAD, MOTHERS AGAINST DPP HOMOLOG 7 (DROSOPHILA)	6.346	6.19423	5.86143	4.89076	0.894021
411	ARYLSULFATASE B	7.34392	7.05513	6.38497	6.22664	0.89372
79830	ZINC FINGER, MYM-TYPE 1	5.44032	5.47561	4.46471	4.66417	0.893518
5827	PEROXISOMAL MEMBRANE PROTEIN 2, 22KDA	7.99084	8.20177	7.348	7.05884	0.892884
55333	SYNAPTOJANIN 2 BINDING PROTEIN	7.04865	7.01274	6.11324	6.1624	0.892875
57002	CHROMOSOME 7 OPEN READING FRAME 36	8.27542	8.37524	7.35992	7.50542	0.892659
122769	PEPTIDYLPROLYL ISOMERASE (CYCLOPHILIN)-LIKE 5	7.45244	7.51838	6.67569	6.50984	0.89265
130589	GALACTOSE MUTAROTASE (ALDOSE 1-EPIMERASE)	8.36941	8.36724	7.56304	7.38868	0.89247
6539	SOLUTE CARRIER FAMILY 6 (NEUROTRANSMITTER TRANSPORTER, BETAINE/GABA), MEMBER 12	6.92539	6.6886	6.08141	5.74785	0.892365
55723	ASF1 ANTI-SILENCING FUNCTION 1 HOMOLOG B (S. CEREVISIAE)	6.99463	7.28896	6.32723	6.17194	0.892212
1789	DNA (CYTOSINE-5-)-METHYLTRANSFERASE 3 BETA	7.29265	7.34467	6.24006	6.61367	0.891797
220965	FAMILY WITH SEQUENCE SIMILARITY 13, MEMBER C1	6.08844	5.89864	5.25878	4.94564	0.891332
9246	UBIQUITIN-CONJUGATING ENZYME E2L 6	8.30439	8.35759	7.52786	7.35318	0.890467
1174	ADAPTOR-RELATED PROTEIN COMPLEX 1, SIGMA 1 SUBUNIT	6.49368	6.88568	5.94012	5.65895	0.890145
5441	POLYMERASE (RNA) II (DNA DIRECTED) POLYPEPTIDE L, 7.6KDA	7.69894	7.7087	6.96902	6.66092	0.888852
221504	ZINC FINGER AND BTB DOMAIN CONTAINING 9	7.16332	7.0178	6.4884	5.9179	0.887412
9886	RHO-RELATED BTB DOMAIN CONTAINING 1	8.06449	7.95011	7.23856	7.00279	0.886626
8908	GLYCOGENIN 2	6.15155	6.30409	5.54595	5.13976	0.884961
5281	PHOSPHATIDYLINOSITOL GLYCAN, CLASS F	8.8293	8.63632	8.03416	7.66557	0.882944
57546	PYRUVATE DEHYDROGENASE PHOSPHATASE ISOENZYME 2	6.34024	6.17418	5.40215	5.34713	0.882569
3880	KERATIN 19	9.52134	9.19839	8.53179	8.4233	0.88232
1633	DEOXYCYTIDINE KINASE	6.08164	6.13328	5.15217	5.29869	0.882029
6415	SELENOPROTEIN W, 1	9.52694	9.46799	8.62572	8.60611	0.88155
8815	BARRIER TO AUTOINTEGRATION FACTOR 1	10.2131	10.1998	9.31828	9.33295	0.880841
116236	HYPOTHETICAL PROTEIN LOC116236	6.58708	6.51879	5.72521	5.62049	0.880087
116238	TLC DOMAIN CONTAINING 1	9.08866	9.17402	8.5042	7.99948	0.879498
4085	MAD2 MITOTIC ARREST DEFICIENT-LIKE 1 (YEAST)	8.20779	8.19005	7.26366	7.37795	0.878113
2888	GROWTH FACTOR RECEPTOR-BOUND PROTEIN 14	5.64239	5.6124	5.14156	4.35805	0.877592
9422	ZINC FINGER PROTEIN 264	6.75962	6.55778	5.91789	5.64688	0.876311
5283	PHOSPHATIDYLINOSITOL GLYCAN, CLASS H	7.8931	7.78741	7.28569	6.64474	0.875037
6624	FASCIN HOMOLOG 1, ACTIN-BUNDLING PROTEIN (STRONGYLOCENTROTUS PURPURATUS)	7.55745	7.60028	6.72959	6.67807	0.875032
114826	SET AND MYND DOMAIN CONTAINING 4	6.48977	6.49447	5.78113	5.45333	0.874895
51000	SOLUTE CARRIER FAMILY 35, MEMBER B3	8.15076	8.07191	7.28352	7.19012	0.874519
51241	CHROMOSOME 14 OPEN READING FRAME 112	10.1019	10.1338	9.33722	9.15295	0.872792
889	KRIT1, ANKYRIN REPEAT CONTAINING	5.6617	5.83785	4.98499	4.7702	0.872186
84928	HYPOTHETICAL PROTEIN FLJ14803	7.30631	7.05501	6.29735	6.3275	0.86823
90075	ZINC FINGER PROTEIN 30 (KOX 28)	5.6877	5.28501	4.70961	4.53081	0.866141
200895	DIHYDROFOLATE REDUCTASE-LIKE 1	5.06084	5.03642	4.09072	4.27719	0.864676
8934	RAB7, MEMBER RAS ONCOGENE FAMILY-LIKE 1	4.59427	4.40706	3.50874	3.76447	0.864059
116843	CHROMOSOME 6 OPEN READING FRAME 192	7.19303	7.12028	6.0362	6.55112	0.86299
7325	UBIQUITIN-CONJUGATING ENZYME E2E 2 (UBC4/5 HOMOLOG, YEAST)	5.75885	5.8616	5.10048	4.79525	0.862359
8402	SOLUTE CARRIER FAMILY 25 (MITOCHONDRIAL CARRIER; OXOGLUTARATE CARRIER), MEMBER 11	8.00805	7.96826	7.11614	7.13649	0.861844
2958	GENERAL TRANSCRIPTION FACTOR IIA, 2, 12KDA	10.3785	10.2637	9.49219	9.42789	0.861045
55224	ETHANOLAMINE KINASE 2	7.56452	7.65616	6.79568	6.70593	0.859537
928	CD9 ANTIGEN (P24)	7.29352	7.05514	6.5418	6.08798	0.859438
1033	CYCLIN-DEPENDENT KINASE INHIBITOR 3 (CDK2-ASSOCIATED DUAL SPECIFICITY PHOSPHATASE)	9.07882	9.07467	8.10293	8.33333	0.858614
5825	ATP-BINDING CASSETTE, SUB-FAMILY D (ALD), MEMBER 3	7.79248	7.62971	7.0186	6.6893	0.857147
29079	MEDIATOR OF RNA POLYMERASE II TRANSCRIPTION, SUBUNIT 4 HOMOLOG (YEAST)	6.51904	6.44392	5.63152	5.61961	0.855912
57679	AMYOTROPHIC LATERAL SCLEROSIS 2 (JUVENILE)	7.20356	7.36907	6.09704	6.76422	0.855685
51668	CHROMOSOME 1 OPEN READING FRAME 41	8.18163	8.1767	7.26485	7.38332	0.855076
5980	REV3-LIKE, CATALYTIC SUBUNIT OF DNA POLYMERASE ZETA (YEAST)	7.76067	7.68987	6.93073	6.80969	0.855056
49856	WD REPEAT DOMAIN 8	6.8514	6.97397	5.96336	6.15292	0.854544
115123	MEMBRANE-ASSOCIATED RING FINGER (C3HC4) 3	6.45504	6.54404	5.69355	5.59729	0.854123
8799	PEROXISOMAL BIOGENESIS FACTOR 11B	7.80543	7.59637	6.79648	6.89721	0.854051
79158	HYPOTHETICAL PROTEIN DKFZP762B226	6.08912	6.26845	5.46995	5.181	0.853307
10007	GLUCOSAMINE-6-PHOSPHATE DEAMINASE 1	9.57996	9.42837	8.71107	8.59514	0.851062
2539	GLUCOSE-6-PHOSPHATE DEHYDROGENASE	8.73732	8.54051	7.76533	7.81202	0.850235
7485	TRYPTOPHAN RICH BASIC PROTEIN	8.44	8.10422	7.4495	7.39666	0.849029
56944	OLFACTOMEDIN-LIKE 3	5.26298	5.41514	4.41273	4.57108	0.847153
55929	DNA METHYLTRANSFERASE 1 ASSOCIATED PROTEIN 1	7.52963	7.38599	6.50785	6.71453	0.846621
137682	CHROMOSOME 8 OPEN READING FRAME 38	8.0889	8.00459	7.29493	7.10559	0.84649
440400	CHROMOSOME 17 OPEN READING FRAME 49	11.4024	11.375	10.5143	10.5703	0.846371
25950	RWD DOMAIN CONTAINING 3	7.1621	7.19105	6.45102	6.21232	0.844908
51373	MITOCHONDRIAL RIBOSOMAL PROTEIN S17	9.50229	9.41016	8.63213	8.59123	0.844542
90187	ELASTIN MICROFIBRIL INTERFACER 3	7.5152	7.71333	6.76831	6.77248	0.84387
1808	DIHYDROPYRIMIDINASE-LIKE 2	8.91947	8.9268	8.19401	7.96612	0.843073
115273	RAB42, MEMBER RAS HOMOLOG FAMILY	7.22075	7.08069	6.65272	5.96313	0.842794
25865	PROTEIN KINASE D2	8.12702	8.06898	7.23785	7.2741	0.842027
26090	CHROMOSOME 20 OPEN READING FRAME 22	8.655	8.64648	7.90083	7.71833	0.84116
6342	STEROL CARRIER PROTEIN 2	8.20614	8.29516	7.43352	7.38619	0.840797
11212	PROLINE SYNTHETASE CO-TRANSCRIBED HOMOLOG (BACTERIAL)	8.67666	8.68157	7.80112	7.87699	0.840064
7580	ZINC FINGER PROTEIN 32 (KOX 30)	7.53748	7.27891	6.49704	6.64015	0.8396
51076	CUTC COPPER TRANSPORTER HOMOLOG (E. COLI)	8.08291	8.02623	7.13144	7.3001	0.838804
8270	DNA SEGMENT ON CHROMOSOME X (UNIQUE) 9879 EXPRESSED SEQUENCE	8.04519	7.98272	7.23737	7.11431	0.838115
54664	TRANSMEMBRANE PROTEIN 106B	6.89893	6.91624	6.13191	6.00795	0.837653
10079	ATPASE, CLASS II, TYPE 9A	7.34894	7.24914	6.54577	6.37754	0.837387
2149	COAGULATION FACTOR II (THROMBIN) RECEPTOR	5.17618	5.10365	4.17593	4.43145	0.836225
2218	FUKUYAMA TYPE CONGENITAL MUSCULAR DYSTROPHY (FUKUTIN)	5.53005	5.75334	5.00369	4.60921	0.835246
29796	UBIQUINOL-CYTOCHROME C REDUCTASE COMPLEX (7.2 KD)	9.66795	9.69856	8.87437	8.82347	0.834333
57214	HYPOTHETICAL PROTEIN IR2155535	7.14023	7.06908	6.29288	6.24875	0.833838
24149	ZINC FINGER PROTEIN 318	6.15934	6.02465	5.287	5.22954	0.833724
79622	CHROMOSOME 16 OPEN READING FRAME 33	9.69157	9.74808	9.00842	8.76785	0.831694
493753	HYPOTHETICAL PROTEIN MGC52110	8.11302	7.89992	7.11259	7.23873	0.830812
6451	SH3 DOMAIN BINDING GLUTAMIC ACID-RICH PROTEIN LIKE	6.21393	6.093	5.45565	5.19055	0.830365
58985	INTERLEUKIN 22 RECEPTOR, ALPHA 1	6.94203	6.9663	6.13982	6.10817	0.830169
9538	ETOPOSIDE INDUCED 2.4 MRNA	9.59421	9.52754	8.77819	8.68327	0.83015
9949	ALPORT SYNDROME, MENTAL RETARDATION, MIDFACE HYPOPLASIA AND ELLIPTOCYTOSIS CHROMOSOMAL REGION, GENE 1	5.49758	5.47598	4.84265	4.47449	0.82821
3385	INTERCELLULAR ADHESION MOLECULE 3	7.46004	7.59069	6.81822	6.57666	0.827929
60592	SHORT COILED-COIL PROTEIN	7.15238	7.02669	6.1752	6.34815	0.827865
4940	2'-5'-OLIGOADENYLATE SYNTHETASE 3, 100KDA	7.41421	7.16029	6.4011	6.51784	0.827778
84975	MAJOR FACILITATOR SUPERFAMILY DOMAIN CONTAINING 5	8.34616	8.19984	7.50921	7.38263	0.827074
80746	TRNA SPLICING ENDONUCLEASE 2 HOMOLOG (S. CEREVISIAE)	6.63772	6.64256	6.03604	5.5907	0.826775
55540	INTERLEUKIN 17 RECEPTOR B	10.1819	10.2555	9.45245	9.33171	0.826627
4216	MITOGEN-ACTIVATED PROTEIN KINASE KINASE KINASE 4	8.04894	8.01725	7.31273	7.10063	0.826413
57560	INTRAFLAGELLAR TRANSPORT 80 HOMOLOG (CHLAMYDOMONAS)	5.28815	5.51516	4.59982	4.55084	0.826325
8536	CALCIUM/CALMODULIN-DEPENDENT PROTEIN KINASE I	7.64941	7.71815	7.07424	6.64171	0.825809
10815	COMPLEXIN 1	5.8677	5.83892	5.12278	4.93335	0.825248
51388	NUCLEAR IMPORT 7 HOMOLOG (S. CEREVISIAE)	9.42531	9.13369	8.56601	8.34261	0.825192
65987	POTASSIUM CHANNEL TETRAMERISATION DOMAIN CONTAINING 14	6.85931	6.72394	5.99235	5.9412	0.824853
8079	MYELOID LEUKEMIA FACTOR 2	8.8652	8.89539	8.18231	7.92961	0.824335
4129	MONOAMINE OXIDASE B	9.08483	9.20758	8.50543	8.13853	0.824226
51250	CHROMOSOME 6 OPEN READING FRAME 203	6.48247	6.29786	5.78878	5.34348	0.824031
5457	POU DOMAIN, CLASS 4, TRANSCRIPTION FACTOR 1	5.87345	5.64378	4.94176	4.92828	0.823596
10946	SPLICING FACTOR 3A, SUBUNIT 3, 60KDA	8.01638	7.87795	7.12793	7.12214	0.822128
387032	HYPOTHETICAL PROTEIN P1 P373C6	7.00062	6.82796	6.0878	6.0974	0.82169
112487	CHROMOSOME 14 OPEN READING FRAME 126	7.31815	7.07642	6.35497	6.39684	0.821385
6612	SMT3 SUPPRESSOR OF MIF TWO 3 HOMOLOG 3 (YEAST)	9.48095	9.37416	8.60363	8.60913	0.821178
84263	HYDROXYSTEROID DEHYDROGENASE LIKE 2	5.79841	5.93923	5.2039	4.89249	0.820626
54107	POLYMERASE (DNA DIRECTED), EPSILON 3 (P17 SUBUNIT)	8.77716	8.57117	7.94237	7.76492	0.820515
196441	KIAA0546 PROTEIN	6.79398	6.95307	6.17199	5.93481	0.820129
9727	RAB11 FAMILY INTERACTING PROTEIN 3 (CLASS II)	7.1339	7.42912	6.71443	6.20904	0.819778
8726	EMBRYONIC ECTODERM DEVELOPMENT	4.7035	4.55135	3.80384	3.81201	0.8195
57446	NDRG FAMILY MEMBER 3	7.75935	7.73092	6.99289	6.85945	0.818966
54962	TIMELESS-INTERACTING PROTEIN	8.22416	8.03281	7.26877	7.3506	0.818803
9500	MELANOMA ANTIGEN FAMILY D, 1	10.0716	10.0408	9.40272	9.07325	0.818213
79733	E2F TRANSCRIPTION FACTOR 8	5.254	5.20718	4.56926	4.25664	0.817642
79847	CHROMOSOME 10 OPEN READING FRAME 77	5.56853	6.01642	4.88858	5.06239	0.816989
57721	KIAA1627 PROTEIN	5.72542	5.7849	5.00084	4.87633	0.816575
84191	FAMILY WITH SEQUENCE SIMILARITY 96, MEMBER A	11.0111	10.9026	10.131	10.1504	0.816116
2877	GLUTATHIONE PEROXIDASE 2 (GASTROINTESTINAL)	12.3419	12.2802	11.5226	11.4698	0.814807
29108	PYD AND CARD DOMAIN CONTAINING	6.76896	6.6383	5.70644	6.07154	0.814637
56731	SLC2A4 REGULATOR	7.65153	7.73532	7.02191	6.73569	0.814623
64393	P53 TARGET ZINC FINGER PROTEIN	6.71894	6.78494	5.79163	6.08494	0.813654
6603	SWI/SNF RELATED, MATRIX ASSOCIATED, ACTIN DEPENDENT REGULATOR OF CHROMATIN, SUBFAMILY D, MEMBER 2	8.63592	8.71496	7.75351	7.9704	0.813484
54482	COILED-COIL DOMAIN CONTAINING 76	6.43962	6.5663	5.78863	5.59071	0.813289
56913	CORE 1 SYNTHASE, GLYCOPROTEIN-N-ACETYLGALACTOSAMINE 3-BETA-GALACTOSYLTRANSFERASE, 1	7.41478	7.33721	6.67798	6.44828	0.812866
6319	STEAROYL-COA DESATURASE (DELTA-9-DESATURASE)	10.1657	10.1502	9.37468	9.31618	0.81249
51540	SELENOCYSTEINE LYASE	7.33208	7.36574	6.61379	6.45925	0.812387
347733	TUBULIN, BETA 2B	7.77901	7.48548	7.03391	6.60882	0.810877
11182	SOLUTE CARRIER FAMILY 2 (FACILITATED GLUCOSE TRANSPORTER), MEMBER 6	7.36136	7.25313	6.40028	6.59431	0.809946
51156	SERPIN PEPTIDASE INHIBITOR, CLADE A (ALPHA-1 ANTIPROTEINASE, ANTITRYPSIN), MEMBER 10	7.5063	7.61709	6.83589	6.66802	0.809742
5325	PLEIOMORPHIC ADENOMA GENE-LIKE 1	4.64694	4.50685	3.78186	3.75401	0.808964
200765	TIGGER TRANSPOSABLE ELEMENT DERIVED 1	7.53271	7.43315	6.53356	6.81478	0.808759
8416	ANNEXIN A9	7.39117	7.30195	6.59238	6.48343	0.808661
25864	ABHYDROLASE DOMAIN CONTAINING 14A	8.0552	8.17527	7.29575	7.31982	0.807451
56548	CARBOHYDRATE (N-ACETYLGLUCOSAMINE 6-O) SULFOTRANSFERASE 7	6.2413	5.9672	5.37081	5.22359	0.807054
23623	RUN AND SH3 DOMAIN CONTAINING 1	8.0091	7.98492	7.25607	7.12401	0.806967
57505	ALANYL-TRNA SYNTHETASE LIKE	7.29634	7.28719	6.53856	6.43573	0.804624
7850	INTERLEUKIN 1 RECEPTOR, TYPE II	7.02033	6.69173	6.09697	6.00614	0.804477
80270	HYDROXY-DELTA-5-STEROID DEHYDROGENASE, 3 BETA- AND STEROID DELTA-ISOMERASE 7	8.46258	8.29132	7.62845	7.52033	0.802562
326625	METHYLMALONIC ACIDURIA (COBALAMIN DEFICIENCY) CBLB TYPE	6.89115	7.05702	6.32787	6.018	0.801151
55437	AMYOTROPHIC LATERAL SCLEROSIS 2 (JUVENILE) CHROMOSOME REGION, CANDIDATE 2	8.67372	8.71832	8.00341	7.78757	0.800532
79038	ZINC FINGER, FYVE DOMAIN CONTAINING 21	7.26328	7.2413	6.44931	6.45546	0.799906
51268	PIPECOLIC ACID OXIDASE	10.3669	10.4714	9.92895	9.31145	0.798933
89890	KELCH REPEAT AND BTB (POZ) DOMAIN CONTAINING 6	6.41992	6.14346	5.67865	5.28948	0.797623
3904	LEUKOCYTE-ASSOCIATED IG-LIKE RECEPTOR 2	7.68336	7.38281	6.62734	6.84394	0.797444
5440	POLYMERASE (RNA) II (DNA DIRECTED) POLYPEPTIDE K, 7.0KDA	9.62639	9.63637	8.93364	8.7386	0.795252
84312	BREAST CANCER METASTASIS-SUPPRESSOR 1-LIKE	7.82945	7.84607	6.97266	7.1132	0.794829
51003	MEDIATOR OF RNA POLYMERASE II TRANSCRIPTION, SUBUNIT 31 HOMOLOG (YEAST)	7.01743	6.88855	6.26603	6.05167	0.794139
6117	REPLICATION PROTEIN A1, 70KDA	7.80575	7.67148	6.89449	6.99754	0.7926
80775	HYPOTHETICAL PROTEIN MGC10993	9.13405	9.06489	8.4003	8.21715	0.790743
121506	CHROMOSOME 12 OPEN READING FRAME 46	6.54611	6.80634	6.02898	5.74219	0.790641
57226	HYPOTHETICAL PROTEIN DJ122O8.2	8.61916	8.49106	7.77555	7.75408	0.790295
669	2,3-BISPHOSPHOGLYCERATE MUTASE	4.8706	4.5869	4.0634	3.81357	0.790262
10380	3'(2'), 5'-BISPHOSPHATE NUCLEOTIDASE 1	6.42394	6.27352	5.54982	5.56848	0.789583
57715	SEMA DOMAIN, IMMUNOGLOBULIN DOMAIN (IG), TRANSMEMBRANE DOMAIN (TM) AND SHORT CYTOPLASMIC DOMAIN, (SEMAPHORIN) 4G	9.27787	9.37758	8.49634	8.58061	0.789246
10477	UBIQUITIN-CONJUGATING ENZYME E2E 3 (UBC4/5 HOMOLOG, YEAST)	9.87478	9.74864	9.10629	8.93895	0.789083
5507	PROTEIN PHOSPHATASE 1, REGULATORY (INHIBITOR) SUBUNIT 3C	7.74118	7.71485	7.0715	6.80697	0.78878
4709	NADH DEHYDROGENASE (UBIQUINONE) 1 BETA SUBCOMPLEX, 3, 12KDA	10.836	10.7393	10.0282	9.97171	0.787736
26974	ZINC FINGER PROTEIN 285	4.88111	4.8027	4.01413	4.09553	0.787071
8317	CDC7 CELL DIVISION CYCLE 7 (S. CEREVISIAE)	4.78491	4.89937	4.02089	4.08927	0.78706
84291	HYPOTHETICAL PROTEIN MGC2408	7.78772	7.82838	7.00241	7.04029	0.786696
55039	TRNA METHYLTRANFERASE 12 HOMOLOG (S. CEREVISIAE)	5.90355	5.79742	4.9896	5.1389	0.786233
54148	MITOCHONDRIAL RIBOSOMAL PROTEIN L39	10.0792	10.0478	9.24742	9.30914	0.785206
5699	PROTEASOME (PROSOME, MACROPAIN) SUBUNIT, BETA TYPE, 10	8.61459	8.60279	7.7741	7.87612	0.783583
83596	BCL2-LIKE 12 (PROLINE RICH)	7.93738	7.74196	7.08543	7.02781	0.78305
994	CELL DIVISION CYCLE 25B	7.89408	8.01594	7.17182	7.17262	0.782795
64149	CHROMOSOME 17 OPEN READING FRAME 75	6.81267	6.91685	6.00104	6.16519	0.781641
124222	PROGESTIN AND ADIPOQ RECEPTOR FAMILY MEMBER IV	6.75204	6.99298	5.88163	6.301	0.781193
90843	TRANSCRIPTION ELONGATION FACTOR A (SII)-LIKE 8	6.32353	6.3037	5.67655	5.38914	0.78077
124790	HEXAMTHYLENE BIS-ACETAMIDE INDUCIBLE 2	7.86919	7.67526	6.87959	7.10341	0.780724
7332	UBIQUITIN-CONJUGATING ENZYME E2L 3	8.01218	8.0334	7.25311	7.23107	0.780701
1503	CTP SYNTHASE	8.36303	8.30284	7.55233	7.55321	0.780171
89958	CHROMOSOME 9 OPEN READING FRAME 140	8.35122	8.31784	7.66086	7.44841	0.779897
51805	COENZYME Q3 HOMOLOG, METHYLTRANSFERASE (YEAST)	7.99628	7.80364	7.01716	7.22412	0.779322
339456	TRANSMEMBRANE PROTEIN 52	7.46967	7.53069	6.85046	6.59126	0.779317
57475	PLECKSTRIN HOMOLOGY DOMAIN CONTAINING, FAMILY H (WITH MYTH4 DOMAIN) MEMBER 1	5.54272	5.74397	4.99949	4.73078	0.778209
163126	CREBBP/EP300 INHIBITOR 2	8.56364	8.52551	7.80899	7.7266	0.77678
8518	INHIBITOR OF KAPPA LIGHT POLYPEPTIDE GENE ENHANCER IN B-CELLS, KINASE COMPLEX-ASSOCIATED PROTEIN	9.34969	9.26552	8.95075	8.11108	0.77669
55086	HYPOTHETICAL PROTEIN FLJ10178	4.54125	4.98862	4.06061	3.91609	0.776585
275	AMINOMETHYLTRANSFERASE (GLYCINE CLEAVAGE SYSTEM PROTEIN T)	7.7678	7.76369	7.10761	6.87246	0.775712
205327	HYPOTHETICAL PROTEIN FLJ38973	8.07462	8.00061	7.33306	7.1926	0.774791
10966	RAB40B, MEMBER RAS ONCOGENE FAMILY	7.50477	7.5512	7.01371	6.49399	0.774131
4258	MICROSOMAL GLUTATHIONE S-TRANSFERASE 2	10.0478	10.12	9.42022	9.20147	0.773072
84331	HYPOTHETICAL PROTEIN MGC15416	8.84832	8.95402	8.07871	8.1777	0.772966
23467	NEURONAL PENTRAXIN RECEPTOR	6.44199	6.40289	5.67653	5.62352	0.772419
3201	HOMEOBOX A4	7.26216	7.45506	6.56641	6.60721	0.771799
149175	MANNOSIDASE, ENDO-ALPHA-LIKE	8.31933	8.29078	7.67007	7.39669	0.77167
6608	SMOOTHENED HOMOLOG (DROSOPHILA)	6.67796	6.90754	6.06435	5.97929	0.770925
54677	CARNITINE O-OCTANOYLTRANSFERASE	6.79384	6.76854	6.16852	5.85298	0.770442
150275	HYPOTHETICAL PROTEIN FLJ33814	6.58804	6.44772	5.77249	5.72338	0.769947
652	BONE MORPHOGENETIC PROTEIN 4	9.30835	9.03843	8.45002	8.35719	0.769788
6920	TRANSCRIPTION ELONGATION FACTOR A (SII), 3	9.4144	9.61542	8.9727	8.51776	0.769683
9212	AURORA KINASE B	7.60348	7.711	6.87412	6.90335	0.768501
64426	SUPPRESSOR OF DEFECTIVE SILENCING 3 HOMOLOG (S. CEREVISIAE)	5.8673	5.85302	5.16476	5.02074	0.76741
5828	PEROXISOMAL MEMBRANE PROTEIN 3, 35KDA (ZELLWEGER SYNDROME)	6.53405	6.23613	5.60929	5.62663	0.767134
157567	ANKYRIN REPEAT DOMAIN 46	7.36257	7.26861	6.66911	6.42798	0.767046
84967	LSM10, U7 SMALL NUCLEAR RNA ASSOCIATED	9.0964	9.12344	8.37209	8.31515	0.766297
684	BONE MARROW STROMAL CELL ANTIGEN 2	8.27897	8.31378	7.62451	7.43614	0.766051
22868	KIAA0971	8.55018	8.50622	7.63472	7.89116	0.765264
56474	CTP SYNTHASE II	6.49244	6.12227	5.69797	5.38673	0.765003
5606	MITOGEN-ACTIVATED PROTEIN KINASE KINASE 3	8.23694	8.1889	7.53196	7.36535	0.764265
3574	INTERLEUKIN 7	4.90523	4.61259	3.92972	4.06204	0.763035
55599	RNA-BINDING REGION (RNP1, RRM) CONTAINING 3	5.93079	5.93015	5.14914	5.18596	0.762917
79029	SPERMATOGENESIS ASSOCIATED 5-LIKE 1	7.34333	7.30097	6.82946	6.29087	0.761991
55013	HYPOTHETICAL PROTEIN FLJ20647	6.49269	6.32035	5.3081	5.9823	0.761324
11329	SERINE/THREONINE KINASE 38	6.36333	6.3164	5.67936	5.47799	0.761187
22909	KIAA1018	6.57761	6.44757	5.81154	5.69162	0.761015
59349	KELCH-LIKE 12 (DROSOPHILA)	7.73721	7.47419	6.72156	6.96849	0.760676
64689	GOLGI REASSEMBLY STACKING PROTEIN 1, 65KDA	7.60016	7.58696	6.92669	6.74022	0.760106
5198	PHOSPHORIBOSYLFORMYLGLYCINAMIDINE SYNTHASE (FGAR AMIDOTRANSFERASE)	8.37619	8.43487	7.79247	7.49921	0.759692
9526	MANNOSE-P-DOLICHOL UTILIZATION DEFECT 1	8.79978	8.87135	7.93977	8.2156	0.75788
152100	HYPOTHETICAL PROTEIN MGC61571	9.3019	9.2489	8.60759	8.42922	0.756992
1075	CATHEPSIN C	8.12653	8.02396	7.37004	7.26914	0.755652
5984	REPLICATION FACTOR C (ACTIVATOR 1) 4, 37KDA	8.07454	8.09072	7.23843	7.41716	0.754828
375484	FLJ44216 PROTEIN	7.59285	7.68656	6.92304	6.84718	0.754592
8161	COILIN	7.23622	7.1278	6.43514	6.41997	0.754456
1050	CCAAT/ENHANCER BINDING PROTEIN (C/EBP), ALPHA	10.2813	10.1963	9.58689	9.38188	0.754421
80145	NGG1 INTERACTING FACTOR 3 LIKE 1 BINDING PROTEIN 1	9.20937	9.12395	8.46561	8.35895	0.754377
171425	CITRATE LYASE BETA LIKE	6.86786	6.87525	6.08007	6.15561	0.753715
199857	ASPARAGINE-LINKED GLYCOSYLATION 14 HOMOLOG (YEAST)	8.65977	8.64581	7.90079	7.90162	0.751586
7026	NUCLEAR RECEPTOR SUBFAMILY 2, GROUP F, MEMBER 2	6.64992	6.57678	6.02231	5.70185	0.751274
136647	CHROMOSOME 7 OPEN READING FRAME 11	10.1645	10.1136	9.52742	9.25175	0.749467
55148	CHROMOSOME 14 OPEN READING FRAME 130	7.23761	7.03818	6.45376	6.32328	0.749382
23314	SATB FAMILY MEMBER 2	6.47043	6.45856	5.54603	5.88432	0.749322
4713	NADH DEHYDROGENASE (UBIQUINONE) 1 BETA SUBCOMPLEX, 7, 18KDA	9.63464	9.65379	8.85128	8.9391	0.749025
64787	EPS8-LIKE 2	7.77793	7.73944	7.04814	6.97206	0.748591
389421	LIN-28 HOMOLOG B (C. ELEGANS)	9.32595	9.40308	8.28093	8.95338	0.747365
10778	ZINC FINGER PROTEIN 271	6.14277	6.14557	5.56307	5.2313	0.746983
24137	KINESIN FAMILY MEMBER 4A	6.73109	6.74596	5.91855	6.06645	0.746031
84299	CHROMOSOME 17 OPEN READING FRAME 37	9.68056	9.67193	9.00282	8.85761	0.746028
9852	EPM2A (LAFORIN) INTERACTING PROTEIN 1	8.50632	8.58625	7.83113	7.76999	0.745728
90416	COILED-COIL DOMAIN CONTAINING 32	7.34721	7.00325	6.35968	6.4995	0.745642
23475	QUINOLINATE PHOSPHORIBOSYLTRANSFERASE (NICOTINATE-NUCLEOTIDE PYROPHOSPHORYLASE (CARBOXYLATING))	10.3035	10.1881	9.48869	9.51232	0.745294
339487	ZINC FINGER AND BTB DOMAIN CONTAINING 8 OPPOSITE STRAND	9.70402	9.9589	8.8554	9.31807	0.744728
1477	CLEAVAGE STIMULATION FACTOR, 3' PRE-RNA, SUBUNIT 1, 50KDA	7.89475	7.61106	6.98302	7.03354	0.744623
7549	ZINC FINGER PROTEIN 2	7.00959	6.68175	6.30073	5.90168	0.744462
63924	CELL DEATH-INDUCING DFFA-LIKE EFFECTOR C	7.87233	7.76816	7.05887	7.09497	0.743321
9678	PHD FINGER PROTEIN 14	4.78165	4.79669	4.09704	3.99508	0.743105
150737	HYPOTHETICAL PROTEIN FLJ30990	4.64557	4.65053	3.97986	3.83203	0.742101
22808	MUSCLE RAS ONCOGENE HOMOLOG	6.81285	6.72172	5.9492	6.10127	0.742048
55326	1-ACYLGLYCEROL-3-PHOSPHATE O-ACYLTRANSFERASE 5 (LYSOPHOSPHATIDIC ACID ACYLTRANSFERASE, EPSILON)	7.64431	7.74116	6.94692	6.95704	0.740753
5174	PDZ DOMAIN CONTAINING 1	4.56115	4.80373	4.06389	3.8211	0.739947
54537	FAMILY WITH SEQUENCE SIMILARITY 35, MEMBER A	7.80643	7.83052	6.95394	7.20324	0.739885
79153	GLYCEROPHOSPHODIESTER PHOSPHODIESTERASE DOMAIN CONTAINING 3	8.19063	8.04143	7.38568	7.36838	0.739003
54534	MITOCHONDRIAL RIBOSOMAL PROTEIN L50	9.09602	9.10982	8.41168	8.31718	0.738495
84284	CHROMOSOME 1 OPEN READING FRAME 57	8.81352	8.82507	8.02839	8.13332	0.73844
284018	CHROMOSOME 17 OPEN READING FRAME 58	8.42928	8.29375	7.59324	7.65331	0.738238
93058	COENZYME Q10 HOMOLOG A (YEAST)	7.38775	7.42858	6.83702	6.50406	0.737623
9936	CD302 ANTIGEN	7.00008	6.98757	6.3325	6.18022	0.737461
64397	ZINC FINGER PROTEIN 106 HOMOLOG (MOUSE)	7.75978	7.8045	7.01547	7.07493	0.736945
257629	ANKYRIN REPEAT AND STERILE ALPHA MOTIF DOMAIN CONTAINING 4B	6.19698	5.79902	5.24012	5.28453	0.735674
84317	HYPOTHETICAL PROTEIN MGC12981	8.70446	8.65593	7.97556	7.9152	0.734815
9416	DEAD (ASP-GLU-ALA-ASP) BOX POLYPEPTIDE 23	7.92302	7.78144	7.03443	7.20457	0.732725
9655	SUPPRESSOR OF CYTOKINE SIGNALING 5	6.41071	6.42268	5.77255	5.59546	0.732693
10479	SOLUTE CARRIER FAMILY 9 (SODIUM/HYDROGEN EXCHANGER), MEMBER 6	7.31641	7.37791	6.45735	6.77178	0.732594
55789	DEP DOMAIN CONTAINING 1B	5.46068	5.57861	4.89126	4.68438	0.731823
3265	V-HA-RAS HARVEY RAT SARCOMA VIRAL ONCOGENE HOMOLOG	8.31535	8.56932	7.73931	7.68242	0.731467
55954	ZINC FINGER, MATRIN TYPE 5	7.79136	7.82281	7.09283	7.05948	0.730935
79710	MORC FAMILY CW-TYPE ZINC FINGER 4	7.90855	7.66273	7.06205	7.05188	0.728674
2952	GLUTATHIONE S-TRANSFERASE THETA 1	9.57417	9.51112	8.90542	8.72316	0.72836
11145	HRAS-LIKE SUPPRESSOR 3	7.33995	7.42573	6.66496	6.64562	0.727556
7033	TREFOIL FACTOR 3 (INTESTINAL)	7.35941	7.1399	6.85122	6.19333	0.727383
84108	POLYCOMB GROUP RING FINGER 6	6.26995	6.23765	5.44643	5.60711	0.727026
9	N-ACETYLTRANSFERASE 1 (ARYLAMINE N-ACETYLTRANSFERASE)	7.26188	6.92929	6.53399	6.20334	0.726926
220296	HEPATOCYTE CELL ADHESION MOLECULE	7.43602	7.24323	6.59861	6.62731	0.726664
10329	TRANSMEMBRANE PROTEIN 5	9.48633	9.50264	8.79669	8.74044	0.725916
9946	CRYSTALLIN, ZETA (QUINONE REDUCTASE)-LIKE 1	6.01083	5.80841	5.19293	5.17601	0.725149
4285	MITOCHONDRIAL INTERMEDIATE PEPTIDASE	6.97707	6.71531	6.25221	5.99168	0.724241
376267	RAB15, MEMBER RAS ONOCOGENE FAMILY	8.26523	8.28435	7.61127	7.4917	0.723306
8323	FRIZZLED HOMOLOG 6 (DROSOPHILA)	5.42433	5.48366	4.75536	4.70634	0.72315
9749	PHOSPHATASE AND ACTIN REGULATOR 2	6.8672	6.82072	6.05541	6.1877	0.722401
116071	BASIC LEUCINE ZIPPER TRANSCRIPTION FACTOR, ATF-LIKE 2	6.71491	6.81234	6.08886	5.99478	0.72181
8195	MCKUSICK-KAUFMAN SYNDROME	9.39042	9.28851	8.63495	8.60062	0.721684
8848	TSC22 DOMAIN FAMILY, MEMBER 1	9.02568	8.96031	8.42207	8.12112	0.721395
1475	CYSTATIN A (STEFIN A)	9.29609	9.21643	8.69909	8.37141	0.721008
84915	CHROMOSOME 12 OPEN READING FRAME 34	7.4486	7.33271	6.70178	6.63772	0.720902
1203	CEROID-LIPOFUSCINOSIS, NEURONAL 5	5.63915	5.60965	4.87183	4.93525	0.720858
10758	CHROMOSOME 6 OPEN READING FRAME 5	7.76531	7.52248	6.93823	6.90887	0.720341
79621	DELETED IN LEUKEMIA 8 PROTEIN	4.68282	4.84161	4.13824	3.94939	0.7184
80727	TWEETY HOMOLOG 3 (DROSOPHILA)	8.89838	9.11694	8.27395	8.30736	0.717003
10810	WAS PROTEIN FAMILY, MEMBER 3	7.9124	8.07425	7.28929	7.26523	0.716063
9270	INTEGRIN BETA 1 BINDING PROTEIN 1	8.03377	8.09377	7.38241	7.31537	0.714885
51596	CUTA DIVALENT CATION TOLERANCE HOMOLOG (E. COLI)	10.6718	10.6192	10.0824	9.78015	0.714198
31	ACETYL-COENZYME A CARBOXYLASE ALPHA	9.24679	9.29354	8.54299	8.56952	0.713909
23116	KIAA0423	5.71328	5.37361	4.9826	4.67786	0.713213
64105	LEUCINE ZIPPER PROTEIN FKSG14	4.90819	5.0502	4.1893	4.34318	0.712952
1353	COX11 HOMOLOG, CYTOCHROME C OXIDASE ASSEMBLY PROTEIN (YEAST)	8.97187	9.04908	8.32465	8.27084	0.712735
55367	LEUCINE-RICH REPEATS AND DEATH DOMAIN CONTAINING	7.69599	7.8095	7.0122	7.06782	0.712732
2305	FORKHEAD BOX M1	7.34479	7.41786	6.61272	6.72485	0.712539
34	ACYL-COENZYME A DEHYDROGENASE, C-4 TO C-12 STRAIGHT CHAIN	8.52664	8.6438	8.1204	7.62545	0.712294
2787	GUANINE NUCLEOTIDE BINDING PROTEIN (G PROTEIN), GAMMA 5	10.4078	10.4463	9.86887	9.5609	0.71218
79624	CHROMOSOME 6 OPEN READING FRAME 211	7.34166	7.52762	6.67303	6.77412	0.711065
115992	RING FINGER PROTEIN 166	5.73599	5.63633	4.90361	5.04662	0.711045
114932	MORF4 FAMILY ASSOCIATED PROTEIN 1-LIKE 1	8.98943	8.94949	8.29281	8.22506	0.710521
400823	FLJ43505 PROTEIN	8.30971	8.27265	7.65985	7.5023	0.7101
2752	GLUTAMATE-AMMONIA LIGASE (GLUTAMINE SYNTHETASE)	10.3311	10.3031	9.76294	9.45152	0.709879
55707	NECAP ENDOCYTOSIS ASSOCIATED 2	8.35294	8.25236	7.61864	7.56705	0.709807
80224	NUCLEOTIDE BINDING PROTEIN-LIKE	6.92526	6.93042	6.26056	6.17596	0.709583
64981	MITOCHONDRIAL RIBOSOMAL PROTEIN L34	10.0513	9.95933	9.40153	9.1906	0.709238
55704	HYPOTHETICAL PROTEIN LOC55580	5.59793	5.75762	4.90565	5.03252	0.708693
84749	UBIQUITIN SPECIFIC PEPTIDASE 30	6.42334	6.3763	5.63797	5.74675	0.707463
26022	TRANSMEMBRANE PROTEIN 98	9.60152	9.46585	8.84443	8.80816	0.70739
81929	SEH1-LIKE (S. CEREVISIAE)	7.57763	7.53259	6.8275	6.86889	0.706916
10849	CD3E ANTIGEN, EPSILON POLYPEPTIDE ASSOCIATED PROTEIN	8.91395	8.75534	8.38981	7.8665	0.706489
740	MITOCHONDRIAL RIBOSOMAL PROTEIN L49	10.0266	9.95753	9.36788	9.20415	0.706063
26747	NUCLEAR FRAGILE X MENTAL RETARDATION PROTEIN INTERACTING PROTEIN 1	6.85507	6.57588	6.12634	5.89465	0.704982
51501	HYPOTHETICAL PROTEIN HSPC138	7.83446	7.7358	7.1762	6.98422	0.704925
7764	ZINC FINGER PROTEIN 217	7.73868	7.72575	7.12766	6.9272	0.704785
81562	LECTIN, MANNOSE-BINDING 2-LIKE	9.13131	8.96777	8.41369	8.27641	0.70449
10422	UBIQUITIN ASSOCIATED DOMAIN CONTAINING 1	7.35401	7.42222	6.5844	6.78344	0.70419
26996	G PROTEIN-COUPLED RECEPTOR 160	6.71924	6.49184	5.83452	5.9685	0.704029
79650	CHROMOSOME 16 OPEN READING FRAME 57	9.18839	9.10473	8.40412	8.48135	0.703822
27032	ATPASE, CA++ TRANSPORTING, TYPE 2C, MEMBER 1	6.43921	6.21782	5.60586	5.64389	0.703638
8992	ATPASE, H+ TRANSPORTING, LYSOSOMAL 9KDA, V0 SUBUNIT E	11.7533	11.6831	11.0851	10.9448	0.703289
84912	SOLUTE CARRIER FAMILY 35, MEMBER B4	7.00087	7.00176	6.36701	6.23099	0.702311
22903	BTB (POZ) DOMAIN CONTAINING 3	7.15679	7.07853	6.54198	6.28979	0.701777
88745	CHROMOSOME 6 OPEN READING FRAME 153	10.2439	10.2222	9.48939	9.57388	0.701406
28512	NFKB INHIBITOR INTERACTING RAS-LIKE 1	6.39977	6.43967	5.53451	5.90421	0.700357
10244	RAB9 EFFECTOR PROTEIN WITH KELCH MOTIFS	10.2805	10.4639	9.72356	9.62075	0.700043
788	SOLUTE CARRIER FAMILY 25 (CARNITINE/ACYLCARNITINE TRANSLOCASE), MEMBER 20	7.48416	7.37777	6.87645	6.58641	0.699534
8790	FUCOSE-1-PHOSPHATE GUANYLYLTRANSFERASE	4.64866	4.50828	3.94025	3.81784	0.699426
2960	GENERAL TRANSCRIPTION FACTOR IIE, POLYPEPTIDE 1, ALPHA 56KDA	8.67903	8.51588	7.82337	7.97287	0.699332
7443	VACCINIA RELATED KINASE 1	7.12041	7.32454	6.31794	6.72919	0.698915
475	ATX1 ANTIOXIDANT PROTEIN 1 HOMOLOG (YEAST)	9.64791	9.59924	8.99886	8.85118	0.698554
84310	HYPOTHETICAL PROTEIN MGC11257	7.70342	7.65715	6.92881	7.03527	0.698247
6726	SIGNAL RECOGNITION PARTICLE 9KDA	10.8566	10.8118	10.1324	10.14	0.697971
291	SOLUTE CARRIER FAMILY 25 (MITOCHONDRIAL CARRIER; ADENINE NUCLEOTIDE TRANSLOCATOR), MEMBER 4	8.86222	8.88467	8.35596	7.99598	0.69748
7374	URACIL-DNA GLYCOSYLASE	8.10208	8.1111	7.44211	7.37643	0.697314
221656	AMINE OXIDASE (FLAVIN CONTAINING) DOMAIN 1	5.271	4.97998	4.34918	4.50873	0.696534
22934	RIBOSE 5-PHOSPHATE ISOMERASE A (RIBOSE 5-PHOSPHATE EPIMERASE)	9.02561	8.96057	8.39724	8.19596	0.696487
445815	A KINASE (PRKA) ANCHOR PROTEIN 2	7.96322	7.71038	7.4069	6.87469	0.696003
6535	SOLUTE CARRIER FAMILY 6 (NEUROTRANSMITTER TRANSPORTER, CREATINE), MEMBER 8	9.13715	8.99191	8.36697	8.37069	0.695696
55872	PDZ BINDING KINASE	7.4948	7.5753	6.69592	6.98357	0.695306
122416	ANKYRIN REPEAT DOMAIN 9	7.13702	7.32217	6.5993	6.47227	0.693811
284739	HYPOTHETICAL PROTEIN LOC284739	7.77032	7.88984	7.12394	7.1502	0.693007
64359	NUCLEOREDOXIN	9.09373	9.12405	8.33307	8.49878	0.69297
3017	HISTONE 1, H2BD	8.06419	7.63964	7.61794	6.69999	0.692948
5002	IMPRINTED POLYSPECIFIC MEMBRANE TRANSPORTER 1	8.44527	8.46547	7.73802	7.78785	0.692431
1945	EPHRIN-A4	8.05912	8.04965	7.42671	7.29733	0.692372
51121	RIBOSOMAL PROTEIN L26-LIKE 1	11.0072	10.8621	10.3014	10.1835	0.692207
55015	PRP39 PRE-MRNA PROCESSING FACTOR 39 HOMOLOG (YEAST)	6.00497	6.14684	5.53147	5.23599	0.692175
81544	GLYCEROPHOSPHODIESTER PHOSPHODIESTERASE DOMAIN CONTAINING 5	7.71567	7.77441	7.24416	6.86265	0.691639
801	CALMODULIN 1 (PHOSPHORYLASE KINASE, DELTA)	7.95368	7.81263	7.2485	7.13465	0.691574
23144	ZINC FINGER CCCH-TYPE CONTAINING 3	7.25952	7.21968	6.5017	6.59473	0.691393
80227	WD REPEAT DOMAIN 71	8.59029	8.61366	7.8135	8.00774	0.691352
30851	TAX1 (HUMAN T-CELL LEUKEMIA VIRUS TYPE I) BINDING PROTEIN 3	9.15258	9.02864	8.41426	8.38431	0.691324
54908	HYPOTHETICAL PROTEIN FLJ20364	5.47198	5.52955	4.67883	4.9402	0.691251
64853	CHROMOSOME 1 OPEN READING FRAME 80	5.81634	5.75514	5.07073	5.11871	0.691019
9470	EUKARYOTIC TRANSLATION INITIATION FACTOR 4E MEMBER 2	10.091	10.0579	9.40076	9.36646	0.69086
7363	UDP GLUCURONOSYLTRANSFERASE 2 FAMILY, POLYPEPTIDE B4	8.75402	8.71441	8.468	7.61893	0.69075
204	ADENYLATE KINASE 2	7.0505	6.99625	6.28044	6.38583	0.690241
54949	HYPOTHETICAL PROTEIN FLJ20487	8.7113	8.70194	7.97741	8.05717	0.689334
4522	METHYLENETETRAHYDROFOLATE DEHYDROGENASE (NADP+ DEPENDENT) 1, METHENYLTETRAHYDROFOLATE CYCLOHYDROLASE, FORMYLTETRAHYDROFOLATE SYNTHETASE	9.91091	9.87886	9.21288	9.19894	0.688975
23047	ANDROGEN-INDUCED PROLIFERATION INHIBITOR	5.89431	5.93042	5.25954	5.18858	0.688307
2819	GLYCEROL-3-PHOSPHATE DEHYDROGENASE 1 (SOLUBLE)	7.49968	7.53034	6.8305	6.82315	0.688189
64757	MOCO SULPHURASE C-TERMINAL DOMAIN CONTAINING 1	8.55747	8.40332	7.83222	7.75251	0.688035
64968	MITOCHONDRIAL RIBOSOMAL PROTEIN S6	9.14204	9.02401	8.47625	8.31606	0.686873
84775	ZINC FINGER PROTEIN 607	5.72137	5.7757	5.13188	4.99146	0.686862
1857	DISHEVELLED, DSH HOMOLOG 3 (DROSOPHILA)	8.11384	8.1773	7.48128	7.43676	0.686549
1409	CRYSTALLIN, ALPHA A	7.1141	6.95797	6.35289	6.34649	0.686345
643079	HYPOTHETICAL PROTEIN LOC643079	4.16117	4.14937	3.4873	3.45064	0.686298
64427	HYPOTHETICAL PROTEIN FLJ12788	7.94489	7.87442	7.29605	7.15178	0.685734
10978	ATP/GTP-BINDING PROTEIN	8.42515	8.40978	7.86113	7.60569	0.684055
84296	SLD5 HOMOLOG	5.73886	5.75556	5.15825	4.96822	0.683975
5092	PTERIN-4 ALPHA-CARBINOLAMINE DEHYDRATASE/DIMERIZATION COFACTOR OF HEPATOCYTE NUCLEAR FACTOR 1 ALPHA (TCF1)	10.5506	10.4645	9.81811	9.82987	0.683591
7341	SMT3 SUPPRESSOR OF MIF TWO 3 HOMOLOG 1 (YEAST)	5.10347	5.38818	4.34793	4.77731	0.683202
7272	TTK PROTEIN KINASE	5.0648	5.35919	4.44388	4.61471	0.682697
149076	FLJ25476 PROTEIN	8.5414	8.64766	8.05071	7.77371	0.682318
51550	CYCLIN-DEPENDENT KINASE 2-INTERACTING PROTEIN	9.07425	9.08531	8.43821	8.35749	0.681932
5917	ARGINYL-TRNA SYNTHETASE	10.1826	10.2284	9.39946	9.64872	0.681408
5532	PROTEIN PHOSPHATASE 3 (FORMERLY 2B), CATALYTIC SUBUNIT, BETA ISOFORM (CALCINEURIN A BETA)	7.48965	7.45489	6.68117	6.90096	0.681205
441046	HYPOTHETICAL LOC 441046	4.74856	4.70611	4.06389	4.03093	0.679926
51715	RAB23, MEMBER RAS ONCOGENE FAMILY	5.06304	5.18428	4.45203	4.43631	0.679488
10212	DEAD (ASP-GLU-ALA-ASP) BOX POLYPEPTIDE 39	9.75549	9.67289	9.04209	9.02749	0.6794
4175	MCM6 MINICHROMOSOME MAINTENANCE DEFICIENT 6 (MIS5 HOMOLOG, S. POMBE) (S. CEREVISIAE)	5.39433	5.59519	4.76587	4.86489	0.679383
8690	JERKY HOMOLOG-LIKE (MOUSE)	6.37278	6.57457	5.71005	5.87911	0.679095
51163	DEBRANCHING ENZYME HOMOLOG 1 (S. CEREVISIAE)	5.53563	5.524	4.98305	4.71963	0.678475
54872	PHOSPHATIDYLINOSITOL GLYCAN, CLASS G	8.6039	8.50606	8.0395	7.71457	0.677951
4752	NIMA (NEVER IN MITOSIS GENE A)-RELATED KINASE 3	7.50605	7.41044	6.87273	6.68816	0.677799
27340	UTP20, SMALL SUBUNIT (SSU) PROCESSOME COMPONENT, HOMOLOG (YEAST)	7.28517	7.51928	6.69943	6.74985	0.677585
1806	DIHYDROPYRIMIDINE DEHYDROGENASE	4.5264	4.44566	4.11316	3.50407	0.677413
9368	SOLUTE CARRIER FAMILY 9 (SODIUM/HYDROGEN EXCHANGER), MEMBER 3 REGULATOR 1	10.5016	10.511	9.91991	9.7381	0.677332
64429	ZINC FINGER, DHHC-TYPE CONTAINING 6	8.10682	8.12001	7.46277	7.40954	0.677259
965	CD58 ANTIGEN, (LYMPHOCYTE FUNCTION-ASSOCIATED ANTIGEN 3)	7.5986	7.59431	6.83532	7.00337	0.677115
26007	DIHYDROXYACETONE KINASE 2 HOMOLOG (YEAST)	7.38566	7.51414	6.74095	6.80884	0.675006
5427	POLYMERASE (DNA DIRECTED), EPSILON 2 (P59 SUBUNIT)	6.87853	7.19042	6.27937	6.44013	0.674728
55754	TRANSMEMBRANE PROTEIN 30A	7.14158	7.11311	6.42364	6.48202	0.67451
4171	MCM2 MINICHROMOSOME MAINTENANCE DEFICIENT 2, MITOTIN (S. CEREVISIAE)	8.76467	8.79064	8.16911	8.0377	0.674244
152	ADRENERGIC, ALPHA-2C-, RECEPTOR	8.23369	8.26064	7.6844	7.46244	0.67375
117246	HYPOTHETICAL PROTEIN FLJ20062	9.15699	9.14599	8.5105	8.44502	0.673733
79673	ZINC FINGER PROTEIN 329	5.72262	5.70793	5.27205	4.81118	0.67366
2395	FRATAXIN	8.41095	8.45536	7.65958	7.85946	0.673636
254428	SOLUTE CARRIER FAMILY 41, MEMBER 1	6.582	6.45781	5.71152	5.98306	0.672618
5919	RETINOIC ACID RECEPTOR RESPONDER (TAZAROTENE INDUCED) 2	9.06408	9.05715	8.37335	8.403	0.672442
11097	NUCLEOPORIN LIKE 2	7.10724	6.95083	6.28123	6.43367	0.671584
54097	FAMILY WITH SEQUENCE SIMILARITY 3, MEMBER B	8.60251	8.81068	8.33872	7.7317	0.67139
10904	BLADDER CANCER ASSOCIATED PROTEIN	10.1808	10.1712	9.46311	9.54673	0.67107
200931	ORGANIC SOLUTE TRANSPORTER ALPHA	6.16825	5.7268	5.68947	4.86426	0.670655
29978	UBIQUILIN 2	8.1138	7.88204	7.46006	7.1947	0.670541
4436	MUTS HOMOLOG 2, COLON CANCER, NONPOLYPOSIS TYPE 1 (E. COLI)	6.6357	6.66532	5.86328	6.0971	0.670318
2021	ENDONUCLEASE G	7.75071	7.71152	6.9666	7.15512	0.670247
124808	COILED-COIL DOMAIN CONTAINING 43	8.30611	8.14926	7.55144	7.56445	0.669737
2976	GENERAL TRANSCRIPTION FACTOR IIIC, POLYPEPTIDE 2, BETA 110KDA	9.64271	9.64145	9.07268	8.87215	0.669668
81853	TRANSMEMBRANE PROTEIN 14B	10.38	10.2466	9.65265	9.63503	0.669489
898	CYCLIN E1	8.85264	8.82615	8.07814	8.26204	0.669299
5257	PHOSPHORYLASE KINASE, BETA	7.70897	7.49934	6.85747	7.01245	0.669199
50861	STATHMIN-LIKE 3	8.50029	8.4493	7.8191	7.79284	0.668819
339745	HYPOTHETICAL PROTEIN LOC339745	7.36023	7.41575	6.72167	6.71754	0.66838
399687	TGFB1-INDUCED ANTI-APOPTOTIC FACTOR 1	6.81984	6.72953	6.0442	6.16887	0.668152
9220	TGFB1-INDUCED ANTI-APOPTOTIC FACTOR 1	6.81984	6.72953	6.0442	6.16887	0.668152
1428	CRYSTALLIN, MU	6.18138	6.16203	5.54694	5.46084	0.667812
3898	LADININ 1	8.31656	8.30656	7.69733	7.59094	0.66742
10542	HEPATITIS B VIRUS X INTERACTING PROTEIN	10.8151	10.8051	10.238	10.0479	0.667116
79762	CHROMOSOME 1 OPEN READING FRAME 115	8.71479	8.76132	8.24855	7.89592	0.665818
54863	HYPOTHETICAL PROTEIN FLJ20245	7.46952	7.20694	6.69349	6.65203	0.665472
29960	FTSJ HOMOLOG 2 (E. COLI)	8.44237	8.32658	7.71037	7.72779	0.665398
934	CD24 ANTIGEN (SMALL CELL LUNG CARCINOMA CLUSTER 4 ANTIGEN)	6.64553	6.39789	5.95325	5.75947	0.665357
23395	LEUCYL-TRNA SYNTHETASE 2, MITOCHONDRIAL	7.95848	7.99759	7.29143	7.3342	0.665217
23580	CDC42 EFFECTOR PROTEIN (RHO GTPASE BINDING) 4	7.52638	7.52648	6.8585	6.86428	0.665041
207	V-AKT MURINE THYMOMA VIRAL ONCOGENE HOMOLOG 1	8.83101	8.70765	8.14415	8.06508	0.664715
4172	MCM3 MINICHROMOSOME MAINTENANCE DEFICIENT 3 (S. CEREVISIAE)	9.29792	9.27391	8.63453	8.6097	0.663802
84930	MICROTUBULE ASSOCIATED SERINE/THREONINE KINASE-LIKE	5.00519	5.30408	4.4415	4.54017	0.663801
284370	ZINC FINGER PROTEIN 615	5.77485	5.89581	5.30223	5.04164	0.66339
2027	ENOLASE 1, (ALPHA)	6.93746	7.01908	6.27212	6.3588	0.662807
121536	AE BINDING PROTEIN 2	6.68581	6.91349	6.04352	6.23176	0.662006
84450	ZINC FINGER PROTEIN 512	7.16931	7.17801	6.57999	6.44355	0.661891
23266	LATROPHILIN 2	5.87178	5.80043	5.12256	5.22623	0.661709
136	ADENOSINE A2B RECEPTOR	7.98975	7.85482	7.18984	7.33139	0.661669
85236	HISTONE 1, H2BK	10.3175	10.2375	9.74978	9.4822	0.661498
119504	CHROMOSOME 10 OPEN READING FRAME 104	8.77724	8.73931	8.15156	8.04283	0.66108
5810	RAD1 HOMOLOG (S. POMBE)	7.45014	7.26798	6.64766	6.749	0.660735
80178	CHROMOSOME 16 OPEN READING FRAME 59	6.87313	7.29683	6.37377	6.47543	0.660376
353135	LATE CORNIFIED ENVELOPE 1E	6.65262	6.69187	5.97869	6.04518	0.660313
7429	VILLIN 1	9.7564	9.74977	9.27757	8.90806	0.660269
27089	UBIQUINOL-CYTOCHROME C REDUCTASE, COMPLEX III SUBUNIT VII, 9.5KDA	11.9748	11.996	11.2883	11.3628	0.659874
10635	RAD51 ASSOCIATED PROTEIN 1	5.71993	5.80838	4.98081	5.22839	0.659554
28998	MITOCHONDRIAL RIBOSOMAL PROTEIN L13	10.1134	10.0355	9.44356	9.38714	0.659082
51649	MITOCHONDRIAL RIBOSOMAL PROTEIN S23	11.0824	11.112	10.3442	10.5324	0.658934
55143	CELL DIVISION CYCLE ASSOCIATED 8	7.82367	7.72267	7.13977	7.08872	0.658928
150864	AMYOTROPHIC LATERAL SCLEROSIS 2 (JUVENILE) CHROMOSOME REGION, CANDIDATE 13	4.97417	4.96565	4.46266	4.15962	0.658771
10809	START DOMAIN CONTAINING 10	9.45279	9.51496	8.94886	8.70174	0.658577
83461	CELL DIVISION CYCLE ASSOCIATED 3	8.292	8.35419	7.57422	7.75799	0.656984
84992	PHOSPHATIDYLINOSITOL GLYCAN, CLASS Y	9.13002	9.0111	8.43907	8.3884	0.656825
89894	TRANSMEMBRANE PROTEIN 116	6.8986	6.89574	6.1029	6.3786	0.656418
84823	LAMIN B2	8.21236	8.15414	7.54619	7.50771	0.656307
92070	HYPOTHETICAL PROTEIN MGC21675	6.9275	6.80951	6.23506	6.18992	0.656016
90507	SECERNIN 2	6.62891	6.47645	5.94534	5.84872	0.65565
123207	CHROMOSOME 15 OPEN READING FRAME 40	5.96112	5.81905	5.19927	5.27075	0.655074
90933	TRIPARTITE MOTIF-CONTAINING 41	7.1147	7.27305	6.48728	6.59136	0.654548
151230	KELCH-LIKE 23 (DROSOPHILA)	8.40598	8.49388	7.86732	7.72424	0.654145
2287	FK506 BINDING PROTEIN 3, 25KDA	9.5909	9.65648	9.01504	8.92435	0.653994
51665	ANKYRIN REPEAT AND SOCS BOX-CONTAINING 1	6.29881	6.33531	5.72151	5.60588	0.653369
192683	SECRETORY CARRIER MEMBRANE PROTEIN 5	7.26944	7.39117	6.76224	6.5921	0.653134
23322	KIAA1005 PROTEIN	4.05244	4.3002	3.55471	3.49209	0.652924
221294	CHROMOSOME 6 OPEN READING FRAME 200	7.26035	7.03965	6.60999	6.38551	0.652251
84874	ZINC FINGER PROTEIN 514	5.67208	5.69824	4.9226	5.14329	0.652218
64222	TORSIN FAMILY 3, MEMBER A	7.41622	7.53289	6.94103	6.70424	0.651918
115209	OMA1 HOMOLOG, ZINC METALLOPEPTIDASE (S. CEREVISIAE)	5.94698	5.83523	5.33384	5.14479	0.651791
6993	DYNEIN, LIGHT CHAIN, TCTEX-TYPE 1	11.4586	11.4376	10.843	10.7505	0.651346
7280	TUBULIN, BETA 2A	11.1154	11.0141	10.6806	10.1483	0.650363
348235	FAMILY WITH SEQUENCE SIMILARITY 33, MEMBER A	7.86693	7.8108	7.4439	6.93382	0.650007
840	CASPASE 7, APOPTOSIS-RELATED CYSTEINE PEPTIDASE	7.77071	7.83867	7.1929	7.11736	0.649555
51585	KIAA0824 PROTEIN	4.62192	5.05682	4.06389	4.316	0.649425
84187	HYPOTHETICAL PROTEIN FLJ20173	6.72518	6.5074	5.96461	5.97146	0.64825
374864	CHROMOSOME 18 OPEN READING FRAME 34	5.10731	5.19282	4.3337	4.67023	0.648101
84300	CHROMOSOME 6 OPEN READING FRAME 125	10.1833	10.2389	9.55273	9.57404	0.64769
9873	FCH AND DOUBLE SH3 DOMAINS 2	6.71358	6.85655	6.29671	5.97806	0.647676
7262	PLECKSTRIN HOMOLOGY-LIKE DOMAIN, FAMILY A, MEMBER 2	8.44525	8.31474	7.85836	7.60648	0.64757
112849	CHROMOSOME 14 OPEN READING FRAME 149	7.34876	7.29948	6.76034	6.59332	0.647285
134637	DEAMINASE DOMAIN CONTAINING 1	5.94284	5.86034	5.3337	5.17553	0.646975
54505	DEAH (ASP-GLU-ALA-HIS) BOX POLYPEPTIDE 29	7.11563	7.23793	6.32527	6.73448	0.646903
51573	MEMBRANE INTERACTING PROTEIN OF RGS16	9.63277	9.59419	9.01974	8.91351	0.646853
64975	MITOCHONDRIAL RIBOSOMAL PROTEIN L41	10.3308	10.4217	9.78733	9.67203	0.646576
6990	DYNEIN, LIGHT CHAIN, TCTEX-TYPE 3	6.95738	7.27055	6.33717	6.5976	0.646576
54432	YIP1 DOMAIN FAMILY, MEMBER 1	7.64874	7.63381	7.18609	6.80407	0.646193
54927	COILED-COIL-HELIX-COILED-COIL-HELIX DOMAIN CONTAINING 3	8.5313	8.6696	7.73906	8.16982	0.646013
79053	ASPARAGINE-LINKED GLYCOSYLATION 8 HOMOLOG (YEAST, ALPHA-1,3-GLUCOSYLTRANSFERASE)	8.33073	8.22625	7.79923	7.46584	0.645957
9801	MITOCHONDRIAL RIBOSOMAL PROTEIN L19	9.31942	9.32989	8.62741	8.73036	0.645774
648	POLYCOMB GROUP RING FINGER 4	8.92496	8.73417	8.2088	8.16004	0.645145
79145	COILED-COIL-HELIX-COILED-COIL-HELIX DOMAIN CONTAINING 7	8.83513	8.77118	8.24417	8.07282	0.644663
58485	TRAFFICKING PROTEIN PARTICLE COMPLEX 1	9.19979	9.24026	8.46775	8.68469	0.6438
1036	CYSTEINE DIOXYGENASE, TYPE I	7.36141	7.5338	7.06764	6.54	0.643785
10081	PROGRAMMED CELL DEATH 7	7.72416	7.7363	6.96342	7.20948	0.643779
90871	CHROMOSOME 9 OPEN READING FRAME 123	8.68985	8.70952	8.09548	8.01673	0.643583
51808	RNA U, SMALL NUCLEAR RNA EXPORT ADAPTOR (PHOSPHORYLATION REGULATED)	6.33193	6.09953	5.44779	5.69723	0.643218
9397	N-MYRISTOYLTRANSFERASE 2	6.24461	6.11772	5.60602	5.47134	0.642483
5711	PROTEASOME (PROSOME, MACROPAIN) 26S SUBUNIT, NON-ATPASE, 5	7.94967	7.73805	7.10497	7.29819	0.642277
25974	METHYLMALONIC ACIDURIA (COBALAMIN DEFICIENCY) CBLC TYPE, WITH HOMOCYSTINURIA	7.55995	7.42674	6.99781	6.70581	0.641535
11234	HERMANSKY-PUDLAK SYNDROME 5	7.0661	6.70529	6.14606	6.34397	0.640681
4716	NADH DEHYDROGENASE (UBIQUINONE) 1 BETA SUBCOMPLEX, 10, 22KDA	10.6414	10.5526	9.94674	9.96655	0.640375
11103	HIV-1 REV BINDING PROTEIN 2	7.63668	7.74214	7.0149	7.08396	0.639981
11313	LYSOPHOSPHOLIPASE II	9.59886	9.47893	8.91168	8.88619	0.639956
1967	EUKARYOTIC TRANSLATION INITIATION FACTOR 2B, SUBUNIT 1 ALPHA, 26KDA	9.23266	9.15562	8.64672	8.46212	0.639723
991	CDC20 CELL DIVISION CYCLE 20 HOMOLOG (S. CEREVISIAE)	9.27465	9.29457	8.52686	8.76443	0.638963
10951	CHROMOBOX HOMOLOG 1 (HP1 BETA HOMOLOG DROSOPHILA )	9.99177	9.96991	9.35498	9.33027	0.638215
9111	N-MYC (AND STAT) INTERACTOR	6.2228	6.16985	5.41265	5.70373	0.638138
84661	DPY-30-LIKE PROTEIN	10.2291	10.0424	9.45759	9.53894	0.637521
3202	HOMEOBOX A5	6.49829	6.24944	5.66995	5.80282	0.637484
6787	NIMA (NEVER IN MITOSIS GENE A)-RELATED KINASE 4	5.5599	5.74697	5.01659	5.01659	0.636839
10947	ADAPTOR-RELATED PROTEIN COMPLEX 3, MU 2 SUBUNIT	6.01029	5.86161	5.2113	5.38724	0.636679
54965	PHOSPHATIDYLINOSITOL GLYCAN, CLASS X	6.35027	6.2378	5.67608	5.63928	0.636357
2956	MUTS HOMOLOG 6 (E. COLI)	7.89828	7.92274	7.18478	7.36379	0.636224
84240	ZINC FINGER, CCHC DOMAIN CONTAINING 9	8.86516	8.78798	8.20359	8.17777	0.635893
55666	NUCLEAR PROTEIN LOCALIZATION 4 HOMOLOG (S. CEREVISIAE)	9.29809	9.2674	8.52467	8.77005	0.635383
57511	COMPONENT OF OLIGOMERIC GOLGI COMPLEX 6	5.61035	5.58894	4.81786	5.11072	0.63536
51001	MTERF DOMAIN CONTAINING 1	6.96755	7.10024	6.63471	6.16252	0.635279
51092	SID1 TRANSMEMBRANE FAMILY, MEMBER 2	8.56195	8.46697	7.89252	7.86666	0.634871
8099	CDK2-ASSOCIATED PROTEIN 1	11.1337	11.0644	10.6226	10.3061	0.634751
7879	RAB7, MEMBER RAS ONCOGENE FAMILY	9.03351	9.0501	8.48104	8.33319	0.634687
10827	CHROMOSOME 5 OPEN READING FRAME 3	5.801	5.63461	5.00317	5.16329	0.634578
84245	NIMA (NEVER IN MITOSIS GENE A)-RELATED KINASE 4	8.00799	7.94486	7.50264	7.18242	0.633898
5217	PROFILIN 2	11.0124	10.9747	10.3829	10.337	0.633614
79803	HERMANSKY-PUDLAK SYNDROME 6	7.60758	7.73233	7.16021	6.91259	0.633552
3487	INSULIN-LIKE GROWTH FACTOR BINDING PROTEIN 4	7.0239	7.05951	6.38842	6.42799	0.6335
6532	SOLUTE CARRIER FAMILY 6 (NEUROTRANSMITTER TRANSPORTER, SEROTONIN), MEMBER 4	6.7078	6.58731	6.0725	5.95844	0.63208
120103	SOLUTE CARRIER FAMILY 36 (PROTON/AMINO ACID SYMPORTER), MEMBER 4	6.92752	6.82275	6.26794	6.21825	0.632035
6903	TUBULIN-SPECIFIC CHAPERONE C	9.0759	8.83905	8.39694	8.25421	0.631901
23463	ISOPRENYLCYSTEINE CARBOXYL METHYLTRANSFERASE	8.45731	8.46222	7.97969	7.67605	0.6319
23313	CHROMOSOME 22 OPEN READING FRAME 9	7.21014	7.18284	6.62495	6.50491	0.631562
55272	IMP3, U3 SMALL NUCLEOLAR RIBONUCLEOPROTEIN, HOMOLOG (YEAST)	9.05455	9.03997	8.50278	8.32887	0.631434
23788	MITOCHONDRIAL CARRIER HOMOLOG 2 (C. ELEGANS)	8.32496	8.37667	7.70314	7.7358	0.631344
63875	MITOCHONDRIAL RIBOSOMAL PROTEIN L17	9.80883	9.8584	9.20449	9.20017	0.631286
2230	FERREDOXIN 1	7.24191	7.27632	6.59418	6.66161	0.631221
65084	HYPOTHETICAL PROTEIN FLJ22104	8.3599	8.34696	7.64067	7.80556	0.630319
389	RAS HOMOLOG GENE FAMILY, MEMBER C	9.49908	9.36199	8.82637	8.775	0.629844
8106	POLY(A) BINDING PROTEIN, NUCLEAR 1	10.9134	10.8936	10.2551	10.293	0.629477
5683	PROTEASOME (PROSOME, MACROPAIN) SUBUNIT, ALPHA TYPE, 2	7.64542	7.62071	7.0197	6.9891	0.628668
115106	COILED-COIL DOMAIN CONTAINING 5 (SPINDLE ASSOCIATED)	8.25106	8.33346	7.58182	7.74586	0.628417
9543	PUTATIVE NEURONAL CELL ADHESION MOLECULE	9.90641	9.75346	9.28987	9.11346	0.62827
9802	DAZ ASSOCIATED PROTEIN 2	10.3517	10.2723	9.68471	9.68338	0.627962
26263	F-BOX PROTEIN 22	7.89835	7.7749	7.24241	7.17495	0.627948
55245	CHROMOSOME 20 OPEN READING FRAME 44	7.82118	7.80077	7.14789	7.21907	0.627492
402055	SIMILAR TO SRR1-LIKE PROTEIN	8.46714	8.57403	7.94309	7.84455	0.626764
27165	GLUTAMINASE 2 (LIVER, MITOCHONDRIAL)	5.99915	6.05196	5.47551	5.32232	0.626635
55856	THIOESTERASE SUPERFAMILY MEMBER 2	8.66664	8.62076	8.14027	7.89388	0.626627
55288	RAS HOMOLOG GENE FAMILY, MEMBER T1	6.93209	6.91746	6.27318	6.32375	0.626314
51181	DICARBONYL/L-XYLULOSE REDUCTASE	11.3189	11.3809	10.7491	10.6983	0.626182
3280	HAIRY AND ENHANCER OF SPLIT 1, (DROSOPHILA)	7.0886	6.94838	6.6104	6.1747	0.62594
1147	CONSERVED HELIX-LOOP-HELIX UBIQUITOUS KINASE	7.08889	7.13119	6.37155	6.59671	0.625914
57412	ARSENIC (+3 OXIDATION STATE) METHYLTRANSFERASE	6.71307	6.73266	6.30089	5.89373	0.625555
373156	GLUTATHIONE S-TRANSFERASE SUBUNIT 13 HOMOLOG	8.97811	8.89932	8.51153	8.11481	0.625547
64858	DNA CROSS-LINK REPAIR 1B (PSO2 HOMOLOG, S. CEREVISIAE)	6.3695	6.10823	5.66009	5.56704	0.625298
29907	ADP-RIBOSYLATION FACTOR-LIKE 2	8.92343	9.02209	8.30783	8.38713	0.625277
11200	CHK2 CHECKPOINT HOMOLOG (S. POMBE)	5.26464	5.15328	4.49827	4.66912	0.625265
11146	GLOMULIN, FKBP ASSOCIATED PROTEIN	7.00628	7.14882	6.37763	6.52812	0.624673
55603	FAMILY WITH SEQUENCE SIMILARITY 46, MEMBER A	9.42465	9.22174	8.95614	8.44166	0.6243
10049	DNAJ (HSP40) HOMOLOG, SUBFAMILY B, MEMBER 6	7.43478	7.18978	6.77986	6.59618	0.624263
57472	CCR4-NOT TRANSCRIPTION COMPLEX, SUBUNIT 6	7.66526	7.59502	6.94538	7.06744	0.623729
26035	GLUCURONYL C5-EPIMERASE	4.73007	4.94376	4.30424	4.12317	0.623213
90203	CHROMOSOME 20 OPEN READING FRAME 161	6.13879	6.12641	5.61555	5.40349	0.623081
25920	COFACTOR OF BRCA1	7.94276	7.94209	7.25744	7.38159	0.622915
54948	MITOCHONDRIAL RIBOSOMAL PROTEIN L16	9.11479	9.14883	8.6078	8.41024	0.622792
23283	CLEAVAGE STIMULATION FACTOR, 3' PRE-RNA, SUBUNIT 2, 64KDA, TAU VARIANT	5.08116	5.01853	4.46774	4.38731	0.622319
64976	NUCLEAR LOCALIZATION SIGNAL DELETED IN VELOCARDIOFACIAL SYNDROME	10.3293	10.3671	9.78044	9.6722	0.621921
23380	SLIT-ROBO RHO GTPASE ACTIVATING PROTEIN 2	6.94797	6.7972	6.13007	6.37131	0.621893
2288	FK506 BINDING PROTEIN 4, 59KDA	8.9768	8.9836	8.36574	8.35094	0.621862
7840	ALSTROM SYNDROME 1	5.77729	5.9308	5.21193	5.25292	0.621618
7514	EXPORTIN 1 (CRM1 HOMOLOG, YEAST)	9.45704	9.35879	8.69012	8.88275	0.621479
7589	ZINC FINGER PROTEIN 38	7.49562	7.40055	6.80321	6.85082	0.621069
10769	POLO-LIKE KINASE 2 (DROSOPHILA)	7.02747	7.05476	6.84357	5.99668	0.620994
50628	DKFZP434B131 PROTEIN	7.34611	7.17525	6.76276	6.51718	0.620708
54069	CHROMOSOME 21 OPEN READING FRAME 45	6.22708	6.03574	5.29258	5.72897	0.62063
91894	CHROMOSOME 11 OPEN READING FRAME 52	6.14062	6.2955	5.59924	5.59566	0.620611
966	CD59 ANTIGEN, COMPLEMENT REGULATORY PROTEIN	8.43948	8.289	7.82933	7.65945	0.619855
6636	SMALL NUCLEAR RIBONUCLEOPROTEIN POLYPEPTIDE F	11.1949	11.2367	10.6742	10.5179	0.619792
55833	UBIQUITIN ASSOCIATED PROTEIN 2	9.23961	9.1687	8.63782	8.53103	0.619731
285315	CHROMOSOME 3 OPEN READING FRAME 33	3.99125	4.11548	3.43226	3.43546	0.619502
92342	CHROMOSOME 1 OPEN READING FRAME 156	5.79337	5.74101	5.0915	5.20471	0.619086
2997	GLYCOGEN SYNTHASE 1 (MUSCLE)	7.54876	7.66029	6.96492	7.00639	0.618865
7334	UBIQUITIN-CONJUGATING ENZYME E2N (UBC13 HOMOLOG, YEAST)	8.93069	9.00303	8.37371	8.32265	0.618682
95681	TESTIS SPECIFIC, 14	5.24499	5.19524	4.67492	4.52823	0.618541
5422	POLYMERASE (DNA DIRECTED), ALPHA	6.19278	6.36516	5.67227	5.64862	0.618522
57179	KIAA1191	10.5154	10.4738	9.89296	9.85985	0.618239
4833	NON-METASTATIC CELLS 4, PROTEIN EXPRESSED IN	9.83079	9.84022	9.26719	9.16844	0.617692
8971	H1 HISTONE FAMILY, MEMBER X	9.05537	9.03535	8.56067	8.29482	0.617612
26512	DKFZP434B105 PROTEIN	6.46405	6.57434	5.79738	6.00579	0.617606
84445	LEUCINE ZIPPER, PUTATIVE TUMOR SUPPRESSOR 2	6.70036	6.61565	6.10256	5.97836	0.617541
200081	TAXILIN ALPHA	8.20599	8.00482	7.5145	7.46215	0.617079
5303	PROTEIN (PEPTIDYLPROLYL CIS/TRANS ISOMERASE) NIMA-INTERACTING, 4 (PARVULIN)	7.9198	8.08333	7.39196	7.37721	0.616982
9898	UBIQUITIN ASSOCIATED PROTEIN 2-LIKE	7.46372	7.48012	6.87859	6.83256	0.616341
135293	AMINOACYLASE 1-LIKE 2	7.10071	6.99975	6.53443	6.33338	0.616322
7292	TUMOR NECROSIS FACTOR (LIGAND) SUPERFAMILY, MEMBER 4 (TAX-TRANSCRIPTIONALLY ACTIVATED GLYCOPROTEIN 1, 34KDA)	5.33314	4.97741	4.44655	4.63361	0.615199
314	AMINE OXIDASE, COPPER CONTAINING 2 (RETINA-SPECIFIC)	5.40923	5.15664	4.72067	4.61507	0.615065
84964	ALKB, ALKYLATION REPAIR HOMOLOG 6 (E. COLI)	7.49234	7.56655	6.74563	7.08338	0.614938
283310	HYPOTHETICAL PROTEIN FLJ90579	4.68438	4.10265	3.67848	3.87917	0.61469
9551	ATP SYNTHASE, H+ TRANSPORTING, MITOCHONDRIAL F0 COMPLEX, SUBUNIT F2	11.6141	11.5697	11.0204	10.9348	0.614305
4157	MELANOCORTIN 1 RECEPTOR (ALPHA MELANOCYTE STIMULATING HORMONE RECEPTOR)	7.41416	7.10671	6.76025	6.53519	0.612712
486	FXYD DOMAIN CONTAINING ION TRANSPORT REGULATOR 2	7.79682	7.55984	7.09391	7.03744	0.612654
11188	NISCHARIN	7.71471	7.67542	7.07151	7.0968	0.610916
23456	ATP-BINDING CASSETTE, SUB-FAMILY B (MDR/TAP), MEMBER 10	7.63469	7.43486	6.86552	6.98233	0.610854
64785	HYPOTHETICAL PROTEIN FLJ13912	6.39893	6.44486	5.76344	5.85875	0.6108
7703	POLYCOMB GROUP RING FINGER 2	8.03348	7.90819	7.41174	7.30904	0.610448
7083	THYMIDINE KINASE 1, SOLUBLE	7.70546	7.6733	7.0678	7.0907	0.61013
79896	THREONINE SYNTHASE-LIKE 1 (BACTERIAL)	5.26601	5.27874	4.73826	4.58673	0.609883
51477	MYO-INOSITOL 1-PHOSPHATE SYNTHASE A1	7.55158	7.74203	7.2211	6.85366	0.609425
51131	PHD FINGER PROTEIN 11	7.6429	7.67447	7.34311	6.75662	0.608815
116841	CHROMOSOME 1 OPEN READING FRAME 142	7.6255	7.70264	7.0629	7.0485	0.608372
55571	CHROMOSOME 2 OPEN READING FRAME 29	9.46581	9.51762	8.92318	8.84504	0.607609
22835	ZINC FINGER PROTEIN 30 HOMOLOG (MOUSE)	6.70504	6.76358	6.18562	6.0681	0.607451
790	CARBAMOYL-PHOSPHATE SYNTHETASE 2, ASPARTATE TRANSCARBAMYLASE, AND DIHYDROOROTASE	8.99418	9.01531	8.5104	8.28457	0.607259
51538	ZINC FINGER, CCHC DOMAIN CONTAINING 17	8.48889	8.43593	7.77348	7.93757	0.606885
26580	BERNARDINELLI-SEIP CONGENITAL LIPODYSTROPHY 2 (SEIPIN)	6.70889	6.72025	5.94416	6.27243	0.606274
710	SERPIN PEPTIDASE INHIBITOR, CLADE G (C1 INHIBITOR), MEMBER 1, (ANGIOEDEMA, HEREDITARY)	8.5082	8.31726	8.04395	7.56951	0.605999
9604	RING FINGER PROTEIN 14	6.35571	6.21394	5.62558	5.73209	0.60599
26278	SPASTIC ATAXIA OF CHARLEVOIX-SAGUENAY (SACSIN)	6.6271	6.52902	5.87556	6.0694	0.605579
29127	RAC GTPASE ACTIVATING PROTEIN 1	9.53793	9.37937	8.91069	8.79551	0.605547
1312	CATECHOL-O-METHYLTRANSFERASE	10.5791	10.4945	9.83443	10.0281	0.605491
10980	COP9 CONSTITUTIVE PHOTOMORPHOGENIC HOMOLOG SUBUNIT 6 (ARABIDOPSIS)	9.26657	9.20951	8.66365	8.60218	0.605129
80218	MAK3 HOMOLOG (S. CEREVISIAE)	8.04912	7.98726	7.3942	7.43267	0.604754
10280	OPIOID RECEPTOR, SIGMA 1	9.22927	9.16425	8.65946	8.52502	0.60452
137695	TRANSMEMBRANE PROTEIN 68	4.65376	4.68856	3.97986	4.15351	0.604479
518	ATP SYNTHASE, H+ TRANSPORTING, MITOCHONDRIAL F0 COMPLEX, SUBUNIT C3 (SUBUNIT 9)	13.0123	12.9528	12.3765	12.3798	0.604417
2800	GOLGI AUTOANTIGEN, GOLGIN SUBFAMILY A, 1	6.97025	6.8969	6.31567	6.34294	0.604271
2760	GM2 GANGLIOSIDE ACTIVATOR	7.43792	7.41171	6.87024	6.77223	0.603584
2186	FETAL ALZHEIMER ANTIGEN	7.34975	7.35627	6.836	6.66311	0.603449
79639	TRANSMEMBRANE PROTEIN 53	7.90623	7.91135	7.2928	7.31814	0.603322
4828	NEUROMEDIN B	8.28777	8.05633	7.65794	7.47981	0.60317
4801	NUCLEAR TRANSCRIPTION FACTOR Y, BETA	4.75421	4.66994	4.03626	4.18235	0.602772
117143	TRANSCRIPTIONAL ADAPTOR 1 (HFI1 HOMOLOG, YEAST)-LIKE	7.36348	7.16839	6.79845	6.52794	0.602738
1069	CENTRIN, EF-HAND PROTEIN, 2	9.58753	9.53028	8.95284	8.95988	0.602544
4913	NTH ENDONUCLEASE III-LIKE 1 (E. COLI)	7.839	7.54075	6.98775	7.18734	0.602332
221786	HYPOTHETICAL PROTEIN DKFZP727G131	4.18575	4.30086	3.58783	3.69429	0.602246
5245	PROHIBITIN	9.8603	9.9219	9.26993	9.3084	0.601934
1468	SOLUTE CARRIER FAMILY 25 (MITOCHONDRIAL CARRIER; DICARBOXYLATE TRANSPORTER), MEMBER 10	7.23289	6.99679	6.53231	6.49399	0.601686
54495	THIOREDOXIN DOMAIN CONTAINING 10	6.88533	6.71828	6.18098	6.2201	0.601262
144097	HYPOTHETICAL PROTEIN BC007540	7.53356	7.53164	6.90248	6.9604	0.601164
55330	CAPPUCCINO HOMOLOG (MOUSE)	8.79127	8.65528	8.19708	8.04731	0.601084
57727	NUCLEAR RECEPTOR COACTIVATOR 5	7.4249	7.53397	7.02635	6.73183	0.600345
9448	MITOGEN-ACTIVATED PROTEIN KINASE KINASE KINASE KINASE 4	7.50613	7.51573	6.90876	6.91262	0.60024
84265	POLYMERASE (RNA) III (DNA DIRECTED) POLYPEPTIDE G (32KD) LIKE	7.46309	7.35	7.00207	6.6107	0.600163
51397	COMM DOMAIN CONTAINING 10	7.69318	7.49125	6.94361	7.04076	0.600029
128989	CHROMOSOME 22 OPEN READING FRAME 25	7.62579	7.46425	6.84017	7.05066	0.59961
5300	PROTEIN (PEPTIDYLPROLYL CIS/TRANS ISOMERASE) NIMA-INTERACTING 1	7.20802	7.31452	6.84538	6.47929	0.598935
23165	NUCLEOPORIN 205KDA	8.33926	8.35807	7.79696	7.7026	0.598886
79829	HYPOTHETICAL PROTEIN FLJ13848	6.13779	6.02761	5.39117	5.57649	0.598867
9765	ZINC FINGER, FYVE DOMAIN CONTAINING 16	5.84388	5.97382	5.36018	5.26045	0.59854
84790	TUBULIN, ALPHA, UBIQUITOUS	13.4089	13.3977	12.7891	12.8223	0.597606
8493	PROTEIN PHOSPHATASE 1D MAGNESIUM-DEPENDENT, DELTA ISOFORM	7.85781	7.64051	7.31335	6.98982	0.597571
116143	MONAD	7.05588	6.96844	6.286	6.54399	0.597162
26012	NASAL EMBRYONIC LHRH FACTOR	8.86027	8.81792	8.42506	8.05923	0.596951
201626	2'-PHOSPHODIESTERASE	6.23879	6.20891	5.68914	5.56554	0.596508
4947	ORNITHINE DECARBOXYLASE ANTIZYME 2	8.08122	7.85489	7.40225	7.34089	0.59649
25840	METHYLTRANSFERASE LIKE 7A	10.6041	10.8303	10.2163	10.0254	0.596321
7419	VOLTAGE-DEPENDENT ANION CHANNEL 3	10.7191	10.6533	10.0503	10.1297	0.596237
29103	DNAJ (HSP40) HOMOLOG, SUBFAMILY C, MEMBER 15	7.22484	7.37699	6.66999	6.73982	0.596011
3399	INHIBITOR OF DNA BINDING 3, DOMINANT NEGATIVE HELIX-LOOP-HELIX PROTEIN	8.48856	8.09492	7.91686	7.47548	0.59557
80856	KIAA1715	5.68233	5.79926	5.12525	5.1652	0.595567
3682	INTEGRIN, ALPHA E (ANTIGEN CD103, HUMAN MUCOSAL LYMPHOCYTE ANTIGEN 1; ALPHA POLYPEPTIDE)	9.74639	9.68238	9.18192	9.05607	0.595388
51071	2-DEOXYRIBOSE-5-PHOSPHATE ALDOLASE HOMOLOG (C. ELEGANS)	8.19814	7.95138	7.58625	7.37264	0.59532
29089	UBIQUITIN-CONJUGATING ENZYME E2T (PUTATIVE)	9.20652	9.2707	8.4626	8.82428	0.595167
4236	MICROFIBRILLAR-ASSOCIATED PROTEIN 1	8.77308	8.81256	8.227	8.16862	0.595008
53838	CHROMOSOME 11 OPEN READING FRAME 24	8.88605	8.94634	8.3458	8.29689	0.594853
26523	EUKARYOTIC TRANSLATION INITIATION FACTOR 2C, 1	6.90481	6.87749	6.22925	6.36355	0.594747
27242	TUMOR NECROSIS FACTOR RECEPTOR SUPERFAMILY, MEMBER 21	9.03527	8.88125	8.41026	8.31814	0.594061
55732	CHROMOSOME 1 OPEN READING FRAME 112	5.09016	4.825	4.29181	4.43669	0.593327
6453	INTERSECTIN 1 (SH3 DOMAIN PROTEIN)	6.83781	6.88695	6.27294	6.26683	0.592498
56672	CHROMOSOME 11 OPEN READING FRAME 17	7.81722	7.62551	7.13945	7.11851	0.592384
51304	ZINC FINGER, DHHC-TYPE CONTAINING 3	8.17946	8.05515	7.54639	7.5044	0.59191
5832	ALDEHYDE DEHYDROGENASE 18 FAMILY, MEMBER A1	9.44054	9.46971	8.86497	8.86172	0.591784
92597	MOB1, MPS ONE BINDER KINASE ACTIVATOR-LIKE 1A (YEAST)	6.11904	6.30499	5.56808	5.67272	0.591609
8772	FAS (TNFRSF6)-ASSOCIATED VIA DEATH DOMAIN	8.52628	8.30697	7.95713	7.69354	0.591289
113386	SIMILAR TO ENVELOPE PROTEIN	8.83224	8.67018	8.24363	8.07639	0.591204
84892	CHROMOSOME 3 OPEN READING FRAME 39	7.96891	7.74248	7.20565	7.32372	0.591013
201725	HYPOTHETICAL PROTEIN LOC201725	4.84669	4.84669	4.24971	4.26214	0.590763
25813	SORTING AND ASSEMBLY MACHINERY COMPONENT 50 HOMOLOG (S. CEREVISIAE)	9.34178	9.31994	8.72737	8.75282	0.590763
83715	ESPIN	7.21097	7.35014	6.87152	6.50906	0.590263
6634	SMALL NUCLEAR RIBONUCLEOPROTEIN D3 POLYPEPTIDE 18KDA	11.2165	11.1795	10.6819	10.534	0.590034
65003	CGI-113 PROTEIN	8.79882	8.83958	8.28002	8.17866	0.589855
7259	TSPY-LIKE 1	10.8575	10.8459	10.2662	10.2577	0.589771
6502	S-PHASE KINASE-ASSOCIATED PROTEIN 2 (P45)	5.41039	5.3807	5.01121	4.60062	0.589627
7832	BTG FAMILY, MEMBER 2	7.09494	7.1663	6.62121	6.46116	0.589435
5909	RAP1, GTPASE ACTIVATING PROTEIN 1	7.9011	7.92244	7.4454	7.19951	0.589317
10953	TRANSLOCASE OF OUTER MITOCHONDRIAL MEMBRANE 34	9.43993	9.45395	8.81975	8.89567	0.589229
440574	CHROMOSOME 1 OPEN READING FRAME 151	9.81968	9.89184	9.35149	9.18232	0.588857
1361	CARBOXYPEPTIDASE B2 (PLASMA, CARBOXYPEPTIDASE U)	10.1518	9.86437	9.86242	8.97722	0.588286
23406	COACTOSIN-LIKE 1 (DICTYOSTELIUM)	6.60873	6.32656	5.88312	5.87578	0.588197
79073	TRANSMEMBRANE PROTEIN 109	7.6429	7.66965	7.20386	6.93316	0.587761
83695	CHROMOSOME 12 OPEN READING FRAME 32	6.87118	6.86857	6.15863	6.40615	0.587488
285498	HYPOTHETICAL PROTEIN LOC285498	6.86767	6.47441	6.1722	5.99509	0.587393
8625	REGULATORY FACTOR X-ASSOCIATED ANKYRIN-CONTAINING PROTEIN	7.66756	7.80769	7.10495	7.19622	0.58704
79794	CHROMOSOME 12 OPEN READING FRAME 49	7.78721	7.6006	7.13483	7.07931	0.586835
51734	SELENOPROTEIN X, 1	10.8072	10.8766	10.1941	10.3161	0.586781
23590	PRENYL (DECAPRENYL) DIPHOSPHATE SYNTHASE, SUBUNIT 1	7.62666	7.62829	7.18817	6.89336	0.586713
79019	CHROMOSOME 22 OPEN READING FRAME 18	7.89746	7.93831	7.24773	7.41541	0.586319
26276	VACUOLAR PROTEIN SORTING 33B (YEAST)	7.44978	7.32925	6.74342	6.86324	0.586185
56926	NICALIN HOMOLOG (ZEBRAFISH)	7.55985	7.50778	6.92397	6.97223	0.585711
121053	CHROMOSOME 12 OPEN READING FRAME 45	10.0132	9.93012	9.41843	9.35469	0.585103
79850	FAMILY WITH SEQUENCE SIMILARITY 57, MEMBER A	9.14044	9.11704	8.58417	8.50367	0.584819
10403	KINETOCHORE ASSOCIATED 2	6.19353	5.84418	5.39219	5.47596	0.58478
51371	CHROMOSOME 13 OPEN READING FRAME 12	8.80827	8.75795	8.13396	8.26301	0.58463
7695	ZINC FINGER PROTEIN 136 (CLONE PHZ-20)	5.79326	5.93169	5.1734	5.38268	0.584434
8226	HALOACID DEHALOGENASE-LIKE HYDROLASE DOMAIN CONTAINING 1A	8.65645	8.53502	8.16187	7.86103	0.584287
81610	CHROMOSOME 20 OPEN READING FRAME 129	8.83562	8.66363	8.09347	8.23756	0.584111
51728	POLYMERASE (RNA) III (DNA DIRECTED) POLYPEPTIDE K, 12.3 KDA	9.25465	9.24506	8.58751	8.74418	0.584011
23404	EXOSOME COMPONENT 2	7.22595	7.12934	6.57522	6.61234	0.583869
4725	NADH DEHYDROGENASE (UBIQUINONE) FE-S PROTEIN 5, 15KDA (NADH-COENZYME Q REDUCTASE)	12.0228	12.0517	11.4498	11.4573	0.58369
53340	SPERM AUTOANTIGENIC PROTEIN 17	5.83297	5.6507	5.26434	5.05242	0.583455
420	ADP-RIBOSYLTRANSFERASE 4 (DOMBROCK BLOOD GROUP)	5.20735	5.07774	4.76323	4.355	0.583429
7389	UROPORPHYRINOGEN DECARBOXYLASE	9.91145	9.88962	9.19658	9.43823	0.583133
1677	DNA FRAGMENTATION FACTOR, 40KDA, BETA POLYPEPTIDE (CASPASE-ACTIVATED DNASE)	6.20123	6.13086	5.7793	5.38661	0.583085
4712	NADH DEHYDROGENASE (UBIQUINONE) 1 BETA SUBCOMPLEX, 6, 17KDA	10.4607	10.4508	9.84735	9.89815	0.582998
11113	CITRON (RHO-INTERACTING, SERINE/THREONINE KINASE 21)	6.47707	6.72671	6.07174	5.9662	0.582918
3052	HOLOCYTOCHROME C SYNTHASE (CYTOCHROME C HEME-LYASE)	8.62061	8.53893	8.05259	7.94117	0.582891
84233	TRANSMEMBRANE PROTEIN 126A	10.4938	10.5506	9.87362	10.0049	0.582891
55959	SULFATASE 2	6.1433	6.21169	5.5015	5.6883	0.582598
27079	RNA PSEUDOURIDYLATE SYNTHASE DOMAIN CONTAINING 2	6.65493	6.69248	6.12563	6.05873	0.581526
18	4-AMINOBUTYRATE AMINOTRANSFERASE	9.86311	9.89916	9.25715	9.3424	0.581364
339983	HYPOTHETICAL PROTEIN LOC339983	7.99072	7.82285	7.38831	7.26257	0.581348
9585	M-PHASE PHOSPHOPROTEIN 1	4.46804	4.33064	3.84399	3.79209	0.5813
9410	WD REPEAT DOMAIN 57 (U5 SNRNP SPECIFIC)	7.80839	7.64324	7.16809	7.12096	0.581286
55852	TESTIS EXPRESSED SEQUENCE 2	8.20687	8.26382	7.69663	7.61181	0.581122
90624	HYPOTHETICAL PROTEIN LOC90624	4.76065	4.65572	3.99436	4.2602	0.580905
5824	PEROXISOMAL BIOGENESIS FACTOR 19	7.8489	7.80302	7.18368	7.30649	0.580877
9051	PROLINE-SERINE-THREONINE PHOSPHATASE INTERACTING PROTEIN 1	7.54031	7.32346	6.96399	6.73923	0.580275
9928	KINESIN FAMILY MEMBER 14	5.52872	5.74897	4.84642	5.27126	0.580003
113189	SULFOTRANSFERASE N4H	7.82888	7.64111	7.22343	7.08712	0.579722
9553	MITOCHONDRIAL RIBOSOMAL PROTEIN L33	11.6597	11.5962	11.1476	10.9492	0.579535
255252	LEUCINE RICH REPEAT CONTAINING 57	7.13428	6.98315	6.69669	6.26235	0.579192
23230	VACUOLAR PROTEIN SORTING 13A (YEAST)	5.99509	5.98844	5.42742	5.39845	0.578828
55076	TRANSMEMBRANE PROTEIN 45A	6.40536	6.60536	6.18679	5.66671	0.578609
201254	STIMULATED BY RETINOIC ACID 13 HOMOLOG (MOUSE)	10.4616	10.5846	9.91791	9.97132	0.578531
8872	CHROMOSOME 10 OPEN READING FRAME 7	10.3622	10.3499	9.62364	9.9318	0.578348
200845	POTASSIUM CHANNEL TETRAMERISATION DOMAIN CONTAINING 6	6.27548	6.4002	5.75541	5.7639	0.578181
26234	F-BOX AND LEUCINE-RICH REPEAT PROTEIN 5	6.65004	6.6142	6.08712	6.0208	0.578155
983	CELL DIVISION CYCLE 2, G1 TO S AND G2 TO M	7.5061	7.4107	6.78635	6.97456	0.577942
29887	SORTING NEXIN 10	7.66372	7.80938	7.02641	7.29118	0.577759
2644	GTP CYCLOHYDROLASE I FEEDBACK REGULATOR	8.49437	8.45405	7.86921	7.92464	0.577278
257019	FERM DOMAIN CONTAINING 3	4.80296	4.95932	4.38217	4.22577	0.577171
9200	PROTEIN TYROSINE PHOSPHATASE-LIKE (PROLINE INSTEAD OF CATALYTIC ARGININE), MEMBER A	9.52624	9.56368	8.89239	9.04418	0.576678
114885	HYPOTHETICAL PROTEIN FLJ13164	6.57687	6.58051	5.99811	6.00751	0.575877
81788	NUAK FAMILY, SNF1-LIKE KINASE, 2	6.67308	6.26104	6.09619	5.68645	0.575743
55616	DEVELOPMENT AND DIFFERENTIATION ENHANCING FACTOR-LIKE 1	7.08238	7.04889	6.5478	6.43216	0.575658
2077	ETS2 REPRESSOR FACTOR	8.96385	8.88304	8.4036	8.29477	0.574257
1627	DREBRIN 1	7.68534	7.61506	6.95054	7.20242	0.573718
126231	ZINC FINGER PROTEIN 573	5.26433	5.4642	4.92182	4.65954	0.573586
3281	HEAT SHOCK FACTOR BINDING PROTEIN 1	9.33323	9.24892	8.84146	8.59414	0.573274
55003	PAK1 INTERACTING PROTEIN 1	8.63573	8.73161	8.12321	8.09801	0.573059
134492	NUDC DOMAIN CONTAINING 2	8.44101	8.35588	7.68888	7.96249	0.572758
144124	OLFACTORY RECEPTOR, FAMILY 10, SUBFAMILY A, MEMBER 5	5.15559	5.44164	4.81871	4.63374	0.572395
25874	BRAIN PROTEIN 44	10.4658	10.4859	9.93393	9.87343	0.572192
27101	CALCYCLIN BINDING PROTEIN	9.1854	9.21168	8.608	8.64487	0.572103
7678	ZINC FINGER PROTEIN 124 (HZF-16)	7.02719	6.8052	6.28932	6.3996	0.571731
56912	HYPOTHETICAL PROTEIN FLJ21827	7.65128	7.42559	6.90382	7.02972	0.571662
115509	ZINC FINGER PROTEIN 689	7.81696	7.7394	7.35861	7.05446	0.571646
23169	SOLUTE CARRIER FAMILY 35 (UDP-GLUCURONIC ACID/UDP-N-ACETYLGALACTOSAMINE DUAL TRANSPORTER), MEMBER D1	5.93579	5.70497	5.10397	5.39353	0.571634
7342	UPSTREAM BINDING PROTEIN 1 (LBP-1A)	9.16834	9.15598	8.72567	8.45557	0.571545
8692	HYALURONOGLUCOSAMINIDASE 2	8.59942	8.73963	8.1776	8.01994	0.570754
79109	MITOGEN-ACTIVATED PROTEIN KINASE ASSOCIATED PROTEIN 1	7.09205	6.92291	6.45001	6.42391	0.570517
64756	ATP SYNTHASE MITOCHONDRIAL F1 COMPLEX ASSEMBLY FACTOR 1	8.18176	8.1241	7.76056	7.40456	0.570371
55906	KIAA1166	6.72248	6.57428	6.06642	6.09039	0.569977
9994	CASP8 ASSOCIATED PROTEIN 2	4.86454	4.98859	4.31709	4.39622	0.569906
9334	UDP-GAL:BETAGLCNAC BETA 1,4- GALACTOSYLTRANSFERASE, POLYPEPTIDE 5	8.71228	8.62351	8.1696	8.02641	0.569893
55017	CHROMOSOME 14 OPEN READING FRAME 119	11.4745	11.3899	10.8337	10.8927	0.568999
1062	CENTROMERE PROTEIN E, 312KDA	5.01153	5.10583	4.40917	4.57041	0.568888
10609	SYNAPTONEMAL COMPLEX PROTEIN SC65	8.12044	7.96413	7.49431	7.4531	0.568579
11157	LSM6 HOMOLOG, U6 SMALL NUCLEAR RNA ASSOCIATED (S. CEREVISIAE)	9.6036	9.6741	9.19413	8.94657	0.5685
26039	SYNOVIAL SARCOMA TRANSLOCATION GENE ON CHROMOSOME 18-LIKE 1	7.72695	8.03813	7.3736	7.25456	0.568458
8349	HISTONE 1, H2BB	7.91651	7.79463	7.51536	7.06287	0.566454
79149	ZINC FINGER AND SCAN DOMAIN CONTAINING 5	7.79433	7.52354	7.22481	6.9603	0.566375
9556	CHROMOSOME 14 OPEN READING FRAME 2	10.0678	10.0779	9.61696	9.39703	0.565846
2781	GUANINE NUCLEOTIDE BINDING PROTEIN (G PROTEIN), ALPHA Z POLYPEPTIDE	8.20752	8.20392	7.51448	7.76661	0.565179
28962	OSTEOPETROSIS ASSOCIATED TRANSMEMBRANE PROTEIN 1	5.22947	5.07983	4.64893	4.53025	0.565062
5429	POLYMERASE (DNA DIRECTED), ETA	5.70046	5.66624	5.07912	5.15774	0.564924
5986	RADICAL FRINGE HOMOLOG (DROSOPHILA)	9.22527	9.26349	8.74823	8.6111	0.564717
1500	CATENIN (CADHERIN-ASSOCIATED PROTEIN), DELTA 1	8.41036	8.38259	7.91514	7.74931	0.564256
23295	MAHOGUNIN, RING FINGER 1	8.48675	8.62659	7.90998	8.07494	0.564205
55967	NADH DEHYDROGENASE (UBIQUINONE) 1 ALPHA SUBCOMPLEX, 12	11.652	11.6705	11.0659	11.1282	0.564198
55119	PRP38 PRE-MRNA PROCESSING FACTOR 38 (YEAST) DOMAIN CONTAINING B	6.33096	6.23697	5.63054	5.80918	0.564108
51249	TRANSMEMBRANE PROTEIN 69	8.70632	8.90431	8.16708	8.31597	0.563789
4090	SMAD, MOTHERS AGAINST DPP HOMOLOG 5 (DROSOPHILA)	7.00026	6.78553	6.30698	6.35178	0.563521
259230	TRANSMEMBRANE PROTEIN 23	5.17558	5.10859	4.55269	4.60497	0.563258
51439	FAMILY WITH SEQUENCE SIMILARITY 8, MEMBER A1	9.65025	9.58412	9.03336	9.07464	0.563189
144455	E2F TRANSCRIPTION FACTOR 7	5.42026	5.01932	4.56107	4.75233	0.563091
9047	SH2 DOMAIN PROTEIN 2A	6.34042	5.99602	5.71785	5.49353	0.562537
253982	ASPARTATE BETA-HYDROXYLASE DOMAIN CONTAINING 1	8.1623	8.28795	7.69386	7.63212	0.562135
2631	GLIOBLASTOMA AMPLIFIED SEQUENCE	8.73493	8.71897	8.18589	8.1451	0.561452
284252	POTASSIUM CHANNEL TETRAMERISATION DOMAIN CONTAINING 1	5.86342	6.0119	5.3821	5.37099	0.561109
84890	CHROMOSOME 10 OPEN READING FRAME 22	8.19353	7.96356	7.62747	7.40768	0.560971
51166	AMINOADIPATE AMINOTRANSFERASE	5.21119	5.02996	4.62486	4.4948	0.560746
57659	ZINC FINGER AND BTB DOMAIN CONTAINING 4	7.03009	7.10438	6.37178	6.64239	0.560145
7027	TRANSCRIPTION FACTOR DP-1	7.82307	7.75988	7.27192	7.19213	0.559453
79415	CHROMOSOME 17 OPEN READING FRAME 62	6.78471	6.70597	6.15197	6.22159	0.558561
51706	CYTOCHROME B5 REDUCTASE 1	7.63453	7.4798	7.13254	6.86545	0.558172
402	ADP-RIBOSYLATION FACTOR-LIKE 2	8.41576	8.37449	7.92699	7.74695	0.558157
5216	PROFILIN 1	10.2717	10.3909	9.71955	9.82676	0.558133
5193	PEROXISOMAL BIOGENESIS FACTOR 12	6.92849	6.88471	6.24431	6.45262	0.558132
56992	KINESIN FAMILY MEMBER 15	5.20723	5.20317	4.53803	4.75619	0.558096
4700	NADH DEHYDROGENASE (UBIQUINONE) 1 ALPHA SUBCOMPLEX, 6, 14KDA	10.0604	10.0895	9.45231	9.58154	0.558008
55270	NUDIX (NUCLEOSIDE DIPHOSPHATE LINKED MOIETY X)-TYPE MOTIF 15	8.81744	8.87628	8.28767	8.29073	0.557655
26231	LEUCINE RICH REPEAT CONTAINING 29	5.14962	4.56904	4.48889	4.115	0.557385
79823	CHROMOSOME 2 OPEN READING FRAME 34	7.07718	6.72295	6.22615	6.45944	0.55727
25900	HOM-TES-103 TUMOR ANTIGEN-LIKE	7.04478	7.00926	6.50057	6.43903	0.557219
79691	QUEUINE TRNA-RIBOSYLTRANSFERASE DOMAIN CONTAINING 1	7.27889	7.07229	6.61017	6.62682	0.55709
9673	KIAA0446 GENE PRODUCT	8.05428	8.04319	7.51711	7.46684	0.556761
23175	LIPIN 1	7.06223	7.0752	6.49149	6.53282	0.556557
65993	MITOCHONDRIAL RIBOSOMAL PROTEIN S34	8.84032	8.82274	8.33227	8.21774	0.55653
51318	MITOCHONDRIAL RIBOSOMAL PROTEIN L35	7.7487	7.63505	7.18089	7.08983	0.556515
29085	PHOSPHOHISTIDINE PHOSPHATASE 1	10.8627	10.992	10.4991	10.2426	0.556449
23089	PATERNALLY EXPRESSED 10	8.78175	8.72355	8.42971	7.96341	0.556087
27345	POTASSIUM LARGE CONDUCTANCE CALCIUM-ACTIVATED CHANNEL, SUBFAMILY M, BETA MEMBER 4	6.77487	6.67236	6.06772	6.26761	0.555951
581	BCL2-ASSOCIATED X PROTEIN	7.91019	8.00236	7.46241	7.33873	0.555704
283229	HYPOTHETICAL PROTEIN MGC45840	7.14795	7.2319	6.61483	6.65381	0.555606
79882	NUCLEAR PROTEIN UKP68	7.57478	7.57399	6.9107	7.12691	0.555579
5359	PHOSPHOLIPID SCRAMBLASE 1	7.44173	7.32315	6.78855	6.86552	0.555401
4232	MESODERM SPECIFIC TRANSCRIPT HOMOLOG (MOUSE)	9.13165	9.22284	8.62436	8.61973	0.555199
5721	PROTEASOME (PROSOME, MACROPAIN) ACTIVATOR SUBUNIT 2 (PA28 BETA)	12.1862	12.3499	11.5604	11.8655	0.555065
54840	APRATAXIN	8.31081	8.41443	7.78994	7.82559	0.554857
5264	PHYTANOYL-COA 2-HYDROXYLASE	8.77806	8.88315	8.53906	8.01277	0.554692
256586	LYSM, PUTATIVE PEPTIDOGLYCAN-BINDING, DOMAIN CONTAINING 2	6.33249	6.07783	5.68871	5.61261	0.5545
166012	CARBOHYDRATE (CHONDROITIN 4) SULFOTRANSFERASE 13	8.88173	8.99297	8.6313	8.13489	0.554254
1476	CYSTATIN B (STEFIN B)	12.2131	12.1556	11.7226	11.5376	0.554223
92691	HYPOTHETICAL PROTEIN BC008604	5.00395	5.38471	4.69898	4.58139	0.554148
81889	FUMARYLACETOACETATE HYDROLASE DOMAIN CONTAINING 1	8.36409	8.39596	7.85397	7.79869	0.553691
6183	MITOCHONDRIAL RIBOSOMAL PROTEIN S12	7.74053	7.70248	7.13478	7.20296	0.552639
55719	CHROMOSOME 10 OPEN READING FRAME 6	6.63632	6.69088	5.99439	6.23025	0.551283
10857	PROGESTERONE RECEPTOR MEMBRANE COMPONENT 1	9.55611	9.49829	8.96228	8.98968	0.551224
387082	SMT3 SUPPRESSOR OF MIF TWO 3 HOMOLOG 4 (YEAST)	10.1092	9.85829	9.45231	9.41299	0.551079
9900	SYNAPTIC VESICLE GLYCOPROTEIN 2A	7.6849	7.66314	6.96175	7.28477	0.550767
55109	FETAL HYPOTHETICAL PROTEIN	6.71499	6.64969	6.01314	6.25007	0.550736
1836	SOLUTE CARRIER FAMILY 26 (SULFATE TRANSPORTER), MEMBER 2	6.0949	5.89473	5.4193	5.46899	0.550663
123263	MITOCHONDRIAL METHIONYL-TRNA FORMYLTRANSFERASE	6.9089	6.72569	6.39128	6.14199	0.550657
57228	SMALL TRANS-MEMBRANE AND GLYCOSYLATED PROTEIN	7.15488	7.14398	6.57955	6.61871	0.550304
400569	SIMILAR TO HSPC296	8.71284	8.55495	8.11092	8.05636	0.550258
10926	DBF4 HOMOLOG (S. CEREVISIAE)	7.51572	7.69212	7.06437	7.04335	0.550059
29071	C1GALT1-SPECIFIC CHAPERONE 1	8.39493	8.47464	7.83214	7.93751	0.549961
54981	CHROMOSOME 9 OPEN READING FRAME 95	5.88503	5.8252	5.41671	5.19396	0.549777
81876	RAB1B, MEMBER RAS ONCOGENE FAMILY	7.68271	7.57259	7.15199	7.00455	0.549384
5903	RAN BINDING PROTEIN 2	6.77665	6.85472	6.23233	6.30199	0.548526
619208	HYPOTHETICAL PROTEIN LOC619208	6.71882	6.88404	6.38108	6.12575	0.548016
5510	PROTEIN PHOSPHATASE 1, REGULATORY SUBUNIT 7	9.24639	9.23565	8.64167	8.74555	0.547411
84548	FAMILY WITH SEQUENCE SIMILARITY 11, MEMBER A	6.17618	6.34863	5.89624	5.53416	0.547208
9055	PROTEIN REGULATOR OF CYTOKINESIS 1	8.19396	8.17201	7.52487	7.74678	0.547161
80349	WD REPEAT DOMAIN 61	9.36526	9.28309	8.68236	8.87211	0.546936
84945	CHROMOSOME 13 OPEN READING FRAME 6	4.25655	4.21384	3.74247	3.63419	0.546865
360023	HYPOTHETICAL PROTEIN FLJ36199	4.33557	4.13199	3.66261	3.712	0.546478
112817	CHROMOSOME 10 OPEN READING FRAME 65	5.89177	5.95097	5.55263	5.19823	0.545943
26999	CYTOPLASMIC FMR1 INTERACTING PROTEIN 2	8.20878	8.22446	7.8448	7.49801	0.545218
84313	VACUOLAR PROTEIN SORTING 25 (YEAST)	10.9316	10.9856	10.4198	10.4073	0.545058
1173	ADAPTOR-RELATED PROTEIN COMPLEX 2, MU 1 SUBUNIT	9.70172	9.66789	9.1559	9.12449	0.544608
84305	WITHIN BGCN HOMOLOG (DROSOPHILA)	7.356	7.36481	6.88709	6.74482	0.544449
51228	GLYCOLIPID TRANSFER PROTEIN	7.93307	7.83008	7.3662	7.30837	0.544292
1603	DEFENDER AGAINST CELL DEATH 1	11.192	11.1393	10.6014	10.6416	0.544214
2938	GLUTATHIONE S-TRANSFERASE A1	11.5107	11.8136	11.0401	11.1961	0.543993
3312	HEAT SHOCK 70KDA PROTEIN 8	13.4642	13.4252	12.8842	12.9183	0.543479
84923	FAMILY WITH SEQUENCE SIMILARITY 104, MEMBER A	8.64698	8.65291	8.04903	8.16454	0.543161
10467	ZINC FINGER, HIT TYPE 1	9.81995	9.72447	9.35528	9.10289	0.54313
79176	F-BOX AND LEUCINE-RICH REPEAT PROTEIN 15	6.78556	6.58025	6.2139	6.06596	0.542975
55916	NUCLEAR TRANSPORT FACTOR 2-LIKE EXPORT FACTOR 2	5.37401	5.19354	4.72167	4.76126	0.54231
8761	POLY(A) BINDING PROTEIN, CYTOPLASMIC 4 (INDUCIBLE FORM)	10.5974	10.5999	10.262	9.85104	0.542137
25957	CHROMOSOME 6 OPEN READING FRAME 111	7.90936	7.85043	7.36488	7.31071	0.5421
54512	EXOSOME COMPONENT 4	8.83088	8.80658	8.27278	8.28052	0.542082
1111	CHK1 CHECKPOINT HOMOLOG (S. POMBE)	5.37698	5.58298	4.94779	4.92862	0.541775
163933	FAMILY WITH SEQUENCE SIMILARITY 43, MEMBER B	6.6349	6.73478	6.04452	6.24224	0.541458
4695	NADH DEHYDROGENASE (UBIQUINONE) 1 ALPHA SUBCOMPLEX, 2, 8KDA	10.674	10.6785	10.2397	10.0301	0.541344
126272	EID-2-LIKE INHIBITOR OF DIFFERENTIATION-3	5.41201	5.01581	4.67045	4.67518	0.541097
23592	LEM DOMAIN CONTAINING 3	7.75452	7.51876	7.02868	7.16269	0.540957
51066	CHROMOSOME 3 OPEN READING FRAME 32	9.5186	9.5098	8.95219	8.99431	0.540953
6242	RHOTEKIN	9.19112	9.20667	8.64663	8.67046	0.540348
54458	PROLINE RICH 13	11.2539	11.2164	10.4569	10.9327	0.540299
128308	MITOCHONDRIAL RIBOSOMAL PROTEIN L55	8.42239	8.39055	7.89225	7.84014	0.540277
29104	HEMK METHYLTRANSFERASE FAMILY MEMBER 2	6.01981	5.66048	5.71688	4.88296	0.540219
284618	CHROMOSOME 1 OPEN READING FRAME 104	4.98875	4.9015	4.31583	4.49405	0.540187
11001	FATTY-ACID-COENZYME A LIGASE, VERY LONG-CHAIN 1	7.27884	7.24774	6.81419	6.63337	0.539504
7905	RECEPTOR ACCESSORY PROTEIN 5	9.3055	9.34834	8.82989	8.74531	0.539316
1737	DIHYDROLIPOAMIDE S-ACETYLTRANSFERASE (E2 COMPONENT OF PYRUVATE DEHYDROGENASE COMPLEX)	7.6055	7.53217	6.97932	7.08074	0.538804
51747	ACID-INDUCIBLE PHOSPHOPROTEIN	8.57355	8.73799	8.22456	8.0095	0.538742
10572	CD27-BINDING (SIVA) PROTEIN	8.97563	8.97669	8.52529	8.35101	0.538013
55331	PHYTOCERAMIDASE, ALKALINE	5.99612	5.71686	5.40381	5.23316	0.538002
55750	MULTIPLE SUBSTRATE LIPID KINASE	6.76424	6.55745	6.14865	6.09737	0.537838
27350	APOLIPOPROTEIN B MRNA EDITING ENZYME, CATALYTIC POLYPEPTIDE-LIKE 3B	7.17576	6.86867	6.3607	6.60821	0.537763
5134	PROGRAMMED CELL DEATH 2	9.34249	9.31668	8.94904	8.63511	0.537508
1020	CYCLIN-DEPENDENT KINASE 5	7.65529	7.65842	7.03409	7.20623	0.536697
55775	TYROSYL-DNA PHOSPHODIESTERASE 1	6.72496	6.6478	6.09829	6.20123	0.53662
374882	MBC3205	8.79427	8.7628	8.16315	8.32105	0.536434
1355	COX15 HOMOLOG, CYTOCHROME C OXIDASE ASSEMBLY PROTEIN (YEAST)	7.14825	7.05089	6.69085	6.43626	0.536017
4637	MYOSIN, LIGHT POLYPEPTIDE 6, ALKALI, SMOOTH MUSCLE AND NON-MUSCLE	11.7771	11.7231	11.4275	11.0007	0.535974
64421	DNA CROSS-LINK REPAIR 1C (PSO2 HOMOLOG, S. CEREVISIAE)	6.54922	6.65814	6.05438	6.08161	0.535684
90480	GROWTH ARREST AND DNA-DAMAGE-INDUCIBLE, GAMMA INTERACTING PROTEIN 1	8.90614	8.8237	8.31595	8.34257	0.535665
1267	2',3'-CYCLIC NUCLEOTIDE 3' PHOSPHODIESTERASE	8.63217	8.51604	8.05581	8.02208	0.535157
8841	HISTONE DEACETYLASE 3	8.54842	8.59095	8.11555	7.95383	0.534997
57406	ABHYDROLASE DOMAIN CONTAINING 6	6.43077	6.29795	5.78445	5.87511	0.534585
123688	SIMILAR TO RIKEN CDNA C630028N24 GENE	6.1757	6.08715	5.46399	5.72979	0.534531
9317	PHOSPHOTRIESTERASE RELATED	6.17471	6.04383	5.63073	5.51992	0.533937
50485	SWI/SNF RELATED, MATRIX ASSOCIATED, ACTIN DEPENDENT REGULATOR OF CHROMATIN, SUBFAMILY A-LIKE 1	8.53843	8.68556	8.08307	8.0736	0.533659
4174	MCM5 MINICHROMOSOME MAINTENANCE DEFICIENT 5, CELL DIVISION CYCLE 46 (S. CEREVISIAE)	6.56147	6.66017	6.0449	6.11015	0.533294
404744	AAA1 PROTEIN	5.17657	5.35809	4.80124	4.66689	0.533268
2705	GAP JUNCTION PROTEIN, BETA 1, 32KDA (CONNEXIN 32, CHARCOT-MARIE-TOOTH NEUROPATHY, X-LINKED)	8.56496	8.55084	8.19756	7.85198	0.533129
4774	NUCLEAR FACTOR I/A	5.96797	5.952	5.6434	5.21037	0.533097
11052	CLEAVAGE AND POLYADENYLATION SPECIFIC FACTOR 6, 68KDA	7.40205	7.47143	6.96211	6.8467	0.532336
55859	BRAIN EXPRESSED, X-LINKED 1	10.2648	10.3089	9.91157	9.59821	0.531964
23012	SERINE/THREONINE KINASE 38 LIKE	6.83392	6.75788	6.29885	6.22988	0.531539
374408	SIMILAR TO CYTOCHROME C, SOMATIC	4.2918	4.28724	3.67848	3.8384	0.53108
2261	FIBROBLAST GROWTH FACTOR RECEPTOR 3 (ACHONDROPLASIA, THANATOPHORIC DWARFISM)	8.35243	8.43733	7.94132	7.78732	0.53056
56181	FAMILY WITH SEQUENCE SIMILARITY 54, MEMBER B	7.20653	7.21986	6.66901	6.69646	0.53046
10581	INTERFERON INDUCED TRANSMEMBRANE PROTEIN 2 (1-8D)	10.6198	10.3067	10.1395	9.7262	0.53038
7416	VOLTAGE-DEPENDENT ANION CHANNEL 1	10.7385	10.787	10.2077	10.2573	0.530223
9147	SEROLOGICALLY DEFINED COLON CANCER ANTIGEN 1	6.13293	6.2532	5.64375	5.68236	0.530007
23621	BETA-SITE APP-CLEAVING ENZYME 1	6.91129	6.83563	6.38172	6.30525	0.529976
8091	HIGH MOBILITY GROUP AT-HOOK 2	5.9692	5.91615	5.40656	5.41884	0.529973
3049	HEMOGLOBIN, THETA 1	6.93472	7.08964	6.45652	6.50822	0.529809
97	ACYLPHOSPHATASE 1, ERYTHROCYTE (COMMON) TYPE	5.99623	5.83302	5.63819	5.13421	0.52843
84817	THIOREDOXIN-LIKE 5	11.5433	11.5364	11.0187	11.0041	0.528406
22921	METHIONINE SULFOXIDE REDUCTASE B2	7.82334	7.78702	7.35117	7.20239	0.528401
51204	COILED-COIL DOMAIN CONTAINING 44	8.77015	8.84873	8.30592	8.25729	0.527833
10140	TRANSDUCER OF ERBB2, 1	9.28961	9.10488	8.77905	8.56021	0.527617
83666	POLY (ADP-RIBOSE) POLYMERASE FAMILY, MEMBER 9	6.0827	5.95802	5.59698	5.38865	0.527546
147965	FAMILY WITH SEQUENCE SIMILARITY 98, MEMBER C	7.27303	7.23572	6.7749	6.67876	0.527543
56998	CATENIN, BETA INTERACTING PROTEIN 1	8.02228	7.9921	7.66557	7.29381	0.527501
4707	NADH DEHYDROGENASE (UBIQUINONE) 1 BETA SUBCOMPLEX, 1, 7KDA	11.6453	11.6869	11.2206	11.0566	0.527455
6302	TETRASPANIN 31	6.91324	7.12281	6.49981	6.48147	0.527387
2030	SOLUTE CARRIER FAMILY 29 (NUCLEOSIDE TRANSPORTERS), MEMBER 1	7.06765	6.90148	6.30474	6.60964	0.527372
2026	ENOLASE 2 (GAMMA, NEURONAL)	7.54938	7.44352	6.98805	6.95011	0.52737
5603	MITOGEN-ACTIVATED PROTEIN KINASE 13	8.88508	8.76813	8.24166	8.35684	0.527357
3426	COMPLEMENT FACTOR I	9.09939	8.98864	8.69069	8.3431	0.527119
22976	PAX INTERACTING (WITH TRANSCRIPTION-ACTIVATION DOMAIN) PROTEIN 1	7.70877	7.62668	7.21421	7.06802	0.526614
7268	TETRATRICOPEPTIDE REPEAT DOMAIN 4	8.49138	8.48779	7.99656	7.92994	0.526332
522	ATP SYNTHASE, H+ TRANSPORTING, MITOCHONDRIAL F0 COMPLEX, SUBUNIT F6	11.8088	11.9093	11.3191	11.347	0.526031
7884	STEM-LOOP (HISTONE) BINDING PROTEIN	8.50829	8.49216	8.01807	7.93093	0.525724
57107	PRENYL (DECAPRENYL) DIPHOSPHATE SYNTHASE, SUBUNIT 2	6.36273	6.56175	5.82914	6.04411	0.525617
79913	ARP5 ACTIN-RELATED PROTEIN 5 HOMOLOG (YEAST)	7.39717	7.48069	6.90737	6.91988	0.52531
8487	SURVIVAL OF MOTOR NEURON PROTEIN INTERACTING PROTEIN 1	7.89546	7.8324	7.17409	7.50328	0.525243
763	CARBONIC ANHYDRASE VA, MITOCHONDRIAL	8.14018	8.15868	7.8417	7.40668	0.525238
121642	ALKB, ALKYLATION REPAIR HOMOLOG 2 (E. COLI)	7.91614	7.91887	7.61091	7.17481	0.524643
27292	DIMETHYLADENOSINE TRANSFERASE	9.02259	9.00089	8.49345	8.48081	0.524612
7322	UBIQUITIN-CONJUGATING ENZYME E2D 2 (UBC4/5 HOMOLOG, YEAST)	9.32763	9.25734	8.73118	8.80508	0.524352
83941	TM2 DOMAIN CONTAINING 1	7.59689	7.60186	7.08548	7.06462	0.52432
10726	NUCLEAR DISTRIBUTION GENE C HOMOLOG (A. NIDULANS)	10.5526	10.5394	9.97127	10.0732	0.523716
441932	OLFACTORY RECEPTOR, FAMILY 2, SUBFAMILY W, MEMBER 5	6.64889	6.41797	5.79266	6.22867	0.522763
10003	N-ACETYLATED ALPHA-LINKED ACIDIC DIPEPTIDASE 2	4.50731	4.65673	4.04483	4.07397	0.522619
55504	TUMOR NECROSIS FACTOR RECEPTOR SUPERFAMILY, MEMBER 19	5.79472	5.86328	5.32631	5.2865	0.522595
890	CYCLIN A2	7.06859	7.16179	6.63203	6.55409	0.52213
79956	KIAA1815	7.18542	7.13966	6.6074	6.67364	0.522022
79612	NMDA RECEPTOR REGULATED 1-LIKE	6.87944	6.74593	6.3458	6.23592	0.521826
131965	METHYLTRANSFERASE LIKE 6	6.08073	6.05714	5.52206	5.57218	0.521817
4237	MICROFIBRILLAR-ASSOCIATED PROTEIN 2	6.63956	6.43618	6.03776	5.99435	0.521812
27301	APEX NUCLEASE (APURINIC/APYRIMIDINIC ENDONUCLEASE) 2	7.61393	7.56888	6.95734	7.18216	0.521654
4682	NUCLEOTIDE BINDING PROTEIN 1 (MIND HOMOLOG, E. COLI)	9.83513	9.90004	9.33078	9.36125	0.521575
4738	NEURAL PRECURSOR CELL EXPRESSED, DEVELOPMENTALLY DOWN-REGULATED 8	11.1957	11.2391	10.6208	10.7712	0.521367
9810	RING FINGER PROTEIN 40	7.91545	7.83111	7.43365	7.27028	0.521313
130507	ZINC FINGER PROTEIN 650	6.87884	7.01119	6.41414	6.43326	0.521308
51246	SCOTIN	9.37155	9.56618	9.05537	8.83975	0.521304
201931	HYPOTHETICAL PROTEIN FLJ38482	10.1569	9.84868	9.54271	9.42038	0.521224
200942	KELCH DOMAIN CONTAINING 8B	7.52287	7.62248	6.96043	7.14269	0.521116
140462	DKFZP564L0862 PROTEIN	5.30442	5.4021	4.87483	4.78977	0.520962
28957	MITOCHONDRIAL RIBOSOMAL PROTEIN S28	10.04	10.0633	9.54592	9.51559	0.520881
388753	CHROMOSOME 1 OPEN READING FRAME 31	10.3988	10.4305	9.95088	9.83703	0.520718
10376	TUBULIN, ALPHA, UBIQUITOUS	13.1282	13.0746	12.5139	12.6484	0.520265
143282	CHROMOSOME 10 OPEN READING FRAME 13	6.04384	6.04429	5.7793	5.26846	0.520179
64928	MITOCHONDRIAL RIBOSOMAL PROTEIN L14	11.4191	11.4474	10.9528	10.8744	0.519675
26521	TRANSLOCASE OF INNER MITOCHONDRIAL MEMBRANE 8 HOMOLOG B (YEAST)	12.158	12.1788	11.6361	11.6614	0.519672
11160	SPFH DOMAIN FAMILY, MEMBER 2	6.53494	6.35695	6.00887	5.84368	0.519672
9488	PHOSPHATIDYLINOSITOL GLYCAN, CLASS B	6.12459	5.99965	5.53468	5.55058	0.519487
23421	INTEGRIN BETA 3 BINDING PROTEIN (BETA3-ENDONEXIN)	8.06562	8.07213	7.67331	7.42561	0.519409
81875	INTERFERON STIMULATED EXONUCLEASE GENE 20KDA-LIKE 2	8.65168	8.48788	8.0819	8.01885	0.519407
3182	HETEROGENEOUS NUCLEAR RIBONUCLEOPROTEIN A/B	11.5301	11.5408	11.0292	11.004	0.518863
148646	CHROMOSOME 1 OPEN READING FRAME 188	5.83134	5.74705	5.1695	5.37131	0.518789
26273	F-BOX PROTEIN 3	4.54351	4.4402	4.08308	3.86308	0.51878
91612	CHURCHILL DOMAIN CONTAINING 1	6.61716	6.58146	6.04144	6.11962	0.518778
27315	FGF RECEPTOR ACTIVATING PROTEIN 1	7.51388	7.449	7.0406	6.88494	0.518675
2242	FELINE SARCOMA ONCOGENE	7.47948	7.60155	6.91132	7.13252	0.518595
2207	FC FRAGMENT OF IGE, HIGH AFFINITY I, RECEPTOR FOR; GAMMA POLYPEPTIDE	5.74372	5.51276	5.2768	4.94267	0.518502
3087	HOMEOBOX, HEMATOPOIETICALLY EXPRESSED	7.88965	7.89457	7.68449	7.06305	0.518339
5450	POU DOMAIN, CLASS 2, ASSOCIATING FACTOR 1	4.98158	5.29853	4.68574	4.55781	0.518275
79155	TNFAIP3 INTERACTING PROTEIN 2	7.89365	7.9129	7.53481	7.2352	0.518272
80152	CHROMOSOME 16 OPEN READING FRAME 56	6.4406	6.24291	5.602	6.04502	0.518247
10654	PHOSPHOMEVALONATE KINASE	7.28864	7.44785	6.91896	6.78141	0.51806
54778	RING FINGER PROTEIN 111	7.07334	7.06497	6.36515	6.73728	0.517935
79783	CHROMOSOME 7 OPEN READING FRAME 10	7.0624	7.04817	6.76039	6.31507	0.517554
1655	DEAD (ASP-GLU-ALA-ASP) BOX POLYPEPTIDE 5	11.9745	11.9411	11.5207	11.3598	0.517542
91860	CALMODULIN-LIKE 4	6.2318	6.27884	5.67479	5.80219	0.516831
9454	HOMER HOMOLOG 3 (DROSOPHILA)	6.58683	6.62866	6.09114	6.09152	0.516419
8895	COPINE III	8.52957	8.38535	7.96161	7.92082	0.516245
152579	SEC1 FAMILY DOMAIN CONTAINING 2	7.24265	7.14342	6.76288	6.59073	0.516231
58493	CHROMOSOME 9 OPEN READING FRAME 80	9.01472	8.85657	8.37844	8.46162	0.515612
51575	CHROMOSOME 20 OPEN READING FRAME 6	6.88754	7.15072	6.47023	6.53746	0.515285
23338	PHD FINGER PROTEIN 15	6.21583	6.09537	5.51687	5.76382	0.515259
23397	BARREN HOMOLOG 1 (DROSOPHILA)	6.84186	6.77659	6.22623	6.36223	0.514997
63905	MANNOSIDASE, BETA A, LYSOSOMAL-LIKE	8.86364	8.82971	8.35985	8.30364	0.514931
3911	LAMININ, ALPHA 5	8.88863	9.02278	8.38398	8.49914	0.51414
4482	METHIONINE SULFOXIDE REDUCTASE A	7.43293	7.44876	7.0285	6.82589	0.513655
79590	MITOCHONDRIAL RIBOSOMAL PROTEIN L24	10.4855	10.3574	9.93408	9.88323	0.512828
23603	CORONIN, ACTIN BINDING PROTEIN, 1C	9.41784	9.25259	8.86122	8.78418	0.51252
3976	LEUKEMIA INHIBITORY FACTOR (CHOLINERGIC DIFFERENTIATION FACTOR)	6.5409	6.56942	6.05185	6.03374	0.512364
27173	SOLUTE CARRIER FAMILY 39 (ZINC TRANSPORTER), MEMBER 1	8.45108	8.45597	8.01857	7.86404	0.512218
9086	EUKARYOTIC TRANSLATION INITIATION FACTOR 1A, Y-LINKED	7.34424	7.22349	6.6342	6.90945	0.512043
57826	RAP2C, MEMBER OF RAS ONCOGENE FAMILY	7.42358	7.39192	6.85173	6.93998	0.511901
26135	SERPINE1 MRNA BINDING PROTEIN 1	7.0189	6.90599	6.43429	6.46747	0.511568
79080	HYPOTHETICAL PROTEIN MGC2574	10.0615	9.95363	9.69746	9.2947	0.511495
130814	PQ LOOP REPEAT CONTAINING 3	4.21658	4.2424	3.71834	3.7182	0.511222
84276	NICOLIN 1	7.4767	7.47147	7.18328	6.74247	0.511209
7508	XERODERMA PIGMENTOSUM, COMPLEMENTATION GROUP C	8.04001	8.14037	7.63208	7.52638	0.510961
5528	PROTEIN PHOSPHATASE 2, REGULATORY SUBUNIT B (B56), DELTA ISOFORM	7.49456	7.50241	6.93742	7.03826	0.510648
51011	FUMARYLACETOACETATE HYDROLASE DOMAIN CONTAINING 2A	7.95453	8.03343	7.50886	7.45862	0.510242
85025	TRANSMEMBRANE PROTEIN 60	8.30583	8.26424	7.69501	7.85465	0.510202
10714	POLYMERASE (DNA-DIRECTED), DELTA 3, ACCESSORY SUBUNIT	6.66074	6.91234	6.26955	6.28343	0.510051
54931	RNA (GUANINE-9-) METHYLTRANSFERASE DOMAIN CONTAINING 1	7.49346	7.43939	6.96622	6.94668	0.509972
64761	POLY (ADP-RIBOSE) POLYMERASE FAMILY, MEMBER 12	7.32361	7.188	6.83784	6.65456	0.509605
51201	ZINC FINGER, DHHC-TYPE CONTAINING 2	7.0336	7.01394	6.5338	6.49474	0.509503
9491	PROTEASOME (PROSOME, MACROPAIN) INHIBITOR SUBUNIT 1 (PI31)	9.85302	9.80752	9.31068	9.33153	0.509162
64147	KINESIN FAMILY MEMBER 9	8.12385	8.14114	7.60777	7.6398	0.508707
4642	MYOSIN ID	5.88476	5.88096	5.3468	5.40154	0.508693
27018	NERVE GROWTH FACTOR RECEPTOR (TNFRSF16) ASSOCIATED PROTEIN 1	9.76587	9.78029	9.45065	9.07826	0.508625
5709	PROTEASOME (PROSOME, MACROPAIN) 26S SUBUNIT, NON-ATPASE, 3	10.5079	10.4721	9.94265	10.0206	0.50838
23466	CHROMOBOX HOMOLOG 6	7.71746	7.63081	7.03264	7.30104	0.507294
84455	KIAA1799 PROTEIN	4.60581	4.69229	4.27118	4.01236	0.50728
3033	L-3-HYDROXYACYL-COENZYME A DEHYDROGENASE, SHORT CHAIN	7.08334	7.1019	6.83667	6.33506	0.506757
394	RHO GTPASE ACTIVATING PROTEIN 5	6.48128	6.59383	6.07436	5.98753	0.506613
56254	HYPOTHETICAL PROTEIN FLJ20382	7.62839	7.4703	6.88074	7.2049	0.506524
55851	PRESENILIN ENHANCER 2 HOMOLOG (C. ELEGANS)	7.14295	7.19695	6.66068	6.66648	0.506369
55151	TRANSMEMBRANE PROTEIN 38B	6.77407	6.65138	6.17216	6.24054	0.506368
10451	VAV 3 ONCOGENE	5.56264	5.6333	5.18576	4.99756	0.506309
1854	DUTP PYROPHOSPHATASE	7.04844	6.90955	6.4662	6.47929	0.506246
1376	CARNITINE PALMITOYLTRANSFERASE II	6.77604	6.74323	6.23038	6.27676	0.506069
51144	HYDROXYSTEROID (17-BETA) DEHYDROGENASE 12	10.8716	10.926	10.3865	10.3993	0.505865
146456	TRANSMEMBRANE EMP24 PROTEIN TRANSPORT DOMAIN CONTAINING 6	9.30772	9.33174	8.58384	9.04403	0.505797
146059	CONGENITAL DYSERYTHROPOIETIC ANEMIA, TYPE I	6.37012	6.48534	5.84604	5.99792	0.505746
22916	NUCLEAR CAP BINDING PROTEIN SUBUNIT 2, 20KDA	7.23138	7.13721	6.69689	6.66029	0.505704
3146	HIGH-MOBILITY GROUP BOX 1	9.70774	9.72303	9.19652	9.22345	0.505397
9443	COFACTOR REQUIRED FOR SP1 TRANSCRIPTIONAL ACTIVATION, SUBUNIT 9, 33KDA	7.49748	7.48036	7.00867	6.95845	0.505362
6251	RAS SUPPRESSOR PROTEIN 1	8.06966	8.04422	7.51149	7.59329	0.504548
27107	ZINC FINGER AND BTB DOMAIN CONTAINING 11	7.27022	7.32969	6.62194	6.96894	0.504515
112858	TP53 REGULATING KINASE	8.15734	8.02644	7.69068	7.48414	0.504476
9836	LEUCINE CARBOXYL METHYLTRANSFERASE 2	7.40243	7.55305	7.1484	6.79825	0.504414
57045	TWISTED GASTRULATION HOMOLOG 1 (DROSOPHILA)	6.15125	6.0409	5.63976	5.54398	0.504204
113612	CYTOCHROME P450, FAMILY 2, SUBFAMILY U, POLYPEPTIDE 1	5.68872	5.8137	5.27253	5.22282	0.503539
9540	TUMOR PROTEIN P53 INDUCIBLE PROTEIN 3	9.704	9.69096	9.1892	9.1998	0.50298
64430	CHROMOSOME 14 OPEN READING FRAME 135	5.97051	6.09619	5.54302	5.51799	0.502848
8673	VESICLE-ASSOCIATED MEMBRANE PROTEIN 8 (ENDOBREVIN)	9.90752	9.93056	9.5662	9.26647	0.502705
3685	INTEGRIN, ALPHA V (VITRONECTIN RECEPTOR, ALPHA POLYPEPTIDE, ANTIGEN CD51)	8.43942	8.36013	7.80551	7.98882	0.502613
157313	CELL DIVISION CYCLE ASSOCIATED 2	6.10164	5.99559	5.56556	5.52734	0.502164
28956	MITOGEN-ACTIVATED PROTEIN-BINDING PROTEIN-INTERACTING PROTEIN	9.41419	9.3975	8.9426	8.8649	0.5021
222171	HYPOTHETICAL PROTEIN LOC222171	6.26308	6.25574	5.96144	5.5536	0.501893
11031	RAB31, MEMBER RAS ONCOGENE FAMILY	6.14627	6.09236	5.60528	5.62971	0.501824
9412	SRB7 SUPPRESSOR OF RNA POLYMERASE B HOMOLOG (YEAST)	6.22625	6.01964	5.7814	5.46119	0.501648
55314	HYPOTHETICAL PROTEIN FLJ11155	4.82781	4.56084	4.27378	4.11213	0.501375
117247	HYPOTHETICAL PROTEIN PRO0813	6.44969	6.49296	6.3559	5.58414	0.501308
6059	ATP-BINDING CASSETTE, SUB-FAMILY E (OABP), MEMBER 1	8.47016	8.29473	7.87389	7.88875	0.501123
1059	CENTROMERE PROTEIN B, 80KDA	7.34305	7.47424	6.90217	6.91335	0.500888
79143	LEUKOCYTE RECEPTOR CLUSTER (LRC) MEMBER 4	8.41522	8.54607	7.97303	7.98652	0.500866
64834	CGI-88 PROTEIN	8.94247	8.91629	8.43039	8.42689	0.50074
241	ARACHIDONATE 5-LIPOXYGENASE-ACTIVATING PROTEIN	5.27645	5.71612	4.95806	5.03389	0.500307
5184	PEPTIDASE D	9.44122	9.43227	8.95329	8.92001	0.500093
7014	TELOMERIC REPEAT BINDING FACTOR 2	7.42107	7.42375	6.7018	7.1433	0.49986
8560	DEGENERATIVE SPERMATOCYTE HOMOLOG 1, LIPID DESATURASE (DROSOPHILA)	8.11743	7.98616	7.68719	7.41721	0.499591
5010	CLAUDIN 11 (OLIGODENDROCYTE TRANSMEMBRANE PROTEIN)	5.787	5.93542	5.39801	5.32552	0.499443
3632	INOSITOL POLYPHOSPHATE-5-PHOSPHATASE, 40KDA	7.42452	7.49904	7.01216	6.91267	0.499365
4893	V-HA-RAS HARVEY RAT SARCOMA VIRAL ONCOGENE HOMOLOG	8.98966	8.97115	8.55217	8.41039	0.49913
5814	PURINE-RICH ELEMENT BINDING PROTEIN B	6.79705	6.69778	6.29506	6.20205	0.498859
54969	HYPOTHETICAL PROTEIN FLJ20534	7.36224	7.4582	6.88417	6.94094	0.497665
55160	RHO GUANINE NUCLEOTIDE EXCHANGE FACTOR (GEF) 10-LIKE	7.42075	7.47723	7.04373	6.85923	0.497507
6388	STROMAL CELL-DERIVED FACTOR 2	8.89033	8.745	8.2527	8.38892	0.496853
83460	TRANSMEMBRANE PROTEIN 93	10.83	10.8089	10.3741	10.2711	0.496846
26689	OLFACTORY RECEPTOR, FAMILY 4, SUBFAMILY D, MEMBER 1	5.441	5.30176	4.8417	4.90801	0.496525
54997	TESCALCIN	8.5091	8.42958	7.90244	8.04455	0.495845
11164	NUDIX (NUCLEOSIDE DIPHOSPHATE LINKED MOIETY X)-TYPE MOTIF 5	10.2202	10.403	9.82676	9.8052	0.495651
1892	ENOYL COENZYME A HYDRATASE, SHORT CHAIN, 1, MITOCHONDRIAL	10.7806	10.8575	10.3714	10.2758	0.495396
1690	COAGULATION FACTOR C HOMOLOG, COCHLIN (LIMULUS POLYPHEMUS)	8.28904	8.2473	7.82492	7.72109	0.495166
6674	SPERM ASSOCIATED ANTIGEN 1	4.64366	4.64366	4.08779	4.21058	0.494482
55276	PHOSPHOGLUCOMUTASE 2	6.32172	6.3105	5.84087	5.8027	0.494321
56940	DUAL SPECIFICITY PHOSPHATASE 22	8.61104	8.46235	8.09014	7.99474	0.494258
55319	HYPOTHETICAL PROTEIN FLJ11184	4.53765	4.15806	3.94362	3.76375	0.494168
54892	LEUCINE ZIPPER PROTEIN 5	5.66956	5.8761	5.40447	5.15301	0.49409
55105	G PATCH DOMAIN CONTAINING 2	5.35316	5.09294	4.80527	4.65376	0.49353
80146	UDP-GLUCURONATE DECARBOXYLASE 1	9.00545	8.9092	8.31447	8.61323	0.493474
60491	NIF3 NGG1 INTERACTING FACTOR 3-LIKE 1 (S. POMBE)	9.45655	9.4478	8.82349	9.09462	0.49312
1073	COFILIN 2 (MUSCLE)	8.77615	8.67296	8.19147	8.27166	0.49299
5696	PROTEASOME (PROSOME, MACROPAIN) SUBUNIT, BETA TYPE, 8 (LARGE MULTIFUNCTIONAL PEPTIDASE 7)	7.39717	7.527	6.93811	7.00015	0.492955
10592	SMC2 STRUCTURAL MAINTENANCE OF CHROMOSOMES 2-LIKE 1 (YEAST)	5.17206	5.1538	4.64155	4.69848	0.492916
64782	INTERFERON STIMULATED EXONUCLEASE GENE 20KDA-LIKE 1	9.14893	9.08727	8.78471	8.46602	0.492735
255743	NEPHRONECTIN	5.83947	6.0637	5.4429	5.47539	0.492445
10424	PROGESTERONE RECEPTOR MEMBRANE COMPONENT 2	8.33233	8.37871	7.8465	7.87985	0.492347
28958	COILED-COIL DOMAIN CONTAINING 56	7.75591	7.79463	7.34973	7.21629	0.492263
79609	CHROMOSOME 14 OPEN READING FRAME 138	5.62028	5.36471	5.25168	4.74884	0.492234
9859	CENTROSOMAL PROTEIN 170KDA	6.76224	6.81794	6.04143	6.55468	0.492035
84288	EF-HAND CALCIUM BINDING DOMAIN 2	6.2187	6.36149	5.79529	5.80131	0.491793
79447	CHROMOSOME 16 OPEN READING FRAME 53	9.00519	8.9968	8.60861	8.41024	0.491572
22841	RAB11 FAMILY INTERACTING PROTEIN 2 (CLASS I)	6.55462	6.62407	5.96096	6.23468	0.491522
25966	CHROMOSOME 21 OPEN READING FRAME 25	7.26508	7.11185	6.82874	6.56541	0.491389
617	BCS1-LIKE (YEAST)	8.56313	8.50484	8.15435	7.93124	0.491194
439	ARSA ARSENITE TRANSPORTER, ATP-BINDING, HOMOLOG 1 (BACTERIAL)	8.95211	9.01406	8.42041	8.56342	0.491175
3795	KETOHEXOKINASE (FRUCTOKINASE)	7.66356	7.69338	7.25659	7.11832	0.491017
23127	GLYCOSYLTRANSFERASE 25 DOMAIN CONTAINING 2	6.47318	6.37798	5.77615	6.09317	0.490914
5320	PHOSPHOLIPASE A2, GROUP IIA (PLATELETS, SYNOVIAL FLUID)	6.95837	6.82421	6.51764	6.28337	0.490781
9647	PROTEIN PHOSPHATASE 1F (PP2C DOMAIN CONTAINING)	7.41143	7.48144	6.91598	6.99554	0.490676
51755	CDC2-RELATED KINASE, ARGININE/SERINE-RICH	8.16088	8.21439	7.52261	7.87227	0.490197
118472	ZINC FINGER PROTEIN 511	8.7929	8.90559	8.35745	8.36074	0.490148
114928	G PROTEIN-COUPLED RECEPTOR ASSOCIATED SORTING PROTEIN 2	5.50299	5.5435	4.85596	5.21069	0.489925
4192	MIDKINE (NEURITE GROWTH-PROMOTING FACTOR 2)	8.8807	8.79454	8.33813	8.35752	0.489793
53343	NUDIX (NUCLEOSIDE DIPHOSPHATE LINKED MOIETY X)-TYPE MOTIF 9	8.29033	8.35922	7.83749	7.83294	0.48956
26355	CHROMSOME 3 OPEN READING FRAME 28	12.017	12.1008	11.7117	11.4279	0.489108
5878	RAB5C, MEMBER RAS ONCOGENE FAMILY	10.0139	10.0234	9.42818	9.63114	0.488991
57019	CYTOKINE INDUCED APOPTOSIS INHIBITOR 1	8.05177	7.95743	7.51293	7.51848	0.488895
90462	ZINC FINGER PROTEIN 605	4.31939	4.61743	4.07368	3.88552	0.488813
196394	HYPOTHETICAL PROTEIN LOC196394	5.63049	5.46072	5.12816	4.98587	0.48859
23600	ALPHA-METHYLACYL-COA RACEMASE	6.285	5.94016	5.81113	5.43747	0.488278
4708	NADH DEHYDROGENASE (UBIQUINONE) 1 BETA SUBCOMPLEX, 2, 8KDA	10.9828	11.0713	10.5396	10.5382	0.488158
56935	FN5 PROTEIN	8.94465	9.06573	8.58626	8.44947	0.487325
6277	S100 CALCIUM BINDING PROTEIN A6 (CALCYCLIN)	9.06915	8.81486	8.65577	8.25377	0.48724
55172	CHROMOSOME 14 OPEN READING FRAME 104	5.84429	5.83487	5.33925	5.36571	0.487105
2107	EUKARYOTIC TRANSLATION TERMINATION FACTOR 1	8.65947	8.60178	8.15953	8.12907	0.486331
5064	PARALEMMIN	7.9455	7.67726	7.17699	7.47355	0.486111
9360	PEPTIDYLPROLYL ISOMERASE G (CYCLOPHILIN G)	8.81433	8.95373	8.26192	8.53395	0.486095
6819	SULFOTRANSFERASE FAMILY, CYTOSOLIC, 1C, MEMBER 1	7.23234	6.94522	6.69669	6.50899	0.48594
55740	ENABLED HOMOLOG (DROSOPHILA)	6.29711	6.38572	5.84381	5.8676	0.485709
79083	MELANOPHILIN	5.92107	6.11857	5.46317	5.60546	0.485506
113115	FAMILY WITH SEQUENCE SIMILARITY 54, MEMBER A	5.69933	5.45739	4.90295	5.28322	0.485274
132671	SPERMATOGENESIS ASSOCIATED 18 HOMOLOG (RAT)	4.90298	4.97649	4.4338	4.47581	0.48493
26000	TBC1 DOMAIN FAMILY, MEMBER 10B	7.83621	7.72519	7.37496	7.21688	0.484782
286122	CHROMOSOME 8 OPEN READING FRAME 31	4.89007	4.6803	4.33016	4.271	0.484611
3927	LIM AND SH3 PROTEIN 1	10.7064	10.6632	10.1786	10.2219	0.484547
92745	SOLUTE CARRIER FAMILY 38, MEMBER 5	8.06307	8.14742	7.6436	7.59806	0.484416
10614	HEXAMETHYLENE BIS-ACETAMIDE INDUCIBLE 1	9.0354	9.00113	8.54119	8.52658	0.484384
98	ACYLPHOSPHATASE 2, MUSCLE TYPE	8.25402	8.2823	7.68141	7.8865	0.484205
8309	ACYL-COENZYME A OXIDASE 2, BRANCHED CHAIN	9.14698	9.07244	8.68148	8.57006	0.483938
51073	MITOCHONDRIAL RIBOSOMAL PROTEIN L4	8.24997	8.11581	7.68345	7.71519	0.483568
6936	CHROMOSOME 2 OPEN READING FRAME 3	6.4684	6.28959	5.80985	5.98149	0.483329
5050	PLATELET-ACTIVATING FACTOR ACETYLHYDROLASE, ISOFORM IB, GAMMA SUBUNIT 29KDA	8.61857	8.4764	8.19889	7.92946	0.483313
147495	ADENOMATOSIS POLYPOSIS COLI DOWN-REGULATED 1	6.29594	6.02922	5.71139	5.64754	0.483113
282991	BIOGENESIS OF LYSOSOME-RELATED ORGANELLES COMPLEX-1, SUBUNIT 2	10.951	11.0524	10.4879	10.5495	0.483033
79084	WD REPEAT DOMAIN 77	8.81709	8.81389	8.38064	8.28485	0.482749
5438	POLYMERASE (RNA) II (DNA DIRECTED) POLYPEPTIDE I, 14.5KDA	10.4981	10.4564	9.96585	10.0236	0.482525
5073	POLY(A)-SPECIFIC RIBONUCLEASE (DEADENYLATION NUCLEASE)	7.77611	7.89028	7.29185	7.40949	0.482523
5638	PROLINE RICH GLA (G-CARBOXYGLUTAMIC ACID) 1	5.44058	5.45175	4.81174	5.11618	0.482208
54453	RAS AND RAB INTERACTOR 2	4.82659	4.74671	4.11429	4.49498	0.482013
252969	HYPOTHETICAL PROTEIN MGC2832	7.32124	7.13286	6.72877	6.76137	0.481982
10072	DIPEPTIDYL-PEPTIDASE 3	8.27779	8.26661	7.82756	7.75313	0.481856
830	CAPPING PROTEIN (ACTIN FILAMENT) MUSCLE Z-LINE, ALPHA 2	7.84013	7.61818	7.05317	7.44225	0.481447
84617	TUBULIN, BETA 6	9.34013	9.09941	8.96106	8.51703	0.480722
51562	MAP3K12 BINDING INHIBITORY PROTEIN 1	6.19627	6.19798	5.6539	5.77932	0.480515
9879	DEAD (ASP-GLU-ALA-ASP) BOX POLYPEPTIDE 46	5.82063	5.76119	5.1992	5.42251	0.480053
4717	NADH DEHYDROGENASE (UBIQUINONE) 1, SUBCOMPLEX UNKNOWN, 1, 6KDA	11.9217	12.0362	11.5697	11.4284	0.479922
55171	TBCC DOMAIN CONTAINING 1	5.2149	5.15136	4.80647	4.6002	0.479795
9667	SCAFFOLD ATTACHMENT FACTOR B2	7.29699	7.43731	6.99516	6.77961	0.479769
9202	ZINC FINGER, MYM-TYPE 4	6.64651	6.54103	6.10319	6.1255	0.479426
23170	TUBULIN TYROSINE LIGASE-LIKE FAMILY, MEMBER 12	8.78795	8.75462	8.39632	8.18759	0.479328
25940	FAMILY WITH SEQUENCE SIMILARITY 98, MEMBER A	9.25331	9.04403	8.71847	8.62063	0.479118
286148	DPY-19-LIKE 4 (C. ELEGANS)	5.815	5.52677	5.25343	5.13048	0.478935
3930	LAMIN B RECEPTOR	9.54687	9.47623	8.90814	9.15712	0.478924
55296	TBC1 DOMAIN FAMILY, MEMBER 19	4.58749	4.65334	4.20764	4.07601	0.478584
51157	ZINC FINGER PROTEIN 580	7.67513	7.68367	7.26528	7.13691	0.478303
196383	HYPOTHETICAL PROTEIN MGC7036	9.26079	9.35452	8.92413	8.73524	0.477967
140883	SUPPRESSOR OF HAIRY WING HOMOLOG 2 (DROSOPHILA)	6.04026	5.93992	5.47134	5.55295	0.477942
7172	THIOPURINE S-METHYLTRANSFERASE	7.39604	7.5363	6.9509	7.02558	0.47793
219402	MITOCHONDRIAL TRANSLATIONAL INITIATION FACTOR 3	7.58199	7.61209	7.1176	7.12081	0.477836
51010	EXOSOME COMPONENT 3	8.23597	8.19223	7.67609	7.79667	0.477722
6643	SORTING NEXIN 2	8.11821	7.94825	7.5765	7.5346	0.47768
6883	TAF12 RNA POLYMERASE II, TATA BOX BINDING PROTEIN (TBP)-ASSOCIATED FACTOR, 20KDA	7.58082	7.54894	7.02188	7.15266	0.477611
64848	YTH DOMAIN CONTAINING 2	5.23237	5.27318	4.81519	4.73515	0.477602
23480	SEC61 GAMMA SUBUNIT	11.4915	11.5376	10.9845	11.0895	0.47757
7748	ZINC FINGER PROTEIN 195	6.05516	5.86043	5.43892	5.52156	0.477551
51070	NITRIC OXIDE SYNTHASE INTERACTING PROTEIN	9.3645	9.26335	8.79362	8.87918	0.477529
51056	LEUCINE AMINOPEPTIDASE 3	9.70964	9.63513	9.32996	9.05989	0.477457
51287	COILED-COIL-HELIX-COILED-COIL-HELIX DOMAIN CONTAINING 8	10.8396	10.7784	10.3546	10.3093	0.477103
408	ARRESTIN, BETA 1	6.82243	6.72729	6.35426	6.24133	0.477067
3015	H2A HISTONE FAMILY, MEMBER Z	12.7315	12.6412	12.2717	12.1473	0.476906
26750	RIBOSOMAL PROTEIN S6 KINASE, 52KDA, POLYPEPTIDE 1	6.46081	6.3494	5.35243	6.50481	0.476482
10273	STIP1 HOMOLOGY AND U-BOX CONTAINING PROTEIN 1	10.2322	10.2417	9.79821	9.72283	0.476425
2744	GLUTAMINASE	6.89712	6.75907	6.40165	6.30219	0.476176
81627	CHROMOSOME 1 OPEN READING FRAME 25	5.00256	4.95281	4.42039	4.58291	0.476034
84954	HYPOTHETICAL PROTEIN FLJ14981	6.57544	6.39571	6.40529	5.61414	0.475858
63915	MUTED HOMOLOG (MOUSE)	7.79242	7.61879	7.26464	7.19493	0.475821
1070	CENTRIN, EF-HAND PROTEIN, 3 (CDC31 HOMOLOG, YEAST)	8.21015	8.32102	7.81768	7.76207	0.475705
3667	INSULIN RECEPTOR SUBSTRATE 1	8.17612	8.13374	7.87775	7.48077	0.475676
93343	HYPOTHETICAL PROTEIN BC011840	7.28371	7.21748	6.73335	6.81758	0.47513
56160	NECDIN-LIKE 2	6.59388	6.08776	5.855	5.87643	0.475103
165055	HYPOTHETICAL PROTEIN FLJ32745	4.59225	4.5448	4.05502	4.13276	0.474639
91057	HYPOTHETICAL PROTEIN AF301222	6.16897	6.43318	5.78469	5.86819	0.474632
10591	CHROMOSOME 6 OPEN READING FRAME 108	8.75315	8.6324	8.22631	8.21136	0.473939
7381	UBIQUINOL-CYTOCHROME C REDUCTASE BINDING PROTEIN	7.99304	7.9062	7.50889	7.44262	0.473864
345778	METAXIN 3	6.03531	6.17946	5.76348	5.50362	0.473837
55004	HYPOTHETICAL PROTEIN FLJ20625	10.9567	10.9425	10.4956	10.4564	0.473617
55589	BMP2 INDUCIBLE KINASE	5.51829	5.53782	5.05019	5.05884	0.473544
10455	PEROXISOMAL D3,D2-ENOYL-COA ISOMERASE	11.3	11.3437	10.8146	10.882	0.473534
873	CARBONYL REDUCTASE 1	8.38498	8.1851	7.75891	7.8652	0.472981
540	ATPASE, CU++ TRANSPORTING, BETA POLYPEPTIDE	8.28215	8.36063	8.04367	7.65343	0.472839
221154	EF-HAND DOMAIN FAMILY, MEMBER A1	8.20121	8.19757	7.7394	7.714	0.472687
55071	CHROMOSOME 9 OPEN READING FRAME 40	6.22453	6.13802	5.71564	5.7016	0.472658
22974	TPX2, MICROTUBULE-ASSOCIATED, HOMOLOG (XENOPUS LAEVIS)	8.8152	8.79183	8.1862	8.47591	0.472466
115548	FCH DOMAIN ONLY 2	4.90321	4.85753	4.45927	4.35684	0.472318
54916	CHROMOSOME 14 OPEN READING FRAME 101	5.89798	5.77728	5.39365	5.33823	0.471689
10478	SOLUTE CARRIER FAMILY 25 (MITOCHONDRIAL CARRIER; PEROXISOMAL MEMBRANE PROTEIN, 34KDA), MEMBER 17	6.91994	6.83517	6.30027	6.51228	0.471283
22818	COATOMER PROTEIN COMPLEX, SUBUNIT ZETA 1	9.25611	9.29288	8.73214	8.87482	0.471015
220042	HYPOTHETICAL PROTEIN FLJ13936	5.66072	5.80321	5.22941	5.29256	0.470978
203	ADENYLATE KINASE 1	8.72476	8.70545	8.1372	8.35149	0.470755
55312	RIBOFLAVIN KINASE	8.49104	8.35362	8.12051	7.7828	0.470679
3417	ISOCITRATE DEHYDROGENASE 1 (NADP+), SOLUBLE	12.4919	12.5772	11.9827	12.1452	0.470639
343099	COILED-COIL DOMAIN CONTAINING 18	4.56789	4.77158	4.14579	4.25242	0.470633
23152	CAPICUA HOMOLOG (DROSOPHILA)	8.50559	8.51848	8.02608	8.05713	0.470427
78990	OTU DOMAIN, UBIQUITIN ALDEHYDE BINDING 2	6.07159	6.00701	5.65763	5.48035	0.470305
6632	SMALL NUCLEAR RIBONUCLEOPROTEIN D1 POLYPEPTIDE 16KDA	9.17018	9.20993	8.675	8.76463	0.470237
6950	T-COMPLEX 1	9.10079	9.01655	8.72894	8.44835	0.470027
2731	GLYCINE DEHYDROGENASE (DECARBOXYLATING; GLYCINE DECARBOXYLASE, GLYCINE CLEAVAGE SYSTEM PROTEIN P)	9.35571	9.55953	9.02013	8.95549	0.46981
4726	NADH DEHYDROGENASE (UBIQUINONE) FE-S PROTEIN 6, 13KDA (NADH-COENZYME Q REDUCTASE)	10.765	10.8463	10.3224	10.3497	0.4696
11142	PROTEIN KINASE (CAMP-DEPENDENT, CATALYTIC) INHIBITOR GAMMA	8.5384	8.51429	8.05217	8.06165	0.469439
51194	IMPORTIN 11	7.07962	6.96554	6.48118	6.62583	0.469072
6767	SUPPRESSION OF TUMORIGENICITY 13 (COLON CARCINOMA) (HSP70 INTERACTING PROTEIN)	9.66154	9.49321	9.18615	9.03053	0.469037
993	CELL DIVISION CYCLE 25A	6.86377	6.73689	6.2863	6.37708	0.468638
8604	SOLUTE CARRIER FAMILY 25 (MITOCHONDRIAL CARRIER, ARALAR), MEMBER 12	5.95117	6.22442	5.59189	5.64654	0.46858
7533	TYROSINE 3-MONOOXYGENASE/TRYPTOPHAN 5-MONOOXYGENASE ACTIVATION PROTEIN, ETA POLYPEPTIDE	7.74478	7.5952	7.15629	7.24666	0.468508
25936	CHROMOSOME 1 OPEN READING FRAME 48	8.68644	8.61311	8.18357	8.18021	0.467885
26284	GTPASE, HUMAN HOMOLOG OF E. COLI ESSENTIAL CELL CYCLE PROTEIN ERA	8.26044	8.29477	7.69883	7.92068	0.467853
9688	NUCLEOPORIN 93KDA	8.95414	8.83333	8.37782	8.47485	0.467394
51106	TRANSCRIPTION FACTOR B1, MITOCHONDRIAL	10.3411	10.2711	9.78164	9.89654	0.467014
27148	SERINE/THREONINE KINASE 36 (FUSED HOMOLOG, DROSOPHILA)	7.02236	7.05311	6.66619	6.47537	0.466954
64398	MEMBRANE PROTEIN, PALMITOYLATED 5 (MAGUK P55 SUBFAMILY MEMBER 5)	6.35503	6.18015	6.00064	5.60086	0.466841
9783	REGULATING SYNAPTIC MEMBRANE EXOCYTOSIS 3	5.46249	5.35471	4.74546	5.13807	0.466835
1786	DNA (CYTOSINE-5-)-METHYLTRANSFERASE 1	8.86324	8.71182	8.3302	8.31135	0.466755
57570	TRM5 TRNA METHYLTRANSFERASE 5 HOMOLOG (S. CEREVISIAE)	6.56232	6.73168	6.23766	6.12345	0.466443
10105	PEPTIDYLPROLYL ISOMERASE F (CYCLOPHILIN F)	9.61829	9.58077	9.12519	9.14134	0.466262
50813	COP9 CONSTITUTIVE PHOTOMORPHOGENIC HOMOLOG SUBUNIT 7A (ARABIDOPSIS)	8.07953	8.012	7.63137	7.52775	0.466205
3028	HYDROXYACYL-COENZYME A DEHYDROGENASE, TYPE II	10.1182	10.1481	9.57485	9.75959	0.465928
23315	SOLUTE CARRIER FAMILY 9 (SODIUM/HYDROGEN EXCHANGER), MEMBER 8	5.763	6.01769	5.39072	5.4583	0.465835
51631	CGI-59 PROTEIN	7.52288	7.50608	7.07023	7.0283	0.46522
133957	SIMILAR TO RIKEN CDNA 0610011N22	9.03169	8.88028	8.54882	8.4329	0.465124
10432	RNA BINDING MOTIF PROTEIN 14	7.1196	7.15699	6.70346	6.6431	0.465011
26268	F-BOX PROTEIN 9	8.4724	8.42129	8.03919	7.92493	0.464788
7077	TIMP METALLOPEPTIDASE INHIBITOR 2	7.89683	7.73491	7.3327	7.37012	0.464464
666	BCL2-RELATED OVARIAN KILLER	8.66731	8.7551	8.38838	8.10521	0.464413
51077	CHROMOSOME 14 OPEN READING FRAME 111	6.79282	6.80841	6.29055	6.38211	0.464288
1347	CYTOCHROME C OXIDASE SUBUNIT VIIA POLYPEPTIDE 2 (LIVER)	12.0231	12.0574	11.5807	11.5715	0.464189
4718	NADH DEHYDROGENASE (UBIQUINONE) 1, SUBCOMPLEX UNKNOWN, 2, 14.5KDA	10.6935	10.7183	10.2762	10.2083	0.463624
51186	WW DOMAIN BINDING PROTEIN 5	8.25465	8.07596	7.6172	7.78625	0.463578
64789	CHROMOSOME 1 OPEN READING FRAME 176	5.76152	5.87361	5.36679	5.34126	0.463536
4218	RAB8A, MEMBER RAS ONCOGENE FAMILY	8.48266	8.6379	8.0696	8.12444	0.463265
6428	SPLICING FACTOR, ARGININE/SERINE-RICH 3	9.4618	9.45231	8.99286	8.99507	0.463092
5891	RENAL TUMOR ANTIGEN	7.74949	7.82556	7.29063	7.3584	0.463006
10559	SOLUTE CARRIER FAMILY 35 (CMP-SIALIC ACID TRANSPORTER), MEMBER A1	7.66865	7.49179	7.04382	7.19066	0.462978
80237	ELONGATION FACTOR RNA POLYMERASE II-LIKE 3	5.61227	6.05861	5.29421	5.45096	0.462854
25804	LSM4 HOMOLOG, U6 SMALL NUCLEAR RNA ASSOCIATED (S. CEREVISIAE)	9.28456	9.25603	8.84463	8.77027	0.462848
51593	ARS2 PROTEIN	8.51807	8.5238	8.20369	7.91266	0.462762
6659	SRY (SEX DETERMINING REGION Y)-BOX 4	7.89023	7.6534	7.41052	7.20773	0.462688
23787	MITOCHONDRIAL CARRIER HOMOLOG 1 (C. ELEGANS)	10.3625	10.4395	10.0524	9.82438	0.462633
6491	SCL/TAL1 INTERRUPTING LOCUS	6.77872	6.58696	6.24368	6.19703	0.462481
84328	LEUCINE ZIPPER AND CTNNBIP1 DOMAIN CONTAINING	8.70684	8.70754	8.27559	8.21391	0.462434
29093	MITOCHONDRIAL RIBOSOMAL PROTEIN L22	10.4032	10.4611	9.83985	10.0997	0.462349
7001	PEROXIREDOXIN 2	11.4846	11.5442	11.0902	11.0147	0.461929
23245	ASTROTACTIN 2	6.18526	6.09561	5.56719	5.79101	0.461329
79023	NUCLEOPORIN 37KDA	9.29843	9.30899	8.80808	8.87731	0.461011
144233	HYPOTHETICAL PROTEIN LOC144233	5.9653	5.78029	5.63918	5.18596	0.460226
23644	AUTOANTIGEN	7.67502	7.66486	7.30855	7.11229	0.459523
4358	MPV17 TRANSGENE, MURINE HOMOLOG, GLOMERULOSCLEROSIS	8.14653	8.14264	7.72019	7.64998	0.459496
3978	LIGASE I, DNA, ATP-DEPENDENT	7.22431	7.56026	7.03636	6.82945	0.459385
5754	PTK7 PROTEIN TYROSINE KINASE 7	7.88387	7.93273	7.61496	7.2833	0.459172
65999	LEUCINE RICH REPEAT CONTAINING 61	7.81723	7.88694	7.38116	7.4049	0.45905
79632	CHROMOSOME 6 OPEN READING FRAME 60	6.37914	6.11221	5.70005	5.87374	0.458781
847	CATALASE	6.91535	7.04656	6.47982	6.56461	0.458734
84138	SOLUTE CARRIER FAMILY 7, MEMBER 6 OPPOSITE STRAND	8.02435	7.81867	7.48435	7.44153	0.458576
25970	SH2-B HOMOLOG	7.70674	7.59204	7.28512	7.09708	0.458286
708	COMPLEMENT COMPONENT 1, Q SUBCOMPONENT BINDING PROTEIN	10.8615	10.7723	10.3007	10.4167	0.458234
222643	UNC-5 HOMOLOG C (C. ELEGANS)-LIKE	5.66971	5.52493	5.09983	5.17843	0.458185
7105	TETRASPANIN 6	10.1121	10.0752	9.73925	9.532	0.458003
6764	SUPPRESSION OF TUMORIGENICITY 5	7.06267	7.07811	6.6489	6.57607	0.457903
1783	DYNEIN, CYTOPLASMIC 1, LIGHT INTERMEDIATE CHAIN 2	8.60329	8.62946	8.14149	8.17561	0.457829
2243	FIBRINOGEN ALPHA CHAIN	10.8895	10.9591	10.8092	10.1242	0.457603
8607	RUVB-LIKE 1 (E. COLI)	8.62217	8.65669	8.18023	8.18362	0.457505
81	ACTININ, ALPHA 4	7.61084	7.57475	7.21263	7.05811	0.457425
1040	CDP-DIACYLGLYCEROL SYNTHASE (PHOSPHATIDATE CYTIDYLYLTRANSFERASE) 1	4.589	4.43469	4.11784	3.99155	0.457152
56674	TMEM9 DOMAIN FAMILY, MEMBER B	7.1433	7.1009	6.53907	6.79136	0.456886
55247	NEI ENDONUCLEASE VIII-LIKE 3 (E. COLI)	4.37543	4.56845	3.93053	4.10157	0.45589
56941	CHROMOSOME 3 OPEN READING FRAME 37	7.71476	7.64629	7.16759	7.28182	0.455818
85280	KERATIN ASSOCIATED PROTEIN 9-4	4.78358	4.76619	4.42994	4.20822	0.455802
79629	HYPOTHETICAL PROTEIN FLJ22709	8.6996	8.62009	8.30716	8.10099	0.455775
3554	INTERLEUKIN 1 RECEPTOR, TYPE I	6.2844	6.05154	5.79252	5.63418	0.454617
5355	PROTEOLIPID PROTEIN 2 (COLONIC EPITHELIUM-ENRICHED)	6.31864	6.26295	5.95582	5.71692	0.45442
51759	HYPOTHETICAL PROTEIN HSPC220	7.4531	7.16588	7.00486	6.70532	0.454399
23111	SPASTIC PARAPLEGIA 20, SPARTIN (TROYER SYNDROME)	4.13766	4.21373	3.77017	3.67256	0.454332
84936	ZINC FINGER, FYVE DOMAIN CONTAINING 19	6.66034	6.65154	6.09038	6.31303	0.454238
283377	SPRY DOMAIN CONTAINING 4	7.0712	6.97912	6.64463	6.49738	0.454154
79035	OLIGONUCLEOTIDE/OLIGOSACCHARIDE-BINDING FOLD CONTAINING 2B	7.30308	7.33179	6.87811	6.84886	0.453956
5931	RETINOBLASTOMA BINDING PROTEIN 7	9.66293	9.6157	9.18594	9.1849	0.453897
145748	LYSM, PUTATIVE PEPTIDOGLYCAN-BINDING, DOMAIN CONTAINING 4	6.14578	6.10636	5.67441	5.67056	0.453585
29098	RAN GUANINE NUCLEOTIDE RELEASE FACTOR	8.29472	8.2986	7.9438	7.74419	0.452663
311	ANNEXIN A11	7.03526	6.90928	6.52363	6.51572	0.452598
29109	FORMIN HOMOLOGY 2 DOMAIN CONTAINING 1	7.6059	7.47945	7.1033	7.07724	0.452405
2882	GLUTATHIONE PEROXIDASE 7	7.35032	7.40825	7.01264	6.8414	0.45227
26098	CHROMOSOME 10 OPEN READING FRAME 137	6.27805	6.40769	5.88885	5.89246	0.452217
201973	HYPOTHETICAL PROTEIN FLJ33167	4.93365	5.07381	4.60381	4.49938	0.452134
66008	TRAFFICKING PROTEIN, KINESIN BINDING 2	7.01097	7.00224	6.50663	6.60237	0.452101
6391	SUCCINATE DEHYDROGENASE COMPLEX, SUBUNIT C, INTEGRAL MEMBRANE PROTEIN, 15KDA	9.91742	9.90092	9.4804	9.43381	0.45206
5875	RAB GERANYLGERANYLTRANSFERASE, ALPHA SUBUNIT	7.60348	7.719	7.23648	7.18245	0.451776
25880	CHROMOSOME 16 OPEN READING FRAME 51	7.60785	7.56388	7.10625	7.16317	0.451159
5717	PROTEASOME (PROSOME, MACROPAIN) 26S SUBUNIT, NON-ATPASE, 11	10.4625	10.3369	9.95551	9.94207	0.450912
25959	ANKYRIN REPEAT DOMAIN 25	7.16173	7.1783	6.65922	6.7794	0.450706
9180	ONCOSTATIN M RECEPTOR	4.9423	4.4176	4.29961	4.1592	0.450548
55578	FAMILY WITH SEQUENCE SIMILARITY 48, MEMBER A	7.43501	7.46315	6.90903	7.08809	0.450515
5982	REPLICATION FACTOR C (ACTIVATOR 1) 2, 40KDA	7.37237	7.30618	6.86776	6.91063	0.450075
54865	G PATCH DOMAIN CONTAINING 4	8.77934	8.79968	8.42043	8.2588	0.449893
85457	KIAA1737	5.72983	5.84994	5.32092	5.35959	0.449633
130162	HYPOTHETICAL PROTEIN FLJ31438	4.51348	4.47711	4.00039	4.09157	0.449319
2886	GROWTH FACTOR RECEPTOR-BOUND PROTEIN 7	7.20652	7.1689	6.66394	6.81319	0.44914
55544	RNA-BINDING REGION (RNP1, RRM) CONTAINING 1	8.78951	8.70747	8.26342	8.33543	0.449065
5706	PROTEASOME (PROSOME, MACROPAIN) 26S SUBUNIT, ATPASE, 6	8.66993	8.5655	8.10946	8.22805	0.448958
64793	COILED-COIL DOMAIN CONTAINING 21	7.23732	6.95332	6.64288	6.64997	0.448894
221302	CHROMOSOME 6 OPEN READING FRAME 113	7.23799	7.23296	6.62787	6.94531	0.448885
10026	PHOSPHATIDYLINOSITOL GLYCAN, CLASS K	6.61004	6.7907	6.36012	6.14287	0.448882
11079	RER1 RETENTION IN ENDOPLASMIC RETICULUM 1 HOMOLOG (S. CEREVISIAE)	9.92284	9.89252	9.39528	9.52235	0.448865
119710	HEPIS	5.87729	5.97004	5.49135	5.45855	0.448715
7336	UBIQUITIN-CONJUGATING ENZYME E2 VARIANT 2	8.69181	8.75411	8.23793	8.31088	0.448555
10247	HEAT-RESPONSIVE PROTEIN 12	8.15077	8.30406	7.83521	7.72285	0.448387
23557	SNAP-ASSOCIATED PROTEIN	8.90147	8.88129	8.49725	8.38873	0.448387
6774	SIGNAL TRANSDUCER AND ACTIVATOR OF TRANSCRIPTION 3 (ACUTE-PHASE RESPONSE FACTOR)	8.99339	8.98229	8.57953	8.49941	0.448374
84986	RHO GTPASE ACTIVATING PROTEIN 19	5.84265	5.79714	5.37978	5.36348	0.448262
6638	SMALL NUCLEAR RIBONUCLEOPROTEIN POLYPEPTIDE N	10.3163	10.3392	9.91756	9.84148	0.44823
3990	LIPASE, HEPATIC	7.50032	7.55995	7.50475	6.65907	0.448225
9766	KIAA0247	7.95059	7.80757	7.24077	7.62108	0.448159
84545	MITOCHONDRIAL RIBOSOMAL PROTEIN L43	8.36493	8.34094	7.87809	7.93197	0.447909
9636	INTERFERON, ALPHA-INDUCIBLE PROTEIN (CLONE IFI-15K)	9.25117	9.26576	8.98497	8.63735	0.447306
79133	CHROMOSOME 20 OPEN READING FRAME 7	8.05608	7.95342	7.56745	7.54745	0.447302
113130	CELL DIVISION CYCLE ASSOCIATED 5	7.33648	7.38437	6.88867	6.93769	0.447242
9486	CARBOHYDRATE SULFOTRANSFERASE 10	7.74793	7.82472	7.47018	7.20826	0.447107
51642	MITOCHONDRIAL RIBOSOMAL PROTEIN L48	8.83698	8.89126	8.49859	8.33566	0.446997
7024	TRANSCRIPTION FACTOR CP2	6.4004	6.44465	6.01112	5.94007	0.446931
11282	MANNOSYL (ALPHA-1,3-)-GLYCOPROTEIN BETA-1,4-N-ACETYLGLUCOSAMINYLTRANSFERASE, ISOZYME B	9.6587	9.59645	9.18458	9.17671	0.446929
1756	DYSTROPHIN (MUSCULAR DYSTROPHY, DUCHENNE AND BECKER TYPES)	6.43077	6.38905	5.94202	5.98474	0.446531
23299	BICAUDAL D HOMOLOG 2 (DROSOPHILA)	6.35019	6.22209	5.86067	5.81961	0.446
332	BACULOVIRAL IAP REPEAT-CONTAINING 5 (SURVIVIN)	8.01518	8.15455	7.62966	7.6489	0.445584
22858	INTESTINAL CELL (MAK-LIKE) KINASE	4.29372	4.69754	4.1478	3.95269	0.445385
54554	WD REPEAT DOMAIN 5B	5.24508	5.02432	4.7623	4.61721	0.444945
84287	ZINC FINGER, DHHC-TYPE CONTAINING 16	8.83181	8.70315	8.39031	8.25546	0.444593
116255	MONOACYLGLYCEROL O-ACYLTRANSFERASE 1	6.28738	5.87037	5.58551	5.68329	0.444473
284119	POLYMERASE I AND TRANSCRIPT RELEASE FACTOR	7.1995	6.96839	6.66809	6.61116	0.444322
130916	MTERF DOMAIN CONTAINING 2	6.93749	6.75161	6.307	6.49424	0.443928
55027	HYPOTHETICAL PROTEIN FLJ20718	7.20329	7.15486	6.70415	6.76708	0.443464
8655	DYNEIN, LIGHT CHAIN, LC8-TYPE 1	13.3554	13.3696	12.8959	12.9428	0.443149
91833	WD REPEAT DOMAIN 20	5.96373	6.04318	5.66253	5.45944	0.442472
7775	ZINC FINGER PROTEIN 232	8.77098	8.69145	8.41856	8.16004	0.441917
573	BCL2-ASSOCIATED ATHANOGENE	7.47046	7.45338	7.09329	6.94708	0.441739
23332	CYTOPLASMIC LINKER ASSOCIATED PROTEIN 1	7.81186	7.9695	7.54853	7.34961	0.441608
352954	OPPOSITE STRAND TRANSCRIPTION UNIT TO STAG3	4.88949	4.88594	4.50604	4.38627	0.441561
2530	FUCOSYLTRANSFERASE 8 (ALPHA (1,6) FUCOSYLTRANSFERASE)	5.91307	5.80364	5.47367	5.36131	0.440864
389058	SP5 TRANSCRIPTION FACTOR	10.1138	10.1373	9.90667	9.46318	0.440658
23443	SOLUTE CARRIER FAMILY 35 (UDP-N-ACETYLGLUCOSAMINE (UDP-GLCNAC) TRANSPORTER), MEMBER A3	6.08687	6.23402	5.64316	5.79651	0.440612
64417	HYPOTHETICAL PROTEIN FLJ21657	4.91682	4.87833	4.443	4.47108	0.440537
7005	TEA DOMAIN FAMILY MEMBER 3	6.36822	6.34868	5.95056	5.88589	0.440227
55505	NUCLEOLAR PROTEIN FAMILY A, MEMBER 3 (H/ACA SMALL NUCLEOLAR RNPS)	12.7316	12.7177	12.2866	12.2822	0.440217
4778	NUCLEAR FACTOR (ERYTHROID-DERIVED 2), 45KDA	5.44479	5.5143	4.89361	5.18531	0.440083
81611	ACIDIC (LEUCINE-RICH) NUCLEAR PHOSPHOPROTEIN 32 FAMILY, MEMBER E	7.22581	7.42612	6.69877	7.07324	0.439959
5306	PHOSPHATIDYLINOSITOL TRANSFER PROTEIN, ALPHA	8.31648	8.33933	7.89777	7.87903	0.439505
54926	UBIQUITIN-CONJUGATING ENZYME E2R 2	8.74541	8.66961	8.22292	8.31404	0.439032
5434	POLYMERASE (RNA) II (DNA DIRECTED) POLYPEPTIDE E, 25KDA	9.93714	9.88666	9.46889	9.47699	0.438957
120	ADDUCIN 3 (GAMMA)	7.10671	7.08315	6.59851	6.71346	0.438942
90025	CHROMOSOME 6 OPEN READING FRAME 157	5.1803	5.06608	4.67635	4.69247	0.438781
1852	DUAL SPECIFICITY PHOSPHATASE 9	10.5189	10.5158	10.1747	9.98304	0.438472
56655	POLYMERASE (DNA-DIRECTED), EPSILON 4 (P12 SUBUNIT)	9.83406	9.84788	9.38205	9.42298	0.438448
83786	FKSG44 GENE	6.97908	6.8959	6.58704	6.41107	0.438431
245812	PROTEIN ASSOCIATED WITH TLR4	6.77265	6.74464	6.49668	6.14415	0.438228
80789	KIAA1698	7.3305	7.18664	6.83452	6.80638	0.438114
164091	PROGESTIN AND ADIPOQ RECEPTOR FAMILY MEMBER VII	6.21679	6.16677	5.81422	5.69358	0.437881
80017	CHROMOSOME 14 OPEN READING FRAME 159	6.96174	6.97611	6.59623	6.46594	0.437838
1184	CHLORIDE CHANNEL 5 (NEPHROLITHIASIS 2, X-LINKED, DENT DISEASE)	5.4604	5.36389	5.1676	4.78126	0.437716
54819	ZINC FINGER, CCHC DOMAIN CONTAINING 10	7.17021	7.06737	6.62309	6.7393	0.437602
10322	SMYD FAMILY MEMBER 5	7.48099	7.43098	7.13073	6.90654	0.437343
6817	SULFOTRANSFERASE FAMILY, CYTOSOLIC, 1A, PHENOL-PREFERRING, MEMBER 1	10.9331	10.9142	10.431	10.5418	0.437284
55388	MCM10 MINICHROMOSOME MAINTENANCE DEFICIENT 10 (S. CEREVISIAE)	5.34261	5.19166	4.83865	4.8214	0.437109
8519	INTERFERON INDUCED TRANSMEMBRANE PROTEIN 1 (9-27)	6.30067	6.14155	6.08041	5.48936	0.43622
4968	8-OXOGUANINE DNA GLYCOSYLASE	7.24562	7.10491	6.73854	6.74068	0.43565
56647	CDK INHIBITOR P21 BINDING PROTEIN	7.97986	8.00798	7.58164	7.53557	0.435316
55742	PARVIN, ALPHA	6.97538	7.01001	6.51545	6.59946	0.435239
132789	GLUCOSAMINE-6-PHOSPHATE DEAMINASE 2	5.57301	5.33766	5.14529	4.89492	0.43523
25953	PAROXYSMAL NONKINESIOGENIC DYSKINESIA	8.67904	8.4831	8.12257	8.17005	0.434761
81831	HYPOTHETICAL PROTEIN FLJ10430	6.9407	6.63929	6.20653	6.50401	0.434723
3903	LEUKOCYTE-ASSOCIATED IG-LIKE RECEPTOR 1	5.78988	5.59962	5.26713	5.25301	0.434677
4938	2',5'-OLIGOADENYLATE SYNTHETASE 1, 40/46KDA	5.8775	5.48421	5.2376	5.25534	0.434388
54885	FLJ20298 PROTEIN	4.32864	4.19866	3.86453	3.79408	0.434349
3858	KERATIN 10 (EPIDERMOLYTIC HYPERKERATOSIS; KERATOSIS PALMARIS ET PLANTARIS)	11.0745	11.0346	10.6932	10.5473	0.434271
25994	HIG1 DOMAIN FAMILY, MEMBER 1A	11.5465	11.4462	10.9911	11.1337	0.433992
84976	HYPOTHETICAL PROTEIN DKFZP434I0428	5.23336	5.32295	4.83207	4.85633	0.433952
23435	TAR DNA BINDING PROTEIN	6.7417	6.74665	6.25902	6.36147	0.433927
285521	SYNAPTOTAGMIN-LIKE 1	8.37667	8.21653	7.96866	7.7568	0.43387
9123	SOLUTE CARRIER FAMILY 16 (MONOCARBOXYLIC ACID TRANSPORTERS), MEMBER 3	9.52193	9.52397	9.05278	9.12539	0.433861
9781	RING FINGER PROTEIN 144	6.92235	7.02465	6.39319	6.68613	0.433841
10808	HEAT SHOCK 105KDA/110KDA PROTEIN 1	9.18494	9.01462	8.6023	8.72973	0.433764
55752	SEPTIN 11	6.73076	6.74547	6.25303	6.35601	0.433601
11334	TUMOR SUPPRESSOR CANDIDATE 2	8.43275	8.41609	7.96482	8.01687	0.433574
5358	PLASTIN 3 (T ISOFORM)	9.59257	9.4215	9.10529	9.04169	0.433548
55181	CHROMOSOME 17 OPEN READING FRAME 71	9.12472	9.00948	8.72705	8.54053	0.433307
54851	ANKYRIN REPEAT DOMAIN 49	7.66202	7.59775	7.16774	7.22595	0.433037
219927	MITOCHONDRIAL RIBOSOMAL PROTEIN L21	10.1952	10.2046	9.71209	9.82164	0.433029
114836	SLAM FAMILY MEMBER 6	5.32931	5.30956	5.00334	4.76982	0.432849
128977	HYPOTHETICAL PROTEIN LOC128977	7.20422	6.95212	6.61089	6.67978	0.43284
112616	CKLF-LIKE MARVEL TRANSMEMBRANE DOMAIN CONTAINING 7	9.09116	9.10004	8.61587	8.70978	0.432776
347862	PARKINSON DISEASE 7 DOMAIN CONTAINING 1	8.62173	8.63188	8.32647	8.0616	0.432773
51377	UBIQUITIN CARBOXYL-TERMINAL HYDROLASE L5	8.33749	8.03361	7.59274	7.91287	0.432741
55749	CELL DIVISION CYCLE AND APOPTOSIS REGULATOR 1	8.67486	8.92885	8.30168	8.43685	0.43259
79828	HYPOTHETICAL PROTEIN FLJ13984	7.30174	7.64984	6.99171	7.0948	0.432535
4000	LAMIN A/C	8.81604	8.7033	8.40335	8.25165	0.432171
79871	CHROMOSOME 1 OPEN READING FRAME 82	7.03912	7.00572	6.62455	6.55731	0.431487
284358	HYPOTHETICAL PROTEIN FLJ36070	7.27654	7.03672	6.72847	6.72196	0.431417
351	AMYLOID BETA (A4) PRECURSOR PROTEIN (PEPTIDASE NEXIN-II, ALZHEIMER DISEASE)	8.89416	8.65263	8.44161	8.24245	0.431366
85406	CYTOKINE INDUCED PROTEIN 29 KDA	6.34198	6.36869	5.78731	6.06095	0.431204
122961	HESB LIKE DOMAIN CONTAINING 1	8.94607	8.99852	8.51224	8.57002	0.431159
5546	PAPILLARY RENAL CELL CARCINOMA (TRANSLOCATION-ASSOCIATED)	7.38815	7.34449	7.02467	6.84604	0.430961
55729	HYPOTHETICAL PROTEIN FLJ10139	5.46052	5.55846	5.11216	5.04501	0.430906
54968	TRANSMEMBRANE PROTEIN 70	8.85704	8.78887	8.4306	8.35352	0.4309
54980	HYPOTHETICAL PROTEIN FLJ20558	6.39739	6.39377	6.07249	5.8571	0.430786
29959	NUCLEAR RECEPTOR BINDING PROTEIN 1	8.80857	8.85964	8.40812	8.3995	0.430293
64770	COILED-COIL DOMAIN CONTAINING 14	4.4176	4.62034	4.01997	4.15751	0.430238
9204	ZINC FINGER, MYM-TYPE 6	7.46596	7.26386	6.88507	6.98429	0.430229
55166	CHROMOSOME 6 OPEN READING FRAME 139	3.8814	3.83203	3.32995	3.52313	0.430175
51303	FK506 BINDING PROTEIN 11, 19 KDA	8.05788	8.1593	7.68766	7.66925	0.430133
112970	KTI12 HOMOLOG, CHROMATIN ASSOCIATED (S. CEREVISIAE)	7.0813	6.7545	6.67477	6.30077	0.430131
10535	RIBONUCLEASE H2, LARGE SUBUNIT	9.22577	9.20683	8.67372	8.89934	0.429767
9493	KINESIN FAMILY MEMBER 23	5.67356	5.68617	5.2049	5.29534	0.429742
166	AMINO-TERMINAL ENHANCER OF SPLIT	8.13009	8.11225	7.66408	7.71896	0.42965
11033	CENTAURIN, ALPHA 1	7.54084	7.4375	7.05221	7.06727	0.429435
23412	COMM DOMAIN CONTAINING 3	9.36813	9.43488	9.06897	8.87529	0.429381
56947	CHROMOSOME 2 OPEN READING FRAME 33	8.76734	8.69945	8.29634	8.31222	0.429119
23265	EXOCYST COMPLEX COMPONENT 7	7.51554	7.53629	7.11792	7.076	0.428956
8636	SJOGREN'S SYNDROME NUCLEAR AUTOANTIGEN 1	7.97666	7.94617	7.62969	7.43618	0.428483
84326	HYPOTHETICAL PROTEIN MGC13114	8.2851	8.28734	7.88313	7.83249	0.428406
29929	ASPARAGINE-LINKED GLYCOSYLATION 6 HOMOLOG (YEAST, ALPHA-1,3-GLUCOSYLTRANSFERASE)	5.58439	5.64977	5.02086	5.35662	0.42834
1487	C-TERMINAL BINDING PROTEIN 1	9.08821	9.04057	8.65563	8.6166	0.428277
5929	RETINOBLASTOMA BINDING PROTEIN 5	5.37146	5.2993	4.90431	4.91066	0.427894
84190	CHROMOSOME 12 OPEN READING FRAME 26	6.93709	6.85578	6.38462	6.55262	0.427817
8914	TIMELESS HOMOLOG (DROSOPHILA)	7.35524	7.05431	6.71715	6.83685	0.427775
818	CALCIUM/CALMODULIN-DEPENDENT PROTEIN KINASE (CAM KINASE) II GAMMA	7.17619	7.18088	6.6835	6.81816	0.427708
143279	HECT DOMAIN CONTAINING 2	4.01398	3.95998	3.60698	3.51159	0.427692
11163	NUDIX (NUCLEOSIDE DIPHOSPHATE LINKED MOIETY X)-TYPE MOTIF 4	6.42347	6.2097	5.91203	5.86601	0.427567
5493	PERIPLAKIN	7.85164	7.76663	7.30887	7.45507	0.427165
57552	ARYLACETAMIDE DEACETYLASE-LIKE 1	5.06008	5.0602	4.7654	4.50106	0.426914
130399	ACTIVIN A RECEPTOR, TYPE IC	4.16209	4.04516	3.63439	3.71913	0.426862
8890	EUKARYOTIC TRANSLATION INITIATION FACTOR 2B, SUBUNIT 4 DELTA, 67KDA	9.60013	9.55675	9.16069	9.1425	0.426844
10001	MEDIATOR OF RNA POLYMERASE II TRANSCRIPTION, SUBUNIT 6 HOMOLOG (YEAST)	9.03462	8.88826	8.49616	8.57311	0.426806
10640	EXOCYST COMPLEX COMPONENT 5	5.51423	5.44628	4.93908	5.16803	0.426695
127018	LYSOPHOSPHOLIPASE-LIKE 1	8.45147	8.29462	7.96419	7.92876	0.426573
63892	THYROID ADENOMA ASSOCIATED	6.72509	6.619	6.28239	6.20858	0.426564
147007	CHROMOSOME 17 OPEN READING FRAME 32	8.50148	8.44985	8.04991	8.04848	0.42647
9429	ATP-BINDING CASSETTE, SUB-FAMILY G (WHITE), MEMBER 2	6.35967	6.3417	5.80589	6.04256	0.426459
92610	TRAF-INTERACTING PROTEIN WITH A FORKHEAD-ASSOCIATED DOMAIN	6.4478	6.33521	5.86898	6.06134	0.426345
9019	MYELIN PROTEIN ZERO-LIKE 1	8.09105	8.10912	7.75488	7.59265	0.426318
23366	KIAA0895 PROTEIN	4.33769	4.06389	3.86811	3.68093	0.426274
54884	ALL-TRANS-13,14-DIHYDRORETINOL SATURASE	8.27616	8.1287	7.96761	7.58534	0.425955
8529	CYTOCHROME P450, FAMILY 4, SUBFAMILY F, POLYPEPTIDE 2	7.25476	7.39254	6.93512	6.86038	0.425897
10226	MANNOSE-6-PHOSPHATE RECEPTOR BINDING PROTEIN 1	9.15957	9.13166	8.76409	8.67603	0.425557
53820	DOWN SYNDROME CRITICAL REGION GENE 6	5.03021	5.09939	4.68024	4.5988	0.425282
1952	CADHERIN, EGF LAG SEVEN-PASS G-TYPE RECEPTOR 2 (FLAMINGO HOMOLOG, DROSOPHILA)	5.61316	5.56991	5.2093	5.12388	0.424943
11066	U11/U12 SNRNP 35K	7.55995	7.58897	7.0819	7.21731	0.424856
23294	ANKYRIN REPEAT AND STERILE ALPHA MOTIF DOMAIN CONTAINING 1A	8.21584	8.00546	7.66736	7.70519	0.424376
57380	MRS2-LIKE, MAGNESIUM HOMEOSTASIS FACTOR (S. CEREVISIAE)	7.95105	7.76039	7.51859	7.34491	0.423972
2788	GUANINE NUCLEOTIDE BINDING PROTEIN (G PROTEIN), GAMMA 7	6.57195	6.35892	6.15559	5.92781	0.42374
55556	ENOLASE SUPERFAMILY MEMBER 1	6.96924	6.99074	6.60703	6.50548	0.423735
84515	MCM8 MINICHROMOSOME MAINTENANCE DEFICIENT 8 (S. CEREVISIAE)	5.63873	5.85099	5.19311	5.44944	0.423586
79441	CHROMOSOME 4 OPEN READING FRAME 15	5.29501	5.09858	4.82752	4.71893	0.423569
64745	FLJ20859 GENE	9.64311	9.6276	9.19853	9.22577	0.423202
55845	CHROMOSOME 3 OPEN READING FRAME 10	9.73926	9.71254	9.33822	9.26738	0.423099
4150	MYC-ASSOCIATED ZINC FINGER PROTEIN (PURINE-BINDING TRANSCRIPTION FACTOR)	6.31755	6.33945	5.59656	6.21456	0.422941
6271	S100 CALCIUM BINDING PROTEIN A1	7.4434	7.7987	7.33061	7.06572	0.422882
4487	MSH HOMEOBOX HOMOLOG 1 (DROSOPHILA)	8.31554	8.20177	7.86438	7.80766	0.422635
10431	TRANSLOCASE OF INNER MITOCHONDRIAL MEMBRANE 23 HOMOLOG (YEAST)	10.3198	10.2386	9.84632	9.8671	0.422483
10194	SEROLOGICALLY DEFINED COLON CANCER ANTIGEN 33	5.85479	5.78561	5.4296	5.36705	0.421872
28974	HSPC023 PROTEIN	10.6243	10.5816	10.2404	10.1226	0.421453
7013	TELOMERIC REPEAT BINDING FACTOR (NIMA-INTERACTING) 1	7.33942	7.36054	6.99111	6.86641	0.421217
7064	THIMET OLIGOPEPTIDASE 1	7.19558	7.0471	6.81224	6.5881	0.42117
9759	HISTONE DEACETYLASE 4	5.62087	5.56411	5.10288	5.23976	0.421166
23583	SINGLE-STRAND-SELECTIVE MONOFUNCTIONAL URACIL-DNA GLYCOSYLASE 1	7.12813	7.11785	6.65485	6.74915	0.420991
56950	SET AND MYND DOMAIN CONTAINING 2	9.95715	9.84605	9.74271	9.21856	0.420963
5210	6-PHOSPHOFRUCTO-2-KINASE/FRUCTOSE-2,6-BIPHOSPHATASE 4	6.39116	6.54294	6.07429	6.018	0.42091
122704	MITOCHONDRIAL RIBOSOMAL PROTEIN L52	10.5548	10.6013	10.1154	10.1993	0.420721
127933	U2AF HOMOLOGY MOTIF (UHM) KINASE 1	6.05412	6.05185	5.68213	5.5825	0.420671
84260	TRICHOPLEIN, KERATIN FILAMENT BINDING	6.24996	6.19849	5.83069	5.77649	0.420637
9529	BCL2-ASSOCIATED ATHANOGENE 5	6.35289	6.19437	5.85954	5.84704	0.42034
1434	CSE1 CHROMOSOME SEGREGATION 1-LIKE (YEAST)	9.11417	9.22862	8.68046	8.82218	0.420074
7547	ZIC FAMILY MEMBER 3 HETEROTAXY 1 (ODD-PAIRED HOMOLOG, DROSOPHILA)	4.30537	4.27781	3.80395	3.93944	0.419897
79962	HYPOTHETICAL PROTEIN FLJ13236	7.41599	7.32519	7.07689	6.82456	0.419867
90580	HYPOTHETICAL PROTEIN BC011833	6.94312	6.86531	6.67238	6.29684	0.419602
388962	BOLA-LIKE 3 (E. COLI)	11.6978	11.7478	11.2048	11.4021	0.419325
11056	DEAD (ASP-GLU-ALA-ASP) BOX POLYPEPTIDE 52	6.30476	6.0626	5.74946	5.7793	0.419294
57496	MKL/MYOCARDIN-LIKE 2	6.98151	6.93037	6.59043	6.48286	0.419294
7270	TRANSCRIPTION TERMINATION FACTOR, RNA POLYMERASE I	6.52565	6.53299	6.04457	6.17553	0.419272
145553	MAGNESIUM-DEPENDENT PHOSPHATASE 1	8.24816	8.19702	8.01379	7.59307	0.419161
84851	TRIPARTITE MOTIF-CONTAINING 52	4.71981	4.58449	4.26727	4.19891	0.419064
22826	DNAJ (HSP40) HOMOLOG, SUBFAMILY C, MEMBER 8	8.74683	8.67046	8.26509	8.31413	0.419034
9778	KIAA0232 GENE PRODUCT	6.78226	6.54816	6.22843	6.26416	0.418913
9341	VESICLE-ASSOCIATED MEMBRANE PROTEIN 3 (CELLUBREVIN)	8.86162	8.81266	8.42645	8.41018	0.418825
5860	QUINOID DIHYDROPTERIDINE REDUCTASE	10.1711	10.1663	9.83155	9.66851	0.418664
10200	M-PHASE PHOSPHOPROTEIN 6	9.93447	10.0418	9.51157	9.62757	0.418584
22845	TRANSMEMBRANE PROTEIN 15	8.44229	8.33718	7.97556	7.96707	0.418417
51300	CHROMOSOME 3 OPEN READING FRAME 1	10.0674	9.98287	9.67335	9.54029	0.418327
10110	SERUM/GLUCOCORTICOID REGULATED KINASE 2	7.14221	6.89504	6.75102	6.44963	0.418302
129807	SIALIDASE 4	8.02996	8.08031	7.54775	7.72651	0.418008
79006	METEORIN, GLIAL CELL DIFFERENTIATION REGULATOR	7.49768	7.3331	7.08506	6.9098	0.417957
9075	CLAUDIN 2	5.71267	5.59367	5.06805	5.40328	0.417507
2188	FANCONI ANEMIA, COMPLEMENTATION GROUP F	7.35587	7.27819	7.09955	6.6998	0.417356
58486	TRANSPOSON-DERIVED BUSTER1 TRANSPOSASE-LIKE PROTEIN GENE	6.39369	6.45925	6.07003	5.94832	0.417296
81558	C/EBP-INDUCED PROTEIN	8.49799	8.56776	8.19409	8.0372	0.417231
23070	KIAA0082	8.30589	8.57504	8.03244	8.01437	0.417058
10252	SPROUTY HOMOLOG 1, ANTAGONIST OF FGF SIGNALING (DROSOPHILA)	7.43768	7.27453	6.9981	6.88096	0.416576
84062	DYSTROBREVIN BINDING PROTEIN 1	7.19282	7.17257	6.73957	6.79304	0.416389
149371	EXOCYST COMPLEX COMPONENT 8	6.65568	6.55468	6.20239	6.17572	0.416122
51619	UBIQUITIN-CONJUGATING ENZYME E2D 4 (PUTATIVE)	7.67336	7.6186	7.14513	7.31474	0.416047
30	ACETYL-COENZYME A ACYLTRANSFERASE 1 (PEROXISOMAL 3-OXOACYL-COENZYME A THIOLASE)	9.98497	10.0676	9.82287	9.39815	0.415766
149951	CHROMOSOME 20 OPEN READING FRAME 92	9.9207	9.87247	9.51708	9.44512	0.415484
25941	CHROMOSOME 18 OPEN READING FRAME 10	8.19145	8.16297	7.80417	7.71929	0.415481
5636	PHOSPHORIBOSYL PYROPHOSPHATE SYNTHETASE-ASSOCIATED PROTEIN 2	7.95525	7.88074	7.45571	7.54975	0.415268
56993	TRANSLOCASE OF OUTER MITOCHONDRIAL MEMBRANE 22 HOMOLOG (YEAST)	8.37586	8.20594	7.93074	7.82162	0.414718
64949	MITOCHONDRIAL RIBOSOMAL PROTEIN S26	9.93081	9.80194	9.52546	9.37807	0.414608
4814	NINJURIN 1	9.80655	9.81234	9.29699	9.49276	0.414564
257364	SH3 AND PX DOMAIN CONTAINING 3	7.02687	6.96292	6.62235	6.53834	0.414554
64744	STROMAL MEMBRANE-ASSOCIATED PROTEIN 1-LIKE	7.02678	7.02856	6.6889	6.53775	0.414339
84693	METHYLMALONYL COA EPIMERASE	7.82119	7.7671	7.45596	7.30402	0.414159
2876	GLUTATHIONE PEROXIDASE 1	10.2961	10.3482	9.90278	9.9133	0.41413
1280	COLLAGEN, TYPE II, ALPHA 1 (PRIMARY OSTEOARTHRITIS, SPONDYLOEPIPHYSEAL DYSPLASIA, CONGENITAL)	5.13674	5.343	4.70607	4.94556	0.414056
5435	POLYMERASE (RNA) II (DNA DIRECTED) POLYPEPTIDE F	10.2941	10.2963	9.92346	9.83896	0.413993
9520	AMINOPEPTIDASE PUROMYCIN SENSITIVE	8.95201	8.86024	8.61569	8.3688	0.413884
1788	DNA (CYTOSINE-5-)-METHYLTRANSFERASE 3 ALPHA	7.55081	7.60831	7.20269	7.12884	0.413795
133015	HYPOTHETICAL PROTEIN MGC29898	4.68756	4.57634	4.25412	4.18242	0.41368
83543	CHROMOSOME 9 OPEN READING FRAME 58	6.85499	7.00689	6.51861	6.51619	0.41354
57102	CHROMOSOME 12 OPEN READING FRAME 4	6.59783	6.34476	5.73371	6.38216	0.413361
23203	PEPTIDASE (MITOCHONDRIAL PROCESSING) ALPHA	8.9701	8.92853	8.35872	8.71323	0.413341
23593	HEME BINDING PROTEIN 2	9.54605	9.50013	9.09843	9.12123	0.413262
90809	TRANSMEMBRANE PROTEIN 55B	8.39826	8.42842	7.98962	8.0107	0.413179
29114	TRANSGELIN 3	5.78687	5.79092	5.75686	4.99478	0.413075
3384	INTERCELLULAR ADHESION MOLECULE 2	6.90096	6.71907	6.43735	6.35676	0.412953
80155	NMDA RECEPTOR REGULATED 1	7.12512	7.20776	6.61353	6.8938	0.41277
55366	LEUCINE-RICH REPEAT-CONTAINING G PROTEIN-COUPLED RECEPTOR 4	6.36875	6.43777	6.04341	5.93807	0.412521
7170	TROPOMYOSIN 3	5.81199	5.9691	5.40509	5.55128	0.41236
3626	INHIBIN, BETA C	4.78767	4.70104	4.41129	4.25281	0.412307
126328	NADH DEHYDROGENASE (UBIQUINONE) 1 ALPHA SUBCOMPLEX, 11, 14.7KDA	11.0614	11.1697	10.6877	10.7188	0.412302
285381	ZINC FINGER, CSL-TYPE CONTAINING 2	10.2141	10.0528	9.81717	9.62534	0.412189
201627	HYPOTHETICAL PROTEIN FLJ34969	8.17913	8.17342	7.69107	7.83797	0.411755
55650	PHOSPHATIDYLINOSITOL GLYCAN, CLASS V	6.95826	6.76279	6.5427	6.35488	0.411741
23498	3-HYDROXYANTHRANILATE 3,4-DIOXYGENASE	8.34421	7.87463	7.69372	7.70183	0.411647
56122	PROTOCADHERIN BETA 14	3.81125	3.8159	3.48824	3.3157	0.411605
90861	HYPOTHETICAL PROTEIN SIMILAR TO MOUSE HN1 (HEMATOLOGICAL AND NEUROLOGICAL EXPRESSED SEQUENCE 1)	7.67696	7.57484	7.26915	7.1601	0.411271
10362	HIGH-MOBILITY GROUP 20B	7.41513	7.36859	7.08205	6.87922	0.411224
8824	CARBOXYLESTERASE 2 (INTESTINE, LIVER)	9.437	9.52922	9.08951	9.05525	0.410732
7568	ZINC FINGER PROTEIN 20 (KOX 13)	6.49399	6.30579	5.87112	6.1074	0.410629
5430	POLYMERASE (RNA) II (DNA DIRECTED) POLYPEPTIDE A, 220KDA	6.92671	6.88654	6.55273	6.43938	0.410571
25847	ANAPHASE PROMOTING COMPLEX SUBUNIT 13	10.6276	10.6483	10.1473	10.3076	0.410495
22944	KIN, ANTIGENIC DETERMINANT OF RECA PROTEIN HOMOLOG (MOUSE)	8.23032	8.34166	7.83567	7.91662	0.409847
5335	PHOSPHOLIPASE C, GAMMA 1	8.22684	8.16596	7.76184	7.81152	0.409722
163050	ZINC FINGER PROTEIN 564	6.2606	6.07143	5.66572	5.84686	0.40972
57149	HYPOTHETICAL PROTEIN A-211C6.1	10.2056	10.2139	9.86617	9.73453	0.409419
55620	SIGNAL-TRANSDUCING ADAPTOR PROTEIN-2	7.42142	7.68322	7.13694	7.14892	0.409389
51567	TRAF AND TNF RECEPTOR ASSOCIATED PROTEIN	9.53288	9.56348	9.06838	9.20937	0.409309
57215	THAP DOMAIN CONTAINING 11	8.80407	8.93431	8.59496	8.32662	0.4084
143879	KELCH REPEAT AND BTB (POZ) DOMAIN CONTAINING 3	5.21751	5.18386	4.71645	4.86828	0.408318
55832	CULLIN-ASSOCIATED AND NEDDYLATION-DISSOCIATED 1	7.20396	7.25155	6.8865	6.75247	0.408269
51324	SPASTIC PARAPLEGIA 21 (AUTOSOMAL RECESSIVE, MAST SYNDROME)	8.59051	8.62379	8.11537	8.28247	0.408226
9391	WD REPEAT DOMAIN 39	7.98394	8.08409	7.59135	7.66036	0.40816
338657	SIMILAR TO DLNB14	8.17105	8.02803	7.97346	7.40988	0.407869
10981	RAB32, MEMBER RAS ONCOGENE FAMILY	9.71474	9.68968	9.25094	9.33812	0.40768
115817	DEHYDROGENASE/REDUCTASE (SDR FAMILY) MEMBER 1	8.45243	8.43262	8.1003	7.96948	0.407631
7555	ZINC FINGER PROTEIN 9 (A CELLULAR RETROVIRAL NUCLEIC ACID BINDING PROTEIN)	10.8235	10.7861	10.4658	10.3289	0.407441
151648	SHUGOSHIN-LIKE 1 (S. POMBE)	5.18943	4.97619	4.76073	4.59006	0.407418
5347	POLO-LIKE KINASE 1 (DROSOPHILA)	9.00599	9.01455	8.50798	8.69788	0.407341
57003	COILED-COIL DOMAIN CONTAINING 47	9.03124	9.05078	8.69744	8.56994	0.407316
8086	ACHALASIA, ADRENOCORTICAL INSUFFICIENCY, ALACRIMIA (ALLGROVE, TRIPLE-A)	7.93195	8.056	7.59136	7.58204	0.407271
116447	TOPOISOMERASE (DNA) I, MITOCHONDRIAL	7.56503	7.76438	7.34828	7.1666	0.407268
5985	REPLICATION FACTOR C (ACTIVATOR 1) 5, 36.5KDA	6.40817	6.43724	5.95043	6.08074	0.407123
54841	BASIC, IMMUNOGLOBULIN-LIKE VARIABLE MOTIF CONTAINING	5.1904	5.32682	4.87502	4.82866	0.40677
84836	ABHYDROLASE DOMAIN CONTAINING 14B	8.78473	8.73745	8.49099	8.21793	0.406631
79072	HYPOTHETICAL PROTEIN MGC5297	8.32512	8.13713	7.94402	7.70524	0.406495
5504	PROTEIN PHOSPHATASE 1, REGULATORY (INHIBITOR) SUBUNIT 2	7.83871	7.46855	6.90042	7.59395	0.406441
9997	SCO CYTOCHROME OXIDASE DEFICIENT HOMOLOG 2 (YEAST)	8.69512	8.58636	8.4814	7.98824	0.405918
55907	CYTIDINE MONOPHOSPHATE N-ACETYLNEURAMINIC ACID SYNTHETASE	6.14931	5.87146	5.65233	5.55681	0.405815
129303	FASTING-INDUCIBLE INTEGRAL MEMBRANE PROTEIN TM6P1	8.74966	8.82227	8.49027	8.27021	0.405726
10206	RET FINGER PROTEIN 2	6.51833	6.37796	6.13562	5.94978	0.405445
79644	STEROID 5 ALPHA-REDUCTASE 2-LIKE	6.22625	6.28281	5.78814	5.91009	0.405418
3170	FORKHEAD BOX A2	8.91621	8.82827	8.54171	8.39208	0.405349
4076	GPI-ANCHORED MEMBRANE PROTEIN 1	6.67486	6.55385	6.19167	6.22661	0.405217
55113	XK, KELL BLOOD GROUP COMPLEX SUBUNIT-RELATED FAMILY, MEMBER 8	8.95579	8.91413	8.66496	8.39459	0.405188
166647	G PROTEIN-COUPLED RECEPTOR 125	7.16563	7.22759	6.80656	6.7768	0.404931
29801	ZINC FINGER, DHHC-TYPE CONTAINING 8	7.16097	7.13878	6.75423	6.73575	0.40489
5591	PROTEIN KINASE, DNA-ACTIVATED, CATALYTIC POLYPEPTIDE	7.81822	7.70855	7.24075	7.47627	0.404876
58517	RNA BINDING MOTIF PROTEIN 25	7.22434	7.3331	6.87958	6.86836	0.404748
83938	CHROMOSOME 10 OPEN READING FRAME 11	7.73895	7.75244	7.38925	7.29376	0.404188
221120	ALKB, ALKYLATION REPAIR HOMOLOG 3 (E. COLI)	8.14477	8.18462	7.68414	7.83698	0.404134
280636	CHROMOSOME 11 OPEN READING FRAME 31	9.31683	9.2427	9.01848	8.73284	0.404109
399818	SIMILAR TO CG9643-PA	5.23929	5.22705	4.77964	4.8789	0.403901
54964	CHROMOSOME 1 OPEN READING FRAME 56	6.42012	6.32494	5.90391	6.03365	0.403752
220002	CYTOCHROME B, ASCORBATE DEPENDENT 3	7.26202	7.30337	7.06083	6.69733	0.403616
400223	FLJ39779 PROTEIN	6.54149	6.39896	6.13035	6.00307	0.403508
54675	CHROMOSOME 20 OPEN READING FRAME 155	10.6741	10.5833	10.267	10.1836	0.40339
400120	HYPOTHETICAL LOC400120	3.68475	3.43539	3.12803	3.18614	0.402988
54662	TBC1 DOMAIN FAMILY, MEMBER 13	7.0748	7.09567	6.48823	6.8766	0.402822
53342	INTERLEUKIN 17D	5.80212	5.99157	5.58683	5.40177	0.402544
51727	CYTIDYLATE KINASE	8.81709	8.85614	8.37155	8.4975	0.402089
139221	MELANOMA ASSOCIATED ANTIGEN (MUTATED) 1-LIKE 1	5.36902	5.24665	4.86812	4.94341	0.402072
8724	SORTING NEXIN 3	11.2802	11.1202	10.7971	10.7992	0.402056
55055	ZWILCH, KINETOCHORE ASSOCIATED, HOMOLOG (DROSOPHILA)	5.75981	5.73963	5.16132	5.53431	0.401906
140465	MYOSIN LIGHT CHAIN 1 SLOW A	8.92399	8.85564	8.57764	8.39898	0.401511
10262	SPLICING FACTOR 3B, SUBUNIT 4, 49KDA	9.11102	9.02817	8.68246	8.65429	0.40122
9453	GERANYLGERANYL DIPHOSPHATE SYNTHASE 1	8.815	8.80476	8.34775	8.47003	0.400986
30011	SH3-DOMAIN KINASE BINDING PROTEIN 1	8.27843	8.24951	7.81847	7.9076	0.400932
10607	TRANSDUCIN (BETA)-LIKE 3	6.6876	6.60999	6.19278	6.30305	0.400881
6793	SERINE/THREONINE KINASE 10	6.49577	6.55728	6.1077	6.14404	0.400659
2177	FANCONI ANEMIA, COMPLEMENTATION GROUP D2	7.18474	7.11453	6.79449	6.70379	0.400494
10330	TRANSMEMBRANE PROTEIN 4	11.6717	11.794	11.2779	11.3869	0.400459
2055	CEROID-LIPOFUSCINOSIS, NEURONAL 8 (EPILEPSY, PROGRESSIVE WITH MENTAL RETARDATION)	6.45451	6.35999	6.02451	5.98981	0.400093
572	BCL2-ANTAGONIST OF CELL DEATH	6.6999	6.73513	6.34019	6.29556	0.399641
9908	RAS-GTPASE ACTIVATING PROTEIN SH3 DOMAIN-BINDING PROTEIN 2	7.81974	7.76441	7.399	7.38614	0.399507
161882	ZINC FINGER PROTEIN, MULTITYPE 1	7.733	7.80112	7.43352	7.30164	0.39948
1340	CYTOCHROME C OXIDASE SUBUNIT VIB POLYPEPTIDE 1 (UBIQUITOUS)	12.6308	12.6428	12.2526	12.2223	0.399371
60684	FLJ12716 PROTEIN	5.21361	5.16002	4.69469	4.88025	0.399341
10807	SEROLOGICALLY DEFINED COLON CANCER ANTIGEN 3	8.2345	8.11392	7.92337	7.62717	0.398937
93183	PHOSPHATIDYLINOSITOL GLYCAN, CLASS M	7.74901	7.53337	7.30925	7.1761	0.398514
84939	HYPOTHETICAL PROTEIN LOC51243	6.18812	6.06248	5.72204	5.7323	0.398133
25911	DELETED IN A MOUSE MODEL OF PRIMARY CILIARY DYSKINESIA	8.00582	8.06714	7.61873	7.6582	0.39802
23536	ADENOSINE DEAMINASE, TRNA-SPECIFIC 1	7.10164	7.03073	6.80631	6.53025	0.397905
284325	FLJ41131 PROTEIN	7.95327	7.95237	7.56286	7.547	0.39789
10962	MYELOID/LYMPHOID OR MIXED-LINEAGE LEUKEMIA (TRITHORAX HOMOLOG, DROSOPHILA); TRANSLOCATED TO, 11	4.94416	4.7669	4.57356	4.3418	0.397846
4072	TUMOR-ASSOCIATED CALCIUM SIGNAL TRANSDUCER 1	11.0142	11.0598	10.6061	10.6727	0.397532
10552	ACTIN RELATED PROTEIN 2/3 COMPLEX, SUBUNIT 1A, 41KDA	8.88986	8.94505	8.52761	8.51254	0.397381
50615	INTERLEUKIN 21 RECEPTOR	5.51673	5.57406	5.14583	5.15095	0.397009
64960	MITOCHONDRIAL RIBOSOMAL PROTEIN S15	10.5737	10.613	10.1309	10.2623	0.396796
[truncated: 12,858 more rows]
