# Supplementary material for: Genome-Wide Occupancy of SREBP1 and Its Partners NFY and SP1 Reveals Novel Functional Roles and Combinatorial Regulation of Distinct Classes of Genes
Source: PLoS Genet. 2008 Jul 25;4(7):e1000133. doi: 10.1371/journal.pgen.1000133 (PMC2478640; doi:10.1371/journal.pgen.1000133)
Supplement: Table S9 — Results of BiNGO used to identify enriched Gene Ontology categories among genes occupied by different combinations of SREBP1 and its associated factors NFY and SP1. Results for each combination are represented on separate worksheets. (0.08 MB XLS) [file pgen.1000133.s012.xls]

## Sheet: SREBP1_NFY_SP1
Regulator combination: SREBP1 + NFY + SP1
Selected statistical test : Hypergeometric test
Selected correction : Benjamini & Hochberg False Discovery Rate (FDR) correction
Selected significance level : 0.05
Testing option : Test cluster versus whole annotation
The selected cluster :
8225	10897	23658	6772	84274	79906	55847	38	7351	5641	10614	537	85465	5226	1185	388552	80227	1717	51161	84681	80219	339487	79090	8438	4779	1595	5611	119032	10084	3949	51295	6748	51293	123688	55737	3838	284695	51684	79639	6897	81576	161829	908	64793	79446	51287	253430	55135	83443	10245
No annotations were retrieved for the following entities:
8225	55135	54555	25962	79906	55847	122509	440072	38	51278	9205	80185	54623	10162	2801	339541	80071	199745	83450	80227	90809	51161	84681	54927	80219	9110	339487	143684	81617	79016	65083	1595	119032	284403	9852	123688	123811	145483	84769	79877	84060	91750	79639	140699	161829	80344	84067	84167	64793	85025
Number of annotated genes in selection : 158
Number of annotated genes in network/whole annotation : 13460
GO-ID	p-value	corr p-value	# selected	# total	Description	Genes in test set (EntrezGene ID)
16126	2.4991e-09	1.8868e-06	8	32	sterol biosynthetic process	2224|1717|2222|10654|10682|4598|11161|3422
6695	7.8673e-09	2.9699e-06	7	24	cholesterol biosynthetic process	2224|1717|2222|10654|10682|4598|3422
9058	1.8797e-08	4.7305e-06	38	1228	biosynthetic process	64802|9453|4779|84274|10195|4598|51004|7453|8943|6185|9451|6187|2224|3949|2222|10654|57038|5261|85465|537|285381|10682|5723|11161|326625|84061|51073|3376|6175|1717|6897|1650|4836|4524|5859|3422|5277|124454
9241	2.4955e-07	4.7102e-05	5	13	isoprenoid biosynthetic process	9453|2224|2222|4598|3422
16125	3.8341e-07	5.7895e-05	9	80	sterol metabolic process	2224|1717|3949|2222|10654|10682|4598|11161|3422
44237	6.4613e-07	8.1305e-05	112	6965	cellular metabolic process	9453|64802|23658|6772|84274|4598|163050|51004|26261|9451|51009|4928|163049|79682|152926|5641|10614|57038|85465|537|93550|54814|5226|79003|4034|4292|4296|7405|1717|4836|64400|8438|4779|56980|7415|25988|8943|5611|6185|6187|10084|3949|23093|23594|10180|57546|5425|3838|284695|10682|54545|51684|326625|6667|6175|6897|54205|995|908|57147|3422|3421|124454|23595|7702|253430|83443|54556|10195|60528|55588|7…
8203	1.9113e-06	0.00020615	8	72	cholesterol metabolic process	2224|1717|3949|2222|10654|10682|4598|3422
44238	2.2764e-06	0.00021484	111	7013	primary metabolic process	9453|64802|23658|6772|4598|163050|26261|9451|51009|4928|163049|79682|152926|5641|10614|57038|85465|537|93550|54814|5226|79003|4034|4292|4296|7405|1717|4836|64400|8438|4779|56980|7415|25988|8943|5611|6185|6187|10084|3949|10947|23093|23594|10180|57546|5425|3838|284695|10682|54545|51684|6667|6175|6897|54205|995|908|57147|3422|3421|124454|23595|7702|253430|83443|54556|10195|60528|55588|7453|5478|1065…
6694	2.6151e-06	0.00021938	8	75	steroid biosynthetic process	2224|1717|2222|10654|10682|4598|11161|3422
16096	7.4242e-06	0.00056052	5	24	isoprenoid metabolic process	9453|2224|2222|4598|3422
6418	1.9425e-05	0.0011282	6	48	tRNA aminoacylation for protein translation	6897|57038|5859|7453|124454|3376
43039	1.9425e-05	0.0011282	6	48	tRNA aminoacylation	6897|57038|5859|7453|124454|3376
43038	1.9425e-05	0.0011282	6	48	amino acid activation	6897|57038|5859|7453|124454|3376
43283	2.3144e-05	0.0012481	79	4581	biopolymer metabolic process	7702|23658|83443|6772|54556|10195|60528|4598|55588|163050|7453|26261|9451|51009|4928|163049|79682|10654|5989|152926|10614|57038|3191|94239|195828|5261|93550|9794|8349|285381|5928|4292|4296|7405|1650|4836|57062|83852|64400|56061|5277|8438|4779|8338|56980|6633|7415|25988|11100|6185|55621|10084|4901|3949|369|23093|84844|57474|23594|10180|5425|57546|3838|51742|54545|284695|51684|6667|84061|3376|7157|…
43170	2.9203e-05	0.001413	97	6088	macromolecule metabolic process	23658|6772|4598|163050|26261|9451|51009|79682|163049|4928|152926|5641|57038|10614|93550|54814|79003|5226|4292|4296|7405|4836|64400|8438|4779|56980|7415|25988|8943|5611|6185|6187|10084|3949|10947|23093|23594|10180|57546|5425|3838|284695|54545|51684|6667|6175|6897|54205|995|908|57147|3421|124454|23595|7702|253430|83443|54556|10195|60528|55588|7453|5478|10654|5989|94239|3191|195828|5261|9794|8349|28…
8152	2.9944e-05	0.001413	115	7687	metabolic process	9453|64802|23658|6772|84274|4598|51004|163050|26261|9451|51009|4928|163049|79682|152926|5641|10614|57038|85465|537|93550|54814|5226|79003|4034|4292|4296|7405|1717|4836|64400|8438|4779|56980|7415|25988|8943|5611|6185|6187|10084|3949|10947|23093|23594|10180|57546|5425|3838|284695|10682|54545|51684|326625|6667|6175|6897|54205|995|908|57147|3422|3421|124454|23595|7702|253430|83443|54556|10195|60528|5…
6399	3.4388e-05	0.0015272	8	106	tRNA metabolic process	55621|6897|57038|60528|5859|7453|124454|3376
6919	3.8067e-05	0.0015967	5	33	caspase activation	54205|6772|7415|7157|9451
43280	6.7319e-05	0.0026348	5	37	positive regulation of caspase activity	54205|6772|7415|7157|9451
46907	6.9797e-05	0.0026348	20	647	intracellular transport	55737|10897|146691|6772|3838|10245|7415|8943|7157|51009|4928|9702|7351|10947|11079|537|79090|6748|10452|11316
6984	7.6483e-05	0.0027497	4	20	ER-nuclear signaling pathway	7415|7157|9451|51009
8202	0.00013537	0.0046458	9	164	steroid metabolic process	2224|1717|3949|2222|10654|10682|4598|11161|3422
51641	0.00016122	0.0052055	22	799	cellular localization	55737|10897|285381|146691|6772|3838|10245|7415|8943|7157|5189|51009|4928|9702|7351|10947|11079|537|79090|6748|10452|11316
43281	0.00017495	0.0052055	5	45	regulation of caspase activity	54205|6772|7415|7157|9451
18279	0.00017926	0.0052055	3	10	protein amino acid N-linked glycosylation via asparagine	1650|84061|6185
18196	0.00017926	0.0052055	3	10	peptidyl-asparagine modification	1650|84061|6185
8610	0.00021047	0.0057653	11	255	lipid biosynthetic process	9453|2224|1717|2222|10654|10682|4598|85465|11161|3422|5277
8104	0.00021381	0.0057653	20	703	protein localization	55737|10897|285381|146691|6772|3838|10245|7415|8943|7157|5189|51009|4928|9702|10947|5869|537|6748|10452|11316
51649	0.00030618	0.0077745	21	779	establishment of cellular localization	55737|10897|285381|146691|6772|3838|10245|7415|8943|7157|51009|4928|9702|7351|10947|11079|537|79090|6748|10452|11316
51186	0.00032042	0.0077745	9	184	cofactor metabolic process	64802|4779|84274|51004|537|326625|3421|50|5226
30968	0.00032302	0.0077745	3	12	unfolded protein response	7415|9451|51009
45184	0.00032952	0.0077745	19	671	establishment of protein localization	55737|10897|285381|146691|6772|3838|10245|7415|8943|5189|51009|4928|9702|10947|5869|537|6748|10452|11316
6424	0.00040762	0.0091186	2	3	glutamyl-tRNA aminoacylation	5859|124454
6886	0.00041064	0.0091186	13	369	intracellular protein transport	146691|6772|3838|10245|7415|8943|51009|4928|9702|10947|537|6748|10452
33036	0.00042351	0.0091356	20	741	macromolecule localization	55737|10897|285381|146691|6772|3838|10245|7415|8943|7157|5189|51009|4928|9702|10947|5869|537|6748|10452|11316
15031	0.00045329	0.0095064	18	633	protein transport	55737|10897|146691|6772|3838|10245|7415|8943|5189|51009|4928|9702|10947|5869|537|6748|10452|11316
6066	0.0004817	0.0098293	11	281	alcohol metabolic process	2224|1717|3949|2222|10654|253430|10682|4598|11161|3422|5226
6733	0.00057366	0.011398	4	33	oxidoreduction coenzyme metabolic process	64802|84274|51004|5226
51345	0.00067902	0.013145	5	60	positive regulation of hydrolase activity	54205|6772|7415|7157|9451
18193	0.00078211	0.014203	6	93	peptidyl-amino acid modification	1650|4836|285381|6772|84061|6185
51099	0.00080894	0.014203	2	4	positive regulation of binding	285381|9451
6983	0.00080894	0.014203	2	4	ER overload response	7157|9451
30970	0.00080894	0.014203	2	4	retrograde protein transport, ER to cytosol	7415|51009
16043	0.00083591	0.014343	44	2362	cellular component organization and biogenesis	10897|8338|6633|6772|54556|10245|2768|7415|8943|5189|9451|51009|4901|3949|4928|7351|6905|10947|94239|11079|51293|6748|537|79003|261734|55737|57142|10163|8349|285381|146691|5928|3838|51742|26277|4296|7157|6175|54205|9702|83852|79090|10452|11316
9059	0.0012275	0.020595	18	690	macromolecule biosynthetic process	10195|7453|84061|51073|3376|6185|9451|6175|6187|3949|6897|1650|4836|57038|5261|5859|5277|124454
6139	0.0013971	0.02293	58	3461	nucleobase, nucleoside, nucleotide and nucleic acid metabolic process	64802|7702|23658|83443|6772|54556|60528|163050|55588|7453|4928|163049|79682|5989|10614|57038|3191|94239|195828|537|9794|5226|8349|4034|5928|4292|7405|57062|83852|8438|4779|8338|56980|6633|7415|25988|11100|55621|10084|4901|4329|84844|57474|23594|10180|5425|3838|51742|284695|51684|6667|3376|7157|6897|54205|5859|124454|23595
6259	0.0015365	0.024682	18	704	DNA metabolic process	8438|23594|8349|8338|5928|4292|5425|54556|3838|51742|7415|7405|7157|4928|54205|94239|83852|23595
8632	0.0016529	0.025999	5	73	apoptotic program	54205|6772|7415|7157|9451
60	0.0018071	0.027287	3	21	protein import into nucleus, translocation	9702|6772|537
65002	0.0018071	0.027287	3	21	intracellular protein transport across a membrane	9702|6772|537
51188	0.0018673	0.027644	6	110	cofactor biosynthetic process	64802|4779|84274|51004|537|326625
9607	0.0021674	0.031366	9	241	response to biotic stimulus	8349|81576|6772|7415|5611|11100|7157|9451|51009
6839	0.0022018	0.031366	4	47	mitochondrial transport	7351|10245|7157|10452
6732	0.0024325	0.033563	7	156	coenzyme metabolic process	64802|84274|51004|537|3421|50|5226
6606	0.0024776	0.033563	5	80	protein import into nucleus	4928|9702|6772|3838|537
6520	0.0024894	0.033563	9	246	amino acid metabolic process	6897|57038|4524|4329|5723|5859|7453|124454|3376
51170	0.00276	0.034815	5	82	nuclear import	4928|9702|6772|3838|537
8635	0.0027663	0.034815	2	7	caspase activation via cytochrome c	54205|7157
6986	0.0027667	0.034815	4	50	response to unfolded protein	7415|5611|9451|51009
51789	0.0027667	0.034815	4	50	response to protein stimulus	7415|5611|9451|51009
[truncated: 160 more columns]

## Sheet: SREBP1_NFY
Regulator combination: SREBP1 + NFY
Selected statistical test : Hypergeometric test
Selected correction : Benjamini & Hochberg False Discovery Rate (FDR) correction
Selected significance level : 0.05
Testing option : Test cluster versus whole annotation
The selected cluster :
51002	55745	55186	3006	51372	23517	6166	6872	10617	6490	2952	63892	10159	3156	79602	1622	55644	60386	84134	8398	84132	79714	6155	29844	8394	93343	55422	1718	10628	51164	11339	10005	197370	79017	85476	79018	4931	285636	7554	54882	5250	5147	51596	51203	3029	55163	25983	8655	7186	84223
No annotations were retrieved for the following entities:
54882	131616	51538	54458	196752	8339	55904	51372	3029	200894	60672	79066	140831	84223	55004	8364	51155	54505	8343	90204	130355	79714	54585	285074	29844	55298	93343	51164	8351	116115	79017	55791	79018	55702	4931	51142	64795
Number of annotated genes in selection : 122
Number of annotated genes in network/whole annotation : 13460
GO-ID	p-value	corr p-value	# selected	# total	Description	Genes in test set
16126	3.662e-07	0.00013718	6	32	sterol biosynthetic process	1718|6309|7108|3156|3157|50814
6694	3.6727e-07	0.00013718	8	75	steroid biosynthetic process	51478|1718|6309|51144|7108|3156|3157|50814
8152	1.1456e-06	0.00028526	95	7687	metabolic process	6722|7593|51002|54554|55745|84307|3006|26610|9410|23517|6166|26121|6872|4758|9388|4247|10617|6319|28973|6490|7259|10159|3156|79602|8460|2108|55644|81889|84134|8398|84132|60481|2618|79053|6155|57594|51053|7314|8394|55422|51478|1718|6309|9584|10005|5498|197370|9789|85476|201514|55326|285636|89782|7554|80777|84231|29071|5250|84650|55163|25983|5514|7186|22928|5518|8892|29089|285367|50814|196294|694|3…
6695	2.0862e-06	0.00038959	5	24	cholesterol biosynthetic process	1718|7108|3156|3157|50814
44238	4.5333e-06	0.00067727	88	7013	primary metabolic process	6722|51002|7593|55745|54554|84307|3006|26610|9410|23517|6166|26121|6872|9388|4247|10617|6319|28973|6490|7259|10159|3156|79602|8460|55644|84134|8398|84132|60481|2618|79053|6155|57594|51053|7314|8394|55422|51478|1718|6309|9584|10005|197370|9789|85476|201514|55326|285636|89782|7554|84231|29071|84650|25983|5514|7186|22928|5518|8892|29089|285367|50814|196294|694|328|4179|90121|1017|5566|3157|65123|472…
16125	7.7663e-06	0.00089222	7	80	sterol metabolic process	1718|6309|7108|3156|3157|84650|50814
44255	8.3608e-06	0.00089222	17	546	cellular lipid metabolic process	8398|60481|3157|84650|8394|1718|51478|6319|6309|10005|5518|51144|3156|7108|79602|50814|55326
9058	1.1182e-05	0.0010441	27	1228	biosynthetic process	6166|55163|4247|25983|6490|28973|6319|22928|3156|8892|50814|60481|2618|6155|79053|3157|6203|1718|51478|6309|5498|51144|7108|85476|29920|55326|6102
8202	1.7876e-05	0.0014837	9	164	steroid metabolic process	51478|1718|6309|51144|7108|3156|3157|84650|50814
8610	1.9984e-05	0.0014928	11	255	lipid biosynthetic process	51478|1718|6319|6309|60481|51144|7108|3156|3157|50814|55326
6629	3.5848e-05	0.0024344	18	675	lipid metabolic process	8398|60481|3157|84650|8394|9388|1718|51478|6319|6309|10005|5518|51144|3156|7108|79602|50814|55326
44237	4.0058e-05	0.0024936	85	6965	cellular metabolic process	6722|7593|54554|3006|84307|26610|23517|6166|9410|26121|6872|4247|10617|6319|28973|6490|7259|10159|3156|79602|8460|55644|84134|8398|84132|60481|2618|79053|6155|57594|51053|7314|8394|55422|51478|1718|6309|9584|10005|5498|197370|9789|85476|201514|55326|285636|89782|7554|84231|29071|84650|55163|25983|5514|22928|5518|8892|29089|285367|50814|196294|694|328|4179|90121|1017|5566|3157|65123|4725|51118|443…
6394	0.00046406	0.025904	12	424	RNA processing	9584|5518|22916|90121|10594|65123|9410|23517|285367|26121|51118|25983
8203	0.00048548	0.025904	5	72	cholesterol metabolic process	1718|7108|3156|3157|50814
[truncated: 109 more columns]

## Sheet: SREBP1_SP1
Regulator combination: SREBP1 + SP1
Selected statistical test : Hypergeometric test
Selected correction : Benjamini & Hochberg False Discovery Rate (FDR) correction
Selected significance level : 0.05
Testing option : Test cluster versus whole annotation
The selected cluster :
127253	29796	1479	10291	9923	10403	63925	3336	59349	7358	124045	124044	10615	10135	3155	400569	79783	29919	132320	132321	26151	23647	79719	55954	200576	1429	5546	11284	92400	11280	4830	84335	55035	57169	7733	148362	8411	84330	5930	123775	58497	9156	65084	1434	55313	23399	51399	27085	23299	10521
No annotations were retrieved for the following entities:
65084	23399	55313	440026	27085	84798	124045	124044	550631	400569	29919	132320	2800	94059	132321	65996	152185	65993	83638	50813	79228	197342	257062	401541	51669	54868	57085	196383	64799	92400	84520	23005	54985	148362	64853	10456	65260	123775	136647
Number of annotated genes in selection : 136
Number of annotated genes in network/whole annotation : 13460
GO-ID	p-value	corr p-value	# selected	# total	Description	Genes in test set
8152	9.2061e-08	6.1405e-05	107	7687	metabolic process	127253|29796|1479|10291|9923|63925|3336|59349|7358|10135|3155|79783|26151|55954|200576|11284|4830|55035|57169|7733|84330|5930|9156|1434|9361|51109|10521|1787|23195|28998|7520|84909|26995|112487|23587|3735|51117|128869|3329|7320|10025|10026|27101|10606|26517|6721|79646|989|6125|1938|10196|25929|9491|10589|51276|6390|246243|5119|79654|92399|5981|85365|27175|3396|7508|55596|24142|9114|55325|5316|738…
44237	9.5044e-07	0.00031697	98	6965	cellular metabolic process	127253|29796|1479|10291|9923|63925|3336|59349|7358|10135|3155|55954|200576|11284|4830|55035|57169|7733|84330|5930|9156|1434|10521|51109|9361|1787|23195|28998|7520|84909|26995|112487|23587|3735|51117|128869|3329|7320|10025|10026|27101|10606|26517|6721|79646|1938|6125|25929|9491|10589|51276|6390|246243|5119|79654|92399|5981|27175|3396|7508|55596|9114|55325|5316|7389|5597|6146|8517|3609|6141|10363|5…
7004	3.1148e-06	0.00056688	4	11	telomere maintenance via telomerase	7013|5981|1736|54386
44238	3.3996e-06	0.00056688	97	7013	primary metabolic process	127253|1479|10291|9923|63925|3336|59349|7358|10135|3155|55954|200576|11284|4830|55035|57169|7733|84330|5930|9156|1434|10521|51109|9361|1787|23195|28998|7520|84909|26995|112487|23587|3735|128869|3329|7320|10025|10026|27101|10606|26517|6721|989|1938|6125|25929|10589|9491|51276|6390|246243|5119|79654|92399|5981|27175|3396|7508|55596|9114|55325|5316|5597|6146|8517|3609|6141|10363|56848|2931|5714|5715…
6399	1.16e-05	0.0015474	8	106	tRNA metabolic process	127253|3735|56931|57169|26995|92935|1787|11102
6394	2.4743e-05	0.0022792	15	424	RNA processing	127253|1479|3735|10291|56931|55954|1736|10521|1787|25929|55596|11102|27258|11066|26995
32200	2.7337e-05	0.0022792	4	18	telomere organization and biogenesis	7013|5981|1736|54386
723	2.7337e-05	0.0022792	4	18	telomere maintenance	7013|5981|1736|54386
8033	3.6809e-05	0.002728	6	62	tRNA processing	127253|3735|56931|26995|1787|11102
6139	5.4871e-05	0.0036599	56	3461	nucleobase, nucleoside, nucleotide and nucleic acid metabolic process	6721|127253|1479|10291|9923|63925|25929|10589|51276|7358|10135|246243|5119|5981|55954|7508|55596|11284|9114|4830|55035|57169|7733|84330|5316|9156|8517|3609|10363|10521|1787|11102|64863|7469|27258|7520|26995|23587|7013|81789|47|3735|56931|1736|92935|26098|54386|7320|10025|2539|4287|5471|11165|10606|11066|9131
6289	0.00010697	0.0064864	4	25	nucleotide-excision repair	11284|4287|7508|9156
43681	0.00020765	0.011105	3	12	protein import into mitochondrion	26517|26515|3329
9058	0.00021645	0.011105	26	1228	biosynthetic process	79646|6146|6141|6125|1938|56848|28998|7358|10135|84909|47|3735|92399|85365|51117|3396|6230|128869|92935|10026|9114|5471|4830|10606|57169|7389
43170	0.00027596	0.013148	82	6088	macromolecule metabolic process	127253|6721|26517|989|1479|6125|1938|10291|9923|63925|3336|59349|25929|9491|10589|51276|7358|6390|246243|5119|79654|92399|5981|55954|3396|27175|200576|7508|55596|11284|7733|55035|57169|5597|5316|55325|84330|5930|9156|6146|3609|8517|1434|6141|10363|2931|9361|10521|5714|1787|5715|11102|23195|28998|55835|7469|27258|7520|26995|84909|23587|55148|47|3735|56931|1736|6230|92935|128869|26098|3329|7320|100…
51186	0.00055644	0.024743	8	184	cofactor metabolic process	79646|2539|9114|47|6390|10135|7389|51117
9113	0.00060004	0.025014	2	4	purine base biosynthetic process	5471|10606
9117	0.00092911	0.036103	8	199	nucleotide metabolic process	11284|2539|9114|5471|4830|47|10606|10135
16255	0.00099345	0.036103	2	5	attachment of GPI anchor to protein	10026|128869
6732	0.0010284	0.036103	7	156	coenzyme metabolic process	79646|2539|9114|47|6390|10135|51117
19748	0.0011712	0.037304	4	46	secondary metabolic process	5471|10606|7389|51109
6626	0.0011745	0.037304	3	21	protein targeting to mitochondrion	26517|26515|3329
6163	0.0013554	0.041092	5	81	purine nucleotide metabolic process	9114|5471|4830|47|10606
45039	0.0014803	0.042929	2	6	protein import into mitochondrial inner membrane	26517|26515
[truncated: 125 more columns]

## Sheet: SREBP1
Regulator combination: SREBP1
Selected statistical test : Hypergeometric test
Selected correction : Benjamini & Hochberg False Discovery Rate (FDR) correction
Selected significance level : 0.05
Testing option : Test cluster versus whole annotation
The selected cluster :
150737	55231	140459	54107	1314	25796	10898	90231	79701	7355	51174	256471	118980	746	130752	11097	2957	374395	2956	6767	120379	2959	400566	7486	79717	1420	84286	85865	80832	23646	143187	8731	166	55958	26007	208	27077	148268	148266	29901	63929	2021	84894	403	58490	84293	55216	78988	51491	51292
9973	55718	221785	6732	9818	112970	23600	2517	3187	6059	79949	126272	92305	24140	222658	29880	9014	29881	1659	6742	9016	387921	55706	79663	145741	56270	56943	9669	11171	113174	6046	2528	9675	3074	80028	6138	55831	3073	11267	2733	56935	4719	255374	1874	11160	83640	9667	80110	9139	79925
55172	1117	64149	64427	7915	51602	493	54344	7818	23185	58526	27102	64429	64428	6570	23081	84217	91445	399	51501	159686	51504	64422	285855	7917	200909	1933	57720	27230	7126	22932	382	342908	8774	50487	57335	142683	55282	7018	5886	84243	1345	22849	5269	5588	7036	64645	55090	130733	7507
No annotations were retrieved for the following entities:
346528	150737	55231	338692	25963	113510	55741	64943	282991	170627	90231	9749	23276	201627	746	79680	125228	80209	80208	126823	374395	54813	120379	221416	283135	145389	400566	79717	26074	84286	441426	55854	441425	85865	55852	55857	160140	3887	9917	55958	27077	84549	84894	81614	58490	84293	55216	9802	51491	92342
Number of annotated genes in selection : 420
Number of annotated genes in network/whole annotation : 13460
GO-ID	p-value	corr p-value	# selected	# total	Description	Genes in test set
8152	2.772e-10	3.4428e-07	301	7687	metabolic process	4799|51575|54107|1314|25796|55743|10898|39|51081|79701|7355|130752|2957|2956|6767|2959|7486|55757|80832|23646|8731|25|9870|166|208|26007|284996|3717|148268|51098|148266|84680|63929|114799|56647|2021|11331|126231|78988|11340|51292|1432|10873|9984|8031|51191|126375|132789|169270|513|84196|7048|9997|51386|115560|10213|7316|54878|2305|90507|2595|51187|6202|718|134266|2961|10607|1059|23385|420|8435|88…
44238	1.0914e-09	6.7775e-07	279	7013	primary metabolic process	4799|51575|54107|1314|25796|55743|10898|39|51081|79701|7355|130752|2957|2956|6767|2959|7486|55757|80832|23646|8731|25|9870|166|208|284996|3717|148268|51098|148266|63929|114799|56647|2021|11331|126231|78988|11340|51292|10873|1432|9984|8031|51191|126375|132789|169270|513|84196|7048|9997|51386|115560|10213|7316|54878|2305|90507|2595|51187|6202|718|134266|2961|10607|1059|23385|420|8435|8846|27292|258…
44237	9.4704e-09	3.0068e-06	274	6965	cellular metabolic process	4799|51575|54107|25796|55743|10898|51081|7355|130752|2957|2956|6767|2959|7486|55757|80832|8731|25|9870|166|208|26007|284996|3717|148268|51098|148266|63929|114799|56647|2021|11331|126231|78988|11340|51292|10873|1432|9984|8031|51191|126375|132789|169270|513|84196|7048|9997|51386|115560|10213|7316|54878|2305|90507|51187|6202|718|134266|2961|10607|1059|23385|420|8435|8846|27292|2580|221060|5917|11222…
43170	9.6836e-09	3.0068e-06	247	6088	macromolecule metabolic process	4799|51575|54107|1314|25796|55743|10898|51081|79701|7355|130752|2957|2956|6767|2959|7486|55757|80832|8731|25|9870|166|208|284996|3717|148268|51098|148266|63929|114799|56647|2021|11331|126231|78988|11340|10873|1432|9984|8031|51191|126375|132789|169270|84196|7048|9997|51386|115560|10213|7316|54878|2305|90507|2595|51187|6202|718|134266|2961|10607|23385|420|8846|27292|2580|221060|5917|11222|83939|984…
6394	4.5363e-07	0.00011268	34	424	RNA processing	11340|9984|10898|984|11171|27339|57570|11157|10465|25821|8568|8899|6732|51010|51077|8731|80789|51747|8602|8449|51602|3187|10607|9724|24140|51639|6429|10557|6631|58155|1659|85437|6427|27292
44260	4.0017e-06	0.00082834	129	2885	cellular macromolecule metabolic process	4799|115201|83872|6164|26263|26260|55743|51081|10694|27339|90701|54708|6767|64215|2155|8542|9636|55757|80832|9255|51619|6152|25|9870|25976|208|284996|3717|51098|63929|9150|5837|25831|10525|10524|78988|51023|1432|29979|22858|51191|2764|51611|84196|7048|26994|2632|9997|91|51386|10213|7316|54878|90507|1117|10289|51187|79139|6202|54344|2280|718|134266|4811|58526|27102|23385|420|64422|7917|285855|2580…
44267	7.1436e-06	0.0011392	126	2832	cellular protein metabolic process	4799|115201|83872|6164|26263|26260|55743|51081|10694|27339|90701|54708|6767|64215|2155|8542|9636|55757|80832|9255|51619|6152|25|9870|25976|208|284996|3717|51098|63929|9150|25831|10525|10524|78988|51023|1432|29979|22858|51191|2764|51611|84196|7048|26994|9997|91|51386|10213|7316|54878|90507|10289|51187|79139|6202|54344|2280|718|134266|4811|58526|27102|23385|420|64422|7917|285855|2580|9512|1933|5917…
42254	7.3377e-06	0.0011392	12	81	ribosome biogenesis and assembly	8568|51187|51602|11340|51010|10607|9724|24140|83939|51077|8602|27292
19538	1.0847e-05	0.0014969	132	3026	protein metabolic process	4799|115201|83872|6164|26263|1314|26260|55743|51081|10694|79701|27339|90701|54708|6767|64215|2155|8542|9636|55757|80832|51619|9255|5033|6152|25|9870|25976|8935|208|284996|3717|51098|63929|9150|25831|10525|10524|78988|51023|1432|29979|22858|51191|2764|51611|84196|7048|26994|9997|91|51386|10213|7316|54878|90507|10289|51187|79139|6202|54344|2280|718|134266|4811|58526|27102|23385|420|64422|998|7917|2…
6365	1.2573e-05	0.0015615	10	59	rRNA processing	8568|51602|11340|51010|10607|9724|24140|51077|8602|27292
16072	1.9793e-05	0.0022348	10	62	rRNA metabolic process	8568|51602|11340|51010|10607|9724|24140|51077|8602|27292
22613	5.2092e-05	0.0053915	17	181	ribonucleoprotein complex biogenesis and assembly	8568|11340|51010|83939|51077|9669|8602|51187|10289|51602|10607|27102|9724|24140|8894|58155|27292
6100	5.724e-05	0.0054687	6	23	tricarboxylic acid cycle intermediate metabolic process	122970|130752|55293|8803|10873|4190
33036	6.2748e-05	0.0055667	43	741	macromolecule localization	10460|9804|115201|9984|65082|4738|27230|6729|1314|382|10482|27131|8774|11097|10465|64215|55670|11267|2733|6810|55054|375035|9818|143187|23163|90411|7879|3717|51602|5830|57231|79139|29928|55327|55293|90196|9765|81693|131118|56681|64422|10762|55706
8104	8.3868e-05	0.0065676	41	703	protein localization	10460|9804|115201|65082|4738|27230|6729|1314|382|27131|8774|11097|10465|64215|11267|55670|2733|6810|55054|375035|9818|143187|23163|90411|7879|3717|51602|5830|57231|79139|29928|55327|55293|90196|9765|81693|131118|56681|64422|10762|55706
15031	8.4607e-05	0.0065676	38	633	protein transport	10460|9804|115201|65082|27230|6729|1314|382|27131|8774|11097|10465|11267|55670|2733|6810|55054|375035|9818|143187|23163|90411|7879|3717|51602|5830|57231|79139|29928|55327|55293|90196|9765|131118|56681|64422|10762|55706
46907	0.00013309	0.0093078	38	647	intracellular transport	10460|9804|115201|27230|6729|1314|382|24137|10482|3895|84220|51174|8774|11097|3797|10465|9973|64147|55670|2733|6810|9818|143187|23163|1778|90411|3717|51602|79139|29928|4976|9765|131118|11127|56681|10762|9016|55706
45184	0.0001349	0.0093078	39	671	establishment of protein localization	10460|9804|115201|65082|27230|6729|1314|382|27131|8774|11097|10465|64215|11267|55670|2733|6810|55054|375035|9818|143187|23163|90411|7879|3717|51602|5830|57231|79139|29928|55327|55293|90196|9765|131118|56681|64422|10762|55706
6395	0.00022629	0.014793	17	204	RNA splicing	6732|8899|9984|11171|51747|8449|3187|27339|51639|6429|11157|10465|6631|58155|1659|85437|6427
45333	0.00024587	0.01518	7	41	cellular respiration	7381|130752|8803|10873|4719|4190|9016
43648	0.00025906	0.01518	4	11	dicarboxylic acid metabolic process	122970|130752|10873|4190
43283	0.00026888	0.01518	177	4581	biopolymer metabolic process	4799|5434|51575|115201|92822|83872|54107|26263|26260|221613|55743|10898|27339|90701|54708|57570|2957|2956|25821|2959|11157|7486|51010|9636|55757|6294|51619|9255|8731|80237|25|9870|25976|166|208|284996|3717|148268|27125|148266|114799|9150|5837|56647|2021|58155|11331|7556|25831|126231|10524|11340|9984|1432|8553|9572|8031|29979|22858|51191|126375|374928|2764|169270|10522|51611|84196|10111|7048|26994…
43412	0.00032003	0.017282	73	1576	biopolymer modification	2580|4799|115201|27230|83872|26263|26260|55743|984|10393|27339|9101|90701|54708|56052|5886|10445|10055|6732|9636|5605|5588|55757|51619|25|9870|25976|208|284996|3717|51265|6198|55293|9150|28227|29880|9488|55613|25831|10524|1432|29979|4738|22858|51191|2764|9718|51611|2528|197259|84196|7048|26994|80028|55624|143|10038|8899|84669|91|7316|8611|54344|4811|51147|27102|2868|23385|259|420|64422|7917|27292
51649	0.00037425	0.019368	42	779	establishment of cellular localization	10460|9804|115201|65082|27230|6729|1314|382|24137|10482|3895|84220|51174|8774|11097|3797|10465|9973|64215|64147|55670|2733|6810|9818|143187|23163|1778|90411|3717|51602|79139|29928|55327|4976|9765|131118|11127|56681|10762|998|55706|9016
9060	0.00048221	0.022863	6	33	aerobic respiration	7381|130752|8803|10873|4190|9016
6397	0.00051432	0.022863	18	239	mRNA processing	8899|6732|9984|8731|10898|984|11171|8449|3187|27339|51639|6429|11157|10465|58155|1659|85437|6427
15893	0.00053408	0.022863	4	13	drug transport	83985|5002|64645|6570
6605	0.0005457	0.022863	17	220	protein targeting	10460|55670|2733|9804|115201|27230|6729|9818|3717|51602|29928|9765|11097|131118|10465|10762|55706
6108	0.00056239	0.022863	3	6	malate metabolic process	130752|10873|4190
6464	0.0005697	0.022863	70	1526	protein modification process	2580|4799|115201|27230|83872|26263|26260|55743|984|10393|27339|9101|90701|54708|56052|5886|10445|10055|6732|9636|5605|5588|55757|51619|25|9870|25976|208|284996|3717|51265|6198|55293|9150|28227|29880|9488|25831|10524|1432|29979|4738|22858|51191|2764|9718|51611|2528|197259|84196|7048|26994|80028|55624|143|10038|8899|84669|91|7316|54344|4811|51147|27102|2868|23385|259|420|64422|7917
6886	0.00057066	0.022863	24	369	intracellular protein transport	10460|55670|2733|6810|9804|115201|27230|6729|9818|1314|143187|23163|3717|51602|79139|29928|8774|9765|11097|131118|56681|10465|10762|55706
51641	0.00062761	0.024359	42	799	cellular localization	10460|9804|115201|65082|27230|6729|1314|382|24137|10482|3895|84220|51174|8774|11097|3797|10465|9973|64215|64147|55670|2733|6810|9818|143187|23163|1778|90411|3717|51602|79139|29928|55327|4976|9765|131118|11127|56681|10762|998|55706|9016
44262	0.00065394	0.024612	21	307	cellular carbohydrate metabolic process	122970|221060|2632|10873|4190|25796|132789|1117|7355|2517|130752|55293|8803|5837|140838|2528|5207|9942|56052|3074|3073
15904	0.00096142	0.032608	3	7	tetracycline transport	83985|5002|64645
6608	0.00097142	0.032608	2	2	snRNP protein import into nucleus	51602|10465
6780	0.00097142	0.032608	2	2	uroporphyrinogen III biosynthetic process	8803|7390
46502	0.00097142	0.032608	2	2	uroporphyrinogen III metabolic process	8803|7390
44265	0.0010582	0.034588	20	297	cellular macromolecule catabolic process	221060|84669|4738|26263|4190|10213|25796|1117|2517|79139|10393|6059|51449|9101|55293|5837|2528|84196|5207|26994
46677	0.0015027	0.047857	3	8	response to antibiotic	83985|5002|64645
[truncated: 205 more columns]
