# Supplementary material for: Genome-Wide Occupancy of SREBP1 and Its Partners NFY and SP1 Reveals Novel Functional Roles and Combinatorial Regulation of Distinct Classes of Genes
Source: PLoS Genet. 2008 Jul 25;4(7):e1000133. doi: 10.1371/journal.pgen.1000133 (PMC2478640; doi:10.1371/journal.pgen.1000133)
Supplement: Dataset S1 — Raw log2 probe intensities for each replicate hybridization of ChIP, control, and input DNA. The genomic location of each probe is indicated in columns 1–3. (17.01 MB ZIP) [file pgen.1000133.s013.zip]

Archive with 1 entries (1 files):
- Reed_Dataset_S1.txt
