# Supplementary material for: Genome-Wide Occupancy of SREBP1 and Its Partners NFY and SP1 Reveals Novel Functional Roles and Combinatorial Regulation of Distinct Classes of Genes
Source: PLoS Genet. 2008 Jul 25;4(7):e1000133. doi: 10.1371/journal.pgen.1000133 (PMC2478640; doi:10.1371/journal.pgen.1000133)
Supplement: Dataset S1 — Raw log2 probe intensities for each replicate hybridization of ChIP, control, and input DNA. The genomic location of each probe is indicated in columns 1–3. (17.01 MB ZIP) [file pgen.1000133.s013.zip › Reed_Dataset_S1.txt]

chromosome	start	end	CTRL_Rep1	CTRL_Rep2	CTRL_Rep3	CTRL_Rep4	INPUT_Rep1	INPUT_Rep2	INPUT_Rep3	INPUT_Rep4	NFY_Rep1	NFY_Rep2	NFY_Rep3	NFY_Rep4	POL2_Rep1	POL2_Rep2	POL2_Rep3	POL2_Rep4	SP1_Rep1	SP1_Rep2	SP1_Rep3	SP1_Rep4	SREBP1_Rep1	SREBP1_Rep2	SREBP1_Rep3	SREBP1_Rep4
chr1	8427	8476	14.72	12.26	13.72	13.21	14.01	14.6	15.21	13.82	13.41	13.89	13.25	12.79	13.23	13.64	14.09	13.29	9.44	10.42	13.37	13.89	14.2	13.52	12.43	10.51
chr1	8667	8716	15.59	12.57	13.73	13.63	15.54	14.12	15.77	14.8	14.54	14	14.07	13.44	13.95	14.21	13.69	12.49	9.64	10.38	12.88	12.49	14.71	13.3	10.38	10.42
chr1	8677	8726	14.55	11.76	13.2	13.16	14.74	13.53	15.01	14.37	14	13.69	14.04	13.52	12.58	13.01	12.58	11.67	9.61	10.34	11.83	11.31	13.39	11.96	10.37	10.26
chr1	8687	8736	13.75	11.48	12.55	13.02	13.63	12.92	14.49	13.8	13.73	13.41	12.91	12.56	12.83	13.13	12.82	12.7	10.54	10.85	12.46	12.17	13.14	12.32	11.56	10.9
chr1	8697	8746	12.67	10.57	12.2	12.37	12.57	12.03	14.1	13.31	12.92	12.67	13.38	12.81	11.92	12.35	12.01	11.39	9.69	10.21	11.57	11.18	13.21	12.34	11.17	10.58
chr1	8707	8756	12.08	10.68	12.43	12.25	11.52	12.28	14.02	13.06	12.51	12.28	12.67	12.13	12.04	12.3	11.92	10.64	10.13	10.59	11.32	10.98	12.55	11.47	10.67	10.39
chr1	9087	9136	12.53	11.23	13.37	13.22	11.76	13.01	14.22	14.08	13.19	12.78	13.6	13.11	12.25	13.17	12.8	11.36	11.47	10.45	10.95	11.47	13.01	13	11.28	11.98
chr1	9097	9146	13.28	11.61	13.45	12.86	12.02	13.43	14.47	13.96	13.56	13.25	13.64	13.08	12.17	13.15	12.65	11.39	12.37	11.24	11.93	12.26	13.12	13	12.04	12.83
chr1	9437	9486	11.52	10.95	12.17	12.64	10.11	12.18	12.6	13.33	12.07	12.47	11.45	10.9	11.18	12.36	11.44	11	9.82	10.35	11.56	11.46	11.22	9.99	10.72	10.15
chr1	9597	9646	12.66	12.02	13.38	12.62	11.99	11.97	13.51	13.1	12.94	13.45	13.24	12.27	12.52	13.58	12.92	11.14	10.8	11.16	11.61	11.5	13.35	11.9	14.13	14.2
chr1	9607	9656	12.83	11.53	13.17	12.58	12.82	11.61	13.47	13.29	12.31	12.99	13.39	12.41	12.52	13.6	12.43	10.21	10.11	11.35	11.13	10.99	13.82	12.55	12.83	12.8
chr1	9617	9666	12.79	12.22	13.11	12.15	12.43	12.14	13.02	12.81	11.64	12.6	13.23	12.34	11.51	12.65	12.18	10.45	10.66	12.02	11.24	11.15	12.54	11.33	11.94	12.33
chr1	9627	9676	11.31	12.98	13.16	12.64	10.79	12.78	12.91	12.73	11.83	12.86	12.45	11.98	12.71	13.83	12.75	11.06	10.47	11.61	12.31	12.2	12.9	11.04	12.51	12.78
chr1	9637	9686	12.93	13.47	13.62	12.57	12.97	13.27	13.5	12.7	11.92	13.12	13.14	12.61	12.21	13.44	13.11	11.36	12.27	13.05	12.61	12.44	13.27	11.23	13.29	13.84
chr1	9757	9806	13.86	12.56	13.18	11.8	12.81	12.76	14	13.02	11.67	12.7	13.15	12.61	12.81	14.1	13.73	11.2	11.75	14	13.23	13.4	13.74	13.6	14.04	14.34
chr1	19141	19190	10.12	11.64	12.36	13.34	9.76	12.95	12.84	12.85	12.48	13.06	13.59	13.55	14.2	13.66	14.26	14.15	10.98	10.86	12.09	11.79	10.95	12.05	11.57	10.99
chr1	19171	19220	10.44	11.65	12.29	12.55	9.89	12.6	12.85	11.78	12.16	12.3	12.71	12.19	14.12	13.56	14.58	13.76	10.55	10.93	12.01	12.14	10.33	10.52	11.32	10.96
chr1	19211	19260	12.57	11.58	11.64	12.08	12.12	12.61	12.74	11.21	11.58	11.39	12.39	12.01	12.65	12.44	13.28	12.58	11.87	11.82	12.15	12.19	10.26	10.09	11.78	11.47
chr1	19241	19290	10.05	10.64	10.48	12.24	9.64	12.08	11.92	11.25	11.02	10.56	12.16	12.09	11.33	11.42	11.29	10.46	10.55	11.13	11.88	11.34	9.59	10.01	11.52	11.15
chr1	19251	19300	9.53	11.16	11.02	12.55	9.24	12.58	12.63	11.92	11.59	10.99	12.75	12.37	13.13	12.66	14.08	13.21	10.73	11.04	11.95	11.57	10.4	11.14	11.72	11.23
chr1	19261	19310	11.28	11.01	11.21	12.38	10.81	12.58	13.09	12.02	12	11.54	13.12	12.75	13.51	12.79	14.08	13.22	11.8	11.58	12.49	12.18	10.06	10.85	12.25	11.79
chr1	19271	19320	9.95	10.93	10.46	12.06	9.79	12.03	12.01	11.52	11.79	11.33	11.63	11.83	12.3	12.07	12.51	12.61	10.74	10.96	11.87	11.57	10.22	10.37	11.69	11.18
chr1	19281	19330	9.09	10.16	9.94	11.04	8.86	11.52	10.78	10.35	10.55	10.35	10.56	10.79	11.53	11.45	11.27	10.31	10.19	10.8	11.4	11.17	9.45	9.84	10.9	10.48
chr1	19291	19340	9.68	10.85	10.02	11.36	9.25	11.94	10.92	10.47	10.84	10.3	10.13	10.56	10.93	11.3	10.95	10.36	10.49	10.82	11.52	11.26	10.34	10.35	11.52	10.9
chr1	19301	19350	9.69	10.49	9.98	10.91	9.32	11.69	11.23	10.13	10.82	10.02	10.13	10.59	10.8	11.04	10.6	10.26	10.01	10.75	11.49	10.83	9.45	9.8	11.26	10.86
chr1	19391	19440	13.6	11.55	13.12	11.68	12.95	13.05	13.84	12.43	12.52	11.85	12.73	12.55	13.5	13	13.94	13.34	12.82	11.89	12.05	12.6	11.22	13.26	13.87	13.62
chr1	19401	19450	11.91	11.89	12.97	12.03	11.59	13.31	13.66	12.57	13.15	11.83	12.53	12.5	13.51	13.17	14.66	13.96	11.39	10.66	12.58	13.18	11.83	13.69	14.17	13.92
chr1	19411	19460	12.43	12.54	13.46	12.65	12.48	13.92	14.04	13.36	13.73	12.35	12.8	12.72	13.84	13.57	15.15	14.59	11.74	10.91	13.63	13.85	12.08	14.13	14.77	14.06
chr1	19421	19470	11.95	11.97	13.66	12.26	12.57	13.15	14.45	12.94	13.3	12.27	13.15	13.14	12.99	12.71	13.74	12.96	12.88	11.86	12.99	12.77	10.97	13.19	13.97	13.35
chr1	20151	20200	10.29	13.42	10.64	13.09	8.99	11.73	12.43	12.1	12.67	11.77	11.42	11.21	9.56	11.56	9.27	9	10.26	13.16	11.32	11.41	11.52	10.21	10.06	10.07
chr1	26015	26064	10.24	9.72	11.03	10.89	9.92	10.6	10.69	10.34	9.98	10.31	9.78	10.55	8.9	9.85	9.31	8.55	9.3	10.01	9.51	10.13	9.36	9.17	9.37	10.25
chr1	26165	26214	12.65	12.46	12.7	13.53	12.17	11.29	13.56	12.24	11.41	13.47	12.26	12.04	9.22	11.54	9.99	9.73	9.47	13.45	11.42	10.67	9.6	9.67	9.11	13.99
chr1	26305	26354	14.06	13.21	12.41	14.84	13.78	12.44	14.69	13.62	10.32	14.17	13.48	13.67	10.14	13.06	10.23	9.76	10.04	14.87	11.95	10.98	8.75	10.41	9.77	14.19
chr1	26545	26594	13.87	14.01	10.43	10.94	12.15	11.79	13.11	12.61	10.51	13.63	12.39	12.17	9.82	12.23	9.47	9.22	10.44	14.95	11.15	11.41	10.11	11.05	8.61	9.17
chr1	26585	26634	14.23	13.7	12.04	11.24	12.97	11.72	13.75	12.76	11.04	13.97	12.49	12.42	10.25	12.44	10.32	10.06	10	13.91	11.01	11.57	9.78	12.31	8.94	9.02
chr1	26665	26714	14.5	13.66	12.93	12.05	13.29	12.17	14.39	13.24	13.01	14.38	13.52	13.76	10.8	13.39	11.52	11.63	11.02	15.22	13.01	13.33	10.65	13.05	12.03	10.31
chr1	26675	26724	14.71	13	12.55	12.93	14.39	12.51	13.62	13.57	13.8	13.91	13.3	13.06	10.97	12.81	13.31	12.64	10.43	14.63	12.42	12.48	11.05	12.49	12.44	11.73
chr1	26685	26734	15.24	13.09	12.89	14.81	15.47	12.82	14.36	14.46	13.57	14.36	14.53	14.3	12.13	13.2	12.77	11.98	12.17	14.29	12.31	12.17	12.43	12.98	12.11	11.28
chr1	26695	26744	15.11	12.64	11.97	13.74	14.66	12.44	13.88	13.75	14.33	14.46	13.6	13.65	11.73	12.9	13.85	13.87	11.65	13.74	12.55	12.68	12.05	12.25	12.73	11.87
chr1	26715	26764	13.87	12.44	11.17	11.78	12.9	11.2	13.23	12.07	13.25	13.72	11.83	12.09	10.65	12.11	12.73	11.69	10.11	12.28	11.66	11.58	10.78	11.47	13.09	10.69
chr1	26725	26774	14.85	15.05	12.83	12.58	13.67	12.04	15.49	13.68	13.51	14.46	13.83	13.54	11.19	13.14	12.09	11.81	12.33	15.61	13.52	13.4	13.28	14.07	14.39	10.81
chr1	26735	26784	15.38	15.17	12.96	11.03	13.94	12.28	15.63	13.33	12.19	14.15	13.36	12.7	10.83	12.83	11.48	10.99	11.56	14.78	13.93	13.58	13.34	13.97	14.34	10.01
chr1	26745	26794	14.97	13.96	12.49	10.38	12.82	11.67	14.89	12.66	12.6	13.91	12.52	11.92	10.45	12.19	11.31	10.82	10.26	13.92	12.39	12.21	11.95	13.76	13.7	9.58
chr1	26785	26834	14.61	14.98	12.36	11.77	12.75	12.29	14.94	12.69	13.66	14	13.19	12.49	10.21	12.01	11.38	10.94	11.29	14.06	14.12	13.29	11.25	13.96	14.06	9.98
chr1	26825	26874	13.37	14.57	12.13	11.23	11.94	11.17	13.78	11.87	13.48	12.13	12.07	11.11	9.19	11.18	9.86	9.47	10.88	12.98	13.01	11.49	9.5	13.36	13.5	10.21
chr1	57754	57803	8.93	8.61	9.26	9.48	8.31	9.56	10.54	10.39	9	8.41	8.95	9.75	8.31	9.23	7.73	8.22	9.04	9.68	9.44	10.07	8.78	8.68	8.91	9.06
chr1	58124	58173	12.4	10	11.44	12.45	13.23	10.89	13.43	13.15	13.05	12.54	12.99	13.25	11.27	13.1	10.6	9.94	14	11.05	10.86	10.53	10.94	10.62	10.93	11.35
chr1	58134	58183	14.32	11.41	11.61	13.32	14.79	11.96	12.99	13.96	13.39	12.6	12.84	12.75	11.81	13.17	12.93	12.46	11.71	11.22	11.41	11.24	12.88	12.5	11.97	12.34
chr1	58144	58193	14.94	11.15	11.29	14.08	15.96	11.64	13.17	14.48	11.96	11.54	13.65	13.42	11.58	12.99	12.78	12.32	11.6	11.17	11.71	11.19	12.55	12.07	10.7	11.38
chr1	58154	58203	10.94	9.7	9.67	10.65	11.68	9.96	11.15	11.02	8.87	8.94	9.86	10.38	8.75	9.77	9.18	10.16	9.89	10.21	9.88	10.08	9.82	9.68	9.08	9.48
chr1	58174	58223	8.86	8.65	8.83	8.18	7.7	9.7	11.19	9.66	9.03	8.83	8.31	8.87	8.05	9.76	7.5	7.57	12.08	9.58	9.21	9.52	7.95	8.64	8.87	8.89
chr1	58544	58593	8.93	9.9	9.7	9.52	8.84	9.84	10.48	8.94	9.86	9.16	7.98	8.63	9.59	10.87	6.56	7.38	9.13	10.29	9.67	9.99	8.42	8.45	9.85	10.39
chr1	58674	58723	8.91	9.7	9.86	11.03	8.98	9.94	10.54	10.58	10.49	9.93	9.34	9.62	9.07	10.03	7.36	7.62	10.25	11.09	9.48	9.82	8.39	8.83	9.45	9.46
chr1	58714	58763	9.73	10.29	10.29	11.41	9.67	10.52	11.56	10.99	9.97	9.49	8.74	9.79	8.83	9.89	7.62	7.5	10.33	10.65	9.82	9.94	8.37	8.64	9.03	9.16
chr1	58724	58773	9.33	9.81	10.15	10.63	9.33	10.23	11.24	10.77	8.83	8.62	8.74	10.01	8.61	9.6	7.75	7.59	9.86	10.58	10.16	10.23	8.37	8.67	8.62	9.08
chr1	58734	58783	8.64	8.57	9.06	10.02	8.21	9.79	10.94	10.32	8.95	8.81	9.97	10.42	8.36	9.51	8.15	8.14	8.93	9.67	9.62	10	8.77	9.01	9.01	9.2
chr1	58744	58793	9.13	8.25	8.83	8.96	8.79	9.16	10.79	10.18	8.58	8.45	8.14	9.98	7.75	8.99	7.61	7.6	8.58	9.58	9.37	9.69	7.89	8.4	8.84	9.16
chr1	58754	58803	8.52	8.52	8.44	8.41	7.93	9.35	10.32	9.7	8	8.14	7.49	9.66	8.13	9	7.67	7.47	8.61	9.5	9.29	9.63	8.15	8.3	8.71	9.12
chr1	58974	59023	10.02	8.78	8.77	9.35	10.05	9.7	10.61	9.92	9.57	9.15	10.89	11.32	8.34	9.66	8.43	8.27	8.88	9.58	9.21	10.05	9.28	8.88	8.93	9.05
chr1	59094	59143	11.26	9.28	12.85	10.01	11.03	10.46	12.46	11.18	11.17	10.68	11.34	12.58	8.91	10.89	10.02	9.88	8.78	9.84	9.5	9.98	9.46	9.28	8.89	9.32
chr1	129133	129182	15.39	13.33	14.39	13.53	15.17	13.85	15.14	14.41	13.82	14.24	13.59	12.81	13.44	13.79	13.84	14.12	11.75	11.48	14.16	13.63	13.24	14.47	14.76	14.74
chr1	129143	129192	15.98	13.08	14.04	13.05	15.38	13.39	14.83	14.11	13.67	14.28	13.32	12.31	12.89	13.48	14.12	14.23	11.57	11.14	13.6	13.16	12.77	14.07	14.97	14.9
chr1	129153	129202	15.89	13.23	14.21	13.23	15.53	13.71	15.03	14.19	13.87	14.35	14.29	13.06	13.55	13.83	13.8	14.06	13.49	12.57	14.07	13.39	12.93	14.4	14.83	15.11
chr1	129163	129212	15.81	13.41	14.1	12.9	14.87	14.01	15.26	14	13.76	14.11	13.83	12.34	13.49	14.02	13.5	13.75	13.66	12.51	14.06	13.02	12.74	14.47	14.82	14.96
chr1	129173	129222	15.59	13.62	14.67	12.59	14.6	14.11	15.47	14.1	13.75	14.59	14.14	12.79	13.76	13.98	13.7	14.1	13.94	12.68	14.35	13.33	12.6	13.98	15.23	15.27
chr1	129283	129332	15.42	14.09	13.88	11.76	14.18	13.42	14.84	13.81	13.33	14.44	13.92	12.59	13.07	13.75	12.91	12.76	13.94	13.65	13.15	13	11.9	14.48	14.54	14.71
chr1	129293	129342	14.84	13.23	14.3	11.66	13.49	13.24	14.71	13.89	13.74	14.48	14.19	12.67	12.49	13.43	12.63	12.44	13.52	13.36	12.81	12.53	11.51	13.86	14.74	14.59
chr1	129303	129352	15.87	12.8	14.01	11.61	14.79	12.93	14.17	13.86	14.35	14.43	13.67	11.95	12.41	13.2	13.37	13.07	11.39	11.41	13.06	12.83	11.41	13.4	14.89	14.85
chr1	129313	129362	15.75	12.65	14.56	12.22	14.96	12.61	14.8	13.99	14.15	14.56	14.35	12.98	12.55	13.47	13.98	13.59	13.15	12.9	12.84	12.64	12.5	13.54	14.8	14.6
chr1	129323	129372	16	13.44	14.63	12.84	15.74	13.53	15.27	14.15	14.51	14.74	14.19	13.24	13.21	13.94	14.08	13.68	12.51	12.42	13.33	13.26	13.22	14.72	15.18	14.89
chr1	129443	129492	15.67	13.72	13.54	12.13	14.29	12.92	14.79	13.68	13.87	14.22	13.86	12.72	12.03	13.24	11.99	11.74	11.38	11.83	12.49	12.44	14.11	13.91	13.38	13.36
chr1	129453	129502	15.8	14.7	14.43	13.03	14.82	13.6	15.65	14.35	14.25	14.58	14.48	13.1	12.46	13.49	13.16	12.56	13.57	13.23	13.19	13.21	14.49	14.32	14.09	14.16
chr1	129473	129522	15.99	14.77	14.75	13.43	15.12	13.82	15.74	14.8	14.32	14.81	14.46	13.17	13.27	14.62	13.02	12.56	14.14	13.54	13.76	13.97	14.84	14.44	15.02	15.05
chr1	130213	130262	10.74	10.7	10.82	12.31	10.67	11.57	12.45	12.28	12.18	13.75	12.49	11.68	9.66	11.49	10.21	9.46	9.63	9.85	10.64	10.16	12.68	12.69	10.83	9.47
chr1	130223	130272	10.63	10.59	9.41	12.74	10.38	10.84	11.06	12.24	11.65	13.18	11.2	10.6	9.96	11.75	10.11	9.14	9.34	9.85	10.06	9.76	12.86	12.78	9.23	9.24
chr1	227418	227467	13.31	11.86	14.02	13.15	14.49	12.89	13.71	12.77	12.48	13.62	12.37	13	11.63	13.46	11.34	11.59	12.14	12.94	13.15	12.52	13.34	11.53	13.22	12.24
chr1	227438	227487	11.41	10.5	13.11	12.44	12.36	11.87	12.88	11.8	11.54	12.52	11.54	11.99	10.56	12.19	10.12	10.07	10.34	11.44	11.66	11.24	12.61	10.6	12.34	11.69
chr1	227568	227617	11.6	10.41	12.49	12.1	11.39	11.85	12.57	11.92	11.58	12.06	11.55	10.98	10.33	12.02	10.67	10.72	11.52	11.55	11.56	11.95	13.38	12.01	10.88	13.15
chr1	227578	227627	11.24	10.21	12.78	11.5	11.71	12.01	12.71	11.56	11.02	11.97	10.79	10.8	10.45	12.06	10.31	10.09	12.34	11.92	11.5	11.76	13.21	11.91	10.7	13.2
chr1	227588	227637	12.39	9.92	12.14	11.26	11.95	11.69	11.79	11.46	10.75	11.7	10.49	10.27	9.74	11.43	10.87	10.99	11.23	10.58	11.11	11.59	12.79	11.7	11.16	13.09
chr1	227598	227647	14.27	9.16	12.74	11.12	13.59	11.61	12.51	12.45	11.16	11.73	12.18	12.23	9.8	11.49	11.32	11.47	11.55	10.8	10.93	10.99	13.68	12.14	12.04	13.06
chr1	227608	227657	13.49	10.05	13.07	11.02	13.05	12.16	12.86	12.67	11.92	11.94	12.21	12.27	10.56	12.13	11.5	11.28	11.18	10.69	11.38	11.16	13.77	12.37	12.07	13.24
chr1	227628	227677	12.19	10	12.53	11.33	12.08	12.05	12.26	12.05	11.85	12.54	11.9	12.05	10.35	12.2	12.48	12.17	12.16	11.38	11.06	11.96	13.47	12.36	11.15	13.69
chr1	227638	227687	12.46	9.86	10.98	11.85	11.95	12.27	12.58	12.27	10.68	12.51	11.9	12.33	10.39	12.03	10.97	11.23	12.54	11.75	11.29	12.28	13.38	11.93	11.4	13.78
chr1	227648	227697	12.45	9.91	10.29	10.84	12.36	12.38	12.75	12.37	11.26	12.56	11.43	12.07	10.32	12.09	11.32	11.46	12.18	11.16	11.44	12.77	13.79	12.53	12.46	14.01
chr1	227698	227747	13.04	11.03	12.15	12.62	13.4	13.39	13.32	12.95	11.3	12.66	12.43	12.77	10.4	12.79	11.3	11.23	13.24	12.37	11.19	12.07	14.57	13.41	12.85	14.83
chr1	227708	227757	13.51	11.16	12.28	12.65	13.82	12.83	12.64	12.96	11.6	12.54	12.54	12.94	10.44	12.83	10.67	10.71	13.12	11.89	11.29	11.37	12.87	12.32	11.83	14.63
chr1	227718	227767	12.16	10.84	11.91	12.23	12.41	13.09	12.62	12.45	11.66	12.28	11.78	12.03	10.46	12.79	10.91	10.89	11.97	12.03	11.23	11.84	12.71	12.89	11.11	14.39
chr1	227728	227777	11.55	10.15	11.64	11.64	11.9	12.73	12.82	12.27	10.63	12.23	11.49	12.09	10.19	12.9	10.55	10.8	10.79	10.95	10.44	11.38	12.96	13.15	11.13	14.31
chr1	227738	227787	11.09	9.92	10.98	10.93	11.8	12.47	12.81	11.96	10.04	11.75	10.51	11.63	9.83	12.86	10.18	10.48	10.28	9.93	10.05	11.66	13.29	13.03	11.08	14.23
chr1	363606	363655	12.23	11.41	11.76	12.56	12.1	12.02	13.25	12.8	12.29	13.94	13.13	12.44	10.11	12.22	10.06	9.46	11.63	10.65	10.67	10.31	11.46	11.32	11.08	9.78
chr1	363666	363715	11.9	11.37	11.08	12.47	11.44	11.75	12.68	12.36	12.37	12.94	12.99	12.3	11.15	12.44	10.87	11.02	10.88	10.99	11.47	11.1	13.35	13.11	11.81	11.14
chr1	363676	363725	11.86	12.12	11.7	12.97	11.72	12.02	13.25	13.07	12.4	13.58	13.09	12.5	11.65	12.99	11.19	10.64	11.28	10.54	10.84	10.63	13.7	13.48	11.9	11.85
chr1	363686	363735	11.37	11.89	11.43	12.36	10.82	11.44	12.65	12.55	12.43	13.51	12.65	12.21	11.11	12.19	10.97	10.45	10.48	10.57	10.9	10.81	13.06	12.47	12.91	13.15
chr1	363696	363745	12.01	12.7	11.68	12.77	11.86	11.73	13.04	13.04	12.52	13.6	13.12	12.48	11.53	12.66	11.9	11.09	11.16	10.99	11.35	11.09	13.26	12.59	13.64	13.64
chr1	363706	363755	13.38	14	12.46	13.3	13.28	12.15	13.45	13.3	13.47	14.26	13.5	13.12	12.06	13.34	12.43	11.9	12.61	12.03	11.91	12.27	14.6	13.64	14.43	14.64
chr1	364596	364645	14.94	12.55	13.11	11.64	13.99	12.48	14.04	12.99	12.96	13.28	12.97	11.75	11.63	12.25	12.31	12.12	11.05	10.84	11.37	11.5	11.07	13.2	13.41	13.31
chr1	364606	364655	15.07	12.16	12.36	12.03	14.19	12.16	13.39	13.45	13.45	13.75	13.46	12.43	11.47	12.36	13.42	13.1	11.3	11.1	11.84	11.85	10.79	12.36	13.36	13.58
chr1	364616	364665	14.02	11.07	12.8	11.82	13.79	11.49	13.69	13.05	12.79	13.03	12.91	12.02	12.07	12.65	12.98	12.74	9.93	10.55	11.32	10.95	11.59	12.33	12.76	13.21
chr1	364626	364675	14.43	11.29	13.76	11.51	13.73	12.07	14.49	12.92	12.51	13.01	12.72	11.76	12.36	13.01	12.88	12.76	10.33	10.37	11.58	11.14	11.12	12.58	12.53	12.83
chr1	364636	364685	15.94	12.59	14.6	12.59	15.16	13.16	15.41	13.67	13.62	14.21	13.6	12.21	13.69	14.19	13.49	13.72	11.76	11.11	13.4	12.75	13.24	14.66	14.76	15.02
chr1	364646	364695	15.92	13.7	14.53	12.96	15.47	14.35	15.4	14.26	14.28	14.6	13.99	12.57	14.14	14.36	14.17	14.32	13.71	12.49	14.49	13.58	12.99	14.68	15.55	15.27
chr1	364656	364705	16	13.25	14.63	13.78	15.84	14.07	15.41	14.58	14.1	14.55	13.99	12.74	14.16	14.38	14.1	14.42	13.59	12.51	14.38	13.92	13.86	14.96	15.66	15.5
chr1	364666	364715	15.93	13.38	14.58	13.98	15.97	14.48	15.67	14.87	14.16	14.8	14.49	13.31	13.75	14.47	13.91	14.17	14.47	13.25	14.38	13.76	12.91	14.34	15.01	15.07
chr1	364676	364725	15.95	13.85	14.35	14.04	15.25	14.76	15.4	14.72	14.54	14.87	14.14	13.21	13.75	14.45	14.38	14.62	14.13	13.03	15.03	14.56	13.78	15.16	15.7	15.44
chr1	406272	406321	11.52	10.13	9.26	10.56	11.23	10.12	10.71	10.83	9.41	8.66	10.17	10.81	8.72	10.07	9.32	9.38	9.23	9.95	9.53	9.99	9.86	9.77	9.1	9.34
chr1	406432	406481	9.35	9.53	9.68	10.81	9.61	10.04	11.05	9.85	8.82	8.23	8.39	8.49	9.24	9.89	7.55	7.84	10.03	10.89	9.46	10.09	9.19	8.99	9.29	9.36
chr1	406452	406501	9.18	9.22	9.85	10.12	9.02	9.71	10.75	9.61	8.58	8.24	7.75	8.49	8.67	9.19	7.25	7.39	9.91	10.42	9.31	9.72	8.13	8.25	8.68	9.13
chr1	406462	406511	8.93	9.16	9.58	8.97	7.74	9.67	10.04	8.97	9.36	8.86	7.94	8.58	8.86	9.64	7.45	7.76	9.22	10.72	9.55	9.42	8.02	8.43	8.99	9.1
chr1	406672	406721	9.55	10.57	10.15	8.75	8.93	10.4	11.83	10.3	8.49	8.39	8.8	10.13	8.31	10.14	7.82	7.98	8.94	12.12	9.88	9.87	10.38	8.59	8.94	9.12
chr1	406702	406751	8.68	8.86	11.86	8.77	7.74	9.61	10.96	9.97	8.64	8.68	8.19	9.95	8.13	9.68	7.42	7.76	8.92	11.41	9.52	9.66	10.04	9.6	8.7	8.8
chr1	406802	406851	8.66	8.79	12.28	9.03	7.39	9.64	11.38	10.49	8.9	8.43	8.47	10.27	8.28	9.77	7.68	7.69	9.17	10.03	9.45	9.64	10.02	8.77	8.91	9.12
chr1	406812	406861	8.79	9.13	11.56	9.69	7.94	9.84	10.94	10.7	8.76	8.46	8.77	10.25	8.28	9.67	7.9	7.71	9.05	9.86	9.63	9.73	9.98	8.97	9.15	9.26
chr1	406822	406871	8.92	8.99	12.05	8.7	8.36	9.78	11.78	10.43	8.83	8.4	9.42	10.3	8.07	9.58	8	7.9	9.08	10.26	9.81	9.64	9.3	8.71	8.84	9.24
chr1	406832	406881	8.47	8.79	12.58	9.03	7.63	10	12.23	10.76	8.89	8.83	8.92	10.57	8.13	9.66	7.6	7.37	8.61	10.6	9.52	9.58	9.92	8.57	8.61	9.03
chr1	406842	406891	8.7	9.33	12.84	10.01	8.01	10.93	12.4	11.4	9.05	8.68	8.91	10.38	8.49	10.33	7.76	7.4	9.16	10.5	9.76	9.74	10.87	8.65	8.63	9.2
chr1	406942	406991	9.12	8.47	13.96	9.55	8.26	10.1	13.03	11.34	8.69	8.94	9.38	10.78	8.42	10.73	7.84	7.63	8.95	11.43	9.68	9.84	10.57	8.54	8.6	9.08
chr1	406962	407011	9.58	8.77	14.43	10.89	9.09	10.99	13.79	12.36	9.78	9.35	10.37	11.67	8.64	11.43	8.65	8.38	8.89	13.33	10.28	9.69	11.91	8.67	8.8	9.08
chr1	406992	407041	10.25	9.06	14.93	11.65	9.68	10.99	14	12.97	10.55	10.07	10.78	12.45	9.27	12.13	9.18	8.81	9.36	13.02	10.95	10.54	12.41	9.38	9.36	9.29
chr1	407032	407081	10.57	9.2	13.69	11.2	9.5	10.4	12.56	11.96	10.64	9.85	10.58	11.67	8.71	10.82	9.98	9.16	9.19	13.45	10.15	9.66	11.48	9.8	9.24	9.2
chr1	501655	501704	11.46	10.41	10.85	11.24	12.51	13.19	13.19	12.28	11.37	12.54	11.62	12.53	10.21	13.07	10.79	11.04	12.6	10.85	11.36	13.24	13	12.98	11.12	14.16
chr1	501665	501714	11.68	10.95	11.22	12.28	12.83	13.33	13.58	12.94	12.27	12.83	12.37	12.97	10.63	13.3	11.3	11.75	13.72	11.98	12.02	13.51	13.15	13.02	12.06	13.75
chr1	501715	501764	12.07	10.46	11.85	10.76	12.41	13.05	13.63	12.5	9.84	12.39	11.56	12.31	10.76	13.21	10.9	10.91	13.25	12.11	11.2	12.5	14.59	13.19	13.43	14.06
chr1	501725	501774	11.87	10.17	11.39	11.85	11.9	12.74	13.36	12.49	11.65	12.59	11.22	12.33	10.86	12.91	11.22	11.5	12.15	11.45	11.92	12.81	14.27	12.93	13.69	14.06
chr1	501735	501784	12.58	9.91	11.07	11.52	12.19	11.78	12.97	12.4	11.16	12.42	11.37	12.28	10.23	11.88	11.73	11.57	10.54	11	11.99	11.9	13.55	12.26	13.24	13.44
chr1	501745	501794	12.81	10.59	11.94	12.11	12.17	12.16	12.7	12.2	11.14	11.85	11.96	12.5	10.32	11.68	11.58	11.78	11.9	11.84	11.16	10.93	12.11	10.94	12.14	12.85
chr1	501755	501804	12.68	10.71	12.87	12.39	12.31	12.01	12.97	12.44	11.84	12.27	12.02	12.39	10.54	12.05	10.94	12.09	11.44	11.58	11.08	10.73	13.18	11.79	11.76	13.07
chr1	501765	501814	12.47	9.33	13.24	10.4	11.95	11.69	12.96	12.04	12.18	12.49	11.91	12.25	9.96	12	10.88	11.03	11.33	11.32	10.99	11.23	13.44	11.89	12.03	13.3
chr1	501865	501914	10.92	8.78	11.2	11.25	11.13	10.34	11.61	10.98	10.96	11.8	10.4	10.64	9.06	11.04	9.87	9.8	10.26	10.87	10.24	10.73	11.44	10.58	9.55	10.7
chr1	501925	501974	12.38	11.29	13.56	13.01	13.27	12.67	13.35	12.91	12.48	13.23	11.94	12.29	11.04	12.69	11.09	11.16	11.1	11.6	12.45	12.3	13.4	11.27	12.85	12.53
chr1	501935	501984	11.68	10.72	13.42	13.15	12.9	12.41	12.97	12.54	12.4	13.24	12.37	12.74	10.73	12.39	10.87	11.26	10.96	12.07	11.8	11.38	13.18	11.32	12.77	12.32
chr1	501945	501994	10.28	10.41	12.57	12.29	11.31	11.71	12.03	11.84	11.37	12.21	11.84	12.2	10.45	11.63	9.92	9.86	10.54	11.47	11.46	10.99	12.81	10.99	11.42	11.15
chr1	501955	502004	11.22	11.04	12.78	12.37	12.26	11.73	12.9	11.94	12.45	13.08	11.52	12.43	10.82	12.19	10.33	10.37	10.97	11.64	11.78	11.34	11.95	10.55	11.49	10.69
chr1	501965	502014	13.22	11.44	13.66	13.01	14.13	12.58	13.68	12.57	12.44	13.7	12.38	12.96	11.21	12.5	11.14	11.38	12.06	12.69	12.87	12.44	11.99	11.18	12.38	11.57
chr1	501975	502024	13.03	10.43	13.66	12.68	13.96	11.51	13.37	12.76	12.21	13.36	12.53	13.23	9.96	12.62	11.13	11.43	12.21	12.83	12.27	12.54	12.83	10.95	11.95	11.29
chr1	662338	662387	9.11	8.64	14.21	10.24	8.21	10.13	12.67	11.41	9.37	9.07	9.54	10.73	8.76	10.6	8.56	8.51	8.9	11.08	9.43	9.89	10.75	8.9	8.76	8.94
chr1	662348	662397	9.26	8.74	14.31	10.51	8.53	10.28	13.13	11.6	9.44	9.18	9.96	11.27	8.49	10.53	8.81	8.09	9.03	11.43	9.48	9.9	10.98	8.62	8.95	9.28
chr1	662358	662407	9.65	9.27	14.57	11.64	9.81	10.99	13.25	12.41	10.49	10.28	10.98	12.33	9.33	11.33	10.07	9.49	9.38	12.65	10.49	10.16	11.39	9.22	9.31	9.3
chr1	662368	662417	9.65	9.03	14.36	10.92	8.95	10.47	13.4	11.95	10.42	10.05	10.92	12.1	8.98	11.18	9.32	9	9.14	12.33	10.66	9.87	11.52	9.15	9.04	9.25
chr1	662378	662427	10.37	8.67	14.68	11.52	9.76	10.86	13.84	12.86	10.36	9.98	10.77	12.31	9.19	11.86	9.6	9.53	9.38	11.75	10.71	10.01	12.28	9.33	9.35	9.48
chr1	662428	662477	9.01	9.17	14	9.28	8.45	10.11	12.86	11.17	9.38	8.72	8.97	10	8.59	11.05	7.82	7.66	8.71	9.92	9.62	9.93	11.59	9.22	9	9.06
chr1	662558	662607	8.7	9.28	12.3	9.2	8.2	9.81	11.83	10.51	8.93	8.57	8.96	10.51	8.39	9.83	8.22	7.99	8.78	10.81	9.47	9.7	10.23	8.47	8.93	9.32
chr1	662568	662617	9.17	8.56	12.62	9.03	8.16	9.54	11.77	10.82	8.6	8.54	8.61	10.44	8.15	10.12	7.57	7.81	8.92	10.62	9.36	9.62	10.69	8.72	9.06	9.34
chr1	662668	662717	9.63	8.7	12.5	8.74	8.18	9.23	11.81	10.49	9.22	8.77	8.36	10.66	8.27	10.34	7.32	7.72	9.39	11	9.49	9.4	10.21	9.06	8.98	8.74
chr1	662678	662727	9.56	8.99	11.39	9.4	8.84	9.6	11.24	10.4	8.69	8.6	8.4	10.43	7.9	9.9	7.82	7.83	8.94	10.16	9.06	9.9	9.72	8.54	9.05	9.17
chr1	662688	662737	9.31	8.52	10.2	9.38	8.64	9.71	11.38	10.48	8.58	8.66	8.2	10.11	8.21	10.15	7.68	7.67	8.93	10.01	9.52	9.93	10.18	8.54	8.96	9.15
chr1	662698	662747	10.03	9.41	10.61	9.73	10.81	10.65	12.14	10.63	8.8	8.57	8.41	10.16	8.52	10.54	7.68	7.64	8.76	11.1	10.13	10.37	10.95	8.66	8.77	9.4
chr1	662918	662967	8.67	9.01	9.14	8.57	7.88	9.69	9.62	8.78	8.67	8.7	7.55	8.45	8.54	9.33	7.08	7.39	8.73	9.77	9.27	9.73	7.95	8.43	8.84	8.95
chr1	662938	662987	10.18	9.98	10.01	11.14	11.03	10.26	10.54	10.16	9.53	9.36	8.88	9.19	9.38	10.09	7.51	7.52	9.93	10.69	9.47	10.15	8.01	8.52	9.21	9.33
chr1	663098	663147	11.46	10.38	10.03	10.88	11.89	10.39	11.25	10.79	9.82	9.36	10.05	10.85	8.92	10.25	9.84	9.98	9.3	10.11	9.63	9.69	10.82	10.48	9.3	9.37
chr1	704654	704703	15.84	12.32	14.01	13.17	15.09	13.37	15.14	14.16	13.89	13.98	13.14	11.89	13.8	14.27	13.64	13.9	13.02	11.9	13.4	13.02	13.32	14.62	14.82	14.82
chr1	704664	704713	15.63	12.69	13.74	12.68	15.14	13.51	14.78	14.16	13.87	14.24	13.16	11.87	13.33	13.77	13.78	13.51	12.71	11.87	12.91	12.81	12.96	14.3	14.97	14.9
chr1	704674	704723	15.78	12.78	14.29	12.96	15.27	13.56	14.75	13.91	13.57	14.22	13.95	12.72	12.83	13.09	12.78	12.8	14.07	12.83	13.49	12.94	12.39	13.87	14.47	14.74
chr1	704684	704733	15.93	12.84	13.98	13.49	15.43	13.52	14.57	14.17	14.23	14.35	14.01	12.62	12.99	13.31	13.17	12.84	13.3	12.55	13.2	12.56	12.4	13.56	14.6	14.78
chr1	704694	704743	15.78	13.3	14.21	13.34	14.98	13.61	14.74	14.28	13.93	14.59	14.33	13.11	12.79	13	13.28	12.88	13.89	12.81	13.22	12.81	12.73	14.41	14.56	14.59
chr1	704904	704953	15.44	11.83	13.38	11.86	13.97	11.63	14.48	13.12	13.71	13.78	12.85	11.82	12.05	13.38	12.11	12.05	13	11.61	12.33	11.75	13.37	13.71	14.84	14.57
chr1	704914	704963	14.36	11.73	13.36	11.43	12.61	11.58	13.9	13.09	12.78	13.62	13.28	12.07	10.96	12.6	11.69	11.66	13.5	11.88	11.34	11.02	12.48	12.9	13.84	13.82
chr1	704924	704973	14.09	11.52	13.2	11.25	12.79	11.38	13.94	12.92	12.83	13.45	12.69	11.59	10.7	12.18	11.63	11.25	12.33	11.06	10.82	10.91	12.15	12.43	13.67	13.84
chr1	704934	704983	15.82	12.4	14.34	12.39	14.26	12.31	15.06	13.99	13.88	14.62	14.25	12.99	11.98	13.46	12.67	12.1	14.03	12.41	12.67	12.18	12.94	13.43	14.82	14.88
chr1	704944	704993	15.92	13.91	14.59	13.53	15.54	13.51	15.32	14.85	15.17	14.99	14.37	13.19	13.63	14.56	13.72	13.43	13.78	12.68	14.42	14.3	15.13	15.16	15.63	15.46
chr1	705594	705643	13.06	14.03	12.48	12.82	13.13	12.34	13.4	13.1	12.76	13.82	13.05	12.72	11.64	13.02	12.22	11.38	12.33	11.8	11.75	11.91	14.7	13.51	13.88	14.26
chr1	705604	705653	12.52	12.95	11.89	12.88	12.36	11.86	13.19	13.27	12.55	13.73	12.83	12.59	11.64	12.82	11.57	10.82	11.21	11.11	11.14	11.02	13.87	12.95	13.41	13.71
chr1	705614	705663	12	11.42	11.44	13.35	11.7	11.26	12.37	14.92	12.96	13.54	12.39	12.22	11.7	12.77	11.06	10.74	10.15	10.35	11.06	10.88	13.86	13.14	13.21	13.27
chr1	705624	705673	11.47	11.56	11.4	12.74	11.37	11.81	13.05	13.09	12.66	13.48	12.48	12.09	11.55	13.03	11.32	10.77	10.37	10.49	10.99	10.83	13.58	13.2	11.98	11.86
chr1	705634	705683	11.71	11.55	11.26	12.43	11.61	11.95	12.84	12.58	12.16	13.01	12.71	12.15	10.91	12.19	10.69	10.81	10.6	10.72	11.39	10.99	12.65	12.58	11.79	11.47
chr1	791724	791773	9.31	9.34	9.47	10.02	9.27	9.98	10.68	9.68	9.02	8.53	9	9.31	9.3	9.84	7.99	8.01	9.49	9.88	9.67	9.94	7.88	8.46	9.1	9.27
chr1	792534	792583	9.91	11.41	9.26	9.06	9.55	10.94	10.94	8.99	8.52	8.56	9.43	10.55	8.23	10.25	8.05	8.4	9.8	10.11	9.18	9.84	8.81	8.89	9.18	9.17
chr1	792554	792603	10.36	12.64	10.85	11.58	10.76	11.99	12.23	11.24	11	10.95	10.42	11.21	9.48	11.07	8.76	8.38	12.11	11.97	10.09	10.16	8.46	8.7	9.48	9.69
chr1	792584	792633	11.43	13.32	10.98	12.25	11.83	12.2	12.59	11.81	10.97	10.68	11.04	11.88	10.16	11.66	9.24	8.73	13.39	13.6	11.04	11.24	8.59	9.1	9.95	10.15
chr1	792594	792643	13.22	11.16	10.63	11.36	14.36	11.35	12.54	11.43	10.58	9.96	10.43	11.44	9.52	11.28	9.38	8.91	12.06	12.31	10.5	10.3	8.79	9.11	9.99	10.02
chr1	792604	792653	11.39	9.41	9.74	10.98	11.34	10.75	12.21	11.47	11.45	11.11	11.44	11.88	9.5	11.13	11.02	10.87	11.6	12.18	10.26	10.37	9.67	9.81	9.55	9.69
chr1	792624	792673	11.83	9.74	9.59	10.64	11.28	10.8	11.59	11.23	11.01	10.61	10.75	10.85	9.5	10.94	11.35	11.35	10.53	11.07	10.61	10.16	10.05	9.61	10.2	10.25
chr1	792644	792693	10.54	8.75	9.56	10.13	9.53	10.34	11.35	10.41	10.08	9.88	10.08	10.52	9.36	10.54	9.64	8.94	10.22	11.01	9.8	10.08	9.13	9.02	9.64	10.02
chr1	792654	792703	10.44	8.73	9.04	9.46	9.89	10.23	11.01	10.11	10.23	9.87	10.57	10.72	8.75	10.33	10.06	9.69	10.67	11.41	9.68	9.73	10.18	9.8	9.47	10.11
chr1	792664	792713	10.57	8.96	9.18	10.1	10.5	10.62	11.4	10.53	10.15	9.81	10.76	10.7	9.24	10.5	9.32	9.26	11.13	11.99	9.98	10.19	10.93	8.94	9.47	10.55
chr1	792674	792723	10.45	9.71	9.49	9.73	10.05	10.62	10.93	10.74	10.31	10.09	11.1	10.64	8.8	10.38	9.81	9.52	10.76	11.75	10.3	10.38	11.53	9.25	9.6	10.87
chr1	792694	792743	9.99	9.72	9.28	11.69	9.27	10.5	11.3	11.36	9.18	9.03	11.56	10.55	9.21	10.42	9.52	9.26	11.3	12.03	9.91	10.08	12.14	10.01	9.46	11.24
chr1	792714	792763	9.9	8.62	8.8	9.65	9.64	10.03	11.12	9.88	9.17	9.03	9.71	9.44	9.07	10.23	8.71	8.47	10.1	10.98	9.55	9.9	11.56	9.28	9.4	10.66
chr1	792744	792793	9.97	9.14	8.98	9.4	8.7	10.38	11.24	9.91	9.96	9.33	9.6	9.47	9.04	10.32	9.41	8.77	10.16	9.65	9.46	9.68	11.4	8.94	9.56	10.99
chr1	792764	792813	11.01	10.14	10.24	10.28	10.37	11.07	12	10.84	13.16	12.18	10.14	10.13	10.19	11.45	10	9.43	9.66	9.99	10.12	10.15	12.23	9.88	10.42	12.01
chr1	802566	802615	12.14	10.31	11.62	11.11	11.7	12.18	11.98	10.81	10.27	10.48	11.32	10.62	13.97	13.96	14.42	14.54	10.85	11.2	12.92	13.19	13.28	13.25	13.11	12.99
chr1	802636	802685	13.79	10.28	12.04	11.58	13.1	12.45	12.37	11.71	11.77	12.04	13.14	12.61	13.49	13.52	14.78	14.54	12.61	12.86	12.44	12.59	12.86	13.12	13.74	14.14
chr1	802676	802725	13.6	9.87	12.43	10.79	12.48	12.82	12.95	11.67	11.52	11.34	12.17	11.51	14.65	14.51	15.21	15.14	12.57	12.28	13.34	13.79	13.85	14.14	14.44	14.33
chr1	802696	802745	13.09	9.61	12.3	10.14	11.84	12.39	12.15	11.52	11.46	11.11	12.43	11.51	13.56	13.73	14.67	14.49	13.31	12.55	12.61	12.91	12.79	13.18	14	14.23
chr1	802706	802755	12.22	9.39	11.99	9.58	10.41	11.91	11.56	10.94	11.08	11	11.96	11.36	13.34	13.48	13.94	13.7	13.02	12.46	11.7	12.34	12.9	13.47	13.57	14.16
chr1	802716	802765	11.97	9.59	11.73	10.07	9.56	11.79	11.28	11.23	11.16	10.56	11.56	10.88	13.57	13.66	13.68	14.14	11.57	11.08	11.91	12.73	13.23	13.73	13.95	14.06
chr1	802726	802775	12.62	9.04	12.02	9.47	10.92	11.38	11.58	11.31	11.37	10.77	12.97	11.88	13.23	13.36	14.67	14.4	12.13	11.44	12.04	12.77	13.59	14.11	14.32	14.47
chr1	802736	802785	13.56	9.33	12.1	9.17	11.71	11.61	12	11.24	11.23	10.68	11.94	11.08	13.83	13.88	14.79	14.61	10.32	10.14	12.08	12.87	13.87	14.24	14.55	14.7
chr1	802936	802985	15.69	13.68	13.62	13.82	13.8	14.1	14.03	13.36	13.45	13.14	13.41	13.48	14.87	14.58	15.78	15.51	15.11	12.9	15.48	15.68	14.36	15.07	11.58	14.25
chr1	802946	802995	15.11	13.39	13.11	13.2	12.96	13.82	13.62	12.65	13.07	13.04	13.13	13.13	14.13	14.27	15.55	15.61	15.09	12.74	14.91	15.73	13.94	14.74	11.29	13.9
chr1	802956	803005	14.37	13.15	12.69	13.13	12.36	13.58	13.55	12.38	12.24	12.44	12.55	12.5	14.69	14.17	15.52	15.37	14.55	12.6	14.65	15.31	13.76	14.32	11.41	13.04
chr1	803076	803125	13.4	11.86	12.1	12.89	12.63	12.25	12.86	12.47	12.05	11.69	12.67	13.1	13.56	13.1	14.87	15.16	11.99	11.64	13.07	12.95	12.54	12.01	11.57	11.92
chr1	803266	803315	10.29	11.88	10.08	10.16	10.12	11.65	11.76	9.75	9.77	9.12	10.4	9.96	11.82	11.92	12.74	12.79	11.87	10.06	11.04	11.46	10.52	9.62	9.88	9.71
chr1	803516	803565	9.43	8.85	10.19	9.8	9.35	9.52	9.96	9.75	8.8	8.87	9.42	10.01	8.38	9.66	7.79	7.87	10.48	9.69	9.52	9.85	8.54	8.56	8.98	9.27
chr1	803906	803955	9.16	9.06	9.37	11.19	8.99	10.15	12.54	10.39	8.95	9.05	10.23	11.01	8.62	10.47	8.64	8.78	9.32	9.94	9.76	10.02	12.33	10.56	9.1	9.19
chr1	830841	830890	9.94	9.69	9.41	14.53	9.61	11.23	12.34	12.17	12.15	10.41	11.11	11.87	10.21	10.61	10.58	9.5	9.14	9.7	10.67	9.84	12.89	12.59	10.98	10.4
chr1	830901	830950	10.65	8.91	9.08	14.03	9.99	10.52	11.93	11.83	10.79	9.37	10.09	11	10.25	10.31	10.79	9.32	8.96	9.78	10.37	10.53	13.63	13.32	13.46	12.73
chr1	831011	831060	9.72	9.5	9.35	14.28	10.74	11.95	12.39	12.82	11.98	10.29	11.34	13.17	10.24	11.26	10.95	10.08	8.81	9.6	10.52	10.64	14.39	14.13	14.03	13.44
chr1	831151	831200	9.56	9.01	9.17	13.14	10.83	10.98	13.75	12.8	11.15	8.95	10.93	12.9	8.98	10.7	8.92	8.92	8.78	9.63	10.16	11.12	14.74	13.79	14.58	13.88
chr1	831231	831280	8.86	9.43	8.91	9.81	9.64	9.82	11.41	11.58	9.79	8.62	8.94	10.58	8.21	9.8	8.45	7.96	8.79	9.59	9.42	10.07	13.34	12.04	13.49	13.24
chr1	831311	831360	10.72	10.78	11.94	10.15	11.33	11.59	12.74	13	11.12	11.98	11.83	12.56	9.52	10.43	10.25	10.29	9.55	12.37	12.31	12.18	12.51	11.67	12.37	12.03
chr1	831381	831430	9.85	9.45	9.25	11.9	8.83	10.59	11.1	11.94	10.8	9.84	11.29	12.33	9.78	10.69	9.34	9.05	9.57	9.88	10.39	10.54	10.25	9.63	10.24	10.24
chr1	831431	831480	13.8	8.9	11.77	10.97	12.39	10.79	11.2	12.26	12.52	11.42	12.52	13.22	10.09	11.31	11.86	11.4	8.76	9.85	11.7	12.39	9.99	9.45	9.77	9.92
chr1	831481	831530	9.84	9.3	9.12	9.76	9.21	10.38	10.04	10.18	10.97	9.24	9.72	10.78	9.08	9.99	10.15	9.78	9.06	9.89	10.28	11	9.3	9.08	9.65	9.62
chr1	831531	831580	11.03	9	8.7	10.81	10.86	10.24	8.66	10.43	10.15	9.31	12.11	12.22	8.96	10.12	9.05	9.33	9.07	9.95	9.61	10.49	9.6	9.24	8.66	9.02
chr1	831581	831630	12.28	9.78	11	10.42	11.77	11.32	10.03	12.25	12.54	11.25	12.12	12.33	9.45	11.11	10.73	10.95	9.6	10.23	11.38	12.34	10.69	10.65	9.26	9.42
chr1	831691	831740	14.1	9.13	9.23	12.87	11.78	11.3	10.15	11.54	12.34	9.99	11.38	11.66	9.99	11.44	10.73	11.77	9.59	10.23	11.1	11.69	12.67	10.21	9.96	9.95
chr1	831751	831800	13.62	8.74	8.97	12.22	11.49	11.4	9	11.48	11.51	9.55	10.94	11.12	9.49	10.89	10.38	10.82	8.99	9.69	11.25	11.62	11.39	9.13	8.93	9.27
chr1	831841	831890	13.85	8.32	8.55	9.22	12.08	11.39	8.91	12.21	11.91	9.6	10.86	10.48	8.91	11.34	9.35	10.27	8.95	9.56	10.48	10.41	8.5	8.64	8.72	8.97
chr1	831881	831930	12.25	8.88	8.77	9.05	10.74	11.11	9.62	11.17	11.76	8.83	9.26	9.35	8.94	10.99	8.62	10.27	8.98	9.74	9.57	10.76	9.14	8.79	13.26	10.38
chr1	896060	896109	10.76	9.41	9.35	9.85	11.43	10.63	11.21	9.57	11.59	9.55	10	10.84	9.22	10.2	9.1	9.93	9.35	10.35	10.34	10.66	11.75	9.88	9.63	9.56
chr1	896200	896249	10.46	8.98	9.7	10.35	11.8	11.04	11.58	10.24	10.87	9.57	10.16	11.15	9.32	9.88	9.4	9.71	9.1	9.97	10.69	11.19	10.29	10.28	9.03	9.43
chr1	896310	896359	11.91	9.57	10	10.59	11.63	10.82	10.63	9.99	10.78	10.64	10.75	11.08	9.23	10.03	11.59	11.65	10.12	10.65	10.73	10.36	9.71	9.85	9.74	9.85
chr1	896370	896419	10.09	11.04	10.79	11.65	9.62	12.25	11.4	10.78	11.17	10.22	10.02	10.48	10.71	11.34	10.28	10.59	10.45	10.66	12.16	11.57	10.49	10.53	11.86	11.25
chr1	896470	896519	10.71	10.03	10.29	11.06	10.61	11.09	11.41	10.7	10.41	10.25	10.87	10.97	9.79	10.59	9.91	9.5	9.86	10.48	10.88	10.52	9.96	9.77	10.57	10.33
chr1	896540	896589	10.41	9.35	10.24	10.6	10.36	10.6	11.07	10.36	10.63	10.37	10.5	11.15	9.84	10.6	10.22	9.85	10.04	10.43	11.07	10.51	9.09	9.38	10.25	10.07
chr1	896590	896639	10.43	9.29	10.07	9.86	10.75	10.4	10.44	9.51	9.88	9.05	8.69	9.23	9.11	9.66	8.64	8.73	11.19	11.43	10.12	10.17	9.84	9.38	12.57	12.64
chr1	896730	896779	11.1	8.78	9.02	9.21	11.5	11.51	11.96	10.64	11.67	9.35	9.56	10.38	9.79	10.27	9.84	9.83	12.04	12.61	11.24	11.29	10.2	10.63	14.56	13.92
chr1	896810	896859	12.98	9.17	9.59	11.75	12.92	11.49	12.47	11.62	11.69	10.18	10.07	11.37	9.66	10.33	10.25	10.81	11.28	11.61	11.81	11.76	11.49	11.02	14.64	14.25
chr1	896860	896909	12.89	9.56	9.6	12.05	12.93	12.19	12.82	11.59	12.45	11.83	10.91	11.62	9.93	10.65	11.21	11.21	11.42	10.21	11.48	12.3	12.18	9.93	12.74	13.58
chr1	896960	897009	15.51	10.12	12.27	13.67	15.79	12.83	13.59	13.42	12.39	10.86	13.01	13.31	11.3	11.87	12.51	12.66	10.55	10.93	11.11	12.83	13.84	12.14	10.54	10.56
chr1	897060	897109	12.98	9.67	11.9	10.93	12.78	11.75	12.61	11.17	11.14	9.96	10.58	11.01	9.51	10.25	10.83	10.27	9.42	10.17	10.22	11.58	11.37	9.26	9.57	9.54
chr1	897160	897209	14.27	10.24	10.62	11.43	14.82	11.27	11.86	11.8	12	11.69	12.05	12.3	9.58	11.04	12.31	11.77	9.3	9.82	9.63	11.08	11.97	10.4	10.13	10.34
chr1	897300	897349	11.26	10.16	9.79	10.61	10.24	11.53	11.07	10.23	10.49	9.94	10.09	10.32	9.91	10.53	9.24	8.82	9.57	10.33	16	16	10.07	9.31	10.97	10.57
chr1	897490	897539	13.06	8.79	9	10.63	10.54	10.74	10.09	10.7	10.59	10.25	10.04	10.39	9.5	10.24	8.84	8.71	9.21	9.96	9.58	10.13	9.43	10.34	9.32	9.4
chr1	910449	910498	11.78	11.32	10.38	11.87	11.57	12.48	12.01	12.01	12.16	10.19	11.81	12.49	10.87	11.27	10.1	10.64	10.97	11.63	12.04	11.31	10.42	10.46	11.73	11.13
chr1	910549	910598	9.83	11.03	10.18	11.44	9.4	12.24	11.54	11.01	11.86	10.15	10.4	10.84	10.48	10.93	9.57	10.03	10.63	11.13	11.6	11.16	10.13	10.12	11.23	10.76
chr1	910689	910738	9.49	10.43	10	11.1	9.15	11.93	11.1	10.4	10.6	10.01	9.87	10.72	10.34	10.85	9.9	9.96	10.14	10.67	11.7	11.23	9.68	9.85	11.17	10.65
chr1	910759	910808	10.97	10.01	10.05	11.93	10.11	12.27	11.31	12.35	12.57	11.85	12.11	12	11.37	12	11.13	10.72	9.86	10.59	11.94	11.5	10.61	9.89	11.44	11.11
chr1	910929	910978	11.76	9.47	9.58	10.36	10.39	10.58	10.61	10.96	10.31	9.45	9.35	10.19	9.41	9.97	9.93	9.69	9.42	10.01	10.26	10.11	9.57	9.67	10.01	9.7
chr1	910989	911038	9.08	9.38	9.43	9.99	9.29	10.73	10.98	10.11	9.97	9.64	9.24	10.87	9.25	9.94	9.28	9.53	9.45	10.45	10.25	10.47	12.43	9.84	9.79	9.75
chr1	911089	911138	9.73	9.87	9.94	10.79	10.53	11.41	12.3	11.31	10.79	10.62	11.73	12.03	10.06	10.76	10.06	9.93	9.83	11.42	10.14	10.22	13.2	10	10.12	10.07
chr1	911129	911178	9.35	11.15	9.69	10.41	9.43	11.89	12.48	9.79	11.12	10.18	9.14	10.15	9.13	9.89	9.27	10.08	10.44	11.88	10.44	11.24	13.23	9.73	13.06	12.32
chr1	911159	911208	10.14	11.97	10.13	11.13	10.21	12.59	13.35	10.63	12.29	11.29	10.11	10.82	9.79	10.27	10.16	10.79	11.44	12.94	10.93	12.18	13.64	9.75	14.65	13.58
chr1	911249	911298	9.86	9.97	9.43	10.81	9.52	11.15	11.92	9.93	10.8	10.14	9.51	10.19	9.53	10.08	9.34	9.64	9.58	10.42	10.66	10.65	12.12	9.88	12.69	12.07
chr1	911269	911318	10.53	9.64	9.32	10.24	10.32	12.48	12.96	10.19	11.16	10.73	10.32	11.31	9.43	10.16	10	10.83	9.97	12.98	9.93	10.17	13.19	9.61	12.44	11.83
chr1	911289	911338	11.48	10.59	10.81	11.35	10.61	12.94	13.31	11.17	10.89	10.59	11.02	11.75	10.29	11.02	10.14	10.78	10.35	13.01	10.2	10.56	13.34	9.84	9.41	9.51
chr1	911319	911368	11.85	9.71	10.76	12.14	10.38	12.44	12.89	11.7	11.61	10.99	11.56	11.87	10.03	10.72	10.89	11.42	10.3	12.71	11.69	11.11	12.33	9.89	9.81	10.11
chr1	911339	911388	11.51	10.14	10.69	11.05	10.07	12.65	12.68	10.62	9.7	9.49	10.33	10.89	9.56	10.08	9.97	10.83	9.83	12.14	10.4	10.23	12.37	9.45	9.51	9.66
chr1	911399	911448	9.33	10.29	10.49	10.86	8.63	11.89	11.38	10.29	10.33	9.97	9.89	10.29	10.21	10.95	9.44	9.42	10.08	10.7	11.54	11.08	10.4	9.54	11.27	10.77
chr1	934596	934645	11.76	9.54	12.19	10.57	11.77	11.62	12.41	11.38	10.25	10.03	12.15	11.38	13.19	13.16	13.81	13.57	11.4	10.28	12.67	12.82	12.89	10.02	10.15	12.41
chr1	934706	934755	9.91	10.63	11.92	11.24	10.09	12.05	12.28	11.04	10.91	9.85	10.86	10.93	13.06	12.77	13.01	12.63	10.85	11	11.76	11.79	10.36	9.88	10.85	11.43
chr1	934776	934825	9.72	10.29	11.62	10.93	10.39	11.8	12.03	10.49	10.69	10.08	10.48	10.61	13.26	12.75	13.08	12.3	10.88	10.99	11.96	12.01	9.65	9.51	11.05	11.58
chr1	934876	934925	8.87	9.18	8.61	9.56	8.26	9.79	8.86	8.92	9.16	8.94	8.56	9.08	10.07	10.19	10.42	9.47	9.13	9.91	15.09	15.08	8.86	8.65	9.06	9.63
chr1	934880	934929	9.52	9.96	9.6	10.38	9.02	11.38	10.55	9.6	10.19	9.61	9.67	10.17	10.6	10.92	11.76	11.19	9.44	10.12	11.37	11.18	9.29	9.02	11.03	10.66
chr1	934986	935035	9.87	10.23	9.65	10.68	9.48	11.11	10.74	9.89	9.79	9.45	9.75	10.33	9.93	10.34	10.1	9.94	9.67	10.42	11.39	11.15	9.71	9.63	10.8	10.43
chr1	934990	935039	9.04	9.71	9.57	10.25	8.22	10.94	10.64	9.59	10.17	9.46	9.99	9.95	9.4	9.99	10.4	9.76	9.35	10.39	11.04	10.88	8.82	9.03	10.43	10.05
chr1	935066	935115	9.03	9.49	9.24	9.17	7.95	9.92	9.4	8.75	9.13	9.05	8.93	9.33	9.3	9.97	10.37	9.54	9	10.09	10.26	10.54	7.88	8.6	9.1	9.19
chr1	935070	935119	10.18	11.47	10.27	10.7	9.64	12.2	11.34	9.61	11.48	11.4	9.63	10.15	11.26	11.52	10.93	10.86	9.79	10.87	12.62	12.55	9.5	9.65	11.91	11.94
chr1	935186	935235	12.15	10.91	10.32	10.33	10.4	10.72	11.81	9.46	9.14	8.82	10.17	10.19	10.81	11	11.69	11.35	9	11.53	11.79	11.84	10.92	10.56	10.66	9.47
chr1	935190	935239	12.58	11.66	11.38	11.23	10.77	11.53	12.53	10.33	9.18	9.09	10.9	10.78	11.02	11.08	12.08	12.27	9.53	12.37	12.73	12.68	11.84	10.89	10.68	9.57
chr1	935246	935295	11.36	10.55	10.63	11.09	10.31	11.01	12.06	10.52	10.36	10.01	11.47	11.35	10.76	11.23	12.46	12.29	9.07	10.84	11.68	11.77	11.62	11.49	11.08	10.12
chr1	935250	935299	11.78	10.93	10.87	11.23	10.27	11.68	12.14	10.66	10.05	9.96	10.45	10.91	10.44	11	11.04	11.08	9.67	12.31	12.2	12.1	10.84	10.95	10.65	9.84
chr1	935320	935369	10.12	10.57	9.99	10.61	9.34	11.1	10.61	9.75	9.88	9.4	9.32	9.96	9.85	10.38	10.43	10.87	9.51	10.45	11.38	10.87	10.42	10.13	10.92	10.25
chr1	935326	935375	10.24	9.81	9.82	10.35	9.94	10.09	10.2	9.85	9.37	9.11	9.51	10.03	9.48	10.09	10.8	11.25	9.11	10	10.35	10.5	10.25	9.58	10.33	9.7
chr1	935426	935475	9.94	10.46	9.98	10.53	9.37	11.24	10.96	9.81	10.55	9.99	9.32	9.9	10.13	10.53	10.05	10.04	9.6	10.34	10.86	10.58	9.18	9.31	11.06	10.41
chr1	935430	935479	9.97	10.2	10.46	11.01	9.53	11.35	11.26	10.35	10.06	9.74	10.04	10.85	9.56	10.25	10.68	11.07	10.22	10.81	10.88	10.5	9	9.33	10.3	10.12
chr1	935486	935535	10.32	9.36	9.9	11.4	9.7	10.78	10.85	10.52	10.81	10.54	10.87	11.57	9.69	10.23	10.87	11.13	10.18	10.76	10.63	10.37	8.74	9.07	9.7	9.67
chr1	935500	935549	9.82	10.66	10.15	10.59	9.36	11.25	11.06	10.06	9.92	9.32	9.54	10.18	10.2	10.67	9.77	9.68	9.85	10.26	11.12	11.16	9.41	9.56	10.31	10.13
chr1	935516	935565	10.13	10.5	10.4	11.2	9.57	11.19	11.08	10.26	10.64	9.9	9.17	9.77	9.94	10.46	10.15	10.51	10.09	10.61	11.33	11.47	9.65	9.86	10.64	10.15
chr1	935700	935749	10.08	10.51	11.6	10.79	9.26	12.03	12.19	11.54	11.35	9.94	11.67	12.07	11.03	12.08	11.71	11.94	10.07	10.54	11.89	12.43	9.53	10.15	10.73	10.19
chr1	935706	935755	11.42	8.94	10.36	10.31	10.31	10.24	10.76	10.15	10.59	9.95	10.41	10.91	9.66	10.9	11.03	10.95	9.35	10.24	10.92	11.05	9.39	9.44	9.82	9.63
chr1	935860	935909	10.51	10.68	10.85	11.37	9.36	12.26	11.72	11.35	11.72	10.73	11.47	11.83	11.56	12.22	11.65	11.71	10.41	10.92	12.27	12.24	10.24	10.57	11.15	10.67
chr1	935866	935915	11.92	9.39	9.82	11.01	10.57	10.43	10.41	10.51	10.63	9.97	9.91	10.56	9.82	10.64	10.98	11.06	9.53	10.1	10.68	10.86	9.08	9.3	9.95	9.76
chr1	936006	936055	11.66	10.16	10.32	10.46	10.6	11.26	11.75	10.49	10.36	10.8	10.63	10.94	10.93	10.99	11.1	10.92	9.78	10.44	11.47	11.41	9.92	11.03	10.52	10.06
chr1	936010	936059	12.36	9.18	10.31	10.52	11.13	10.71	10.91	10.23	10.27	10.57	9.93	10.47	10.87	10.93	12.15	11.75	8.93	9.67	11.5	11.85	8.85	11.54	9.52	9.49
chr1	936100	936149	10.36	10.07	9.64	10.35	9.88	11.17	10.32	10.51	10.2	9.78	10.34	10.43	11.32	11.24	12.27	11.72	9.61	10.39	11.31	11.96	9.98	9.21	10.54	10.24
chr1	936130	936179	11.04	9.65	9.33	10.18	11.04	10.46	9.68	10.13	11.06	10.69	10.32	10.39	10.7	10.65	12.48	12.22	9.35	10.03	10.78	10.93	9.56	9.86	9.93	9.92
chr1	936160	936209	9.75	10.13	9.46	10.18	9.33	11.17	10.28	9.45	9.76	9.3	8.49	9.35	10.03	10.43	10.49	9.85	9.47	10	10.48	10.24	9.11	9.31	10.49	9.91
chr1	936190	936239	9.53	9.5	9.24	9.84	8.89	10.6	10.1	9.39	9.8	9.25	9.13	9.64	10.04	10.15	10.51	9.91	9.33	10.03	10.79	10.62	8.87	8.88	9.98	9.77
chr1	940674	940723	9.51	11	9.57	11.44	9.22	11.53	11.22	10.42	9.85	9.42	9.38	10.18	9.79	10.56	9.03	9.15	10.55	10.42	11.11	11.08	10.65	9.59	10.51	10.18
chr1	940804	940853	9.97	13.1	9.18	11.33	8.91	12.59	10.74	10.26	9.76	9.41	8.72	10	9.53	10.41	9.63	9.42	10.14	9.71	10.11	11.32	11.33	10.06	9.48	9.76
chr1	940884	940933	11.01	11.41	10.46	11.73	10.41	12.33	11.93	10.51	10.96	10.36	10.22	10.8	10.78	11.22	10.25	10.55	11	11.25	12.31	11.38	10.68	10.63	11.89	11.01
chr1	940984	941033	9.31	10.95	10.17	11.58	8.89	11.93	11.7	11.08	10.18	10.03	9.66	10.79	10.66	11.05	10.43	10.41	10.43	10.86	11.66	11.18	9.68	9.88	11.59	11.08
chr1	941094	941143	10.23	13.02	10.1	12.35	10.97	11.98	11.73	12.11	11.23	11.87	11.15	11.59	12.31	12.32	11.71	11.87	13.28	10.34	10.23	13.83	10.24	10.75	9.56	9.57
chr1	941174	941223	10.28	11.48	10.89	12.35	10.51	12.4	11.67	12.18	10.74	12.48	11.27	11.9	12.35	12.59	12.18	12.55	12.35	10.28	11.05	13.01	11.06	11.31	10.56	10.27
chr1	941304	941353	9.95	11.3	10.22	11.92	10.47	12.15	11.76	11.23	10.5	11.31	10.83	11.06	11.41	11.72	11.25	11.03	11.45	11.2	11.84	12.02	10.31	10.15	11.53	11.03
chr1	941364	941413	10.59	10.79	10.52	11.4	10.56	12.05	11.46	11.9	11.08	11.04	12.45	10.87	11.21	11.54	11.71	11.81	10.91	10.39	11.04	11.87	9.56	10.64	10.8	10.45
chr1	941424	941473	9	10.63	10.02	11.11	9.21	12	11.41	10.4	10.41	10.09	9.74	10.38	11.44	11.3	10.96	10.38	10.62	10.54	12	11.59	9.94	9.81	11.93	11.23
chr1	941484	941533	9.24	10.04	9.62	10.54	8.94	11.32	10.85	9.66	10.02	9.71	9.21	9.97	9.97	10.64	9.69	9.38	9.38	10.23	11.65	11.27	9.11	9.18	10.99	10.41
chr1	941604	941653	9.14	9.72	9.39	9.06	8.68	10.4	10.47	9.07	9.09	8.63	8.47	8.69	10.6	10.44	10.83	10.1	9.11	9.53	9.91	10.43	9.83	9.74	9.51	9.36
chr1	941674	941723	10.44	11.51	10.43	11.56	10.14	12.27	11.69	10.81	10.84	10.26	10.46	10.8	11.82	11.82	12.79	11.85	11.13	11.28	12.15	11.84	11.21	10.86	11.65	10.9
chr1	941874	941923	9.72	9.88	9.35	10.55	9.13	11.11	10.48	9.73	9.97	9.3	9.56	10.36	9.34	10.2	10.21	9.78	9.85	10.39	11.54	11.04	9.01	9.12	10.52	10.25
chr1	941944	941993	11.62	10.36	10.31	11.43	11.81	11.63	12.11	10.93	11.15	10.33	10.79	11.19	13.03	12.43	13.62	13.76	11.1	10.57	12.16	12.91	10.68	10.67	11.96	12.16
chr1	942054	942103	9.97	10.63	9.86	10.75	9.61	11.76	11.1	10.6	10.8	10.03	10.7	10.79	11.39	11.18	11.95	11.71	10.57	10.71	11.45	11.05	9.68	9.86	11.19	10.78
chr1	957341	957390	9.67	8.9	9.6	11.14	10.13	10.32	10.27	10.46	10.64	10.47	10.28	11	9.25	10.11	10.39	10.57	9.51	10.16	10.84	10.15	8.51	9.06	9.14	9.3
chr1	957431	957480	11.66	11.27	11.75	12.81	12.01	11.99	12.49	11.63	10.68	10.23	10.88	11.4	10.43	10.88	10	10.37	12.06	11.41	11.99	11.51	10.82	10.5	11.7	11.73
chr1	957521	957570	10.93	9.64	11.7	11.48	11.15	11.19	11.84	10.46	10.73	10.44	10.35	10.38	9.68	10.32	11.4	11.79	12.47	10.7	11.79	10.95	10.17	10.46	11.18	10.82
chr1	957601	957650	9.79	10.45	11.7	11.24	10.95	10.8	11.96	10.18	10.22	9.08	9	9.33	9.6	10.14	10.3	10.56	9.07	9.69	9.88	10.28	10.16	10.36	9.34	9.46
chr1	957681	957730	10.92	10.69	12.09	11.08	11.67	11.2	12.08	10.71	10.56	9.31	9.58	9.53	9.8	10.11	9.55	10.46	9.16	10.09	10.2	10.34	8.88	10.82	9.46	9.64
chr1	957771	957820	9.26	9.42	11.49	10.09	8.82	11.19	11.86	10.32	10.75	9.7	10.42	9.73	9.56	10.24	9.78	9.9	9.03	10.04	10.34	10.59	9.22	10.67	10.03	9.8
chr1	957871	957920	9.7	11.25	11.39	11.73	9.39	11.64	11.67	11.11	11.68	9.71	10.47	10.19	9.95	10.27	10.18	10.37	10.44	11.33	10.54	10.79	9.44	9.18	12.22	11.34
chr1	957921	957970	11.13	12.01	11.67	12.13	11.21	12.49	12.37	11.32	11.58	10.85	10.83	11.39	11.04	11.38	11.05	10.97	11.78	12.44	12.33	11.93	11.28	10.89	13.36	12.37
chr1	957991	958040	9.32	9.74	10.84	11.19	9.22	11.5	11.19	10.02	11.11	9.6	9.5	9.74	9.44	10.03	10.35	10.49	9.43	10.94	10.01	10.24	8.71	8.83	10.93	10.6
chr1	958061	958110	12.01	9.23	9.31	12.06	11.95	12.55	13.03	11.41	13.16	10.3	10.34	10.7	11.37	11.41	12.09	12.28	9.31	13.49	9.61	9.58	9.16	9.33	9.53	9.39
chr1	958221	958270	13.45	11.12	11.37	12.02	13.02	13.4	13.79	12.69	13.69	10.84	12.22	11.7	11.64	11.83	12.24	11.99	10.44	13.13	10.85	11.63	11.97	11.8	10.26	10.11
chr1	958331	958380	10.73	9.17	9.14	9.67	10.6	11.91	12.56	11.2	12.54	9.65	10.68	9.97	10.24	10.68	10.44	9.9	9.41	11.69	10.16	10.96	9.06	8.98	9.52	9.66
chr1	958461	958510	11.44	10.37	10.48	10.75	11.24	11.15	11.62	10.45	15.31	14.26	9.97	10.23	9.61	10.2	11.48	11.25	9.47	10.47	10.47	10.3	10.55	10.52	10.53	10.19
chr1	958651	958700	11	11.76	10.4	11.23	11.24	11.92	12.7	11.44	12.02	10.31	11.25	10.72	10.36	10.86	9.63	9.64	11	11.63	11.58	11.17	9.93	9.86	11.11	10.54
chr1	958791	958840	12.79	11.94	10.94	10.82	13.02	11.71	13.7	12.05	12.68	10.02	11.71	10.41	9.45	11.34	10.48	10.5	12.05	12.45	9.82	11.03	9.43	8.84	9.51	9.62
chr1	975378	975427	10.38	9.89	10.26	12.24	10.31	11.03	11	11.1	10.53	9.65	10.94	11.09	10.21	10.3	11.24	10.49	9.72	10.54	11.07	10.88	11.15	9.64	10.43	10.07
chr1	975428	975477	9.24	9.9	9.41	10.15	8.48	11.27	10.31	9.56	10.07	9.76	9.24	10	9.5	10.29	9.19	9.11	9.58	10.24	11.08	10.48	8.91	9.2	10.78	10.4
chr1	975488	975537	9.83	9.92	9.45	10.3	9.01	10.88	10.19	9.49	9.43	9.28	8.61	9.47	9.79	10	9.71	9.51	9.74	10.04	10.84	10.4	8.98	9.5	10.39	9.92
chr1	975568	975617	10.75	9.69	9.92	10.71	10.34	10.89	10.27	10.16	10.65	9.63	10.26	10.25	12.42	11.25	12.88	12.95	9.75	10.08	10.91	10.94	9.42	9.38	10.13	9.87
chr1	975648	975697	9.42	10.87	10.06	10.8	9.45	12.06	10.86	10.06	10.61	10.04	9.53	9.87	11.51	11.44	11.36	11.11	9.82	10.34	11.79	11.54	9.44	9.51	11.58	11.02
chr1	975758	975807	9.75	10.08	9.63	10.61	9.25	11.27	10.38	9.58	10.15	9.57	9.13	9.73	10.74	10.52	11.3	10.71	9.87	10.33	11.14	10.51	9.22	9.23	10.72	10.3
chr1	975918	975967	10.05	10.5	10.22	11.12	11.35	11.46	11.6	10.4	10.38	10.08	10.02	10.71	12.46	11.62	13.3	12.56	10.54	10.86	11.95	11.23	10.29	9.8	11.06	10.53
chr1	976038	976087	9.53	9.68	9.92	10.39	10.35	10.94	11.09	10.11	9.58	9.47	9.81	9.75	12.96	12.05	14.26	13.75	10.39	10.32	11.96	11.79	11.36	11.69	9.82	10.48
chr1	976148	976197	11.87	10.13	10.86	11.94	11.8	11.17	11.67	11.31	10.61	11.11	11.4	11.47	11.38	11.34	12.29	12.93	10.92	11.28	11.23	10.93	12	11.76	10.75	10.37
chr1	976198	976247	12.1	10.58	10.69	11.31	12.02	11.68	11.78	10.94	11.53	11.86	10.7	11.18	12.58	12.09	13.47	13.08	11.74	11.29	12.37	11.83	10.8	10.87	11.72	11.22
chr1	976278	976327	12.52	9.49	11.39	11.02	12.71	11.08	12.29	10.95	10.1	11.86	10.9	10.84	13.41	13.16	13.82	13.85	10.79	10.78	12.42	12.31	12.15	12.74	9.48	9.85
chr1	976378	976427	11.09	9.25	10.32	9.55	9.68	11.25	10.94	10.75	9.72	11.61	10.3	10.29	11.61	12.18	12.72	12.92	9.26	9.74	11.74	11.73	12.35	12.53	9.46	9.5
chr1	976528	976577	12.62	9.89	9.76	11.82	10.26	12.35	12.36	11.88	9.98	12.58	11.06	10.61	12.45	12.99	13.23	13.45	9.53	9.92	12.62	13.17	12.61	11.91	10.08	13.54
chr1	976638	976687	10.32	9.54	9.52	11.18	8.67	10.91	10.91	10.39	9.81	11.01	10.15	10.19	10.12	10.8	11.11	11.14	9.55	10.19	10.83	10.55	11.05	10.73	10.28	12.03
chr1	976748	976797	11.23	10.08	10.26	11.28	10.73	11.5	11.64	11.41	11.04	10.7	11.68	11.85	11.31	12.09	12.4	12.66	10.34	10.56	11.72	12.16	11.12	10.77	9.95	9.76
chr1	988136	988185	8.64	9.25	9.64	9.47	7.59	9.89	10.29	9.39	8.72	8.24	8.26	8.75	8.28	9.37	7.53	7.92	8.9	9.56	9.33	9.56	8.79	9.73	8.73	8.84
chr1	988506	988555	11.83	10.52	9.34	10.09	11.24	11.45	9.46	9.61	9.75	8.99	10.99	12.07	10.09	12.13	10.09	10.14	11.99	12.64	10.99	11.46	10.36	11.29	9.08	9.52
chr1	988520	988569	11.83	9.54	8.46	8.86	10.44	10.73	8.59	9.13	9.76	9.1	10.25	11.43	10.04	12.05	10.16	10	9.42	10.2	9.73	10.53	10.01	10.87	8.9	9.19
chr1	988576	988625	11	9.09	9.12	10.02	9.35	10.36	10	9.68	10.17	8.97	10.1	10.85	10.38	11.76	10.18	9.78	9.15	10.04	10.75	10.52	9.39	9.7	9.89	9.8
chr1	988656	988705	12.52	9.15	8.58	8.35	10.12	11.59	8.13	9.55	9.98	8.96	10.71	12.2	11.67	13.15	11.84	10.76	8.75	9.49	11.65	12.12	9.61	10.71	9.11	11.11
chr1	988660	988709	12.47	9.13	8.77	8.43	10.52	11.75	8.95	9.71	10.09	8.87	10.74	12.28	12.36	13.46	12.24	11.05	8.57	9.51	11.69	12.35	10.81	11.28	9.74	11.48
chr1	988726	988775	11.95	11.53	11.09	11.84	11.18	12.34	11.79	11.57	11.37	10.6	10.96	11.76	12.1	12.55	12.03	11.14	11.39	11.5	12.68	12.12	11.31	12.13	12.61	12.28
chr1	988730	988779	11.89	11.49	11.54	12.06	11.39	12.31	11.8	12.01	11.68	11	11.32	11.84	12.35	12.76	12.5	11.61	11.55	11.73	12.82	12.38	11.89	12.52	12.64	12.4
chr1	988776	988825	13.84	9.24	9.56	11.97	12.06	11.31	10.8	11.08	10.91	10.81	11.46	12.38	12.78	13.21	14	12.83	10.53	10.1	11.67	11.54	12.33	13.83	13.49	13.29
chr1	988800	988849	12.62	9.76	9.56	11.74	11.09	11.13	11.1	10.9	9.79	10.87	11.13	12.09	12.46	12.76	13.06	11.91	11.84	10.31	11.77	11.7	11.47	12.44	12.65	12.8
chr1	988806	988855	12.18	9.56	10.09	11.64	11.31	11.17	11.43	11.01	10.06	11.11	10.93	12.13	12.5	12.73	13.02	12.06	12.75	10.75	12.01	11.96	11.9	12.95	12.59	12.75
chr1	988856	988905	11.44	8.97	9.81	11.5	11.06	10.69	10.76	10.19	9.47	10.71	10.28	10.6	12.43	12.26	13.11	11.95	12.07	10.21	12.1	11.94	11.32	11.81	12.11	12.1
chr1	988860	988909	10.77	9.65	9.6	11.1	10.57	10.47	10.61	10.21	9.74	10.71	9.98	10.28	12.61	12.33	13.51	12.4	11.78	10.22	12.53	12.32	11.1	11.73	12.3	12.03
chr1	988866	988915	11.04	8.95	10.58	11.15	10.84	10.52	10.72	10.16	9.66	10.66	9.7	10.36	12.85	12.3	12.89	11.97	11.9	10.24	11.89	12.01	11.16	11.84	11.84	11.99
chr1	988876	988925	11.32	8.91	10.8	11.57	11.35	10.34	10.83	10.16	9.27	10.47	9.88	10.47	13.05	12.49	13.21	11.99	10.35	9.9	11.05	11.1	11.59	12.09	12.05	11.96
chr1	988906	988955	9.68	8.77	9.96	10.58	9.2	9.97	9.88	9.84	9.6	10.24	9.46	10.09	10.43	10.57	11.25	10.11	9.33	9.82	9.92	10.07	9.97	10.07	10.31	10.41
chr1	988910	988959	9.62	9.23	9.99	10.59	9.09	10.26	10.26	9.89	9.56	10.12	9.28	9.87	11.31	11.13	12.62	10.96	9.44	9.82	10.35	10.25	10.46	10.26	10.29	10.47
chr1	988916	988965	10	9.23	10.63	11.07	10.21	10.65	10.75	10.14	9.18	10.14	9.55	9.99	12.58	11.95	12.87	11.34	10.41	9.96	10.63	10.78	11.48	10.67	10.43	11.21
chr1	988926	988975	10.06	8.96	10.7	10.59	10.31	10.33	10.38	9.69	9.62	10.56	8.93	9.42	12.83	12.12	12.82	11.64	11.45	9.81	11.39	11.34	10.87	9.48	9.99	11.13
chr1	988950	988999	12.26	8.78	11.6	12.16	12.58	10.21	11.41	11.08	9.45	10.95	10.34	10.54	13.4	12.8	13.79	12.64	10.16	9.81	10.78	11.02	12.24	9.65	10.85	11.91
chr1	988956	989005	11.69	8.79	11.13	12.16	11.41	10.18	11	10.64	9.14	10.64	9.94	10.11	12.77	12.12	13.51	12.65	9.37	9.72	10.45	10.56	11.34	9.41	10.43	11.43
chr1	989096	989145	9.69	10.28	10.72	11.22	9.64	11.49	11.05	10.83	10.52	10.45	10.49	10.13	12.64	12.02	12.51	11.47	10.08	10.31	11.31	11.11	11.21	10.23	10.7	10.75
chr1	989110	989159	9.9	9.69	11.39	13.06	10.33	11.37	11.11	11.43	9.54	10.29	11.27	10.78	13.14	12.14	13	11.43	9.82	9.68	10.95	10.68	11.02	9.34	10.07	10.76
chr1	989200	989249	9.5	10.72	10.68	11.27	8.93	12.03	11.16	10.84	10.75	10.06	9.9	10.69	11.07	11.38	11.65	11.2	10.33	10.73	11.28	10.98	10.7	10.54	11.12	10.68
chr1	989320	989369	10.66	9.78	9.35	10.57	9.45	10.96	11.09	10.78	11.07	9.53	10.69	10.96	11.06	11.05	11.62	11.38	10.31	9.99	10.89	11.01	11.02	9.79	10.68	9.73
chr1	989430	989479	10.87	12.02	9.77	10.74	10.66	11.76	11.02	10.86	10.78	9.95	10.89	11.19	10.93	11.31	11.08	10.55	10.76	10.56	11.26	11.43	11.74	10.83	11.14	10.83
chr1	989480	989529	11.49	11.91	8.83	9.68	10.93	11.16	10.47	9.73	10.38	9.13	9.54	9.65	10.54	10.85	10.99	10.8	10.17	9.54	10.14	11.39	11.75	11.74	10.51	10.12
chr1	989510	989559	11.63	12.21	9.75	9.78	11.38	11.45	11.21	10.1	10.24	8.9	9.05	10.21	10.52	10.76	10.88	10.64	10.56	10.18	10.14	11.66	11.86	11.95	10.52	10.12
chr1	989530	989579	10.29	10.6	8.94	9.48	10.2	10.27	9.69	9.29	9.84	8.98	8.58	9.44	9.72	9.96	9.47	9.11	9.8	9.84	9.93	10.5	10.39	10.59	9.98	9.19
chr1	989550	989599	9.55	10.1	8.88	8.99	8.57	10.18	9.43	9.11	9.78	9.26	8.62	9.23	8.97	9.8	9.54	9.53	9.51	9.55	12.34	12.21	10.02	10.62	9.74	9.3
chr1	994720	994769	11.61	11.2	10.57	11.17	10.62	11.85	11.85	10.43	10.94	11.86	11.45	11.75	10.9	11.24	10.59	10.03	12.07	11.74	12.31	11.71	10.69	10.47	11.05	10.42
chr1	994860	994909	9.78	11.04	9.69	10.89	9.45	11.98	11.02	9.97	10.17	9.68	9.28	10.1	10.57	11.01	9.4	9.48	10.18	10.49	11.61	11.47	9.63	9.79	11.35	10.61
chr1	995080	995129	10.21	10.56	10.54	10.6	9.68	11.5	11.28	10.08	10.2	9.75	9.72	10.24	9.98	10.46	10.03	9.83	10.21	10.77	11.49	10.83	9.56	9.81	11.33	10.68
chr1	995110	995159	8.89	8.71	9.24	9.9	7.98	9.68	9.77	9.49	9.83	9.33	9.48	10.23	8.98	9.66	9.22	9.5	9.29	9.99	10.18	9.93	9.01	8.94	9.53	9.38
chr1	995140	995189	8.98	9.2	9.06	10.56	8.4	10.08	10.09	9.8	10.28	9.96	9.62	10.14	9.31	9.91	9.97	10.06	9.43	10.16	10.44	10.21	8.48	8.84	9.84	9.47
chr1	995160	995209	9.44	9.49	9.4	10.95	9.12	10.44	10.09	10.23	10.03	9.36	10.28	10.35	9.66	10.13	9.28	8.94	9.51	9.97	10.37	10.4	9.49	8.93	10.13	9.68
chr1	995170	995219	9.74	8.87	9	9.27	9.45	9.99	9.13	9.35	10.18	9.38	9.18	9.84	8.9	9.72	10.3	10.1	9.16	9.69	10.01	10.01	9.35	9.1	10.11	9.37
chr1	995300	995349	11.21	10.08	10.63	11.17	10.65	11.3	12.07	10.42	10.47	10.12	10.07	10.73	10.48	10.99	11.72	11.34	10.22	10.58	10.89	10.57	10.77	10.36	10.91	10.7
chr1	995580	995629	11.31	8.99	9.19	10.43	10.65	10.24	9.67	9.85	10.96	10.54	10.09	10.55	9.42	10.23	11.22	10.67	9.29	10.09	10.55	10.24	8.27	8.71	9.67	9.77
chr1	995600	995649	10.78	8.81	9.62	10.56	10.67	10.49	10.44	9.83	10.08	9.68	9.6	10.18	9.86	10.24	11.58	11.06	9.65	10.33	10.19	10.55	10.25	10.06	10.46	9.97
chr1	995640	995689	10.61	9.82	9.18	10.5	10.59	10.79	9.87	10.06	10.28	9.97	11.02	10.76	10.11	10.31	10.5	10.19	9.51	10.21	10.62	10.4	9.48	9.37	10.21	9.93
chr1	995670	995719	9	9.29	9.26	10.19	8.11	10.42	10.07	9.72	9.83	9.39	9.95	10.01	9.84	10.14	10.62	9.65	9.31	10.07	10.24	10.15	9.09	9	9.83	9.75
chr1	995680	995729	9.04	9.01	8.89	9.92	8.63	10.35	9.54	9.43	9.15	8.79	8.47	9.28	9.69	9.87	9.85	8.68	9.2	9.95	9.99	9.94	8.68	8.82	9.66	9.69
chr1	995690	995739	8.92	9.53	9	9.48	8.13	10.39	9.32	8.96	9.48	9.29	8.16	8.81	9.3	9.8	9.83	9.21	9.14	9.87	9.94	10.32	9.37	9.14	9.96	9.78
chr1	995720	995769	8.65	10.2	9.22	10.82	8.29	10.47	9.96	10.79	10.36	9.88	11.13	10.76	10.2	10.23	10.38	9.88	9.44	10.09	10.38	10.48	9.22	9.25	9.74	9.69
chr1	1017865	1017914	14.11	14.27	9.12	10.62	14.04	12.42	13.58	12.94	10.12	10.42	13.58	12.84	11.37	11.86	11.98	13.13	9.86	9.97	11.62	12.61	14.07	9.21	9.22	9.23
chr1	1018035	1018084	9.56	11.03	9.9	10.83	9.29	12.09	11.04	10.02	10.45	10.01	9.2	9.94	10.78	11.2	10.01	10.01	10.03	10.54	11.76	11.33	9.82	9.8	11.59	10.9
chr1	1018185	1018234	10.03	10.23	9.79	10.42	9.46	11.18	10.73	10.15	10.78	10.14	9.43	10.15	9.57	10.49	9.68	9.43	9.66	10.37	10.83	10.82	9.64	9.49	10.39	10.25
chr1	1018335	1018384	12.87	13.07	10.8	12.13	13.95	13.15	12.72	12.99	13.46	12.03	13.3	13.65	12.15	12.34	12.49	12.15	11.46	13.89	13.2	12.72	13.86	11.36	11.79	11.36
chr1	1018475	1018524	9.7	11.01	10.24	11.37	9.07	12.08	11.28	10.4	10.43	9.85	9.98	10.7	10.45	10.88	9.77	9.7	10.25	10.94	11.79	11.33	9.9	9.78	11.51	10.78
chr1	1018555	1018604	11.41	10.38	11.5	11.95	12.08	11.96	12.13	11.92	11.76	10.96	11.56	12.09	10.71	11.43	10.54	9.96	10.16	11.6	11.24	10.87	9.58	9.92	10.89	10.73
chr1	1018625	1018674	10.74	8.76	11.17	8.59	11.06	11.03	11.2	10.27	10.99	9.25	8.91	10.56	9.04	9.69	9.8	9.34	9	11.61	9.35	10.26	8.21	8.74	9.21	9.24
chr1	1018645	1018694	10.89	9.53	10.7	8.57	10.43	11.43	10.91	10.42	11.11	8.99	9.26	10.62	9.12	9.66	9.89	9.68	9.17	11.73	9.69	10.17	8.6	8.88	9.01	9.23
chr1	1018665	1018714	10.79	9.77	10.12	9.49	9.02	11.32	11.1	10.22	10.75	9.25	8.98	9.85	9.46	10.05	9.3	9.47	9.14	10.91	9.74	10.2	9.42	8.94	9.34	9.49
chr1	1018705	1018754	10.43	9.52	9.41	10.1	8.78	11.74	10.72	10.24	11.1	9.6	9.94	10.48	9.35	9.99	9.1	9.23	9.69	11.7	10.79	10.52	9.29	9.08	10.36	9.99
chr1	1018835	1018884	11.45	9.04	9.3	9.85	9.09	11.32	10.27	9.92	11.21	9.09	9.51	9.72	9.15	9.9	9.4	9.65	9.28	11.14	9.89	10.03	9.08	9.26	9.62	9.81
chr1	1018875	1018924	11.23	10.04	8.92	10.29	9.44	11.85	10	10.42	11.54	9.81	10.47	10.19	9.85	10.12	10	9.72	9.26	11.94	10.09	10.28	8.7	8.54	9.64	9.84
chr1	1018935	1018984	9.6	9.45	8.85	9.07	8.61	10.55	9.01	9.06	9.46	8.95	8.76	9.23	8.8	9.44	9.48	9.13	9.2	10.44	9.84	10.01	8.64	8.79	9.33	9.39
chr1	1019115	1019164	10.55	10.21	10.03	11.74	9.54	11.92	11.87	12.16	12.22	11.26	11.76	11.93	10.87	11.54	10.04	9.59	9.94	10.82	13.3	13.13	10.05	10.01	11.09	10.95
chr1	1019225	1019274	9.47	8.97	9.05	9.54	7.79	10.26	10.05	9.27	10.2	8.92	8.35	8.64	8.89	9.1	9	9.17	8.88	9.74	9.67	10.05	8.81	8.69	8.95	9.23
chr1	1027495	1027544	10.26	10.51	10.49	11.69	9.45	11.55	11.52	10.96	11.82	11.11	11.43	11.83	10.46	11.17	10.4	10.98	10.87	11.57	11.44	11.15	10.29	10.4	10.58	10.18
chr1	1028395	1028444	12.84	11.75	13.33	12.33	12.79	12.49	13.36	12.22	12.4	12.05	11.99	12.51	11.41	12.38	12.12	11.88	11.76	13.17	13.02	12.25	11.94	11.95	12.23	11.67
chr1	1028415	1028464	13.6	9.65	12.24	12.51	14.14	10.77	12.31	12.48	12.2	11.87	12.8	13.17	10.57	11.84	12.21	11.95	10.91	12.36	11.68	10.82	10.18	10.33	10.3	10.28
chr1	1028475	1028524	11.39	9.92	13.57	12.62	11.1	11.83	13.65	12.99	11.75	12.33	12.54	12.51	11.48	11.89	11.57	12.18	9.8	11.23	12.06	10.72	11.38	10.76	10.38	11.43
chr1	1028525	1028574	9.99	9.23	13.56	11.08	8.88	12.05	13.66	12.86	10.5	10.62	11.49	12.69	11.43	11.23	11.59	12.48	8.96	9.92	12.53	10.4	9.44	9.76	9.66	10.09
chr1	1028555	1028604	10.55	8.9	12.65	9.44	9.26	11.22	12.43	11.55	9.64	9.35	10.04	11.65	10.2	10.12	10.84	11.69	9.24	12.38	11.33	9.9	8.6	9.02	9.09	9.5
chr1	1028565	1028614	10.73	9.09	12.78	10.31	8.87	11.1	12.66	11.52	9.37	9.06	9.68	11.53	9.89	9.81	10.19	11.2	9.28	12.75	11.21	9.92	8.31	8.98	8.99	9.31
chr1	1028585	1028634	10.53	9.98	12.82	10.49	8.72	11.77	12.84	11.85	10.96	9.98	9.65	11.78	10.74	11.08	10.69	11.63	9.65	12.37	11.67	10.51	8.46	9.34	10.96	10.58
chr1	1028615	1028664	10.38	10.17	12.85	10.57	8.91	11.51	13.24	11.84	10.17	9.72	9.5	11.66	11.02	10.62	10.97	10.93	9.65	12.64	11.62	10.81	9.07	9.41	10.17	9.87
chr1	1028625	1028674	10.43	10.93	12.78	10.73	9.1	11.85	13.05	11.75	10.85	10.05	10.13	11.59	10.96	11.04	11.29	11.57	10.04	12.97	12.06	11	10.1	9.9	10.89	10.57
chr1	1028685	1028734	9.64	9.12	12.77	10.53	9.62	10.64	13.27	11.96	10.53	9.86	10.8	12.01	10.3	10.53	10.57	10.76	9.35	12.48	10.52	10.18	9.28	9.22	9.29	9.47
chr1	1028755	1028804	9.82	9.86	11.92	10.68	9.72	11.15	12.36	11.02	10.7	9.52	9.63	10.76	10.19	10.74	10.13	10.6	9.72	11.64	11.43	10.92	9.75	9.54	10.45	10.08
chr1	1028775	1028824	9.6	9.97	11.97	10.78	10.03	11.18	12.09	10.99	10.7	9.65	10.12	11.05	9.8	10.34	9.2	10.12	9.69	12.35	11.45	10.83	9.33	9.37	10.45	10.18
chr1	1028825	1028874	12.04	10.01	12.03	11.19	12.12	11.25	12.24	11.76	13.57	12.76	11.95	12.48	10.92	12.04	12.51	11.79	9.82	13.62	10.6	10.35	9.51	9.53	11.23	11.31
chr1	1028915	1028964	11.21	10	11.51	11.55	11.29	11.12	11.5	11.37	11.08	10.35	10.63	11.32	9.81	10.56	10.85	10.48	9.78	12.69	11.11	11.01	9.65	9.74	9.45	9.66
chr1	1062790	1062839	11.44	8.99	9	9.37	9.49	10.49	9.89	9.79	9.3	9.01	8.92	9.46	8.99	9.67	10.18	10.6	9.27	9.59	10.13	9.81	9.52	11.93	9.29	9.23
chr1	1062830	1062879	10.16	9.98	9.28	9.55	8.68	10.9	10.4	9.52	9.98	8.98	8.69	9.04	9.24	9.81	9.19	9.34	9.29	9.81	10.39	9.96	9.93	11.84	10.04	9.64
chr1	1062860	1062909	10.75	9.53	8.75	9.61	8.64	10.57	10.07	9.57	9.31	9.07	8.82	9.13	9.16	9.92	8.88	9.64	9.3	9.96	9.93	10.47	9.72	12.32	9.62	9.7
chr1	1063000	1063049	14.93	10.76	10.77	12.36	11.04	12.62	12.49	12.25	10.9	10.81	11.66	11.77	11.06	11.18	11.14	11.19	10.51	10.82	10.59	10.19	10.71	12.47	9.86	9.86
chr1	1063060	1063109	14.27	10.2	9.88	10.98	9.98	12.52	12.8	12.54	10.38	10.05	11.68	11.79	11.36	10.97	11.5	11.12	9.81	10.58	10.87	10.56	9.95	9.62	10.48	10.11
chr1	1063110	1063159	13.85	10.75	9.65	14.11	10.3	12.27	13.01	13.74	11.02	11.53	13.6	13.1	11.75	11.82	12.23	11.22	10.51	10.52	10.98	11.33	10.83	10.56	10.99	10.81
chr1	1063160	1063209	13.05	10.92	10.39	13.8	9.62	12.42	13.02	13.7	11.17	11.97	13.41	13.01	11.88	11.94	11.78	10.68	10.46	10.55	11.46	11.62	11.6	10.48	11.45	11.19
chr1	1063210	1063259	14.19	11.5	10.82	14.14	11.42	12.79	13.81	12.93	11.05	12.48	13.18	12.78	12.09	12.09	11.86	11.09	11.46	11.12	11.94	12.3	10.98	10.74	12.25	11.92
chr1	1063270	1063319	10.16	8.83	8.97	10.32	9.13	10.31	9.3	9.89	9.25	8.91	9.37	9.73	9.47	9.71	9.57	8.79	9.07	9.7	9.86	10.22	8.84	8.57	9.34	9.38
chr1	1063680	1063729	9.74	9.67	9.65	10.36	9.05	11.24	10.52	9.77	10.2	9.92	9.95	10.43	9.58	10.4	9.64	9.92	10.1	10.53	10.97	10.58	9.35	9.54	10.66	10.27
chr1	1063800	1063849	10.55	10.54	9.94	10.73	9.28	12.09	11.18	10.12	10.29	9.98	9.55	10.39	10.87	11.24	9.4	9.3	10.02	10.61	11.93	11.11	9.7	9.55	11.7	11.22
chr1	1063870	1063919	9.36	9.49	9.14	9.74	8.92	10.54	9.76	9.08	9.48	9.18	8.53	9.27	8.98	9.69	8.91	9	9.34	10.06	10.61	10.3	9	8.94	9.91	10.02
chr1	1063990	1064039	9.78	9.18	9.8	11.68	9.5	10.46	10.59	10.73	10.44	10.52	11.46	11.6	9.44	10.07	9.67	9.29	9.88	10.35	10.59	10.61	9.85	9.07	9.48	9.53
chr1	1064070	1064119	10.42	10.32	9.44	11.12	10.43	11.09	10.31	10.49	10.22	10.05	10.89	11.2	9.63	10.3	10.21	9.92	10.04	10.53	11.54	11.09	9.99	10.12	10.55	10.01
chr1	1064180	1064229	8.81	10.16	10.3	11.26	8.45	10.89	10.17	11.48	9.77	9.63	10.18	9.61	9.58	9.92	8.96	8.54	9.08	10.08	10.32	10.29	11.48	9.42	10.5	11.76
chr1	1148709	1148758	10.25	11.03	10.49	11.28	9.85	11.97	11.41	10.45	10.71	10.67	9.92	10.57	10.54	10.97	9.92	10	10.34	10.81	11.88	11.29	9.93	10.01	11.62	11.01
chr1	1148749	1148798	10.62	10.39	10.18	11.09	10.4	11.75	11.64	10.34	10.37	10.87	10.46	10.55	10.41	10.85	9.34	9.49	10.66	10.98	11.78	11.22	9.74	9.75	11.05	10.64
chr1	1148769	1148818	11.86	9.46	9.34	11.13	11.54	11.42	11.41	10.47	9.64	11.14	10.49	10.19	9.6	10.01	9.99	9.77	10.49	10.07	11.52	10.68	9.26	8.93	9.2	9.33
chr1	1148799	1148848	12.76	9.55	9.59	11.94	11.55	12	11.67	10.79	10.12	11.42	10.95	10.62	9.57	9.91	10.34	10.53	11.18	9.96	12.14	11.05	9.98	8.8	10.89	9.73
chr1	1148829	1148878	12.59	9.11	9.35	11.39	11.38	11.49	11.06	11.18	10.26	11.47	11.11	10.85	9.14	9.64	10.07	10.21	10.69	9.9	11.66	10.77	10.14	9.14	11.04	9.68
chr1	1148849	1148898	11.54	9.55	9.29	11.87	11.07	11.01	10.74	11.36	10.37	10.55	10.62	10.77	9.28	10.07	10.36	10.84	9.78	10.29	10.81	10.73	10.64	10.09	10.91	9.97
chr1	1148869	1148918	9.06	10.26	9.43	10.54	8.66	11.2	10.75	9.62	10.4	9.95	9.25	9.95	9.3	10.04	8.93	8.71	9.71	10.24	11.03	10.86	9.65	9.4	10.7	10.18
chr1	1148919	1148968	9.28	10.69	10	11.66	8.9	11.85	11.41	10.63	10.27	10.29	9.81	10.28	10.38	10.74	9.5	10.21	10.09	10.76	11.62	10.99	10.32	10.09	11.49	10.88
chr1	1148999	1149048	9.91	9.39	8.75	10.59	9.3	10.31	9.68	10.37	10.35	10.36	10.24	9.63	9.05	9.61	9.33	9.39	9.52	9.94	10.34	10.18	9.06	8.7	10.15	9.39
chr1	1149059	1149108	10.41	10	9.68	10.86	10.24	10.75	10.56	10.39	11.71	11.3	10.3	10.84	10.3	10.89	10.47	10.55	9.79	10.4	10.88	10.52	10.42	10.11	10.84	10.27
chr1	1149109	1149158	9.74	10.66	10.14	11.2	9.08	11.82	11.52	10.55	10.71	10.52	9.91	10.73	10.62	11.14	9.17	9.3	10.19	10.62	12.15	11.26	9.64	9.52	12.02	11.19
chr1	1149139	1149188	9.97	10.97	10.12	11.13	9.5	11.83	11.43	10.69	10.48	10.38	10.49	11.02	10.58	11.03	9.74	9.93	10.58	11.13	11.83	11.4	10.3	10.33	11.66	10.92
chr1	1149219	1149268	9.54	10.69	9.82	10.44	9.43	11.45	10.96	9.93	10.48	10.24	9.83	10.26	9.85	10.51	10.07	10.2	10.15	10.46	11.03	11	9.66	10.45	11.3	10.6
chr1	1149269	1149318	12.67	10.52	9.85	10.18	12.32	11.35	10.85	9.84	10.91	10.53	10.3	10.9	9.63	10.39	12.83	11.52	10.02	10.49	10.52	10.25	9.67	9.98	11.13	10.58
chr1	1149359	1149408	9.78	10.71	9.99	11.06	9.21	11.61	11.03	10.34	10.01	10.15	9.91	10.35	10.05	10.4	9.34	9.69	10.54	10.86	11.51	11	9.89	10.28	11.08	10.73
chr1	1152925	1152974	12.09	9.1	10.69	10.91	12.29	10.18	11.44	12.16	10.01	9.36	10.85	11.4	9.28	10.64	10.12	9.83	9.8	10.61	10.91	10.64	12.65	10.22	9.11	9.53
chr1	1152975	1153024	11.15	10.72	10.03	10.89	10.6	11.52	10.94	10.89	10.26	9.8	9.91	10.57	10.17	10.61	9.44	9.61	10.14	10.6	11.6	10.96	10.6	9.76	11.16	10.46
chr1	1153035	1153084	12.84	8.5	9.09	10.09	11.78	9.54	9.73	11.95	10.4	9.43	10.56	11.16	8.87	10.28	9.21	8.97	9.21	10.38	10.17	10.24	12.54	9.66	9.06	9.32
chr1	1153055	1153104	13.64	10.97	10.79	11.96	12.44	10.66	12.2	13.97	11.54	11.14	13.7	12.82	10.28	11.18	11.78	10.69	10.7	11.57	11.71	11.26	13.92	11.62	9.49	9.86
chr1	1153075	1153124	12.35	9.72	10.21	10.78	10.8	10.02	11.16	12.13	10.71	10.53	11.9	11.72	9.78	10.82	8.92	8.47	9.65	10.92	10.39	10.43	11.97	9.42	9.54	9.72
chr1	1153105	1153154	10.75	8.93	9.39	10.37	9.26	10.1	10.18	11.12	9.49	9.39	9.5	10.36	8.63	9.82	8.91	9.05	9.05	10.02	9.81	10.09	10.6	8.8	9.41	9.38
chr1	1153185	1153234	11.29	10.07	9.54	10.1	9.99	11.24	10.18	10.3	10.05	9.58	8.89	9.7	9.6	10.49	9.59	9.39	9.7	10.27	10.81	10.58	9.96	9.42	10.27	9.97
chr1	1153215	1153264	9.69	9.21	8.96	9.39	8.93	10.35	9.48	9.52	10.01	9.52	8.75	9.41	8.67	9.41	9.24	9.35	10.37	10.15	9.86	10.07	9.08	8.91	9.27	9.46
chr1	1153245	1153294	9.67	10.51	9.75	10.96	9.12	11.47	10.98	10.36	10.05	9.65	9.85	10.32	9.74	10.62	9.77	10.08	10.09	10.56	10.97	10.82	10.86	10.48	10.91	10.56
chr1	1153265	1153314	10.31	10.31	9.95	10.79	9.84	11.69	11.29	10.73	9.66	9.54	9.9	10.63	9.85	10.5	9.19	9.26	9.67	10.49	11.67	10.9	9.79	9.43	10.89	10.43
chr1	1153275	1153324	10.31	10.34	9.88	11.1	9.36	11.84	11.17	11.03	10.3	9.99	9.36	10.26	10.37	10.83	9.56	9.7	10.4	10.78	11.35	10.87	10.94	9.84	11.07	10.57
chr1	1153335	1153384	9.6	10.99	10.7	12.16	8.89	12.41	12.1	12.94	12.1	12.03	12.34	12.49	10.49	11.52	10.69	10.51	11.66	11.71	11.25	11.16	11.2	10.37	11.02	10.94
chr1	1153405	1153454	13.81	11.23	10.55	10.67	12.03	12.79	12.22	12.54	14.37	13.36	10.97	10.76	10.11	10.94	10.43	9.4	13.65	11.97	11.3	11.57	11.33	9.57	9.9	10.14
chr1	1153455	1153504	10.08	10.64	10.94	12.33	9.85	12.01	11.55	12.1	10.96	10.69	12.67	11.66	10.14	10.96	11.32	11.31	11.2	10.88	11.37	10.97	11.07	11.15	11.27	10.77
chr1	1153515	1153564	10.58	10.44	10.46	11.16	9.76	11.87	11.82	12.09	10.01	9.82	9.57	10.2	9.57	10.56	9.15	9.34	11.85	11.21	11.07	10.84	10.43	9.45	10.59	10.24
chr1	1154689	1154738	9.6	9.62	9.51	10.53	8.55	10.67	10.95	9.83	9.92	9.81	9.49	9.93	9.39	9.79	8.85	9.14	9.44	10.11	10.75	10.33	9.44	9.09	10.45	10.74
chr1	1154739	1154788	9.8	10.41	9.49	10.51	8.9	10.96	11.19	10.02	9.79	9.44	9.19	10.05	9.78	10.24	8.61	9.02	9.69	10.36	11.08	10.79	10.17	9.63	10.34	10.65
chr1	1154809	1154858	9.45	9.75	9.78	9.73	8.69	10.35	11.28	9.5	9.32	9.06	8.63	9.46	8.78	9.58	8.21	8.58	9.1	9.94	10.21	10.47	8.57	8.51	9.29	9.42
chr1	1154879	1154928	9.47	10.07	9.85	10.89	8.87	11.67	11.2	10.08	10.67	9.88	9.4	10.19	10.05	10.66	9.2	9.39	9.8	10.49	11.33	10.76	9.41	9.47	11.12	10.61
chr1	1154959	1155008	10.4	9.93	9.59	10.87	9.77	10.95	11.01	11.55	10.94	10.53	12.72	12.2	9.56	10.52	10.93	11.04	9.51	9.99	10.1	10.29	10.13	10.45	11.1	10.26
chr1	1155189	1155238	11.35	11.59	10.1	11.46	11.09	12	11.4	10.45	10.34	10.33	10.13	10.95	10.48	11.61	10.47	10.33	10.03	10.39	11.33	11.18	11.27	10.92	11.72	11.22
chr1	1155249	1155298	11.5	10.78	9.77	10.6	12.02	12.03	11.25	10.74	10.45	11.59	11.32	10.96	10.04	10.27	10.49	11.34	9.77	10.4	12.07	12.38	8.91	9.45	14.89	14.47
chr1	1155309	1155358	9.53	10.62	10.33	11.2	9.11	12.14	11.66	10.27	11.1	10.67	9.81	10.67	10.58	10.88	9.52	9.31	10.35	11.05	14.68	13.77	9.97	9.81	12.13	11.61
chr1	1155399	1155448	12.45	10.62	10.19	11.67	10.39	10.97	11.5	10.97	10.65	11.31	10.07	11.1	9.62	10.31	10.17	10.82	9.91	10.44	10.1	10.26	10.78	10.47	9.63	9.83
chr1	1155489	1155538	11.28	9.7	9.37	11.58	9.78	10.76	10.26	9.9	9.84	10.54	9.04	10.34	9.42	10.2	9.7	10.07	9.24	10.16	10.23	10.32	9.23	9.14	10.24	9.94
chr1	1155619	1155668	10.46	9.28	9.06	9.93	9.58	10.03	9.39	9.54	9.62	10.2	8.87	9.67	9.33	9.71	8.91	8.99	9.29	9.98	10.52	10.25	8.66	8.97	9.84	9.63
chr1	1155809	1155858	9.79	9.47	8.43	9.84	8.43	10.06	9.33	9.46	9.09	9.73	9.19	9.93	8.92	9.56	8.98	9.19	8.87	9.81	10.01	9.65	8.13	8.59	8.93	9.25
chr1	1155889	1155938	11.93	10.67	9.58	10.85	11.04	10.77	10.78	10.07	11.18	10.16	10.08	10.41	9.78	10.31	10.66	10.1	10.1	9.99	10.28	10.21	10.81	10.67	13.11	13.02
chr1	1155979	1156028	9.44	9.72	9.41	10.17	8.9	10.92	10.26	10.55	11.13	10.09	10.52	10.12	9.41	9.89	10.13	9.93	10.47	10.39	10.4	10.31	8.63	8.94	12.28	12.73
chr1	1156079	1156128	10.84	9.6	9.64	10.64	10.38	10.67	10.56	10	9.92	9.24	9.1	9.93	9.25	10.1	10.42	9.98	9.34	9.71	10.31	10.51	10.46	10.3	10.57	9.98
chr1	1181823	1181872	9.47	10.27	9.38	10.11	9.05	11.17	10.43	9.69	10.05	9.33	9.14	9.66	9.56	10.11	9.33	9.45	9.76	10.34	10.64	10.61	9.69	9.31	10.56	10.43
chr1	1181893	1181942	9.59	10.87	10.34	11.58	9.34	11.94	11.65	10.76	10.58	10.07	10.32	10.84	10.48	10.86	9.79	9.5	10.54	11.13	11.73	11.22	10.01	9.84	11.33	10.95
chr1	1181943	1181992	12.19	9.02	9.05	10.03	11.05	11.68	11.23	10.83	9.29	9.12	10.27	10.1	9.79	9.85	9.53	9.71	9.91	11.7	10.99	10.6	9.7	9.12	10.11	10.12
chr1	1182003	1182052	10.44	10.46	9.81	10.83	9.65	11.59	11.39	10.43	10.13	9.77	10.11	10.29	10.31	10.73	9.29	9.54	10.17	10.76	11.42	11.07	9.8	9.69	11.42	10.67
chr1	1182123	1182172	11.3	10.14	10.3	10.77	10.12	11.46	11.65	10.69	10.6	10.26	10.16	10.83	9.72	10.42	10.2	10.49	10.47	10.8	11.69	10.84	10.24	10.37	11.46	10.66
chr1	1182203	1182252	13.13	9.53	10.25	10.22	9.87	11.66	12.16	11.05	9.15	9.26	10.51	10.38	9.92	10.26	9.71	9.71	9.77	10.33	11.57	10.36	10.14	10.31	10.62	10.17
chr1	1182263	1182312	11.29	10.27	10.35	10.88	9.99	11.66	11.5	10.38	9.93	9.61	10.3	10.84	9.8	10.44	9.47	9.63	10.2	10.82	11.48	10.61	9.73	9.88	10.96	10.56
chr1	1182413	1182462	9.48	10.65	10	10.69	8.9	11.58	10.93	10.1	10.11	9.74	9.2	10	10.16	10.75	9.18	9.34	10	10.58	11.54	10.94	9.47	9.83	11.22	10.83
chr1	1182503	1182552	10	10.25	9.94	10.47	9.12	11.53	10.77	9.88	10.23	9.77	9.73	10.33	9.83	10.67	9.79	9.61	10.1	10.69	11.53	10.92	9.49	9.74	11.01	10.56
chr1	1182563	1182612	10.52	9.26	10.11	9.78	9.75	10.51	10.45	10.53	10.2	10.22	10.84	10.58	9.15	10.33	8.93	9.41	9.38	9.8	10.21	10.49	10.04	10.37	9.57	9.35
chr1	1182613	1182662	9.54	10.3	10.16	11.44	9.3	11.35	11.23	9.89	9.79	9.72	9.09	9.65	10.01	10.37	8.27	8.42	9.5	10.32	10.61	10.38	9.27	9.45	10.62	10.2
chr1	1182743	1182792	9.84	10.7	9.97	10.61	9.48	11.29	11.11	10.02	10.25	9.8	9.24	10.23	9.91	10.76	9.04	9.38	10.08	10.34	11.55	10.89	9.86	9.83	11.08	10.66
chr1	1182793	1182842	10.18	9.3	9.51	9.6	10.28	10.04	10.24	9.7	10.85	10.29	9.44	10.11	8.86	9.99	9.51	9.45	8.92	10.04	9.88	9.86	8.59	8.92	9.72	9.66
chr1	1182913	1182962	9.15	9.1	9.59	10.59	8.53	11.1	10.39	9.85	9.73	9.35	9.11	9.76	9.62	10.08	8.15	8.15	9.47	10.21	10.79	10.19	9.01	9.18	10.84	10.39
chr1	1183083	1183132	11.35	10.05	10.62	11.71	10.64	11.5	11.57	11.1	10.37	10.21	11.07	11.94	10.16	10.78	10.35	10.61	10.55	11.07	11.73	10.91	9.41	10.23	10.97	10.5
chr1	1189236	1189285	10.3	10.97	10.01	11.23	9.89	11.91	11.33	10.14	10.18	9.74	9.71	10.33	10.98	11.53	9.82	10.15	10.06	10.61	11.95	11.25	10.27	10.21	11.53	10.58
chr1	1189286	1189335	10.63	10.72	10.49	11.11	10.29	11.52	11.33	10.82	10.06	10.04	10.67	11.31	9.94	10.65	10.55	10.93	10.47	11.14	11.97	11.41	10.98	10.65	11.54	10.69
chr1	1189316	1189365	10.23	10.18	10	11.04	9.7	11.46	11.15	10.19	9.8	9.54	9.65	10.4	10.16	10.58	9.5	9.34	10.02	10.85	11.41	10.68	9.28	9.49	10.9	10.39
chr1	1189376	1189425	10.1	10.69	10	11.02	9.66	11.75	11.25	10.25	10.79	10.27	10.14	10.62	10.43	10.7	10.4	10.1	10.51	10.78	11.11	10.71	9.85	9.8	11.14	10.85
chr1	1189406	1189455	9.85	10.64	10.03	10.88	10.23	11.58	11.06	10.47	10.1	9.93	9.97	10.54	10.52	10.92	9.45	8.96	9.93	10.63	11.73	11.2	9.48	9.35	11.42	10.91
chr1	1189436	1189485	10.85	10.68	10.27	11.37	11.19	10.74	11.11	10.91	11	10.83	11.07	11.19	9.91	10.62	11.92	11.56	10.07	10.68	10.43	10.3	9.83	9.78	10.07	10
chr1	1189566	1189615	10.47	11.66	11	12.18	10.32	12.21	12.47	11.27	11.77	11.27	10.17	10.85	11	11.25	10.01	10.22	10.38	10.85	11.74	11.33	10.35	10.37	11.2	10.8
chr1	1189626	1189675	11.04	10.11	9.5	10.75	10.35	11.02	10.73	10.62	11.21	10.62	10.77	10.66	9.98	10.8	10.4	10.59	9.7	10.57	11.03	11.85	10.21	10.18	10.59	10.22
chr1	1189676	1189725	10.2	8.93	8.95	9.64	9.04	10.42	9.2	9.93	9.53	9.05	9.95	10.27	9.32	9.73	9.85	9.56	9.01	9.67	12.9	11.98	8.48	8.52	9.06	9.34
chr1	1189786	1189835	9.26	10.09	9.75	10.29	8.65	11.32	10.67	10.21	10.05	9.32	9.25	9.92	9.97	10.52	8.75	8.74	9.66	10.5	11.02	10.48	10.21	10.28	10.61	10.3
chr1	1190316	1190365	10.57	9.45	10.96	10.02	12.02	11.34	10.97	10.41	9.23	9.18	10	10.51	10.32	10.41	10.49	10.61	8.99	9.97	10.6	9.84	8.29	9.13	9.22	9.36
chr1	1190376	1190425	10.87	9.42	10.13	10.42	11.52	10.52	10.75	9.93	9.98	9.91	10.32	10.72	9.66	10.17	10.72	10.81	9.44	9.97	10.56	9.94	8.49	9	9.39	9.4
chr1	1190456	1190505	10.82	9.38	9.2	8.94	11.96	10.81	10.42	10.73	8.96	8.91	10.54	10.18	9.65	9.87	10.3	10.73	8.74	9.91	10.45	10.5	10.25	10.5	8.74	9.31
chr1	1190596	1190645	10.51	10.29	9.62	10.73	10.8	11.65	10.94	9.87	9.92	9.89	9.95	10.14	9.77	10.43	9.75	9.78	10.06	10.62	10.88	10.39	10.49	10.34	10.83	10.33
chr1	1190676	1190725	9.95	10.96	10.13	11.57	9.91	12.25	11.51	10.55	10.21	9.73	10.47	10.91	10.6	11.06	10.41	10.43	10.81	11.3	11.75	11.17	10.15	10.43	11.42	10.8
chr1	1206488	1206537	11.61	12.65	11.71	11.71	10.82	10.96	11.94	10.38	11.23	9.76	11.69	10.79	11.08	12.96	11.94	12.22	9.47	10.04	11.65	12.92	13.11	12.7	9.71	9.57
chr1	1206518	1206567	10.98	12.39	11.6	11.96	11.54	11.28	11.95	10.53	11.56	9.72	11.35	10.93	11.5	13.02	11.87	11.77	9.9	10.43	11.5	11.97	12.68	12.12	11	11.4
chr1	1206598	1206647	10.85	13.4	9.63	12.06	11.92	10.82	12.3	11.32	11.01	9.57	11.49	11.15	12.17	13.59	12.53	13.09	9.48	9.99	12.36	13.48	13.35	12.62	13.01	14.96
chr1	1206668	1206717	13.09	13.08	9.53	9.54	13.69	10.56	13.5	12.01	11.47	11	12.76	12.62	12.95	14.46	13.69	13.96	9.39	9.91	12.59	13.2	14.62	13.65	13.45	15.08
chr1	1206958	1207007	9.33	9.87	9.39	10.08	8.75	10.99	10.42	9.8	9.32	9.13	10.01	10.1	10.94	10.6	11.8	10.81	10.25	10.38	10.85	10.77	9.64	10.62	10.2	10.07
chr1	1207038	1207087	9.52	9.85	8.81	9.57	8.95	10.39	9.78	9.18	9.39	9.44	8.62	9.05	11.15	10.76	12.04	11.59	9.38	9.94	10.12	10.43	9.5	10.2	9.7	9.64
chr1	1207118	1207167	11.51	10.15	9.44	9.76	11.13	10.87	10.47	9.42	10.28	10.05	9.76	10.06	11.26	10.56	13.14	12.87	9.65	10.16	10.61	10.43	9.05	9.47	10.57	10.33
chr1	1207135	1207184	9.66	9.88	9.73	10.59	9.46	11.1	10.52	9.61	10.09	9.89	9.31	9.85	11.43	10.85	11.87	11.24	9.78	10.43	10.96	10.79	9.58	9.58	10.57	10.27
chr1	1207188	1207237	11.55	9.8	9.65	10.83	11.19	10.67	10.41	10.22	9.43	9.91	10.62	11.09	11.05	10.63	12.92	12.51	9.58	10.28	10.74	10.24	9.28	9.56	9.71	9.64
chr1	1207205	1207254	9.38	9.9	9.56	10.53	8.94	11.21	10.56	9.63	9.84	9.73	9.15	9.88	10.89	10.76	11.13	10.5	9.4	10.21	11.15	10.65	8.97	9.02	10.85	10.67
chr1	1207208	1207257	8.62	8.67	9.27	9.57	9.02	10.12	9.81	9.11	9.05	9.51	9.11	9.46	11.31	10.5	11.62	11.05	9.12	9.98	9.68	10.1	8.05	8.55	8.99	9.28
chr1	1207228	1207277	9.13	9.17	9.06	9.91	8.42	9.99	9.77	9.16	9.53	9.96	9.46	9.49	11.74	10.85	12.11	11.68	9.08	9.82	10.16	10.53	9.03	9.13	9.19	9.4
chr1	1207295	1207344	10.66	9.23	9.08	9.82	9.93	10.52	10.04	9.09	11.31	11.02	10.31	10.68	11.85	11.08	13.23	12.94	9.45	9.96	10.63	10.84	9.55	9.81	10.25	9.79
chr1	1207298	1207347	10.11	10.37	9.78	11.02	9.7	11.52	11.15	9.98	10.82	11.28	11.13	11.02	13.19	11.9	13.57	13.22	10.05	10.6	11.34	11.43	10.41	9.86	10.69	10.41
chr1	1207345	1207394	9.6	8.98	9.2	10.13	9.69	10.1	9.95	9.37	10.35	10.87	10.94	10.78	11.25	10.57	12.7	12.06	8.83	9.97	10.11	10.61	8.98	8.84	9.36	9.48
chr1	1207348	1207397	9.51	10.01	9.7	11.55	9.12	11.15	10.61	9.8	10.24	10.86	10.64	10.61	11.94	10.87	11.73	10.69	9.73	10.35	11.18	10.74	9.74	9.38	10.65	10.19
chr1	1207405	1207454	9.46	10.75	9.93	11.05	8.79	11.44	10.6	10.15	10.6	10.04	10.13	10.68	10.39	10.69	10.61	10.66	10.68	10.94	11.15	10.84	10.65	10.33	10.92	10.39
chr1	1207408	1207457	9.63	8.74	9.09	9.89	9.07	10.02	9.56	9.17	10.47	10.1	9.95	10.25	9.49	9.69	10.67	10.63	9.07	9.7	9.94	9.95	8.4	9.11	9.64	9.63
chr1	1207448	1207497	9.31	9.51	9.1	10.12	8.53	10.34	9.92	10.08	9.21	9.04	9.74	10.11	9	9.76	9.29	9.24	9.54	10.09	10.36	10.27	9.7	9.21	10.28	9.97
chr1	1207485	1207534	9.77	10.1	9.22	10.14	9.3	11.14	10.51	9.51	10.24	9.9	9.05	9.79	9.4	10.16	9.02	9.04	9.74	10.05	10.88	10.56	8.98	9.36	10.69	10.27
chr1	1207488	1207537	9.23	8.99	9.4	9.78	8.69	10.42	10.03	9.09	8.54	8.7	8.99	9.67	8.51	9.44	9.16	9.25	9.16	9.78	9.88	9.84	8.8	8.86	9.22	9.17
chr1	1207775	1207824	9.05	9.89	9.57	10.24	8.43	11.49	10.47	9.42	9.85	9.53	9.19	9.35	9.95	10.51	8.55	8.48	9.3	10.22	10.76	10.61	9.76	9.29	10.6	10.25
chr1	1207945	1207994	9.16	9.25	9.54	9.27	8.86	10.43	9.89	9.26	8.96	8.95	9.09	9.33	9.49	9.76	9.46	8.84	9.15	9.73	9.88	9.9	9.54	9.41	9.66	9.62
chr1	1208025	1208074	9.38	9.08	9.69	9.56	8.21	10.04	9.58	9.14	8.88	8.77	8.72	9.6	9.23	9.7	9.17	9.31	8.88	9.63	9.85	9.9	9.08	8.88	9.09	9.38
chr1	1208135	1208184	9.28	9.31	9.08	10.3	8.45	10.32	9.69	9.85	9.18	8.9	9.05	9.72	8.93	9.58	8.78	9.55	9.41	10.09	9.84	10.05	8.72	8.69	9.47	9.58
chr1	1208205	1208254	10.65	9.67	9.19	10.17	10.28	11.17	10.12	9.38	9.67	9.23	8.74	9.45	10.1	10.3	10.88	10.9	9.13	9.92	10.24	10.72	10.32	9.57	9.8	9.61
chr1	1208265	1208314	9.6	9.1	8.73	9.26	9.01	10.23	9.49	9.09	9.02	9.04	9.25	9.32	9.45	9.61	10.25	10.45	8.85	9.68	9.76	10.23	9.38	9.08	9.19	9.72
chr1	1208345	1208394	9.04	9.71	9.65	9.51	8.59	10.45	9.92	9.16	9.38	8.93	8.7	9.25	10.19	10.39	10.33	10.79	9.34	9.92	10.01	10.22	9.89	8.98	9.8	9.62
chr1	1208445	1208494	9.8	9.41	9.76	9.36	9.36	10.07	9.59	8.94	9.35	8.87	8.68	9.14	9.89	9.76	11.05	11.05	8.97	9.72	9.52	9.92	8.1	8.61	9.48	9.59
chr1	1208495	1208544	9.46	10.09	9.75	9.99	8.96	10.77	9.83	10.27	9.87	9.45	11.27	10.18	10.66	10.39	10.94	11.4	9.47	10.15	10.43	10.47	9.47	9.1	9.97	9.89
chr1	1208664	1208713	9.45	9.35	9.35	10.7	9.08	10.42	10.12	10.23	9.86	9.65	9.67	10.45	9.42	9.94	10.75	10.89	9.51	10.12	9.85	10.18	8.85	8.8	9.36	9.67
chr1	1208794	1208843	11.66	10.32	10.26	11.69	10.98	11.48	11.44	10.78	10.72	10.37	10.52	10.97	10.44	10.74	11.02	11.33	10.03	10.75	11.66	10.92	9.86	9.68	11.36	11.04
chr1	1208864	1208913	11.78	8.88	8.48	10.69	10.18	10.42	10.86	10.2	9.14	9.13	10.28	10.04	11.18	12.31	11.9	12.26	8.66	9.6	10.46	9.85	8.29	8.96	8.7	8.95
chr1	1209014	1209063	10.17	8.87	8.87	14.62	9.64	10.72	12.32	10.64	9.76	9.3	10.94	11.17	10.83	13.37	11.95	11.9	9.12	9.89	9.6	9.77	12.59	10.44	9.12	9.18
chr1	1209094	1209143	10.59	8.96	9.37	14.23	10.03	10.61	11.68	10.84	13.45	10.8	11.27	12.1	10.72	12.73	11.61	11.97	8.94	9.84	9.63	9.72	12.02	9.68	9.16	9.52
chr1	1209224	1209273	10.06	8.98	8.89	12.49	10.01	10.63	9.84	9.79	13.4	10.71	10.66	11.38	10.83	11.99	11.06	11.23	9.13	9.78	9.43	9.79	11.47	9.93	9.53	9.42
chr1	1209294	1209343	10.97	9.19	9.26	11.56	9.56	10.14	9.94	9.79	13	9.67	9.67	10.54	10.73	11.98	11.37	11.83	9.2	9.81	10.89	10.17	10.04	9.4	9.33	9.39
chr1	1209344	1209393	12.67	10.34	10.69	12.26	11.62	11.2	11.34	11.26	13.75	10.54	11.28	11.49	12.29	13.36	12.69	12.8	10.29	10.9	12.04	10.59	10.17	9.27	9.95	10.16
chr1	1209394	1209443	12.38	8.94	8.95	11.35	9.62	11.01	10.02	10.38	14.38	9.93	11.22	11.76	11.45	13.16	12.88	13.51	8.83	9.83	11.46	9.89	9.83	8.94	8.91	9.05
chr1	1209464	1209513	11.25	9.85	9.42	11.25	9.46	11.33	10.6	11	13.78	9.72	11.48	11.08	11.98	13.16	12.28	12.76	9.67	10.21	11.35	10.53	10.03	9.55	10.59	10.13
chr1	1209554	1209603	9.71	9.51	9.46	10.41	8.78	11.32	10.23	10.79	13.07	9.77	10.95	10.4	11.6	12.37	12.16	11.67	9.56	10.24	10.87	10.49	10.02	9.25	10.17	9.97
chr1	1209654	1209703	12.43	10.07	9.09	10.17	10.92	13.26	9.88	13.3	11.66	10.19	12.19	12.07	13.57	14.38	14.55	14.83	9.4	9.63	10.47	10.29	11.62	9.78	9.81	9.63
chr1	1209804	1209853	10.4	9.26	9.87	9.43	9.43	12.72	9.41	11.62	10.48	9.04	11.1	10.98	13.42	13.46	13.77	13.75	9.19	9.86	10.87	9.92	8.74	8.62	9.04	9.38
chr1	1209874	1209923	10	10.03	11.35	10.21	9.36	12.25	10.86	11.44	9.88	9.61	11.29	11.16	12.39	12.85	12.43	12.18	9.76	10.2	11.18	10.59	8.72	8.86	13.01	13.29
chr1	1209984	1210033	10.34	9.71	11.83	11	10.64	11.91	10.17	11.29	10.4	9.85	10.94	10.85	12.9	13.02	12.88	12.88	9.87	10.1	11.59	10.56	10.03	10.39	13.54	13.86
chr1	1228899	1228948	9.21	9.04	9.69	10.01	9.91	10.31	10.53	10.53	10.37	11.79	9.19	10.37	9.34	10.55	10.35	9.33	9.08	9.73	10.61	10.19	8.29	8.58	9.24	9.17
chr1	1228929	1228978	9.56	9.62	9.44	10.3	9.16	10.73	10.52	11.05	10.39	11.64	9.98	10.03	9.43	10.52	9.82	9.03	9.33	9.7	9.96	10.17	8.38	8.66	9.58	9.67
chr1	1228939	1228988	9.15	9.38	9.24	10.27	8.84	10.62	10.32	11.11	10.41	11.73	9.63	9.69	9.93	10.76	10.11	9.5	8.96	9.75	10.21	10.15	8.92	8.87	9.84	9.65
chr1	1228949	1228998	9.19	9.55	9.4	10.26	8.91	10.69	10.79	11.48	10.33	11.84	10.36	10.07	9.92	10.71	10.01	9.23	8.9	9.8	10	10	8.25	8.69	9.23	9.45
chr1	1228999	1229048	9.47	10.38	9.76	10.28	8.98	11.35	11.14	10.46	9.82	11.12	9.25	10.09	9.89	10.59	9.4	9.21	9.72	10.4	10.85	10.74	9.93	9.57	10.72	10.31
chr1	1229039	1229088	9.76	9.77	9.7	10.48	9.4	11.31	11.63	10.6	10.28	12.17	9.2	10.18	10.43	10.52	10.58	10.01	9.11	10.06	10.77	10.23	8.84	8.85	10.51	10.33
chr1	1229049	1229098	9.74	10.23	10.37	11.24	9.71	11.57	12.19	11.36	10.69	12.54	9.81	10.67	11.03	10.85	10.6	10.07	9.58	10.19	10.8	10.27	9.05	9.53	10.53	10.14
chr1	1229109	1229158	10.51	9.97	9.72	10.75	10.65	10.79	10.85	11.09	10.9	11.25	10.13	10.91	9.58	10.3	10.88	11.31	9.97	10.59	10.83	10.74	10.04	10.11	10.15	10.07
chr1	1229169	1229218	12.55	11.1	11.53	13.97	13.21	12.52	13.25	14.38	13.61	14.05	13.85	14.01	11.55	12.8	12	12.03	11.86	12.56	11.95	11.63	12.44	11.5	10.85	10.97
chr1	1229269	1229318	9.05	9.58	9.55	10.24	8.66	10.24	11.02	10.67	9.85	11.41	7.83	9.26	9.18	9.65	8.34	7.89	9.3	10.12	9.4	9.93	10.05	8.77	8.66	8.99
chr1	1229299	1229348	10.06	10.64	10.85	11.4	10.43	12.04	12.49	11.52	11.2	12.7	9.42	10.64	9.97	10.79	8.63	9.25	10.84	11.41	10.63	10.59	11.34	9.28	10.48	10.53
chr1	1229319	1229368	9.63	10.48	9.97	10.55	9.06	11.52	11.79	11.08	10.51	11.86	9.72	10.64	9.69	10.4	8.85	9.04	9.58	10.13	10.35	10.18	10.59	9.23	9.94	9.86
chr1	1229329	1229378	10.54	10	9.39	9.71	9.87	11.07	11.27	10.3	10.67	11.8	9.56	10.38	9.17	10.33	10.42	9.97	9.26	9.64	10.3	10.04	8.7	9.07	10.23	9.99
chr1	1229349	1229398	10.71	10.1	9.52	11.33	10.26	11.4	11.3	10.86	10.36	11.52	10.58	10.98	9.6	10.47	10.35	10.51	9.45	10.19	10.56	10.34	8.48	8.93	10.38	10.13
chr1	1229379	1229428	11.42	9.56	9.33	9.99	10.12	11.05	10.83	9.98	10.94	11.92	9.23	10.21	9.37	10.08	10.54	10.1	9	9.88	9.93	9.9	8.97	8.82	9.86	9.53
chr1	1235398	1235447	11.73	9.23	9.43	12.38	13.42	10.87	10.6	11.29	11.15	11.28	10.9	10.88	10.87	11.46	11.04	10.12	9.12	9.88	10.76	10.04	12.46	10.56	9.64	9.61
chr1	1235428	1235477	10.86	9.06	9.13	12	10.47	10.94	10.87	11.31	11.13	11.35	11.29	10.54	10.8	11.14	11.32	9.77	9.24	10.02	11.87	10.66	12.91	11.15	9.27	9.34
chr1	1235478	1235527	10.8	8.99	9.1	11.41	9.03	10.76	10.45	11.33	10.23	10.08	11.04	11.17	10.27	11.02	11.12	10.46	8.96	9.94	10.75	10.84	13.46	11.69	9.97	9.82
chr1	1235618	1235667	11.93	8.26	8.66	9.43	8.14	10.63	11.05	11.95	9.96	9.16	11.67	10.33	10.72	11.82	11.74	11.13	8.65	9.75	13.16	12.59	13.72	11.97	8.68	8.92
chr1	1235658	1235707	11.38	9.39	8.9	9.89	10.31	10.43	10.7	11.9	10.36	9.74	11.49	10.46	11.31	11.66	11.6	11.09	9.09	10.01	12.41	11.84	13.77	11.87	9.23	9.38
chr1	1235728	1235777	12.31	9.91	9.25	10.01	10.93	11.67	10.9	11.42	10.02	9.3	11.26	10.04	10.96	10.95	11.78	11.55	9.28	9.94	12.16	12.01	13.47	11.98	9.8	9.62
chr1	1235778	1235827	10.72	9.68	9.37	10.17	9.91	12.08	11.4	11.65	10.33	9.69	11.92	10.48	11.15	11.09	11.58	11.45	9.54	10.27	12	11.56	12.81	11.53	10.35	10.09
chr1	1235888	1235937	10.96	8.84	8.74	9.69	9.49	11.59	10.66	11.26	10.19	9.33	11.04	10.07	11.09	11.13	10.26	10.11	9.13	9.67	10.54	10.5	9.66	10.65	9.27	9.47
chr1	1236038	1236087	11.73	11.59	9.09	8.92	8.62	11.27	10	10	10.69	10.15	10.87	9.76	9.87	10.98	9.59	9.21	8.94	9.87	11.33	9.99	9.01	11.55	9.84	10.48
chr1	1236198	1236247	11.95	11.92	8.87	9.43	10.22	10.59	9.12	9.65	9.15	8.71	10.53	9.78	9.56	10.33	9.29	8.77	9.05	9.6	10.75	9.76	9.66	12.7	9.54	12.19
chr1	1236288	1236337	13.39	13.48	8.9	9.94	11.41	10.75	9.85	11.58	10.63	10.75	12.02	10.86	10.71	11.42	10.79	10.44	9.36	9.71	11.62	10.09	9.53	13.89	9.55	11.07
chr1	1236518	1236567	11.55	9.75	10.28	11.43	11.55	10.49	11.45	11.62	11.12	11.01	11.37	11.49	10.37	11.07	10.91	10.18	9.87	10.53	10.77	10.25	9.48	9.55	10.02	9.87
chr1	1236638	1236687	11.96	8.74	9.52	11.17	12.34	10.38	11.44	11.88	10.44	10.28	11.66	11.34	10.77	11.27	11.43	10.17	9.4	10.18	10.29	10.06	8.95	9.4	9.34	9.86
chr1	1236698	1236747	10.16	8.89	9.1	10.32	9.45	10.23	10.59	10.81	10.25	9.85	11.29	10.67	9.95	10.32	10.66	9.7	9.63	10.28	11.85	11.32	8.89	9.47	9.53	9.6
chr1	1236708	1236757	10.43	10.86	10.39	11.12	10.24	11.72	11.66	10.86	10.48	10.17	10.6	10.71	10.54	11.09	10.3	10.29	10.43	11.04	11.48	11.13	10.45	10.61	11.31	10.89
chr1	1236778	1236827	8.94	9.04	8.86	8.91	7.81	10.04	9	9.13	9.6	8.89	8.42	8.82	8.5	9.48	7.81	7.76	9.02	9.61	9.36	9.86	9.25	9.01	9.02	9.02
chr1	1236778	1236827	8.95	9.24	8.68	9.05	7.95	9.63	9.38	9.21	9.28	8.95	8.61	8.87	8.35	9.55	8.17	7.6	9.11	9.47	9.49	9.6	8.64	8.57	9.08	9.25
chr1	1237508	1237557	11.19	10.61	14.12	12.06	11.96	11.51	11.7	13.14	12.05	11.05	12.65	12.04	11.61	13.18	12.19	11.9	9.73	10.23	11.88	12.68	11.51	14.36	10.7	10.41
chr1	1237548	1237597	9.39	9.99	13.5	10.63	9.58	11.11	11.45	11.87	10.83	9.78	11.47	10.89	10.44	11.78	10.76	10.37	9.6	10.28	11.18	11.47	10.88	13.57	10.43	10.15
chr1	1237578	1237627	10.98	9.63	13.85	10.89	12.02	11.12	11.48	11.51	10.79	9.87	11.72	10.92	10.25	11.6	10.78	10.35	9.32	10.04	11.28	11.91	10.34	13.64	10.32	10.18
chr1	1237608	1237657	10.03	10	14.12	10.71	10.27	11.49	11.73	12.6	11.49	9.64	11.64	10.28	11.29	12.63	11.28	10.41	9.66	10.11	11.13	11.54	10.69	14.17	10.09	9.89
chr1	1237638	1237687	9.64	10.25	13.59	10.11	10.37	11.3	12.05	11.85	12.3	11.18	10.88	9.49	11.06	12.32	10.51	9.88	9.22	10.04	11.36	12.52	10.92	13.71	10.74	11.01
chr1	1237698	1237747	10.44	8.82	14.06	10.1	11.2	11.16	12.15	12.15	10.68	9.16	11.18	9.86	11.27	12.31	11.42	11.08	9.44	10.14	10.61	12.5	10.04	11.77	9.01	9.29
chr1	1237758	1237807	9.79	10.45	12.36	10.66	9.55	11.72	11.49	11.86	11.01	10.18	11.33	11.53	10.63	11.49	10.85	9.92	10.12	10.77	11.07	11.15	9.78	9.65	10.85	10.44
chr1	1237828	1237877	9.9	9.57	13.99	11.39	10.72	12.03	12.35	13.32	11.75	10.86	13.02	12.78	11.49	12.33	12.54	11.69	9.44	10.21	10.82	12.02	10.06	9.89	9.27	9.67
chr1	1237898	1237947	9.83	9.79	9.6	10.47	9.31	10.89	10.63	11.09	9.64	9.47	10.92	10.53	9.88	10.4	10.04	9.53	9.58	10.06	10.58	10.75	10.63	9.8	10.47	10.21
chr1	1237958	1238007	11.66	8.75	9.34	10.84	10.62	10.99	11.32	11.48	9.44	8.86	11.49	11.26	10.98	11.05	11.29	10.36	8.8	9.73	10.7	11.56	8.55	8.48	8.9	9.09
chr1	1237998	1238047	9.62	10.48	9.86	10.92	9.02	11.52	11.29	10.48	10.38	9.62	9.84	10.18	10.32	10.74	10.32	10.13	10.07	10.31	11.35	10.93	10.08	9.97	10.92	10.39
chr1	1238078	1238127	10.5	9.5	9.93	10.44	9.72	11.02	10.88	11.2	10.37	9.98	11.08	11.41	9.98	10.43	10.02	9.64	9.63	10.28	11.43	11.34	9.22	10.05	9.09	9.65
chr1	1238118	1238167	10.41	9.43	9.6	10.38	11.24	11.14	11.29	10.29	10.3	9.92	10.12	10.42	10.41	10.86	10.76	10.44	9.43	10.09	10.68	11.31	10.91	10.43	9.75	9.55
chr1	1248998	1249047	10.66	9.44	9.5	10.36	10.3	10.27	10.1	10.33	9.59	9.4	9.89	10.33	10.01	10.21	11.03	9.47	9.07	9.88	9.93	10.24	9.3	9.14	9.37	9.69
chr1	1249058	1249107	9.29	10.48	10.23	11.57	9.07	11.75	11.5	10.43	10.43	10.57	10.48	10.91	11.64	11.3	12.13	10.15	10.29	11.09	11.56	10.92	9.81	9.94	11.12	10.86
chr1	1249148	1249197	10.47	9.75	10.16	11.28	9.84	10.89	10.89	10.66	10.26	10.06	10.35	10.76	9.89	10.17	11.67	11.98	9.76	10.44	10.65	10.69	9.26	9.56	9.81	9.84
chr1	1249228	1249277	9.43	9.5	9.61	10.06	8.67	11.02	9.98	9.69	9.58	9.97	9.5	9.95	10.61	10.75	10.82	10.29	9.78	10.35	10.83	10.76	9.28	9.49	10.32	10.1
chr1	1249328	1249377	10.94	10.66	9.9	11.72	10.69	11.62	11.38	10.27	10.28	11	10.97	10.51	12.1	11.65	12.11	11.46	10.13	10.55	11.81	11.23	10.05	10.26	11.36	10.65
chr1	1249408	1249457	11.28	11.27	11	12.06	12.11	12.42	12.22	10.95	10.94	10.27	10.43	11.07	12.39	12.11	13.38	12.1	10.91	11.19	12.24	11.6	10.84	10.71	12.29	12.21
chr1	1249498	1249547	10.64	9.5	9.74	10.27	10.09	10.64	10.31	9.51	9.85	9.39	9.02	9.78	11.2	10.96	12.36	12.09	9.55	9.96	10.55	10.67	9.61	9.34	10.83	11.1
chr1	1249588	1249637	11.93	12.96	12	9.66	12.8	12.65	11.96	9.57	11.46	11.92	9.37	10.31	13.25	12.49	13.99	13.74	9.94	10.4	11.1	11.44	9.97	9.15	9.4	10.5
chr1	1249698	1249747	11.12	10.28	11.06	10.68	11.54	11.76	11.07	10.02	9.94	9.66	9.38	9.95	11.85	11.53	12.01	11.82	9.67	10.25	11.13	10.98	9.7	10.16	10.96	10.55
chr1	1249768	1249817	12.1	10.76	10.61	12.39	12.94	11.43	11.07	12.32	13.35	12.89	12.71	12.85	10.9	11.63	13.12	12.09	11.35	11.43	11.68	11.24	9.8	10	10.6	10.45
chr1	1249878	1249927	11.44	10.08	11.9	11.74	11.96	11.43	11.13	10.83	10.6	10	9.62	10.25	11.79	11.51	12.32	12.72	9.64	10.4	11.06	10.97	9.6	10.8	10.64	10.11
chr1	1249988	1250037	11.96	9.72	11.1	11.41	11.92	10.66	11.43	11.02	10.33	9.91	10.69	10.96	10.91	10.95	11.88	11.11	9.33	10.03	10.11	10.33	8.68	9.41	9.53	9.66
chr1	1250068	1250117	12.67	11.74	10.08	11.47	11.37	11.39	11.63	11.39	10.14	9.76	10.68	10.84	11.03	11.29	11.72	11.59	9.58	10.33	10.41	10.94	9.48	10.41	9.03	9.56
chr1	1250168	1250217	11.64	11.95	9.22	10.25	10.43	11.4	11.69	11.96	10.87	11.37	11.58	10.97	11.43	11.67	11.98	11.38	11.25	10.84	10.07	11.07	9.23	10	9.55	9.51
chr1	1250348	1250397	11.09	10.61	9.23	9.91	10.15	10.47	10.11	10.25	9.84	9.27	9.14	9.74	10.04	10.36	10.71	9.69	9.58	9.97	10.24	10.27	9.23	8.93	10.61	11.89
chr1	1256112	1256161	13.98	11.09	11.53	13.94	13.33	12.11	14.04	13.19	12.46	11.71	13.35	13.27	11.35	12.51	13.32	12.81	12.7	11.64	11.99	10.92	11.14	11.33	11.02	11.24
chr1	1256192	1256241	9.94	10.33	9.91	11.17	9.19	11.49	11.22	9.99	10.09	9.57	9.78	10.23	10.42	10.94	9.84	9.41	10.44	11.02	11.56	10.92	10.08	9.82	10.83	10.47
chr1	1256362	1256411	10.93	9.55	10.24	11.08	9.68	10.79	10.85	10.11	10.07	9.47	9.61	10.09	11.11	11.28	11.42	10.22	10.43	10.56	10.22	10.38	10.37	9.62	11.56	9.94
chr1	1256442	1256491	9.84	10.62	10.06	10.61	9.24	11.4	11.16	10.5	10.21	9.97	10.17	10.71	9.75	10.43	9.45	9.69	10.27	10.83	11.22	10.76	9.66	9.9	10.89	10.42
chr1	1256542	1256591	12.73	9.84	11.02	11.37	11.92	11.55	10.69	11.1	10.66	10.22	11.24	11.22	11.21	11.16	12.8	12.35	11.51	11.87	10.4	11.06	9.16	9.54	11.91	10.44
chr1	1256602	1256651	11.18	9.84	9.25	10.97	10.76	11.7	10.91	10.66	9.73	10.43	10.09	10.22	11.97	11.79	11.61	10.11	11.86	12.63	10.82	10.73	9.3	9.68	11.35	10.22
chr1	1256732	1256781	12.16	10.38	10.33	12.07	11.98	11.83	11.71	11.6	11.11	11.17	10.68	10.99	11.8	11.7	12.22	11.66	10.39	11.19	11.33	11.25	11.93	12.33	11.39	10.61
chr1	1256832	1256881	10.46	9.4	8.99	9.58	11	11.86	11.29	10.69	10.33	11.67	10.41	10.62	13.17	12.45	13.09	11.52	10.07	13.04	10.46	11.42	10.02	13.11	9.86	12.22
chr1	1256902	1256951	11.16	9.82	11.17	10.55	12.93	12.7	12.19	13.66	12.19	12.08	12.98	13.16	12.63	12.21	13.54	12.83	11.63	12.77	10.99	12.75	11.64	10.39	11.54	13.48
chr1	1256962	1257011	11.29	11.15	10.26	11.74	11.57	12.61	12.84	11.77	10.71	12.64	11.36	11.35	14.03	13.02	14.36	13.3	12.05	13.04	11.75	12.09	12.27	11.39	12.58	14.38
chr1	1257012	1257061	9.72	9.93	10.11	10.52	9.48	11.28	11.56	11.11	9.67	10.94	10.07	10.3	11.6	11.31	12.24	10.43	10.17	10.84	10.96	10.6	10.65	9.68	11.01	12.4
chr1	1257102	1257151	10.34	9.06	9.16	9.72	9.74	10.92	11.6	9.64	10.19	11.43	10.09	10.01	12.05	11.36	13.05	11.8	10.44	11.54	10.33	10.3	9.65	8.93	10.96	13.17
chr1	1257252	1257301	10.87	9.51	9.68	10.28	9.85	11.07	11.42	10.13	10.3	10.05	9.66	10.18	11.79	11.23	12.6	11.58	9.83	10.56	10.9	10.46	9.46	9.24	10.47	12.31
chr1	1257292	1257341	10.5	9.07	9.12	9.85	10.1	10.51	11.05	9.93	11.14	10.58	9.97	10.4	11.41	11.15	12.57	11.09	10.7	10.09	10.18	10.2	10.62	9.84	9.96	11.72
chr1	1257362	1257411	11.24	11.29	10.69	11.99	10.23	12.29	12.19	12.03	11.85	11.34	12.44	12.14	12.42	12.14	12.36	11.21	10.53	10.66	12.07	11.09	11.88	11.45	11.82	11.03
chr1	1281093	1281142	9.04	10.39	9.88	10.72	9.01	11.37	10.92	10	10.37	9.96	9.94	10.19	10.43	10.56	10.39	9.69	10.08	10.94	11.36	10.95	9.33	9.31	10.74	10.61
chr1	1281203	1281252	12.45	11.55	11.14	10.84	11.94	12.04	13.35	11.14	12.08	12.38	12.75	12.01	13.38	12.97	14.23	13.19	11.58	12.42	12.04	11.57	10.68	10.94	10.68	10.45
chr1	1281263	1281312	11.99	10.71	9.77	10.64	10.85	11.61	12.42	9.98	11.2	11.22	10.85	10.5	12.11	11.87	12.32	11.36	9.89	10.49	11.63	10.94	9.3	9.02	11.37	11.05
chr1	1281333	1281382	11.32	10.94	10.07	11.01	10.92	11.77	12.17	11.29	11.94	12.34	12.1	12.19	12.56	12.6	13.46	12.24	10.04	10.63	11.5	10.96	10.1	10.83	11.34	10.8
chr1	1281423	1281472	11.02	11.35	9.3	9.65	10.46	10.72	12.06	11.42	11.89	12.53	11.43	11.22	12.5	12.5	13.27	12.61	9.46	9.94	11.09	10.65	10.49	11.31	9.45	9.61
chr1	1281483	1281532	8.99	9.47	8.83	9.05	8.62	9.67	9.46	8.91	9.21	9.97	8.4	9.03	10.26	10.5	9.87	9.04	9.09	9.63	9.52	9.7	9.28	9.49	9.08	9.2
chr1	1281543	1281592	11.03	11.03	10.04	10.85	10.68	11.88	11.89	10.51	11.2	11.8	10.73	11.09	11.89	12.16	12.16	11.21	10.38	10.92	11.65	10.83	10.65	10.99	11.56	10.89
chr1	1281593	1281642	13.26	12.01	9.89	11.02	13.2	12.24	13.58	11.68	12.05	13.2	11.74	11.79	13.34	13.57	14.27	13.41	10.79	10.58	12.34	11.2	13.37	12.46	10.51	10.2
chr1	1281703	1281752	12.2	11.07	11.94	10.61	12.97	12.31	13.41	11.49	11.4	12.89	12.63	12.61	12.02	12.55	13.15	12.01	10.84	10.81	11.73	11.06	12.73	11.9	10.78	10.38
chr1	1281893	1281942	10.98	10.91	9.82	11.01	11.17	12.1	12.43	11.56	10.69	11.43	12.07	11.82	12.34	13.07	11.54	10.26	10.72	10.65	11.31	10.65	12.83	10.67	10.57	10.28
chr1	1282083	1282132	11.1	8.56	8.91	8.48	10.53	10.26	10.7	8.71	8.79	8.7	9.27	9.39	11.54	11.62	11.99	9.95	9.59	9.36	10.06	9.89	11.09	9.11	9.83	9.2
chr1	1282183	1282232	12	9.89	11.3	9.5	12.09	11.27	11.03	10.09	12.5	11.51	11.05	10.52	13.33	13.11	13.6	11.66	10.27	9.66	11.3	10.97	12.77	10.29	11.43	10.32
chr1	1282243	1282292	10.19	9.46	11.22	9.55	10.98	11.13	10.25	10.29	9.8	9.52	10.46	9.95	12.3	11.86	12.9	11.08	9.85	9.91	10.36	10.9	11.09	9.24	10.52	9.57
chr1	1282303	1282352	9.94	9.86	11.72	10.77	11.36	11.66	11.78	10.29	9.98	9.81	11.02	10.52	12.78	12.3	12.38	10.5	10.93	10.57	11.26	10.75	10.83	9.43	11.16	10.12
chr1	1282463	1282512	11.04	9.04	9.22	9.47	12.27	11.02	11.69	10.83	8.89	9.02	11.55	10.09	12.78	12.5	13.06	11.48	9.28	11.52	10.65	11.08	8.89	8.94	9.05	9.24
chr1	1282617	1282666	11.88	8.62	9.06	10.63	11.69	10.11	11.97	10.45	11.08	10.88	11.79	11.3	11.01	11.27	13.04	11.51	9.57	11.26	11.24	11.69	9.93	8.93	12.55	9.97
chr1	1282707	1282756	11.06	10.47	11.23	11.42	11.01	11.52	12.59	10.71	10.61	10.28	10.53	10.83	11.6	11.45	11.47	10.97	10.52	11.7	11.48	11.42	10.64	10.47	11.61	10.71
chr1	1282807	1282856	12.26	11.34	10.8	11.34	11.1	12.25	12.17	11.05	10.82	10.54	10.57	10.99	11.55	11.59	11.79	10.97	11.19	11.73	11.8	11.31	10.96	10.66	11.95	11.06
chr1	1282877	1282926	11.07	11.19	10.39	11.83	10.9	12.31	11.65	10.83	11.02	10.36	10.33	10.83	11.35	11.66	11.41	10.54	10.39	11.19	12.34	11.59	10.81	10.5	11.96	11.18
chr1	1283077	1283126	10.22	10.58	9.84	10.87	9.84	11.33	10.52	10.11	9.96	9.74	9.96	10.61	9.92	10.34	9.78	9.94	10.24	10.68	11.56	10.86	10.26	9.93	10.84	10.43
chr1	1283267	1283316	9.89	10.17	9.97	11.05	9.33	11.28	10.97	10.24	10.14	9.9	9.58	10.27	9.49	10.02	9.54	9.6	10.05	10.74	11.63	11.19	9.25	9.32	10.72	10.39
chr1	1283367	1283416	9.64	9.86	9.52	10.31	8.88	10.96	10.36	9.46	9.8	9.44	9.3	10	9.47	10.11	10.06	9.61	10.07	10.42	11.29	11.42	9.44	9.48	10.26	9.92
chr1	1283427	1283476	9.82	10.22	10	11.29	9.41	11.8	11.16	10.51	10.24	9.82	9.57	10.25	11.2	11.25	10.52	9.81	10.32	10.75	11.55	10.96	10.29	9.98	11.16	10.74
chr1	1283527	1283576	10.2	11.19	9.25	10.44	9.67	10.77	9.89	9.63	10.36	10.08	9.35	9.8	11.71	11.22	12.38	11.71	10.77	10.26	10.91	11.81	9.1	8.9	12.58	12.73
chr1	1283577	1283626	9.43	10.82	10.45	10.83	9.05	11.87	11.26	9.96	10.43	10.12	9.54	10.17	11.33	11.43	11.4	10.82	9.9	10.48	11.33	11.34	9.9	9.63	12.02	11.97
chr1	1283657	1283706	9.19	9.78	10.53	10.8	9.04	11.05	10.58	10.01	10.47	9.65	9.42	10.19	10.86	10.69	10.84	10.5	9.77	10.07	10.91	10.78	9.39	9.32	10.73	10.33
chr1	1283717	1283766	9.36	10.15	10.31	10.46	8.74	11.01	10.53	9.5	10.6	9.21	8.63	9.22	11.06	10.77	11.56	11.28	10.23	9.95	10.7	10.91	9.74	9.39	10.18	9.76
chr1	1283787	1283836	9.6	9.21	8.98	9.58	9.19	9.9	9.43	9.02	9.69	9.42	8.49	9.37	8.59	9.5	10.9	10.6	8.81	9.57	9.65	9.76	8.07	8.75	9.37	9.39
chr1	1283917	1283966	9.43	9.12	9.22	9.88	9.04	10.01	9.9	9.1	9.31	9.22	9.35	9.87	10.62	10.61	11.28	10.96	9.07	9.86	10.08	10.52	9.72	9.15	9.52	9.67
chr1	1283997	1284046	9.41	8.42	8.86	9.79	8.27	9.78	9.74	9.33	9.17	8.89	9.34	9.64	11.38	11.13	12.23	11.4	9.12	9.85	9.91	10.54	9.02	8.49	9.28	9.27
chr1	1290294	1290343	10.94	10.72	9.98	11.14	10.89	12.23	11.76	11.07	10.63	10.38	10.52	10.69	11.46	11.71	12.41	12.15	10.1	10.55	11.54	10.92	9.68	9.74	10.89	10.45
chr1	1290384	1290433	12.12	8.92	8.87	9.86	12.45	11.4	12.14	11.48	9.22	9.03	10.51	10.45	12.21	12.27	12.13	12.26	8.82	9.91	9.92	9.84	9.82	12.87	9.14	9.28
chr1	1290444	1290493	13.7	10.86	10.39	11.85	13.99	13.96	13.95	13.4	11.42	11.1	13.28	12.7	13.35	13.78	13.92	13.55	10.46	11.11	12.26	11.65	11.35	14.28	11.26	10.88
chr1	1290534	1290583	10.18	9.22	9.07	9.49	9.77	11.68	10.97	10.33	9.22	9.05	9.38	9.31	11.1	11.24	12.39	11.69	9.05	9.79	10.25	10.16	9.47	12.19	9.26	9.32
chr1	1290564	1290613	10.56	9.47	9.3	9.65	9.74	11.5	10.99	10.98	10.42	9.9	10.05	9.86	11.67	11.68	12.34	11.42	8.93	9.75	10.13	10.08	9.23	11.42	9.6	9.57
chr1	1290614	1290663	10.22	9.13	9.26	9.49	8.81	11.07	10.67	10.03	9.18	9.3	9.13	9.35	10.71	10.98	10.98	10.45	9.18	9.9	9.67	10.2	9.28	9.37	9.42	9.56
chr1	1290664	1290713	12.56	9.22	9.14	11.43	9.37	11.47	11.02	11.19	9.5	9.48	10.6	10.87	11.15	11.39	11.94	11.06	9.11	9.81	10.12	9.94	8.88	9	9.64	9.49
chr1	1290684	1290733	12.55	9.81	10.05	10.98	10.15	12.63	11.96	11.31	9.07	9.25	10.24	10.58	12.02	11.86	12.5	11.58	9.34	10.09	10.92	9.92	11.58	10.17	8.85	9.21
chr1	1290704	1290753	12.97	9.32	9.23	9.75	9.34	12.25	10.84	10.76	10.04	9.91	9.53	10.42	11.46	11.45	12.49	11.67	9.35	9.94	10.88	9.98	12.94	9.14	9.12	9.1
chr1	1290724	1290773	13.38	9.32	8.85	8.7	9.93	12.2	10.37	10.68	9.35	8.77	9.79	10.42	12	11.96	12.76	11.82	8.75	9.78	10.53	9.78	13.61	9.91	9.16	9.02
chr1	1290794	1290843	12.47	9.25	8.98	9.85	10.44	11.62	10.29	10.75	9.2	9.14	9.62	10.76	10.93	11.64	11.69	10.61	9.14	9.96	9.98	10.22	12.99	9.51	9.53	9.61
chr1	1290874	1290923	10.94	8.86	8.92	10.13	10.42	9.68	10.18	11.7	9.27	9.13	12.12	11.11	9.76	10.43	10.02	9.47	8.74	9.96	10.07	10.07	12.31	11.01	9.18	9.36
chr1	1290964	1291013	14.14	11.26	11.79	13.64	13.61	12.34	12.96	13.18	13.91	13.79	13.73	14.16	11.81	12.59	13.58	13.64	12.64	12.97	12.31	11.58	11.35	11.4	11.56	11.57
chr1	1291214	1291263	10.44	8.79	9.03	9.85	11.65	10.38	8.54	11.82	10.8	10.07	9.46	10.08	10.68	12.58	11.93	11.95	9.63	9.88	9.58	9.88	8.33	8.72	9.24	9.37
chr1	1291264	1291313	9.3	9.18	8.75	9.98	8.93	11	9.24	10.97	9.15	8.87	8.04	9.02	10.38	11.97	10.55	10.29	11.3	10.39	9.74	9.72	8.4	8.72	8.66	9.02
chr1	1301706	1301755	10.54	10.6	9.59	10.6	10.8	11.28	11.25	10.64	10.55	12.99	10.78	10.98	9.75	11.1	10.24	10.37	13	10.2	10.09	10.01	10.11	9.19	11.83	9.51
chr1	1301746	1301795	10.02	10.49	9.95	10.79	10.12	11.51	11.58	10.53	10.61	12.51	10.6	10.6	10.46	11.32	9.98	9.23	11.31	10.25	10.53	10.49	10.54	9.94	11.9	10.36
chr1	1301956	1302005	10.67	10.19	9.43	10.02	11.65	12.24	11.43	10.65	10.95	13.63	10.45	9.94	10.44	11.31	10.73	10.55	12.32	10.29	10.81	10.66	10.58	8.87	11.88	10.12
chr1	1302076	1302125	10.62	11.28	10.29	11.58	11.04	13.81	11.68	11.59	12.21	14.73	12.46	11.74	12.48	13.17	12.64	12.3	14.63	11.37	14.44	13.54	12.2	10.85	12.98	11.02
chr1	1302236	1302285	9.47	8.81	8.76	8.66	9.44	11.86	9.1	9.85	11.17	13.92	11.29	10.13	10.99	11.98	11.72	11.53	11.36	9.85	10.34	11.54	8.41	9.06	8.65	8.94
chr1	1302356	1302405	10.36	9.83	9.37	10.15	10.08	11.27	10.67	9.81	11.15	12.46	9.66	9.77	10.71	11.07	11.06	11.22	9.48	10.82	11.28	10.98	9.04	9.06	10.3	9.93
chr1	1302596	1302645	9.47	9.87	9.56	10.03	8.56	11.06	10.63	9.43	9.52	9.54	8.92	9.66	9.66	10.22	9.44	9.73	9.71	10.81	10.74	10.46	9.38	9.23	10.19	10.12
chr1	1302666	1302715	9.61	9.21	8.99	10.44	8.43	9.99	10.05	9.83	9.61	9.62	9.71	9.58	9.45	10.1	9.64	10.07	9.27	10.52	10.02	10.14	8.88	8.6	9.62	9.7
chr1	1302786	1302835	11.61	10.17	9.56	10.66	10.05	11.14	10.95	10.11	10.44	10.43	9.11	9.74	10.55	10.78	10.84	10.66	9.61	10.96	10.76	10.37	9.87	9.78	10.47	10.04
chr1	1302826	1302875	13.33	10.14	10.02	11.15	11.36	10.6	11.82	10.59	11.17	11.57	10.94	11.15	11.41	11.55	11.87	11.95	9.93	11.6	11.17	10.48	11.33	11.27	10.38	9.76
chr1	1302856	1302905	10.86	9.35	8.91	9.89	9.11	10.01	10.11	9.53	10.24	10.46	9.15	9.88	9.73	9.93	11.09	10.88	9.15	10.49	10.05	10.01	8.9	8.9	9.47	9.56
chr1	1302886	1302935	10.66	9.36	10	10.83	9.68	10.59	11.39	10	10.18	10.59	9.71	10.3	10.27	10.5	10.54	10.82	9.59	10.69	10.43	10.06	9.67	9.83	9.81	9.87
chr1	1302996	1303045	12.26	9	8.91	9.17	9.57	10.03	9.78	9.88	9.98	11.16	9.39	9.64	10.36	10.51	11.19	10.97	8.85	10.39	10.2	9.83	8.65	8.59	9.01	9.31
chr1	1303056	1303105	9.39	9.97	9.55	10.22	8.54	10.97	10.4	9.54	9.54	9.73	9.27	9.78	9.66	9.95	9.05	9.18	9.99	10.46	11.18	10.56	9.65	9.47	10.5	10.2
chr1	1303146	1303195	9.27	10.55	8.93	9.22	8.98	10.18	10	9.4	9.71	10.8	9.25	9.48	9.94	10.23	10.34	9.95	8.94	9.74	9.8	9.9	8.53	8.97	9.32	9.51
chr1	1324226	1324275	10.06	11.95	10.13	11.11	9.6	10.93	10.78	10.39	9.45	9.22	9.57	10.14	10.78	10.34	10.8	10.61	9.65	10.36	9.82	9.56	10.32	12.97	9.3	9.43
chr1	1324256	1324305	11.35	10.75	9.34	11.52	10.5	10.41	11.06	9.94	9.71	8.75	9.34	9.72	10.91	10.22	11.42	11.63	9.44	9.95	10.58	10.06	10.77	13.21	9.54	9.31
chr1	1324306	1324355	9.05	11.11	9.51	9.65	8.98	10.72	10.31	11.29	10.36	9.25	11.21	9.49	10.25	10.02	10.97	10.79	8.92	9.79	9.84	9.96	9.2	12.26	9.21	9.13
chr1	1324606	1324655	9.79	10.49	9.88	10.92	9.44	11.4	10.92	10.07	10.04	9.75	9.87	10.32	9.92	10.4	9.53	9.93	10.32	10.76	12.05	11.16	9.35	9.56	11.07	10.66
chr1	1324666	1324714	9.25	9.4	9.32	10.16	8.93	10.72	10.12	9.28	9.37	8.98	8.78	9.64	9.03	9.84	8.8	9.08	9.32	9.98	10.56	10.44	8.87	9.08	10.26	10.02
chr1	1324846	1324895	8.98	9.04	8.87	9.19	8.72	10.28	9.39	8.9	9.23	8.9	8.59	9.24	8.67	9.6	8.38	8.69	9.1	9.88	10.06	9.86	8.57	8.78	9.5	9.72
chr1	1324886	1324935	11.68	10.07	9.65	10.82	11.5	11.1	10.36	10.51	11.51	11.37	11.04	11.68	9.61	10.34	12.86	13.02	10.42	10.87	11.13	10.69	10.41	10.52	9.91	9.9
chr1	1324936	1324985	9.7	9.17	9.37	10.66	9.95	10.42	10.01	9.86	9.43	9.14	9.04	9.74	9.34	9.98	9.49	8.7	9.51	10.19	10.35	10.03	8.83	8.86	9.59	9.64
chr1	1324956	1325005	8.98	9.14	9.04	9.73	8.26	10.37	9.41	9.26	9.2	9.02	8.47	9.38	9.12	9.56	9.11	8.71	9.29	9.91	10.28	10.02	8.9	9.06	9.76	9.59
chr1	1324966	1325015	8.98	9.47	9.22	9.76	8.41	10.69	9.93	9.26	9.1	9.14	9.06	9.38	9.38	9.76	9.51	9.28	9.41	10.12	11.35	11.74	9.13	9.02	10.33	10.04
chr1	1324986	1325035	8.93	9.32	8.94	9.58	8.11	10.15	9.72	9.55	9.03	8.9	9.24	9.37	9.03	9.51	8.81	8.43	9.04	9.7	9.91	10.17	8.29	8.57	9.74	9.46
chr1	1325086	1325135	10.71	9.02	9.91	10.69	10.8	10.47	10.75	10.36	10.67	10.46	10.95	11.73	10.2	10.37	11.26	11.22	9.81	10.37	10.93	10.71	9.3	9.62	10.75	10.16
chr1	1325156	1325205	10.76	9.16	9.42	10.17	10.06	10.77	10.94	9.67	10.35	9.2	9.89	10.39	10.04	10.27	12.85	12.59	9.94	11.71	11.2	11.03	10.61	9.69	10.29	9.93
chr1	1325196	1325245	9.51	9.57	9.47	10.76	8.9	11.09	10.6	10	10.15	9.89	9.7	10.34	9.48	10.07	9.79	9.82	10.02	10.71	11.32	10.76	9.76	9.67	10.79	10.31
chr1	1325236	1325285	11.56	9.29	9.26	10.25	11.18	10.17	9.92	9.88	10.65	10.65	10.02	10.59	9.32	10.1	11.44	11.11	9.21	10.01	10.11	10.17	9.95	10.14	10.24	9.62
chr1	1339635	1339684	11.16	8.93	10	9.18	9.78	10.93	9.22	10.02	12.29	10.49	11.1	9.92	8.82	10.33	8.97	9.21	9.14	11.11	9.4	9.64	11.22	9.83	8.76	8.79
chr1	1339645	1339694	10.83	12.92	9.9	9.74	9.91	14.05	9.79	10.77	11.99	10.3	10.72	9.7	9.2	10.62	9.44	9.88	9.68	11.08	10.12	9.94	11.05	9.66	9.65	9.63
chr1	1339665	1339714	11.43	9.62	9.29	10.37	9.9	11.54	9.92	10.95	11.33	10	10.32	9.73	8.99	10.36	8.69	9.11	9.99	11.7	9.59	9.77	10.61	9.46	9.37	9.31
chr1	1339715	1339764	10.05	9.89	9.27	9.68	8.77	11.23	9.94	9.66	10.9	10.09	9.98	9.94	9.03	10.08	9.54	9.68	9.87	11.42	10.13	10.17	9.79	9.41	9.68	9.78
chr1	1339725	1339774	10.5	10.48	9.57	10.75	9.44	11.7	10.8	10.21	10.89	10.07	10.06	10.26	10.11	10.81	9.86	10.03	10.04	10.63	10.62	10.56	10.99	10.26	10.6	10.16
chr1	1339735	1339784	9.85	9.45	9.24	9.37	8.41	10.63	9.69	9.74	10.12	9.53	10	9.76	8.84	9.87	8.94	9.19	9.23	10.31	10.06	9.96	9.81	9.29	9.5	9.62
chr1	1339745	1339794	10.01	9.3	8.83	9.61	9.34	10.33	9.59	9.77	11.49	10.75	9.75	9.68	8.79	10.01	9.72	9.47	9.06	10.63	9.57	9.58	10.03	9.88	9.32	9.31
chr1	1339755	1339804	9.42	8.41	8.66	9.18	8.52	9.94	8.51	8.85	10.12	9.65	8.71	9.09	8.58	9.5	8.68	8.73	9.36	10.22	9.55	9.9	8.76	8.64	9.28	9.19
chr1	1339765	1339814	9.76	8.93	9.41	9.62	9.46	10.25	9.91	9.32	10.02	9.56	9.22	10.24	8.96	9.88	9.16	8.7	8.77	10.07	9.52	9.76	10.37	8.92	9.35	9.6
chr1	1339775	1339824	10.11	8.64	9.01	8.88	9.61	10.04	9.32	9.21	10.45	9.7	9.59	9.98	8.61	9.73	9.31	9.28	8.86	10.4	9.42	9.68	9.82	8.92	8.87	9.29
chr1	1339785	1339834	9.97	9.23	8.97	9.53	9.32	10.66	9.92	10.19	9.85	9.46	9.5	9.67	8.95	10.03	8.27	8.44	9.61	10.52	9.6	10.01	11.05	9.12	9.21	9.52
chr1	1339795	1339844	10.93	10.4	10.29	10.7	10.33	11.21	10.81	10.26	9.9	9.15	9.24	9.44	8.69	9.77	8.65	9	10.41	11.77	9.86	9.72	10.15	8.79	9.14	9.36
chr1	1339825	1339874	9.76	10	9.48	10.72	9.28	10.88	10.21	10.34	10.73	9.97	9.45	10.1	9.21	10.41	10.07	10.37	9.73	10.54	10.4	10.45	9.49	9.36	10.36	10.03
chr1	1339855	1339904	9.32	9.88	10.18	11.02	8.14	10.37	10.33	9.98	10.13	9.32	8.64	9	8.82	9.49	8.31	8.56	9.59	10.32	9.79	9.91	9.73	8.7	9.29	9.36
chr1	1339875	1339924	9.44	9.27	8.78	8.32	8.64	10.04	9.01	8.73	9.72	8.73	8.02	8.47	8.07	9.27	7.73	8.2	9.03	10.17	11.61	11.52	9.49	8.81	8.1	8.81
chr1	1349980	1350029	9	10.14	10.2	10.78	8.76	11.64	10.81	10	10.68	9.96	10.11	10.31	10.17	10.72	9.48	9.46	9.94	10.64	11.63	11.1	9.43	9.21	11.31	10.76
chr1	1350100	1350149	11.1	9.06	9.09	10.15	11.27	10.81	10.69	9.54	11.07	10.09	10.95	10.38	11.06	11.72	11.86	11.87	11.43	9.85	10.9	10.6	9.35	9.59	9.72	9.41
chr1	1350260	1350309	10.99	10.72	11.5	11	11	12.32	11.6	10.03	10.55	10.32	10.36	10.36	12.39	12.17	12.9	12.95	9.92	10.57	11.8	11.49	9.99	9.76	11.83	11.24
chr1	1350340	1350389	9.86	10.51	11.24	10.53	8.96	12.04	11.46	9.88	9.97	10.05	10.62	10.48	13.3	12.46	13.3	12.91	9.7	10.45	11.53	11.23	8.56	9.16	11.44	10.76
chr1	1350440	1350489	11.27	9.73	11.64	9.98	10.74	11.6	10.67	9.85	9.2	9.73	11.02	10.97	13.16	12.53	13.81	13.53	9.43	10.91	10.72	11.12	8.98	9.02	10	10.02
chr1	1350500	1350549	10.6	11.26	11.19	11.32	10.23	11.92	11.68	10.66	10.39	10.05	10.57	10.77	11.82	11.83	12.46	12.18	10.13	10.73	11.6	11.46	11.02	10.87	11.87	11.06
chr1	1350550	1350599	9.24	10.6	10.41	10.37	8.71	11.33	11.03	9.95	10.49	9.71	9.96	10.43	10.22	10.59	10.32	9.97	9.93	11.03	11.36	11.11	9.81	9.9	11.58	11.09
chr1	1350600	1350649	10.89	11.21	10.9	10.34	10.1	11.61	11.33	10.73	10.77	10.1	11.2	11.51	11.01	11.16	11.92	11.4	9.92	10.85	11	10.69	10.48	9.91	12.55	12.37
chr1	1350730	1350779	10.67	12.8	11.12	9.86	10.21	11.42	11.48	10.21	9.6	9.08	10.72	10.54	11.68	11.98	12.05	11.73	10.21	10.76	11.75	10.93	11.44	10.69	13.47	12.85
chr1	1350800	1350849	12.49	9.66	13.45	10.38	12.02	11.17	12.26	11.21	9.59	9.33	12.07	11.78	12.34	13.41	13.07	12.66	10.86	9.91	11.94	11.47	10.44	12.23	9.4	9.23
chr1	1350820	1350869	12.7	8.92	13.63	9.46	12.51	10.47	12.28	11.25	9.31	9.11	11.92	11.43	12.42	13.45	13.51	13.61	9.74	9.95	12.02	11.66	10.18	12.54	9.05	9.47
chr1	1350840	1350889	13.13	9.31	14.38	10.3	13.37	10.71	12.76	11.66	9.75	9.95	12.47	12.21	12.41	13.45	13.94	13.7	10.47	10.02	13.23	12.17	10.28	13.04	9.68	9.48
chr1	1350870	1350919	11.45	10.09	13.9	10.87	12.05	11.67	12.53	11.64	10.06	9.64	12.72	12.43	12.29	13.54	12.9	12.73	11.2	10.59	12.1	11.3	9.71	12.2	10.76	10.41
chr1	1350910	1350959	11.02	9.52	13.38	10.32	11.56	10.36	12.11	10.87	8.98	9.13	11.85	11.55	12.12	13.34	12.67	12.13	9.5	10.04	11.1	10.55	10.35	12.14	9.7	9.46
chr1	1351370	1351419	9.54	10.11	9.77	10.57	8.83	11.31	11.11	10.23	10.94	10.02	9.43	9.86	10.5	11.56	9.89	9.16	10.03	10.44	11.07	10.7	9.41	9.19	10.95	10.25
chr1	1419757	1419806	12.35	12.07	11.08	11.1	12.41	11.85	11.95	11.1	12.5	13.06	13.28	12.48	14.21	13	15.1	14.44	10.15	10.25	11.83	12.94	9.6	10	10.34	9.99
chr1	1419847	1419896	10.08	10.5	10.08	11.13	9.48	11.91	11.45	10.3	10.5	10.92	11.79	11.37	11.19	11.13	10.16	10.11	10.6	11.11	11.89	11.21	9.74	9.68	11.43	10.85
chr1	1419967	1420016	9.65	10.48	9.5	10.35	9.25	11.24	11.04	10.04	12.26	12.78	13.43	12.75	11.92	11.49	13.19	12.33	10.21	10.63	13.89	13.68	9.43	10.65	10.52	10.39
chr1	1420027	1420076	9.72	10.01	9.49	10.78	9.43	11.58	11.02	10	11.61	12	12.56	11.95	11.72	11.45	11.99	11.23	10.81	10.9	11.82	11.79	9.73	10.16	10.92	10.45
chr1	1420047	1420096	9.27	9.31	9.22	9.63	8.68	10.57	10.08	9.32	12.03	12.11	12.99	12.14	11.99	11.49	12.4	11.92	9.87	10.2	10.78	11.46	9.68	10.43	9.99	9.63
chr1	1420197	1420246	11.12	9.33	9.35	10.42	11.02	11.24	10.79	10.63	12.54	12.78	12.92	12.68	13.37	12.65	14.05	14.01	11.4	10.45	11.84	13.47	10.51	10.65	10.08	9.63
chr1	1420287	1420336	10.68	10	9.64	10.52	10.76	11.43	11.01	10.63	12.71	12.63	12.67	12.1	13.49	12.69	14.08	13.86	10.64	10.07	11.31	12.34	11.38	9.89	11.94	10.31
chr1	1420337	1420386	11.88	11.64	11.09	12.17	11.73	12.54	12.24	11.33	12.46	12.33	11.85	12.43	11.96	12.28	13.15	12.81	11.71	12.07	12.8	12.37	11.76	11.43	12.52	11.56
chr1	1420447	1420496	10.74	10.46	10.48	11.09	11.16	12.25	11.97	11.5	12.39	12.57	12.54	12.38	12.2	12.18	13.14	12.47	11.34	10.91	11.54	11.38	10.18	10.07	11.97	10.72
chr1	1420567	1420616	13.23	11.22	10.23	11.69	12.27	12.28	12.36	12.09	13.28	13.74	13.26	13.09	12.75	13.14	14	14	10.81	10.44	12.55	12.69	10.75	12.81	13.4	10.9
chr1	1420757	1420806	13.83	12.28	10.08	11.09	13.26	13.91	14.02	12.6	14.75	14.63	13.6	13.3	14.16	15	14.91	15.16	10.23	13.59	14.24	13.87	14.16	15.38	11.03	10.91
chr1	1420777	1420826	11.38	10.38	9.38	10.4	10.88	12.91	12.57	11.66	13.33	13.76	11.68	11.71	12.92	13.74	13.48	13.56	9.45	11.55	12.71	12.46	12.63	13.9	10.75	10.4
chr1	1420907	1420956	14.02	8.99	9.09	10.38	13.59	12.98	13.1	12.07	13.32	14.33	13.26	13	13.11	13.96	13.7	13.65	9.07	13.41	11.94	11.52	11.8	12.29	8.98	9.23
chr1	1421017	1421066	12.55	8.98	9.13	8.74	12.56	12.97	13.95	11.34	13.44	14.33	13.26	12.3	13	14.06	13.55	13.63	8.97	14.33	13.15	11.87	11.72	11.61	9.05	9.26
chr1	1421187	1421236	12.7	9.43	9.68	10	13.56	12.63	13.64	12.64	12.41	13.85	13.19	11.91	12.28	13.72	13.66	13.92	8.95	12.54	12.61	12.01	10.65	11.36	9.16	9.85
chr1	1427725	1427774	9.26	10.24	9.72	10.54	9.05	11.2	10.91	9.77	10.22	9.79	9.32	9.75	10.94	10.88	11.7	11.1	9.6	10.11	10.85	10.56	9.29	9.95	10.67	10.22
chr1	1427795	1427844	10.48	9.01	9.13	10.5	9.58	10.99	10.75	10.05	10.99	10.03	9.93	10.2	13.16	12.55	13.52	13.13	9.11	10.41	10.19	10.58	9.47	10.88	9.21	9.37
chr1	1427865	1427914	10.33	9.07	11.25	9.47	9.51	10.87	11.68	10.56	11.81	10.6	11.36	11.21	12.96	12.48	14.34	13.97	9.5	9.87	9.92	10.1	10.28	11.93	11.67	12.39
chr1	1427875	1427924	10.34	9.67	11.3	9.91	10.04	11.57	11.64	10.67	11.41	10.39	10.77	10.75	13.53	12.98	13.77	13.53	9.42	9.85	10.17	10.66	10.42	12	11.62	12.4
chr1	1427885	1427934	10.81	9.74	11.58	10.14	10.06	12.26	11.78	11.64	11.72	10.66	11.29	10.71	13.98	13.37	14.39	13.9	10.04	9.74	10.5	11.38	10.8	12.49	11.51	12.47
chr1	1427895	1427944	10.83	9.75	11.51	9.79	10.02	11.61	11.78	11	11.39	10.3	10.68	10.62	13.6	12.82	13.79	13.97	9.4	10.03	10.59	11.57	10.73	12.53	11.8	12.54
chr1	1427905	1427954	11.34	9.85	11.78	9.99	10.47	11.79	11.8	11.36	11.7	10.83	11.18	11.35	13.59	12.85	14.98	14.61	9.48	9.91	11.08	12.06	11.2	12.77	12.12	12.92
chr1	1427925	1427974	12.02	10.39	12.35	11.33	11.82	12.51	12.48	11.53	12.25	10.82	11.19	11.35	14.47	13.66	14.98	15.22	10.29	10.54	12.25	12.74	11.83	13.31	12.23	12.41
chr1	1427945	1427994	10.65	9.84	11.7	10.67	9.92	11.92	12.1	10.75	10.11	9.57	10.18	10.59	13.53	12.77	14.51	14	10.01	10.26	11.3	11.58	10.48	12.25	10.28	10.04
chr1	1427975	1428024	10.18	9.61	11.14	10.32	9.37	11.33	11.36	10.55	9.25	8.94	10.06	10.24	13.4	12.55	13.79	13.38	9.86	10.19	10.8	11.2	10.57	12.06	9.73	9.52
chr1	1428025	1428074	14.2	11.67	12.28	13.68	14.7	12.6	13.34	14.1	14.07	13.63	14.71	14.56	13.17	13.29	14.77	14.76	12.34	11.93	12.84	12.47	13.49	13.07	11.72	11.96
chr1	1428085	1428134	10.28	8.91	9.02	10.57	8.69	10.7	10.37	9.91	8.83	8.82	9.9	10.2	13.11	12.3	13.93	13.18	10.11	10.02	10.43	10.77	10.46	10.17	9.43	9.25
chr1	1428135	1428184	9.77	10.16	9.67	10.65	9.32	11.09	10.77	9.86	9.44	9.85	10.16	10.35	12.12	11.63	11.72	10.43	10.56	10.39	10.95	10.6	9.64	9.54	10.39	10.13
chr1	1428305	1428354	12.88	10.51	10.08	10.34	12.09	12.89	12.32	10.8	11.23	10.74	11.95	12.37	13.72	13.03	14.62	13.69	12.4	14.14	13.05	13.5	9.81	12.51	9.74	9.6
chr1	1429045	1429094	9.6	10.53	9.24	12.42	8.71	11.07	10.8	10.58	9.1	8.97	10.23	9.93	9.67	11.85	8.28	8.18	11.73	10.27	10.88	10.19	9.38	9.4	9.88	9.77
chr1	1454876	1454925	10.74	9.85	10.71	10.23	10.39	10.63	11.59	10.8	10.35	9.96	10.47	10.42	11.83	11.34	12.04	10.65	10.29	10.27	9.99	10.86	9.97	8.86	11.68	12.22
chr1	1454936	1454985	11.04	11.48	11.44	11.56	10.55	12.39	11.96	10.81	11.06	10.2	10.53	11.05	11.89	11.74	11.81	10.89	11.35	11.57	12.18	11.62	10.93	10.44	12.93	12.62
chr1	1454976	1455025	11.17	10.6	10.49	10.86	11.06	11.47	11.04	10.21	11.46	10.25	10.57	11.11	10.91	10.89	11.88	11.23	10.52	11.29	11.44	11.35	11.14	10.91	12.39	12.32
chr1	1455026	1455075	9.84	10.4	10.77	10.04	9.45	10.23	10.32	10.83	10.87	9.7	10.38	10.01	11.47	11.11	11.77	10.31	9.37	10.53	10.28	11.26	10.23	9.46	13.18	13.13
chr1	1455186	1455235	9.84	9.17	10.36	10.64	10.65	10.28	11.29	10.09	9.63	9.15	9.74	10.19	11.67	11.2	11.89	11.16	9.86	10.95	10.45	10.84	11.2	9.61	9.69	9.57
chr1	1455376	1455425	9.39	10.72	10.1	11.08	9.51	11.8	11.29	10.2	9.77	9.66	9.57	10.16	10.63	10.96	9.99	9.31	10.4	10.96	11.28	10.98	10.16	9.8	11.1	10.56
chr1	1455506	1455555	13.84	10.06	12.13	11.19	12.69	11.57	11.98	12.42	11.47	11.05	12.99	11.7	11.6	11.95	12.92	12.35	11.77	10.92	11.79	12.61	11.29	10.21	10.55	11.36
chr1	1455716	1455765	11.58	9.66	13.86	10.46	12.64	11.38	12.64	11.42	10.08	9.82	11.75	12.46	12.64	12.71	12.38	11.36	13.65	11.63	11.28	12.49	9.06	9.55	9.57	9.86
chr1	1455846	1455895	11.6	9.5	12.32	10.5	11.53	10.57	11.19	10.21	9.65	9.18	10.37	10.77	11.12	11.23	12.51	11.8	10.42	10.2	11.34	12.72	9.5	9.69	9.72	9.53
chr1	1456006	1456055	11.82	10.94	10.26	11.14	10.68	12.1	11.5	10.51	10.77	10.33	10.37	10.81	12.48	11.97	13.18	11.78	10.65	10.91	12.24	11.95	11.12	11.81	12.05	11.04
chr1	1456126	1456175	13.19	9.64	11.06	12.48	12.73	12.39	11.79	12.15	11.25	11.41	12.89	12.31	15.01	13.59	14.82	13.68	14.08	13.31	13.08	13.46	12.89	13.68	9.76	10.01
chr1	1456166	1456215	12.09	10.19	10.14	12.31	11.99	11.97	11.44	12.13	11.39	10.51	13.11	12.54	13.78	12.61	14.02	13.03	12.88	12.2	12.47	12.62	11.96	11.92	11.34	10.76
chr1	1456206	1456255	10.44	10.84	9.8	10.82	10.96	11.6	12.19	11.09	10.4	10.34	11.91	10.68	10.95	11.08	12.35	11.06	10.03	10.77	11.22	10.86	10.42	11.63	11.03	10.56
chr1	1456226	1456275	9.97	10.42	9.93	10.18	9.62	11.5	10.87	10.05	10.58	10.32	9.94	9.89	10.96	11.2	10.64	9.83	9.86	10.09	10.62	10.48	9.29	9.1	10.85	10.48
chr1	1456246	1456295	10.29	10.99	10.22	12.02	10.16	12.01	11.34	11.8	11.24	11.22	12.09	11.79	11.34	11.41	11.69	11.62	10.27	10.76	11.59	11.13	10.02	10.25	11.61	11.13
chr1	1482144	1482193	11.2	8.73	9.29	9.47	10.47	10.24	10.34	9.67	9.83	10.33	9.87	9.67	9.32	10.49	9.5	9.16	8.78	9.82	10.69	11.37	10.78	9.12	8.99	9.21
chr1	1482244	1482293	11.24	8.96	9.08	8.92	11.93	10.78	10.62	9.76	9.16	10.18	9.64	9.26	8.96	9.98	10.12	9.76	8.88	9.57	10.49	10.82	9.93	8.43	8.95	9.09
chr1	1482294	1482343	12.67	9.84	9.69	10.7	13.63	12.99	12.15	11.23	9.41	11.2	11.13	10.82	10.73	11.33	11.55	11.22	9.57	10.42	11.6	12.1	11.39	9.27	10.13	10.08
chr1	1482394	1482443	10.77	9.76	9.12	9.86	11.95	11.82	11.07	10.81	9.39	11.11	9.93	10.33	10.29	10.69	11.33	10.35	9.09	10.07	10.2	11.61	11.35	9.32	9.42	9.42
chr1	1482474	1482523	10.08	10.51	10	11.1	10.55	11.71	11.6	10.71	10.69	10.6	10.2	10.58	10.9	11.21	9.82	9.63	10.06	10.54	11.33	10.85	9.82	9.63	11	10.8
chr1	1482654	1482703	12.02	9.28	9.07	9.82	10.26	10.68	11.49	10.19	9.84	10.62	9.81	10.36	11.01	11.24	11.03	11.6	9.02	9.87	10.67	10.72	11.18	10.08	11.75	11.38
chr1	1482714	1482763	13.12	10.07	9.52	10.09	12.8	13.16	13.19	11.55	10.29	11.76	12.12	12.35	12.71	12.68	13.7	14.06	9.03	9.69	13.56	13.72	11.56	12.11	13	12
chr1	1482774	1482823	13.33	10.47	11.57	12.05	13.13	12.08	13.17	12.13	13.55	13.35	13.07	13.24	11.54	12.32	13.5	13.33	10.76	11.16	12.35	12.14	12.72	12.71	12.2	11.94
chr1	1482864	1482913	11.51	9.49	9.37	11.37	10.87	11.55	11.44	10.79	10.13	11.27	10.53	10.98	11.96	12	11.72	11.77	9.38	10	11.99	12.08	8.53	9.78	9.58	9.68
chr1	1482964	1483013	10.56	9.14	10.02	9.42	9.84	10.54	11.02	10.52	11.26	10.94	9.62	9.88	11.81	11.43	12.73	12.13	8.91	9.59	10.98	11.56	10.66	10.2	9.57	10.57
chr1	1483084	1483133	10.6	10.44	9.99	10.75	9.87	11.52	11.07	10.21	10.26	10.52	10.09	10.68	11.01	11.19	10.72	10.25	10.43	10.78	11.62	11.05	9.9	10.2	10.79	10.41
chr1	1483124	1483173	11.13	10.14	10.03	10.57	10.16	11.38	11.56	10.2	10.41	11.02	10.12	10.46	12.2	11.66	11.89	11.54	9.83	10.64	11.5	11.13	10.55	11.04	10.95	10.66
chr1	1483184	1483233	12.39	9.32	9.5	10.05	10.86	10.76	11.47	10.7	9.96	10.87	10.4	10.66	12.53	11.74	12.67	11.64	9.1	10.23	10.83	10.49	9.94	10.92	9.6	9.74
chr1	1483284	1483333	10.66	9.08	9.2	8.97	8.76	11.26	11.39	9.59	9	10.19	9.8	9.84	11.72	11.24	11.92	11.93	8.86	9.58	11.49	10.94	10.38	11.08	9.47	9.29
chr1	1483454	1483503	11.51	10.38	10.18	10.77	10.52	11.7	12.16	10.91	10.53	10.62	10.24	10.79	11.36	11.55	11.43	11.91	9.54	10.42	11.44	11.03	10.98	10.41	11.16	10.4
chr1	1497873	1497922	11.71	9.59	13.37	10.57	12.03	10.73	12.54	9.95	10.23	9.77	9.9	10.15	9.81	10.9	10.52	10.23	8.99	9.8	10.04	10.11	9.84	9.59	9.36	9.58
chr1	1497883	1497932	12.21	9.8	12.32	11.19	12.23	10.51	11.49	10.44	10.78	10.05	10.85	10.65	9.37	10.41	11.31	11.05	9.07	9.8	9.89	9.93	10.09	9.38	9.81	9.7
chr1	1497893	1497942	11.2	9.66	11.98	11.41	10.21	10.88	11.44	10.9	9.71	9.09	10.75	10.25	9.68	10.31	9.98	9.41	9.08	9.96	9.35	10.07	11.01	9.55	9.39	9.43
chr1	1497903	1497952	10.25	9.39	11.49	11.62	9.58	10.26	10.95	9.89	9.38	9.17	9.29	9.14	8.96	9.66	9.64	9.37	9.28	9.71	9.96	9.79	10.7	8.64	9.14	9.26
chr1	1497933	1497982	10.31	9.48	11.2	11.53	9.41	11.63	11.61	10.6	9.29	8.95	9.96	9.77	10.1	10.58	9.99	9.81	11.67	10.3	11.16	10.66	9.71	11.53	9.15	10.34
chr1	1497973	1498022	11.89	10.5	10.22	10.9	10.76	12.61	12.39	11.77	12.83	12.57	11.37	11.3	11.64	12.22	11.3	11.33	13	10.86	12.15	11.88	10.28	12.61	11.07	10.76
chr1	1498003	1498052	9.98	10.98	10.15	11.58	9.46	12.02	11.56	10.86	10.79	10.38	10.84	11.14	10.55	11.37	11.05	11.13	10.59	10.99	11.67	11.27	10.48	10.58	11.33	10.84
chr1	1498023	1498072	12.56	10.63	10.43	11.38	12.08	12.11	12.11	11.16	10.49	10.36	10.9	11.4	11.35	11.83	10.64	10.63	10.7	11.11	11.74	11	10	10.1	11.48	10.92
chr1	1498063	1498112	10.04	10.29	9.95	10.66	9.31	11.46	11.11	10.23	10.34	10.03	10.5	11	10.3	11.09	10.78	10.63	10.21	10.52	11.08	10.98	9.94	9.74	10.59	10.31
chr1	1498143	1498192	10.54	10.95	11.27	11.15	10.05	11.92	12.79	12	10.74	10.44	11.52	11.51	10.56	11.24	10.65	10.28	12.21	11	11.69	11.07	10.35	10.91	10.55	10.27
chr1	1498153	1498202	10.51	11.54	10.49	11.41	10.24	12.26	12.94	12.11	10.57	10.18	11.11	10.95	10.78	11.43	10.99	11.03	12.42	10.78	12.04	11.33	10.3	10.81	10.9	10.45
chr1	1498163	1498212	10.92	11.48	10.2	11.48	10.48	11.88	12.94	11.93	10.25	10.06	10.61	10.48	10.73	11.38	11.03	10.66	12.07	10.32	10.96	10.62	10.6	10.7	10.22	10.18
chr1	1498173	1498222	11.76	10.94	10.2	10.71	11.19	11.5	12.5	11.91	10.66	10.22	10.76	11.12	10.64	11.44	10.65	10.22	11.23	10.35	10.97	10.57	9.48	9.79	10.46	10.16
chr1	1498203	1498252	12.03	12.67	11.13	12.04	11.34	12.15	13.51	13.5	10.98	10.74	12.85	12.4	11.29	12.36	11.95	11.39	12.01	10.76	11.13	10.94	11.05	11.23	10.6	10.35
chr1	1498233	1498282	12.26	11.92	10.74	11.87	11.58	12.32	12.61	12.26	10.75	10.39	11.72	11.61	11.39	11.97	11.91	11.61	10.93	11.38	11.94	11.48	11.46	11.49	11.81	11.21
chr1	1532142	1532191	8.98	9.94	9.8	10.7	8.97	11.48	11.21	9.94	9.93	9.57	9.95	10.36	10.15	10.68	9.97	9.58	10.02	10.59	11.14	10.82	9.59	9.48	11	10.67
chr1	1532192	1532241	12.56	10.66	10.79	11.97	12.28	11.34	11.92	11.54	11.89	11.44	11.02	11.65	10.56	10.93	12.39	13.03	11.03	11.44	11.86	11.37	11.34	11.2	11.54	11.35
chr1	1532242	1532291	9.62	10.89	10.21	11.24	9.27	12.04	11.34	10.47	10.57	9.99	10.01	10.79	10.51	11.02	10	10.06	10.54	10.96	11.76	11.11	10.02	10.19	11.54	11.07
chr1	1532322	1532371	10.09	9.47	9.87	9.8	8.93	11.09	10.56	9.24	10.96	9.26	9.71	9.78	11.83	11.1	12.88	12.54	9.17	9.68	11	11.34	8.63	10.5	11.02	11.29
chr1	1532342	1532391	10.58	9.65	10.57	10.49	9.58	10.81	11.02	9.74	10.84	9.48	9.83	9.92	11.33	11.08	12.5	12.71	9.22	10.28	10.53	10.91	9.77	10.55	10.23	9.76
chr1	1532382	1532431	10.45	9.93	10.63	9.91	9.51	11.01	10.56	9.58	11.24	9.97	10.24	10.28	11.94	11.17	12.14	11.74	9.41	10.03	10.53	10.82	9.28	10.38	10.06	9.9
chr1	1532432	1532481	10.4	9.93	11.59	11.14	9.82	11.98	11.48	10.38	11.57	9.77	10.83	10.83	12.63	12	13.09	12.99	9.59	10.37	11.58	12.14	9.91	10.95	10.51	10.28
chr1	1532492	1532541	11.01	10.06	11.85	11.61	10.51	11.65	11.41	10.7	12.08	11.04	11.35	11.38	12.54	12.26	13.82	13.64	9.73	10.63	11.69	12.23	10.44	12.08	10.41	10.28
chr1	1532532	1532581	10.13	9.47	11.63	11.17	10.09	11.54	11.04	10.19	11.72	11.18	11.52	11.18	12.34	11.86	13.91	13.94	9.64	10.29	11.76	12.83	10.02	12.09	9.43	9.32
chr1	1532592	1532641	10.36	9.18	10.72	11.01	9.95	10.85	10.6	10.35	11.51	10.91	12.16	11.42	12.62	11.88	13.17	12.59	9.65	9.9	10.3	11.1	8.93	11.03	9.53	9.5
chr1	1532622	1532671	9.6	9.25	9.48	10.68	9.05	10.66	10.47	9.94	11.04	10.47	11.22	11	11.45	11.07	12.27	11.9	9.38	10.07	11.04	11.41	8.66	10.68	9.65	9.51
chr1	1532682	1532731	9.41	9.02	9.23	9.66	8.93	10.46	10.18	9.28	11.56	10.73	11.94	11.42	11.31	11.5	11.89	11.73	9.39	10.02	11.18	11.69	9.06	11.53	9.64	9.69
chr1	1532732	1532781	10.78	9.03	9.21	10.61	9.7	10.98	10.71	10.32	11.53	11.16	12.37	11.85	12.18	12.35	12.93	12.4	9.67	9.89	10.84	11.41	10.37	11.68	9.95	9.45
chr1	1532802	1532851	8.56	9.02	9.18	9.53	8.08	10.47	9.62	9.07	9.86	9.78	10.46	10.06	10.11	10.61	9.95	9.37	9.46	9.82	10.17	10.46	8.59	9.34	9.69	9.74
chr1	1532902	1532951	9.74	9.81	8.97	9.98	8.94	11.07	10.33	11.01	10.82	10.66	12.62	11.97	12.65	12.3	13.57	12.75	11.39	10.17	11.16	11.34	9.49	10.25	9.67	9.61
chr1	1566935	1566984	11.05	13.42	9.24	9.81	8.83	11.24	10.62	11.14	9.3	9.23	11.18	9.87	8.72	9.76	8.54	7.88	8.81	9.85	10.34	9.94	10.78	11.72	8.83	9.21
chr1	1567025	1567074	10.32	11.44	10.52	11.02	9.36	11.84	11.34	10.58	10.09	9.92	10.68	10.91	9.88	10.57	9.62	9.9	10.42	11.09	11.44	10.89	10.15	10.29	11.04	10.48
chr1	1567065	1567114	9.75	11.43	9.35	10.45	8.49	11.45	10.85	10.01	10.38	9.55	9.36	9.47	10.29	10.75	9.31	8.96	9.22	10.2	11.12	10.9	10.2	10.96	10.61	10
chr1	1567105	1567154	10.07	11.56	8.93	8.81	8.22	10.82	9.13	9.22	9.11	8.57	9.34	9.18	9.26	10.06	9.54	8.66	8.76	9.56	10.6	10.51	9.9	10.57	9.02	8.96
chr1	1567745	1567794	12.35	10.85	10.6	11.83	11.95	11.44	11.94	12.07	11.01	11	11.61	11.29	10.38	11.19	11.03	11.08	10.61	10.97	10.96	10.31	11.63	10.75	10.31	10.35
chr1	1567835	1567884	10.3	9.38	9.53	10.95	9.9	10.18	10.17	10.52	10.15	10.02	11.23	11.04	9.22	10.11	10.32	11.22	9.97	10.36	10.62	10.42	10.1	9.57	9.69	9.79
chr1	1567895	1567944	11.59	8.7	8.85	10.39	11.16	10.09	8.44	9.79	9.41	9.42	10.22	9.24	8.87	9.86	8.97	8.85	8.74	9.81	11.87	9.96	12.54	8.47	8.93	9.11
chr1	1567975	1568024	10.86	8.37	8.81	10.08	10.63	9.85	8.63	8.9	8.08	8.25	9.21	8.47	8.47	9.08	8.31	7.64	8.62	9.49	9.9	9.66	11.81	8.72	8.73	9.06
chr1	1568065	1568114	10.8	9.22	8.97	9.71	10.57	11.08	9.41	10.21	11	10.36	10.13	9.93	9.34	9.9	10.06	9.47	9.13	9.92	10.73	9.9	12.86	9.25	9.55	9.49
chr1	1568115	1568164	10.49	10.44	10.19	11.36	9.8	11.62	11.24	10.48	10.28	10.11	10.24	11.11	10.48	10.78	9.71	9.35	10.08	10.81	11.63	10.92	11.54	10.05	11.07	10.51
chr1	1568185	1568234	12.59	9.46	9.17	10.24	10.87	11.7	10.93	11.08	10.9	10.24	9.86	10.99	11	11.12	11.45	10.33	9.06	9.57	10.05	10.07	13.98	9.72	9.27	9.53
chr1	1568235	1568284	11.5	9.4	9.11	10.28	10.03	11.54	11.06	10.79	10.43	9.53	9.48	11.04	10.44	10.73	10.63	10.37	9	9.65	10.51	10.36	13.42	9.39	9.8	9.82
chr1	1568255	1568304	11.44	8.81	9.74	10.44	9.93	10.61	11.02	11.06	9.74	9.81	10.76	11.33	9.41	10.09	9.81	9.6	8.81	9.67	9.98	10.25	12.08	10.56	8.95	9.37
chr1	1568315	1568364	11.07	9.38	9.56	10.6	10.27	10.77	11.32	10.48	11.2	10.5	9.92	10.95	9.95	10.55	10.49	10.67	9.55	10.34	11.6	10.21	11.08	9.25	9.95	10.12
chr1	1568385	1568434	11	11.38	9.17	9.25	9.82	11.13	11.26	10.31	9.66	9.42	8.97	10.78	9.59	10.09	9.78	10.2	9.1	9.76	12.06	9.9	12.3	9.38	9.03	9.34
chr1	1584980	1585029	9.65	13.3	9.28	10.39	10.1	10.7	11.36	11.62	13.06	10.57	11.08	9.85	9.72	11.46	10.13	10.55	8.83	9.57	9.62	9.79	13.5	11.52	9.53	9.35
chr1	1585140	1585189	9.17	12.79	9.21	9.83	10.6	10.09	11.53	11.88	12.04	9.62	9.13	10.74	9.94	11.58	10.27	10.44	9.17	9.84	9.56	10.9	12.05	14.72	9.26	9.44
chr1	1585170	1585219	9.69	12.19	10.9	11.1	10.27	11.11	11.98	12.14	11.69	9.95	10.6	11.26	10.44	11.71	10.37	10.73	9.67	10.29	10.87	11.28	12.51	14.7	10.42	10.34
chr1	1585190	1585239	9.16	11.91	10.75	10.73	9.35	11.54	11.66	11.29	11.12	10.32	9.98	10.93	10.33	11.25	9.5	9.81	9.42	10.18	11.42	11.13	11.82	14	11.15	10.63
chr1	1585230	1585279	9.64	11.24	11.24	9.49	10.52	10.59	11.28	10.82	9.25	8.73	8.87	10.3	9.56	10.85	9.54	9.87	9.01	9.93	9.48	10.95	12.35	14.78	8.84	9.05
chr1	1585320	1585369	8.94	10.86	11.26	9.39	9.09	10.55	10.71	10.57	9.71	9.42	10.08	10.27	9.09	10.42	9.91	9.49	9.03	9.91	9.77	10.39	11.56	13.68	9.39	9.61
chr1	1585380	1585428	9.65	12.09	13.07	10.13	12.33	10.7	12.03	10.71	9.11	8.73	9.12	10.33	9.4	10.56	9.95	10.28	9.44	9.93	10.12	11.56	12.79	13.52	9.59	9.44
chr1	1585480	1585529	10.44	12.14	13.98	10.93	13.26	11.33	13.12	11.21	11.4	10.27	9.81	10.75	9.87	11.34	10.3	9.99	9.9	10.41	11.33	11.13	13.48	13.39	10.78	10.36
chr1	1585520	1585569	9.72	10.76	13.5	10.37	12.56	11.19	12.31	10.47	10.88	9.53	8.89	9.74	9.6	10.73	9.79	9.55	9.45	10.05	10.9	10.7	13.18	12.93	10.34	9.99
chr1	1585650	1585699	10.06	9.59	12.41	9.02	11.85	10.42	11.85	8.79	10.45	8.96	8.07	8.71	8.69	9.81	9.02	7.67	8.83	10.14	9.38	9.47	11.69	11.09	9.02	9.06
chr1	1586020	1586069	10.74	9.71	13.33	10.65	9.96	10.4	11.57	11.88	11.83	10.79	11.97	11.68	9.5	11.07	9.05	9.38	9.52	11.28	9.42	9.76	12.08	12.96	12.45	11.08
chr1	1586140	1586189	11.67	10.32	13.01	9.61	9.61	10.9	10.56	9.63	10.87	9.1	10.88	9.55	9.14	9.61	9.23	9.44	9.38	11.48	9.46	9.63	9.18	11.73	8.8	9.09
chr1	1586190	1586239	11.93	10.9	12.66	11.93	10	11.12	10.55	11.92	11.71	10.51	12.2	11.33	10.52	10.94	9.8	9.51	10.01	11.69	10.42	10.12	9.4	11.02	10.1	10.01
chr1	1586260	1586309	11.84	11.78	12.49	12.89	11.14	12.39	12	12.56	12.01	11.17	12.68	11.53	11.13	11.64	10.96	11.04	10.32	11.06	12.24	11.82	11.5	11.98	11.96	11.11
chr1	1586340	1586389	11.4	14.18	10.54	10.5	10.17	11.52	10.07	11.6	11.17	9.49	10.77	11.04	10.1	10.39	10.39	10.86	9.51	11.56	11.44	10.43	9.46	10.96	9.67	9.81
chr1	1594532	1594581	9.11	12.56	9.71	9.45	9.21	11.26	11.05	10.33	10.12	12.31	9.76	11.11	9.3	10.97	9.23	9.93	9.31	9.93	11.23	9.69	8.39	8.81	9.39	9.34
chr1	1594602	1594651	9.01	10.19	9.26	9.66	10.11	11.47	11.47	10.56	10.33	12.68	8.54	10.68	9.68	11.52	10.23	11.03	8.95	9.99	10.84	10.19	8.93	8.79	9.84	9.76
chr1	1594742	1594791	11.65	9.22	9.32	9.7	11.27	11.69	12.12	11.09	11.51	11.72	10.39	11.06	10.85	12.36	11.33	12.06	8.9	9.95	10.86	10.62	11.75	9.69	12.09	11.46
chr1	1594882	1594931	10.75	9.91	10.94	10.24	10.39	12.18	11.76	10.07	10.73	10.31	9.91	10.1	11.04	11.53	11.79	12.39	9.49	9.92	11.47	10.84	10.75	9.22	11.53	10.58
chr1	1594942	1594991	10.09	9.1	8.93	10.65	10.82	11.33	11.59	9.94	10.52	10.23	9.47	9.77	11.52	11.54	12.09	12.52	8.92	9.71	11.34	10.81	10.09	8.89	11.38	10.35
chr1	1595132	1595181	10.73	10.85	10.1	10.98	9.83	11.7	11.47	10.5	10.89	10.35	9.38	9.69	12.76	11.85	13.3	13.17	9.84	10.28	10.85	10.8	10.6	9.66	11.21	10.08
chr1	1595132	1595181	11.91	9.65	9.37	10.4	11.11	11.1	11.09	9.99	11.03	10.46	9.66	10.13	12.56	12.06	13.21	13.26	9.19	9.93	10.44	10.48	11.83	10.54	11.65	10
chr1	1595192	1595241	9.24	8.99	8.86	9.78	9.16	10.65	9.97	9.46	10.27	9.68	9.29	9.46	10.98	10.51	11.25	11.39	9.19	9.89	10.42	10.34	9.19	8.77	9.71	9.53
chr1	1595192	1595241	9.71	10.18	9.51	10.38	9.68	11.16	10.58	9.61	9.93	9.66	9.98	10.11	11.56	11.02	11.7	11.9	10.42	10.52	11.05	10.74	10.52	9.73	10.41	10.16
chr1	1595242	1595291	9.04	9.42	9.46	9.79	8.52	10.92	10.18	9.28	9.42	9.29	8.67	9.42	9.39	9.86	9.51	9.63	9.37	10.18	10.57	10.47	8.71	8.79	10.13	10.1
chr1	1595242	1595291	10.63	9.24	9.1	9.25	10.26	10.17	9.31	9.31	9.93	9.72	9.14	9.73	8.81	9.62	11.27	11.02	9.03	9.79	10.06	9.87	9.2	9.59	9.73	9.52
chr1	1595292	1595341	9.2	9.23	9.46	10.29	8.82	10.21	10.42	9.66	10.02	9.75	8.92	9.85	9.8	9.99	10.21	10.56	9.47	10.12	10.22	10.31	8.87	8.83	9.41	9.51
chr1	1595292	1595341	8.96	9.26	8.9	9.53	8.65	10.4	9.56	9.15	9.27	9.12	9.06	9.6	9.16	9.74	9.33	9.6	9.08	10.03	10.07	10.16	8.49	9.04	9.59	9.47
chr1	1595312	1595361	11.34	11.02	10.37	11.51	10.78	11.97	11.67	10.54	10.82	10.34	10.16	10.86	10.71	11.06	11.22	11.3	11.15	11.42	12.03	11.49	10.89	10.69	11.71	11.07
chr1	1595372	1595421	10.14	9.04	10.01	9.48	9.03	10.05	10.67	8.88	9.38	9	8.57	9.4	9.09	9.64	9.53	9.35	8.8	10.02	10.41	10.23	9.59	9.42	9.81	9.53
chr1	1595372	1595421	9.37	9.38	9.01	9.57	8.36	10.52	10.06	9.29	9.2	9.26	8.6	9.27	9.14	9.75	8.68	8.72	9.59	9.97	9.82	10.24	9.14	9.29	9.97	9.97
chr1	1595492	1595541	9.09	8.38	8.98	9.53	8.55	10.26	9.22	9.08	9.52	9.56	8.86	9.59	10.89	10.61	11.39	11.22	9.29	10.94	10.21	10.2	10.08	8.98	9.67	9.48
chr1	1595492	1595541	9.05	12.67	9.34	9.66	8.2	11.87	10.07	9.19	15.46	14.82	8.67	9.44	11.29	10.9	11.41	10.65	9.4	10.87	11.05	11.27	10.28	9.43	9.35	9.34
chr1	1595552	1595601	11.4	8.75	8.86	8.92	10.74	10.05	9.11	9.28	11.42	10.62	10.23	10.61	12.59	12.03	13.55	13.37	9.2	11.26	10.24	10.33	10	10.98	8.92	9.15
chr1	1595552	1595601	10.73	9.2	9.54	9.29	10.07	10.23	10.01	9.29	11.04	10.34	9.32	9.84	12.75	12.35	12.65	12.85	9.62	11.73	10.46	10.94	10.35	10.05	9.11	9.24
chr1	1595582	1595631	11.93	9.37	8.67	9.75	11.03	10.8	9.09	10.32	12	12.1	10.58	10.79	13.42	13.02	13.83	14	9.9	13.27	12.11	11.43	11.19	12.52	9.37	9.28
chr1	1595602	1595651	11.28	9.23	9.03	9.58	10.31	10.54	9.64	9.85	11.3	11.6	10.42	10.34	12.72	12.14	13.59	13.46	9.7	12.35	11.33	10.85	10.19	11.97	9.71	9.55
chr1	1595602	1595651	10.57	8.88	8.81	9.58	10.09	10.47	9.15	9.86	11.7	11.75	10.49	10.47	12.42	12.13	14.03	13.77	9.74	12.4	11.07	10.93	10.04	12.08	9.48	9.13
chr1	1595672	1595721	12.87	11.59	11.87	12.42	12.91	13.27	13.53	11.94	12.07	12.62	12.25	12.26	13.51	13.25	14.02	13.97	11.88	13.93	13.47	12.83	11.64	12.73	11.59	11.64
chr1	1595672	1595721	12	9.2	9.47	10.16	12.35	11.78	12.65	10.89	12.16	12.45	11.44	10.91	13.98	13.61	14.11	13.67	9.42	12.18	10.8	10.41	10.16	12.5	9.43	10.36
chr1	1595742	1595791	12.56	10.68	10.41	12.03	12.27	12.8	13.54	12.23	12.82	12.79	12.75	12.38	14.18	13.82	13.94	14.28	11.3	12.54	12.37	11.75	11.47	13.95	11.41	12.77
chr1	1595742	1595791	13.07	10.39	10.6	11.83	13.23	13.32	13.94	11.74	13.25	13.49	12.22	12.11	14.69	14.21	15.34	15.27	12.36	14.03	13.66	12.75	10.74	13.49	10.4	12.77
chr1	1595812	1595861	10.25	10.44	9.57	9.45	10.18	12.33	12.49	9.51	12.17	12.36	11.01	10.95	12.23	12.7	12.38	12.56	11.84	13.47	11.48	11.33	10.97	12.43	10.93	12.5
chr1	1595912	1595961	11.16	11.21	9.64	10	11.26	11.84	12.69	10.1	12.15	12.42	10.88	10.7	12.5	13.3	12.88	12.96	10.01	11.11	11.6	11.55	12.54	12.66	12.56	13.42
chr1	1595952	1596001	12.07	12.85	10.59	11.49	11.87	12.41	13.67	11.34	13.28	13.3	12.17	11.89	12.82	14.03	13.11	13.09	13.22	14.37	12.82	12.07	13.36	12.43	13.25	13.84
chr1	1662683	1662732	14.73	11.46	10.26	9.37	11.18	12.26	13.05	12.55	10.63	9	11.58	11.05	11.29	11.96	12.06	11.56	8.66	9.82	10.09	12.18	11.84	11.55	8.89	9.03
chr1	1662693	1662742	14.15	11.24	9.71	9.83	10.27	11.97	12.77	12.46	10.17	8.93	11.02	10.52	11.3	11.99	11.8	10.9	8.6	9.89	10.14	11.92	11.73	11.12	8.88	9.24
chr1	1662703	1662752	13.77	12.35	10.56	10.52	11.18	12.87	13.41	12.6	10.38	8.53	11.8	11.12	11.7	12.2	11.8	11.05	10.59	10.92	10.83	12.75	12.44	11.77	8.99	9.25
chr1	1662713	1662762	13.4	12	10.09	11.34	10.63	12.57	13.1	12.79	10.64	9.22	11.07	10.31	11.47	12.23	11.88	11.25	9.67	10.28	10.48	12.52	12.2	11.31	9.39	9.45
chr1	1662963	1663012	12.32	12.47	9.64	12.36	10.94	12.85	14.07	10.71	9.72	9.02	10	10.36	10.65	12.17	10.88	11.68	9.36	9.92	10.87	10.81	14.03	11.29	9.59	9.53
chr1	1663143	1663192	10.24	11.56	10.27	11.22	9.2	12.34	13.47	10.41	10.19	11.9	8.99	10.08	10.14	11.13	9.31	10.12	10.21	10.98	11	10.82	14.14	10.6	10.32	10.11
chr1	1663243	1663292	12.09	10.8	10.1	11.15	10.71	12.03	13.27	11.32	9.9	12.43	10.42	10.21	10.94	10.82	11.18	9.95	9.5	10.18	10.53	10.35	14.34	12.68	9.98	9.94
chr1	1663363	1663412	13.74	13.12	10.68	10.74	11.64	12.49	13.36	11.69	10.31	13.14	10.42	10.5	11	10.93	11.59	10.92	10.34	10.68	10.52	10.91	11.2	13.15	10.71	10.24
chr1	1663473	1663522	12.9	11.81	9.58	10.91	10.56	11.38	12.82	10.84	10.22	12.35	9.55	10.22	10.64	10.81	10.54	10.09	9.32	10.24	10.66	10.81	10.48	10.21	10.62	9.95
chr1	1663543	1663592	10.61	10.31	9.84	10.43	9.53	10.53	11.73	9.88	9.97	10.63	9.76	10.23	9.74	10.09	9.26	9.42	9.42	10.05	10.42	10.35	9.43	9.29	9.91	9.75
chr1	1663633	1663682	12.22	11.01	9.17	9.46	10.78	9.97	10.78	10.28	10.22	11.12	10.39	9.59	8.88	9.81	9.97	9.64	9.04	9.81	9.63	10.33	8.39	9.4	9.46	9.25
chr1	1663753	1663802	9.13	9.99	9.25	9.66	8.37	10.73	10.19	9.23	9.7	9.77	8.95	9.44	8.96	9.55	8.83	8.99	9.38	10.14	10.45	10.37	9.03	9.04	9.98	9.82
chr1	1663833	1663882	10.56	9.39	9.27	10.63	9.74	10.19	9.71	9.94	9.86	10.04	8.54	9.5	8.78	9.62	10	9.47	9.35	9.76	9.93	9.96	8.26	8.62	9.88	9.63
chr1	1663953	1664002	13.18	11.29	11.29	11.36	11.01	11.14	12.02	11.61	10.77	12.13	10.57	10.9	10.83	10.77	10.74	10.88	10.06	10.37	11.04	11.45	12.1	9.55	12.23	12.53
chr1	1664033	1664082	11.67	9.78	9.99	9.57	10.02	10.4	10.16	9.68	10.14	10.77	9.02	10.13	9.41	9.82	10.98	10.75	9.46	10.35	10.38	10.63	10.33	9.68	11.06	12.05
chr1	1687766	1687815	10.88	10.38	10.93	11.1	9.87	11.45	11.7	10.02	11.54	10.8	10.98	11.08	11.87	12.02	12.79	12.26	10.06	10.6	11.18	11	11.18	11.72	12.4	12.63
chr1	1687786	1687835	12.82	12.01	11.83	12.49	11.65	11.97	12.49	11.57	11.87	11.36	12.68	12.18	13.57	13.2	13.63	13.48	12.88	12.67	11.6	12.51	12.57	12.7	12.78	13.28
chr1	1687826	1687875	9.3	10.21	10.84	11.36	8.89	11.22	11.86	10.29	10.78	11.11	11.47	11.49	10.64	11.09	11.96	11.5	9.96	11	11.27	10.91	10.34	10.84	10.55	10.21
chr1	1687906	1687955	11.26	11.43	11.96	12.4	11.42	11.57	12.44	10.94	9.21	11.95	12.7	11.97	12.18	12.51	13.65	13.46	9.89	13.19	11.61	12.3	11.18	11.63	10.23	12
chr1	1687976	1688025	11.21	12.58	12.3	11.76	11.93	12.52	12.72	11.65	10.34	11.78	12.74	12.13	13.61	13.61	14.12	13.79	10.18	13.64	12.62	13.06	13.48	12.08	13.76	13.75
chr1	1688026	1688075	12.55	13.33	12.31	11.96	12.95	13.06	12.81	12.28	11.21	12.36	13.46	12.95	14.14	14.23	14.58	14.35	10.58	13.95	13.35	13.22	14.57	12.86	14.75	14.25
chr1	1688056	1688105	11.37	10.7	10.56	11.34	10.74	11.66	11.23	10.52	9.26	11.9	12.09	11.56	13.33	13.16	13.97	13.57	9.96	12.83	11.07	11.15	12.59	12.01	12.6	13.41
chr1	1688076	1688125	10.29	10.6	9.25	10.7	9.9	11.47	10.84	10.33	10.41	11.49	11.11	10.81	12.84	12.69	13.11	12.63	9.72	12.3	11.4	11.69	11.54	11.18	12.25	13.03
chr1	1688096	1688145	10.09	9.6	9.07	9.92	9.19	10.65	10.1	9.19	9.59	10.19	10.14	10.07	11.55	11.36	13.02	12.55	9.1	10.85	10.62	10.72	10.85	10.49	11.32	12.17
chr1	1688166	1688215	9.16	10.97	9.61	9.44	8.22	10.7	10.43	9.67	9.26	9.56	9.75	9.85	11.56	11.47	12.65	11.43	9.29	10.12	14.04	13.78	10.31	11.04	12.48	12.81
chr1	1688236	1688285	11.57	12.02	10.7	11.72	10.88	12.42	11.81	11.09	11.22	10.99	11.58	11.52	12.77	13.05	13.08	12.47	11.24	11.62	12.34	11.98	10.98	12.3	12.85	12.9
chr1	1688896	1688945	10.72	10.07	12.63	12.88	10.51	11.76	12.99	11.36	11.1	10.14	10.34	10.81	10.66	12.87	9.77	9.98	9.8	11.28	11.65	12.8	11.35	11.2	9.32	9.36
chr1	1689046	1689095	10.63	11.88	13.66	10.88	11.39	11.81	12.92	11.47	9.69	10.09	10.85	11.67	10.73	12.94	11.02	10.65	10.88	12.97	11.81	11.85	10.47	11.81	9.11	9.28
chr1	1689056	1689105	10.85	12.08	13.1	11.03	10.84	11.73	12.68	11.52	10.03	10.18	9.92	10.49	10.39	12.77	10.9	10.95	9.59	10.49	12	11.96	10.57	11.27	10.75	10.32
chr1	1689066	1689115	10.11	12.91	12.75	10.39	10.17	12.42	12.66	11.25	10.63	10.92	10.69	11.19	10.66	12.98	11.19	10.56	10.04	11.98	11.99	11.87	11	11.52	10.76	10.8
chr1	1695014	1695063	9.75	9.7	9.64	10.52	9	11.02	10.73	10.45	9.63	9.51	10	10.27	8.99	10.1	8.37	8.67	10.59	10.59	10.75	10.37	9.37	9.34	10.23	9.94
chr1	1695044	1695093	8.97	8.62	8.93	9.45	8.9	10.13	9.44	10.11	8.83	8.59	9.28	9.39	8.37	9.73	8.65	8.45	9.51	9.7	9.2	9.29	9.54	8.66	8.54	8.95
chr1	1695094	1695143	9.01	9.15	8.45	9.78	8.28	10.21	9.28	9.73	9.2	8.86	9.63	9.71	8.72	9.7	8.4	8.38	11.81	10.71	9.47	9.21	10.43	9.4	9	8.92
chr1	1695874	1695923	10.18	10.16	9.01	7.96	8.4	9.6	10.68	8.38	8.77	8.48	9.23	9.74	8.06	9.59	8.09	7.87	11.66	10.02	9.73	9.81	8.36	8.52	8.63	9.07
chr1	1695964	1696013	11.77	13.59	9.31	9.69	9.53	10.39	12.1	9.75	10.61	10.27	10.9	11.5	9.76	11.44	9.34	9.37	12.05	9.84	10.57	10.28	8.25	8.62	9.18	9.55
chr1	1696014	1696063	9.22	12.82	9	9.53	7.92	10.55	10.36	9.03	9.37	8.76	8.8	9.28	9.1	10.33	8.7	8.56	9.32	9.69	9.72	9.87	9.73	12.57	9.23	9.25
chr1	1696074	1696123	9.8	12.48	9.29	9.68	8.97	10.56	10.35	9.22	9.77	9.69	9.32	9.66	9.32	10.16	9.99	9.62	10.09	9.92	10.35	9.81	9.63	11.91	9.34	9.39
chr1	1696154	1696203	10.41	11.97	8.92	9.32	9.87	10.71	10.06	9.16	9.58	9.05	9.01	9.11	9.14	10.01	9.6	9.07	9.08	9.74	9.99	10.19	10.1	12.34	9.3	9.09
chr1	1696164	1696213	11.12	12.72	9.44	10.05	10.2	10.95	10.87	9.97	9.73	9.3	10.04	9.53	9.31	10.18	9.88	9.77	9.2	9.89	11.38	11.17	9.01	11.64	9.02	9.22
chr1	1696254	1696303	12.38	12.59	10.44	11.35	11.88	12.19	11.93	12.35	11.17	10.79	11.84	10.79	10.86	12.21	11.4	11.01	10.48	10.86	11.35	11.16	11.74	11.23	11.24	10.71
chr1	1696264	1696313	10.45	12.66	10.08	10.94	9.89	12.04	11.03	11.33	10.69	10.18	11.53	10.48	9.87	11.22	9.87	9.86	9.92	10.63	11.14	10.91	9.52	9.44	10.64	10.38
chr1	1696284	1696333	12.05	13.23	9.97	10.98	11.11	12.52	11.06	11.07	10.26	9.77	10.77	10.14	10.49	11.82	9.61	10.34	9.67	10.43	11.15	10.58	9.27	9.2	11.14	10.74
chr1	1696364	1696413	11.76	10.68	9.24	9.87	11.34	11.73	9.71	9.64	9.71	9.3	9.81	9.96	9.36	11.19	9.27	9.18	8.92	9.95	9.97	9.94	8.52	8.75	9.3	9.39
chr1	1696394	1696443	10.34	9.17	8.9	9.3	9.74	10.33	9.14	8.97	9.07	9.06	9.06	9.13	8.77	10.2	8.36	8.56	9.2	9.93	9.36	10	9.23	9.06	9.27	9.25
chr1	1696414	1696463	10.9	9.06	8.75	8.57	9.97	10.38	8.49	8.72	8.84	8.67	9.64	9.64	8.14	9.83	8.32	8.39	8.96	9.48	9.17	9.68	7.93	8.36	8.81	9.06
chr1	1709394	1709443	12.74	10.42	10.85	11.29	12.7	11.67	12.12	10.62	12.15	11.81	11.54	12.05	11.51	11.74	13.63	13.37	10.82	11.34	12.07	11.25	12.03	12.01	11.01	10.66
chr1	1709614	1709663	9.75	10.47	10.35	10.99	9.19	11.75	11.3	10.32	10.24	10.1	10.44	10.72	11.89	11.66	12.37	11.84	10.45	11.03	11.46	11.17	10.21	10.07	11.35	11.05
chr1	1709624	1709673	9.63	10.25	10.41	10.93	9.2	11.87	11.3	10.43	10.63	10.6	10.26	10.48	12.11	11.99	11.88	12.22	10.12	10.64	11.62	11.12	9.72	9.74	11.52	11.12
chr1	1709634	1709683	10.52	10.23	10.85	11.11	10.49	11.91	11.61	10.56	10.68	10.71	10.67	10.82	12.56	12.38	12.69	12	10.66	11.41	11.83	11.02	9.67	9.59	11.7	11.66
chr1	1709654	1709703	11.78	9.21	10.54	9.91	11.75	10.69	10.78	10.06	10.39	10.49	11.2	11.29	12.58	12.17	13.85	13.67	9.91	10.73	10.82	10.96	9.31	9.69	11.9	12.05
chr1	1709674	1709723	11.26	11.06	11.34	11.61	11.27	12.24	12.14	10.84	11.49	11.11	11.19	11.53	13.09	12.78	13.59	12.83	11.44	11.76	12.69	12.04	10.93	10.78	12.47	12.34
chr1	1709684	1709733	10.45	10.57	11.14	11.21	10.17	11.76	11.72	10.89	10.37	10.35	10.85	11.11	13.17	12.7	12.97	12.57	10.52	11.35	11.85	11.7	10.42	10.54	11.73	11.59
chr1	1709694	1709743	10.2	10.63	11.51	11.14	10.19	12.01	12.22	10.79	10.94	11.01	11.69	11.79	12.55	12.1	13.08	12.97	11.72	12.03	12.03	11.98	10.53	10.63	12.51	12.44
chr1	1709714	1709763	11.07	10.47	11.7	11.42	11.54	12.29	12.71	11.04	10.92	10.88	11.54	11.63	13	12.91	13.73	13.12	11.82	12.14	12.08	12.11	9.96	9.68	12.18	12.1
chr1	1709824	1709873	9.54	9.57	10.37	10.48	9.33	10.72	11.21	9.76	10.01	9.92	9.88	9.97	12.44	12.25	12.26	12.42	9.91	10.41	11.39	11.63	10.52	9.54	10.46	10.22
chr1	1709844	1709893	10.52	9.07	10.38	10.23	10.01	10.24	10.98	9.92	10.04	10.12	10.72	10.78	11.84	11.89	12.77	12.24	10.09	10.4	10.3	10.38	9.12	9.01	10.19	10.17
chr1	1709864	1709913	9.56	9.45	9.91	9.04	9.16	10.01	10.62	9.2	9.76	9.66	9.32	9.78	11.85	11.61	12.53	12.14	9.34	9.83	10.81	11.05	9.19	8.91	9.7	9.52
chr1	1710004	1710053	12.59	10.89	10.92	11.62	12.24	11.84	11.65	11.4	11.3	11.55	12.03	12.16	11.39	11.51	13.01	12.74	11.05	11.28	12.42	12.03	11.98	11.77	11.84	11.07
chr1	1710024	1710072	10.48	11.1	10.53	11.51	10.1	12.18	11.93	10.54	11.25	11.17	10.48	11.06	10.98	11.27	10.45	10.25	10.78	11.33	12.15	11.57	10.45	10.12	11.84	11.14
chr1	1710404	1710453	11.71	10.06	9.87	10.78	11.37	11.24	11.04	10.33	11.92	11.97	11.93	11.41	12.08	12.59	12.86	12.21	11.82	11.56	11.57	11.42	10.29	9.93	10.52	10.33
chr1	1743491	1743540	9.53	10.34	9.46	10.52	9.3	11.21	10.87	10.2	10.48	9.89	9.34	9.65	10.27	11.62	9.54	9.86	9.6	9.97	10.33	10.6	9.99	9.89	10.35	11.22
chr1	1743581	1743630	12.12	8.93	8.97	9.67	9.69	9.82	10.83	9.81	11.12	9.29	9.73	10.81	9.47	11.41	9.76	9.73	9.26	9.84	10.02	10.76	8.39	9.06	8.95	9.32
chr1	1743671	1743720	11.86	10.58	9.67	11.13	8.55	9.87	12.57	10.71	11.81	9.07	9.98	11.25	9.69	11.4	10.16	9.93	10.77	10.39	10.8	11.28	8.83	8.8	9.33	9.45
chr1	1743721	1743770	12.32	11.01	9.85	11.58	10.11	11.06	12.66	11.99	13.04	11.48	11.03	11.54	11.16	12.67	11.13	10.59	10.67	10.31	10.88	11.47	10.93	10.41	10.37	10.19
chr1	1743771	1743820	12.47	10.16	10.24	13.25	9.11	11.1	12.75	12.23	12.15	10.91	11.45	12.18	10.83	11.78	10.36	10.29	10.8	10.58	11.13	10.77	11.82	9.21	10.45	10.06
chr1	1743841	1743890	11.66	9.89	9.25	10.17	9.05	10.42	12.67	10.86	11.32	9.1	10.71	11	10.18	11.65	10.35	9.87	11.07	10.16	10.17	10.43	12.12	9.82	9.21	9.56
chr1	1743901	1743950	11.77	9.24	9	9.57	9.26	10.03	11.83	10.33	11.44	8.98	10.21	9.89	9.6	10.89	9.83	9.72	8.97	9.9	9.92	10.92	11.96	11.75	9.14	9.49
chr1	1743991	1744040	10.76	11.46	10.25	11.22	9.29	11.85	12.19	10.95	11.76	10.01	10.53	10.61	10.54	11.33	10.73	10.76	10.4	10.83	11.64	11.53	11.52	11.71	11.29	10.8
chr1	1744151	1744200	11.59	13.18	9.56	10.92	10.56	12.72	11.73	10.62	12.5	10.28	11.25	10.22	10.89	11.5	10.22	10.72	10.04	10.35	10.95	11.11	12.77	13.16	11.22	10.55
chr1	1744261	1744310	10.8	10.29	8.84	8.93	8.82	10.02	9.37	9.06	10.55	9.2	9.92	9.83	9.03	10	9.46	9.27	8.87	9.75	11.11	10.52	10.88	11.37	8.67	9.06
chr1	1744361	1744410	12.47	12.13	9.81	10.74	10.85	11.31	11.11	10.16	12.08	10	10.54	10.78	10.48	11.39	10.71	9.82	9.34	9.83	9.86	11.63	13.05	12.48	9.83	9.45
chr1	1744501	1744550	10.82	11.23	9.37	9.89	9.62	11.04	10.28	9.46	11.11	10.08	10.47	10.43	9.97	10.61	10.68	10.41	9.67	10.07	10.42	10.96	12.39	9.53	10.13	9.77
chr1	1744681	1744730	13.39	11.2	9.76	11.63	13.06	11.44	10.9	11.93	13.03	12.63	12.52	12.51	10.49	11.82	12.16	11.78	10.76	10.59	10.57	11.25	10.85	10.52	9.98	10.12
chr1	1744791	1744840	10.94	10.29	10.99	8.8	9.45	11.27	10	9.17	11.36	9.81	10.53	9.82	9.36	10.06	9.56	8.88	9.33	9.73	10.52	10.66	8.1	10.72	8.99	9.09
chr1	1744881	1744930	13.83	9.49	12.13	9.88	12.23	12.68	11.26	11.14	12.1	10.24	12.8	10.79	10.88	11.78	11.06	11.12	10.35	9.8	10.04	12	9.6	13.49	9.31	9.59
chr1	1854468	1854517	8.74	8.92	9.13	9.39	7.84	10.14	9.46	8.74	8.25	8.94	7.75	9.04	8.57	9.57	7.48	8.07	8.9	9.72	9.71	9.93	8.49	8.47	9.49	9.47
chr1	1854518	1854567	9.3	9.7	8.95	9.54	9.03	10.38	9.37	9.15	9.64	9.25	8.57	9.18	9.18	9.81	9.08	9.3	9.15	10.04	10.4	10.39	9.25	9.14	10.05	9.95
chr1	1854698	1854747	9.6	10.08	9.73	10.66	8.96	11.33	10.43	10.34	10.26	9.89	9.26	9.55	10.45	10.82	9.76	9.39	9.61	10.28	11.06	10.78	9.13	9.24	10.92	10.24
chr1	1854748	1854797	8.72	9.03	8.92	9.12	8.01	10.04	9.26	8.56	9.22	8.84	8.33	9.09	8.73	9.69	8.41	8.43	8.99	9.79	9.83	9.91	8.44	8.59	9.73	9.5
chr1	1854768	1854817	9.14	9.45	9.24	10.09	8.88	10.6	10	9.26	9.26	8.99	8.89	9.41	9.35	9.76	9.28	9.23	9.57	10.26	10.5	10.41	9.3	9.25	10.28	10.05
chr1	1854788	1854837	9.18	9.72	9.72	10.45	8.72	10.86	10.57	9.63	9.6	9.23	8.76	9.94	10.1	10.14	10.36	9.63	9.44	10.21	10.53	10.46	9.38	9.19	10.31	10.09
chr1	1854938	1854987	10.68	10.21	9.48	11.21	10.22	11.19	10.37	10.37	11.61	11.02	10.56	11.26	10.39	10.77	11.77	11.52	9.74	10.37	10.59	10.21	8.68	9.08	11.03	10.41
chr1	1855098	1855147	12.24	10.99	10.58	11.85	12.15	11.99	11.85	11.04	11.47	10.78	10.48	11.09	10.37	11.12	11.43	10.95	10.48	11.02	11.25	10.82	12.08	11.93	11.54	10.72
chr1	1855158	1855207	11.43	11.3	10.5	11.83	11.13	12.1	11.57	10.95	11.18	10.64	10.52	10.87	11.49	11.61	12.19	11.98	11	11.31	12.36	11.88	10.65	10.58	12.09	11.45
chr1	1855228	1855277	11.31	9.48	9.11	9.87	11	10.36	10.26	9.71	10.17	9.83	9.25	9.66	12.42	11.84	13.34	13.06	9.68	10.03	11.06	11.45	10.27	10.07	9.89	9.4
chr1	1855308	1855357	9.39	9.68	9.49	9.82	8.94	11.15	10.58	9.62	9.82	9.44	8.96	9.43	11.54	11.12	11.96	11.31	9.29	10.1	11.02	10.97	8.84	9.03	10.71	10.17
chr1	1855378	1855427	11.94	9.57	9.17	10.25	11.42	10.93	10.96	10.74	9.55	10.46	10.34	10.15	13.06	12.67	13.29	12.6	9.6	10.16	11.85	12.15	11.38	13.52	10.76	9.85
chr1	1855518	1855567	10.68	10.56	10.09	10.97	9.91	12.04	11.93	12.01	10.47	11.56	12.23	11.41	12.08	12.11	12.11	11.08	10.38	10.72	11.45	11.26	10.8	13.3	10.88	10.45
chr1	1855688	1855737	10.7	11.48	10.08	10.7	9.68	13.07	13	13.1	10.7	12.98	12.58	11.95	12.09	13.27	12.74	12.46	9.63	10.83	11.95	11.72	10.38	14.65	10.74	10.3
chr1	1855858	1855907	12.07	12.86	10.34	11.04	10.84	13.85	14.13	13.95	11.36	13.95	12.83	13.17	11.77	13.27	12.7	12.58	9.93	13.43	13.67	13.28	10.36	14.04	10.51	10.27
chr1	1877408	1877457	9.11	9.13	9	8.62	9.8	9.98	8.89	8.66	10.07	8.87	7.98	9	8.53	10.1	8.71	8.75	8.77	9.77	9.74	9.76	9.59	9.93	8.68	9.15
chr1	1877468	1877517	9.81	9.89	9.64	10.51	11.25	11.34	11.83	10.03	10.96	9.45	9.89	10.72	9.73	11.05	8.82	8.87	9.75	10.35	10.91	10.28	9.44	10.29	10.57	10.06
chr1	1877568	1877617	9.53	8.89	9.18	10.94	13.26	12.32	13.99	10.08	12.58	9.4	10.14	12.17	10.82	12.28	10.96	10.41	9.05	9.71	11.19	9.77	9.81	12.62	8.99	9.32
chr1	1877618	1877667	10.9	10.46	10.15	12.06	13.04	12.09	13.81	12.89	13.34	11.55	12.77	13.48	11	12.11	11.84	11.69	9.74	10.51	11.72	10.5	11.14	13.1	12.39	13.03
chr1	1877668	1877717	11.14	11.57	10.44	11.75	11.56	12.3	12.42	10.51	11.79	10.51	10.52	10.8	11.15	11.62	10.9	10.33	10.77	11.26	12.02	11.48	11.69	11.92	13.52	13.54
chr1	1877718	1877767	8.93	10.9	8.81	9.14	9.77	10.24	11.45	8.9	11.8	9.95	8.32	8.82	9.8	9.92	9.52	8.56	9	9.81	9.55	9.87	11.24	12.13	13.31	13.96
chr1	1877838	1877887	10.55	10.92	10.26	11.47	9.88	11.88	12.1	10.69	11.29	10.03	10.81	10.91	11.13	11.28	10.32	10.01	10.47	11.1	11.65	11.3	10.3	12.06	11.5	10.95
chr1	1877968	1878017	10.72	11.56	9.95	10.99	10.24	11.92	11.62	10.51	11.05	10.01	10.1	10.24	10.89	11	9.92	9.61	10.04	10.77	11.62	10.87	11.41	11.27	12.48	10.97
chr1	1878058	1878107	9.52	9.47	10.01	10.71	9.12	10.91	11.51	10.47	10.18	9.81	9.61	10.26	9.25	9.97	9.19	8.99	9.77	10.42	10.3	10.24	9.72	10.09	9.86	9.7
chr1	1878138	1878187	9.32	9.08	8.74	9.27	8.82	10.6	10.47	9.45	10.25	9.44	8.52	9.19	8.88	9.55	9.18	9.58	8.88	9.8	9.89	10.4	8.81	9.15	11.3	11.75
chr1	1878198	1878247	9.56	9.3	8.92	9.76	9.02	10.86	10.08	9.99	9.84	9.16	9.33	9.59	9.3	9.61	9.31	9.39	9.15	9.81	10.06	10.06	10.03	9.3	11.5	11.62
chr1	1878278	1878327	10.25	10.81	10.09	11.08	10.14	12.09	11.43	10.77	11.26	10.16	10.4	10.58	10.82	11.17	10.82	10.62	10.07	10.66	11.83	11.1	10.6	9.96	12.52	12.29
chr1	1878398	1878447	10.36	10.08	9.43	9.81	11.47	12.11	10.92	10.94	10.96	9.42	10.77	11.41	10.27	10.42	10.47	10.52	9.26	10	10.41	10.81	12.86	10.15	9.83	9.83
chr1	1878478	1878527	10.05	8.79	8.94	10.32	11	11.13	10.26	11.54	11.49	10.11	11.46	11.54	9.7	10.04	10.5	10.8	8.82	9.68	9.95	11.08	11.56	9.74	9.23	9.53
chr1	1878578	1878627	10.12	10.08	9.98	10.57	11.25	11.3	11.27	10.7	11.45	9.93	10.14	11.18	9.67	10.26	10.27	10.55	9.57	10.1	9.98	11.35	10.43	10.55	9.63	9.59
chr1	1882279	1882328	10.29	9.71	9.86	10.61	10.09	11.4	10.68	9.97	11.45	10.96	9.35	10	9.93	10.72	10.7	10.06	9.59	10.32	11.31	10.41	10.14	10.32	10.8	10.28
chr1	1882359	1882408	10.84	9.32	10.13	10.24	10.88	10.72	10.91	9.74	10.17	10.21	10.25	10.82	10.17	10.3	11.49	11.29	10.1	10.65	11.03	10.55	8.67	9.26	9.87	9.74
chr1	1882449	1882498	9.49	10.85	10.68	11.32	9.34	12.04	11.62	10.73	10.94	10.42	10.72	11.2	11.55	11.42	12.01	11.48	10.5	10.91	12.1	11.5	10.59	10.46	11.4	10.71
chr1	1882559	1882608	9.08	10.16	9.9	10.76	8.8	11.11	10.52	9.97	10.07	10	9.82	10.19	9.7	10.2	9.72	9.27	10.19	10.36	11.17	10.95	9.3	9.3	10.65	10.35
chr1	1882629	1882678	9.89	10.24	10.64	11.33	9.51	12.03	11.33	10.34	10.25	10.33	9.79	10.27	11.96	11.76	11.67	10.93	10.62	10.96	12.28	11.71	9.35	9.48	11.95	11.25
chr1	1882729	1882778	10.54	10.48	10.1	11.04	10.21	11.76	11.4	10.38	10.82	10.83	10.71	10.94	12.18	11.67	13.21	12.86	10.42	10.72	11.85	11.28	9.91	9.96	11.31	10.99
chr1	1882869	1882918	10.91	10.75	10.45	11.62	12.31	11.99	12.03	10.68	10.91	11.37	11.42	11	13.11	12.45	12.31	12.52	12.35	11.42	13.56	13.45	11.89	10.8	11.68	11.49
chr1	1882939	1882988	11.73	11.23	10.44	11.73	13.87	12.88	13.93	12.44	13.47	13.73	14.1	13.08	13.87	13.63	14.05	13.63	12.67	11.68	13.29	13.17	13.19	13.07	11.88	13.63
chr1	1883019	1883068	10.17	10.76	10.27	11.01	11.13	11.98	12.39	11.06	12	12.12	12.27	11.54	11.46	11.89	11.83	11.17	10.5	11.08	12.1	11.76	11.02	11.04	11.41	11.4
chr1	1883059	1883108	10.66	10.7	9.87	10.38	12.28	12.33	13.19	10.93	12.77	12.97	13.17	12.02	12.32	12.5	12.87	13.57	12.11	12.28	13.17	13.29	11.22	10.73	10.68	12.34
chr1	1883189	1883238	10.13	11.14	10.17	11.36	10.23	12.45	12.73	11.69	12.71	12.75	13.29	12.58	13.06	12.84	12.45	12.07	11.73	12.15	12.35	12.37	10.79	12.49	11.42	10.95
chr1	1883309	1883358	9.38	10.09	9.41	9.56	9.25	10.87	11.16	9.44	10.61	11.06	10.08	10.2	12.16	11.79	12.19	10.64	10.55	10.98	11.32	11.67	9.13	9.51	9.83	9.61
chr1	1883409	1883458	8.84	10.41	10.4	11.07	8.49	11.1	10.78	10.43	10.28	10.43	9.79	9.62	12.46	11.79	13.62	12.2	9.72	10.47	11.6	12.05	9.78	11.29	10.91	11.95
chr1	1883519	1883568	11.2	11.25	12.75	12.66	10.14	12.81	12.65	11.32	11.52	11.86	11.15	11.33	13.74	13.01	14.64	13.47	11.05	11.96	12.91	13.75	11.2	13.6	12.63	13.45
chr1	1883609	1883658	11.2	9.93	9.98	9.46	10.2	11.73	11.71	10.01	11.28	11.27	10.45	10.6	12.19	12.29	13.09	11.4	11.21	11.42	11.9	12.32	10.38	11.38	9.51	9.63
chr1	1891331	1891380	13.69	11.15	10.82	12.7	13.58	12	12.34	12.95	12.68	11.95	13.18	12.91	10.79	11.43	13.53	13.33	10.39	10.86	11.55	11.89	11.28	10.19	11.37	11.02
chr1	1891411	1891460	9.24	8.87	9.01	9.27	8.73	10.04	10.2	9.04	8.86	8.98	9.08	9.69	8.85	9.68	9.41	9.26	8.86	10.54	10.08	10.66	8.7	9.9	9.34	9.5
chr1	1891431	1891480	10.04	8.48	9.19	10.73	10.22	10.37	11.06	10.41	9.85	9.87	10.64	11.44	9.2	10.16	10.16	10.11	9.31	11.16	10.42	10.95	8.71	10.07	9.15	9.34
chr1	1891451	1891500	9.28	9.3	9.28	11.51	10.17	11.06	11.55	10.82	9.47	9.4	10.49	10.96	10.3	10.81	9.84	9.33	9.18	12.15	10.5	11.36	9.71	11.8	9.99	10.33
chr1	1891551	1891600	11.76	8.83	9.08	10.07	11.64	10.76	11.42	10.56	10.27	10.03	10.68	10.73	9.5	10.49	11.44	11.42	9.13	11.59	10.56	11.74	9.94	11.94	9.24	9.35
chr1	1891641	1891690	9.68	10.13	9.55	10.28	8.99	11.05	10.87	9.96	9.86	9.49	9.47	9.99	9.67	10.42	9.61	9.33	9.7	11.24	11.19	10.92	9.26	9.41	10.69	10.04
chr1	1891911	1891960	10.47	9.42	10.03	10.49	10.54	12.1	13.66	12.61	9.92	9.99	11.26	12.25	11.49	12.1	11.89	11.67	9.75	13.88	12.77	13	11.31	9.63	12.91	12.45
chr1	1892031	1892080	9.53	9.98	9.71	9.86	10.61	10.94	12.28	11.68	9.61	9.22	9.78	10.84	10.09	10.71	10.46	9.65	10.56	13.37	11.75	11.93	10.84	9.21	12.54	11.89
chr1	1892091	1892140	10.28	10.73	10.19	11.32	11.12	11.67	12.65	12.53	10.21	10.35	12.05	11.8	10.67	11.55	10.21	10.35	10.44	12.63	11.58	11.77	11.48	10.7	12.25	11.62
chr1	1892231	1892280	9.52	8.69	9.2	9.35	12.37	10.5	12.57	11.92	9.3	8.8	10.29	10.79	9.17	10.36	9.79	9	9	12.79	10.35	11.54	9.58	8.52	8.53	9.04
chr1	1892281	1892330	9.88	10.55	10.36	11.52	11	11.86	12.45	11.84	10.34	9.95	10.69	11.23	10.56	11.08	10.57	9.89	10.22	11.42	11.65	11.06	10.25	9.81	11.28	10.77
chr1	1892341	1892390	9.55	11.05	10.16	11.67	8.96	12.2	11.72	10.88	10.36	9.98	10.57	11.19	10.77	11.08	9.33	9.65	10.67	11.16	11.78	11.17	10.45	10.12	11.64	11.06
chr1	1892421	1892470	10.11	9.02	10.54	9.68	11.05	10.75	11.62	9.63	9.03	9.06	8.57	9.58	9.96	10.03	9.79	9.3	9.09	11.24	9.74	10.96	9.47	9.22	9.43	9.5
chr1	1892541	1892590	9.75	10.44	10.96	10.44	9.31	11.38	11.54	9.96	11.93	11.11	9.72	10.25	9.98	10.44	9.98	9.66	9.96	10.5	11.1	11.39	10.37	10.11	10.9	10.29
chr1	1892741	1892790	10.59	9.61	9.46	10.27	10.49	10.66	10.37	10.67	10.12	9.51	10.83	10.43	9.41	10.1	10.12	10.32	9.44	9.97	10.75	10.6	11.65	9.74	10.37	10.12
chr1	1906559	1906608	10.12	9.96	9.8	9.9	11.02	11.09	11.38	10.36	10.09	10.66	9.97	10.04	12.83	12.19	13.4	13.06	9.68	10.12	11	11.74	10.53	9.5	9.98	9.93
chr1	1906639	1906688	10.33	10.35	9.8	10.76	9.9	11.5	11.34	10.02	10.06	9.66	9.38	9.89	11.51	11.35	11.14	11.24	9.81	10.33	11.22	11.16	10.14	10.28	11.2	10.64
chr1	1906739	1906788	13.36	9.79	10.34	11.95	12.36	11.58	12.44	13.39	12.51	11.66	13.74	13.81	13.8	13.29	14.56	14.39	9.93	10.13	10.55	12.25	12.23	14.1	9.91	10.07
chr1	1906799	1906848	10.52	9.57	10.05	9.94	8.76	10.69	11.55	10.57	9.91	9.41	10.6	10.46	12.73	12.19	13.47	12.58	9.37	9.85	10.39	11.54	11.18	13	9.29	9.5
chr1	1906869	1906918	12.8	10.4	10.84	14.89	12.64	11.16	12.52	13.52	12.29	10.56	12.82	12.75	13.8	13.36	14.27	13.73	9.84	10.52	11.09	12.5	12.14	13.77	9.92	10.08
chr1	1906909	1906958	9.09	10	10.23	11.21	8.54	10.54	10.52	11	11.86	11.38	10.42	10.86	10.7	11.79	11.6	10.78	9.66	10.03	10.63	11.29	9.35	9.67	10.67	10.82
chr1	1906949	1906998	8.86	9.62	9.18	10.02	8.24	10.28	10.17	9.28	10.17	10.58	9.66	10.07	9.47	10.48	8.97	8.68	9.29	9.63	9.92	9.82	8.95	8.82	10.3	10.29
chr1	1907049	1907098	9.79	9.98	10.42	10.87	10.04	10.93	10.94	10.98	9.79	9.57	11.17	11.09	9.95	10.45	10.22	10.1	9.82	10.4	10.37	10.47	9.43	9.46	9.6	9.72
chr1	1907139	1907188	9.21	9.96	10.21	9.72	8.63	11.05	10.3	9.91	10.08	9.44	9.96	9.82	9.89	10.55	10.57	10.8	9.36	10.15	10.59	10.94	9.05	8.85	10.01	10.06
chr1	1907259	1907308	10.29	9.06	9.61	9.8	9.73	10.37	9.56	9.71	9.03	9.09	9.56	9.63	9.58	10.19	10.18	9.82	8.97	9.88	10.07	10.33	8.68	9.02	9.32	9.45
chr1	1907739	1907788	9.58	9.61	10.12	10.46	9.14	11.41	10.97	10.14	10.15	10.34	9.65	10.25	10.07	10.58	10.77	10.64	9.62	10.88	11.22	10.85	9.59	9.6	11.11	10.83
chr1	1907799	1907848	11.29	10.88	10.92	11.43	11.28	12.29	11.93	11.77	10.89	11.69	11.5	11.8	11.33	11.77	12.23	11.89	10.23	11.32	12.58	12.14	11.41	10.98	10.95	10.85
chr1	1907869	1907918	10.77	10.7	10.39	11.1	10.82	12.15	11.51	11.32	10.81	11.38	10.65	11.08	11.4	11.86	11.9	11.36	10.05	11.23	12.47	12.3	11.36	10.89	11.01	10.72
chr1	1907929	1907978	11.01	8.78	9.95	11.18	11.73	10.92	10.74	11.17	9.65	11.28	10.2	11.29	10.9	11.73	11.12	10.24	9.01	11.06	11.25	11.65	11.19	10.56	9.01	9.34
chr1	1907999	1908048	9.2	10.09	9.93	10.86	8.91	10.86	10.94	10.53	10.3	10.38	10.33	10.6	9.74	10.81	10.25	9.8	9.83	10.29	9.95	10.18	9.56	9.53	10.15	10.06
chr1	1952047	1952096	12.77	9.42	9.42	11.99	12.93	10.33	10.62	10.97	10.02	9.83	11.03	11.36	8.99	9.66	10.59	10.94	9.19	9.97	10.45	10.14	9.92	9.71	9.89	9.96
chr1	1952087	1952136	9.37	10.31	9.73	11.58	8.53	11.23	11.09	11.11	10.7	10.48	11.19	11.19	9.87	10.59	8.98	9.25	9.5	10.34	12.47	12.49	9.28	9.28	10.47	10.2
chr1	1952127	1952176	9.1	10.36	9.51	9.65	8.92	10.63	10.69	9.93	10.05	9.57	9.35	11.03	8.83	9.53	9.28	9	9.17	10.13	11.29	10.67	9.05	8.89	9.11	9.35
chr1	1952137	1952186	9.21	9.81	9.21	9.56	9.28	10.11	10.65	9.62	9.11	8.85	8.83	10.32	8.8	9.49	8.57	8.41	9.06	10.05	9.65	9.64	8.84	8.83	9.3	9.49
chr1	1952147	1952196	9.09	9.76	9.23	9.4	8.73	9.91	10.03	9.47	9.43	9.05	8.6	10.33	8.8	9.38	9.02	8.22	9.03	9.74	10.17	10.02	8.17	8.53	9.1	9.36
chr1	1952157	1952206	9.15	10.08	8.94	9.77	9.54	9.71	10.1	9.64	9.66	9.58	10.37	10.62	8.7	9.56	9.07	9.08	9.2	9.69	10.11	10.02	8.67	8.49	8.95	9.26
chr1	1952217	1952266	9.15	9.18	9.61	9.3	8.59	9.33	10.07	8.83	7.99	8.2	7.99	9.28	8.43	9.1	7.54	7.24	9.06	10.03	9.4	9.96	8.86	8.78	8.72	8.85
chr1	1952237	1952286	9.3	9.04	9.06	8.91	8.63	9.79	9.52	10.06	9.3	9.19	8.69	9.45	8.62	9.35	8.5	8.55	9.03	9.9	9.89	9.99	8.9	8.9	9.19	9.37
chr1	1952307	1952356	11.08	10.39	10.15	10.59	10.78	11.15	11.04	10.6	11.64	11.35	10.63	11.1	9.64	10.49	11.23	10.34	9.79	10.47	10.5	10.03	8.65	9.25	10.46	10.18
chr1	1952337	1952386	10.05	9.64	10.05	10.79	9.81	10.03	10.72	9.98	9.47	9.49	9.09	9.86	8.88	9.6	8.52	9.18	10.12	10.68	9.91	9.7	9.12	8.79	9.37	9.51
chr1	1952477	1952526	11.03	10.09	10.55	11.23	11.23	10.6	11.1	12.44	9.99	10.24	13.03	12.11	9.06	9.99	9.41	8.68	9.86	10.63	9.63	10.09	9.74	9.5	9.27	9.61
chr1	1952527	1952576	10.64	9.09	9.97	9.61	11.73	9.66	10.37	9.34	8.68	8.38	8.53	9.02	8.45	9.21	7.79	7.81	9.39	10.07	9.42	10.07	8.57	8.97	9.05	9.32
chr1	1952607	1952656	9.44	8.68	9.34	10.11	9.78	9.87	9.72	8.83	8.09	8.17	8.32	8.54	8.56	9.09	7.87	7.61	9.63	10.02	10.22	9.81	8.43	8.63	8.66	9.06
chr1	1952677	1952726	10	8.61	9.55	11.56	9.25	9.54	9.85	11.01	10.67	9.76	10.94	10.59	9.38	10.37	9.56	8.2	9.17	9.98	9.72	10.11	9.66	8.96	9.27	9.6
chr1	1953367	1953416	9.56	9.92	9.44	9.83	9.8	10.56	10.48	9.51	9.56	9.2	9.38	9.65	9.07	10.14	9.43	9.32	9.35	9.9	10.64	10.92	10.53	9.98	9.84	9.51
chr1	1982025	1982074	9.61	8.8	9.69	9.59	9.24	9.7	11.44	9.56	9.22	8.82	8.98	9.52	8.41	9.78	8.34	8.87	9.07	9.74	9.69	9.93	8.42	8.83	9.32	9.37
chr1	1982115	1982164	10.65	10.07	9.88	11.08	9.42	10.68	11.91	10.71	10.43	9.7	10.44	10.47	9.64	10.25	9.56	9.01	9.56	10.38	10.67	10.38	9.45	9.46	9.98	9.86
chr1	1982185	1982234	10.55	9.65	10.53	11.7	9.02	10.36	12.7	9.95	9.06	8.56	9.23	9.7	8.77	9.82	7.94	8.1	9.47	10.41	9.73	10	8.64	8.78	8.87	9.18
chr1	1982365	1982414	10.22	10.13	9.69	12.44	9.19	11.23	12.18	12.34	10.62	10.09	12.23	11.92	9.54	10.24	10.6	10.84	9.17	9.65	9.82	10.72	9.14	9.76	9.78	9.84
chr1	1982485	1982534	10.19	10.31	9.65	11.19	8.77	11.72	11.39	10.15	9.95	9.91	9.78	10.62	10.6	10.92	8.99	8.78	9.92	10.54	11.7	10.79	9.37	9.39	11.43	10.84
chr1	1982585	1982634	10.41	9.97	10.27	12.56	9.92	11.27	11.23	11.7	11.01	10.72	12.63	11.88	9.79	10.71	10.83	10.79	10.09	10.8	11.13	10.83	10.72	9.99	10.28	9.87
chr1	1982595	1982644	10.39	9.78	9.66	10.89	9.89	10.81	10.26	10.34	11.08	10.71	10.53	11.21	9.48	10.21	11.17	10.44	9.67	10.38	10.63	10.4	8.67	9.08	10.13	9.81
chr1	1982605	1982654	10.51	10.01	10.88	11.14	10.47	11.24	12.03	10.29	9.96	9.83	9.45	10.32	9.5	10.26	10.71	10.77	9.98	10.66	10.54	10.49	10.32	10.33	10.17	9.85
chr1	1982655	1982704	9.79	9.86	9.64	12.06	9.05	10.92	10.45	11.52	10.28	9.59	9.44	10.17	9.67	10.17	9.47	9.32	9.65	10.15	10.85	10.58	9.47	9.5	10.52	10.2
chr1	1982705	1982754	9.03	9.37	9.03	10.4	8.36	10.31	9.09	9.34	9.9	9.47	8.97	9.54	8.97	9.68	9.06	8.95	8.76	9.86	10.07	10.06	8.82	9.4	9.85	9.67
chr1	1982905	1982954	9.72	10.3	10.67	11.83	9.13	11.52	11.81	10.85	11.09	10.91	10.56	11.14	10.41	10.71	10.74	9.94	10.1	10.6	10.95	10.41	9.52	9.4	10.1	10.05
chr1	1982945	1982994	9.59	9.33	9.21	9.49	9.5	10.35	9.94	9.31	9.4	9.31	9.67	9.88	8.75	9.43	11.25	10.36	9.16	10.05	10.23	10.22	8.87	8.84	9.83	9.75
chr1	1982985	1983034	9.63	8.48	8.8	9.38	9.2	10.14	9.1	9.16	9.87	9.79	8.92	9.98	8.5	9.4	10.23	10.1	9.06	9.94	10.22	9.99	8.39	8.87	9.12	9.17
chr1	1983045	1983094	11.01	9.03	8.99	10.59	10.83	10.17	9.57	9.95	9.86	9.66	9.7	10.25	8.86	9.82	10.1	9.33	9.08	9.84	9.89	9.88	8.69	9.77	9.31	9.41
chr1	1983155	1983204	9.15	9.84	9.28	10.18	8.62	10.6	9.93	10	10.12	9.21	9.5	9.48	9.22	9.68	9.39	9.78	9.38	9.8	10.12	10	8.49	8.73	9.84	9.71
chr1	2012801	2012850	11.54	11.82	11.75	12.41	13.62	13.04	14.19	13.2	14.29	12.92	12.48	13.27	12.46	14.66	12.61	12.51	13.36	12.08	11.88	12.56	12.98	13.75	14.15	15.69
chr1	2012951	2013000	10.64	10.37	11.48	11.44	11.96	12.12	13.02	12.04	12.96	11.53	11.44	12.43	12.49	13.01	12.56	12.74	13.28	11.33	11.47	11.72	11.03	12.53	11.7	13.96
chr1	2013051	2013100	9.84	10.9	10.69	10.82	9.22	11.79	11.86	10.71	11.27	10.11	9.39	10.12	12.24	12.43	11.87	12.13	10.93	10.31	11.75	11.93	10.29	11.8	10.08	11.56
chr1	2013241	2013290	12.09	10.82	11.5	9.41	10.24	12.04	12.29	11.58	10.88	10.26	11.23	11.69	13.24	13.17	12.68	12.82	11.85	12.71	11.07	11.74	8.33	8.85	9.23	9.23
chr1	2013341	2013390	12.32	10.66	11.92	10.07	11.35	11.25	11.71	10.82	10.29	9.64	11.03	10.95	12.6	12.48	13.38	13.66	10.67	11.94	11.1	11.79	10.59	8.91	9.52	9.49
chr1	2013401	2013450	11.03	11.7	11.42	9.75	9.72	11.04	11.27	10.41	10.19	9.36	10.67	10.33	12.6	12.48	13.11	13.18	10.03	11.89	11	12.04	10.94	9.47	12.69	12.64
chr1	2013421	2013470	11.36	10.59	11.86	9.18	10.33	11.03	11.8	10.43	10.04	9.39	11.17	11.06	12.8	12.46	12.88	13.11	10.67	12.57	10.82	11.93	10.6	8.84	12.88	12.77
chr1	2013441	2013490	11.07	11.27	12.43	9.47	10.06	11.59	12.06	11.23	10.7	9.79	11.71	11.4	13.47	13.28	13.93	14.04	10.51	12.65	11.72	12.62	11.22	9.51	13.58	13.06
chr1	2013541	2013590	10.13	11.1	10.17	10.25	10.11	11.2	10.6	9.65	11.36	11.05	9.34	10.09	11.59	11.14	11.53	11.46	9.25	10.12	11.16	11.24	10.09	9.95	11.52	11.21
chr1	2013571	2013620	11.73	10.78	11.86	10.5	10.97	10.4	11.4	10.59	10.38	9.68	11.42	11.28	13.62	12.82	13.05	13.27	9.28	11.06	11.33	12.3	10.45	10.13	12.49	12.4
chr1	2013621	2013670	10.31	10.61	10.74	11.23	9.96	11.83	11.34	10.45	10.24	9.72	10.72	11	11.21	11.19	10.98	10.28	10.74	11.15	11.57	11.04	10.56	10.31	11.19	10.73
chr1	2013771	2013820	9.31	9.3	9.07	9.32	8.21	10.29	9.29	8.67	9.26	8.72	9.18	9.41	10.29	9.96	11.79	11.31	8.82	10.05	10.83	10.82	8.7	8.64	9.68	9.66
chr1	2013861	2013910	9.33	8.67	9.12	9.6	8.83	10.11	9.16	8.9	9.5	9.3	9.22	9.37	8.98	9.58	9.45	9.23	9.03	9.87	10.06	10.25	8.26	8.76	9.71	9.52
chr1	2014091	2014140	9.36	9.42	8.95	9.75	8.78	10.1	9.23	8.99	9.5	9.23	8.54	9.24	9.73	9.85	9.95	8.86	9.1	9.69	9.98	10.18	8.57	8.72	9.73	9.66
chr1	2014171	2014220	9.42	10.15	9.84	10.44	9.03	11.25	10.8	9.55	9.85	9.47	8.79	10.02	9.92	10.49	9.04	9.15	9.67	10.23	10.92	10.8	9.58	9.45	11	10.48
chr1	2147527	2147576	10.42	11.36	9.9	11.87	11.51	11.77	10.4	11.32	10.28	10.2	10.96	11.38	10.53	10.73	10.71	10.6	9.83	10.49	10.65	10.07	10.61	9.71	9.31	12.09
chr1	2147617	2147666	9.45	10.54	10.3	10.67	9.61	11.92	10.4	10.57	10.1	9.79	11	11.02	10.46	10.95	10.43	9.91	9.84	10.81	11.25	10.85	11.12	10.36	10.86	11.45
chr1	2147707	2147756	9.93	9.04	11.57	10.54	10.65	10.85	10.33	10.22	10.09	9.4	9.62	9.97	9.76	10.42	9.89	9.43	9.26	9.99	10.35	10.21	9.11	9.87	9.49	11.85
chr1	2147747	2147796	9.63	9.77	12.08	10.16	10.46	11.55	10.25	10.24	11.05	9.4	10.03	10.03	10.09	10.42	10.38	10.16	9.36	10.03	10.77	10.81	8.96	10.02	9.48	12.49
chr1	2147827	2147876	10.84	10.07	12.63	10.99	12.42	11.9	11.15	11.44	11.53	9.02	11.71	11.18	10.17	10.95	10.81	10.46	9.9	10.65	11.32	11.38	8.69	10.54	9.13	12.95
chr1	2147957	2148006	9.17	8.89	10.49	9.32	9.13	9.96	9.48	8.85	11.48	9.01	10.93	9.98	9.09	10.36	8.89	8.47	9.07	9.92	9.98	10.86	8.45	9.87	9.32	12.26
chr1	2148117	2148166	9.64	9.23	9.62	9.6	10.23	10.5	9.35	9.49	11.03	9.09	10.3	9.63	9.47	10.41	9.51	8.91	9.06	9.64	10.74	10.84	8.79	9.44	9.3	9.52
chr1	2148257	2148306	9.76	9.76	9.52	10.7	9.65	10.81	10.37	10.62	10.74	9.95	10.99	10.25	10.29	10.88	10.1	10.13	10.98	10.4	10.99	11.42	10.11	10.13	10.4	9.93
chr1	2148347	2148396	9.37	9.23	9.27	8.98	8.91	9.98	9.27	9.09	9.32	8.92	8.67	9.08	8.71	9.34	9.23	8.95	9.31	9.8	10.03	10.05	9.24	9.02	9.53	9.35
chr1	2148427	2148476	9.91	10.71	9.98	10.77	9.11	11.8	11.04	10.41	10.46	10.03	9.99	10.24	10.58	10.83	10.07	10.16	11.29	10.88	11.93	11.42	9.87	9.93	11.18	10.58
chr1	2148517	2148566	9.45	8.9	8.8	9.44	11.25	10.93	9.6	10.35	9.17	9.11	10.52	9.66	10.16	10.5	10.58	10.72	11.17	9.86	10.21	10.53	9.72	8.98	9.08	9.12
chr1	2148577	2148626	11.32	10.8	9.92	10.88	11.56	11.88	11.06	10.65	10.33	9.55	10.86	10.41	10.57	10.76	11.44	11.1	12.76	10.45	11.8	11.41	11.67	9.83	9.99	9.93
chr1	2148607	2148656	9.9	9.2	9.92	9.77	11.31	11.25	10.88	10.03	9.16	8.73	9.93	9.48	10.37	10.06	10.86	10.27	12.42	10.13	10.94	10.81	11.75	9.1	8.87	9.25
chr1	2148687	2148736	10.15	8.72	9	9.44	9.33	10.1	9.97	9.26	10.35	10.06	9.58	9.78	9.08	9.64	10.31	9.93	9.03	9.84	10.27	10.13	9.53	8.73	9.24	9.37
chr1	2148717	2148766	10.4	8.9	8.85	8.97	9.94	10.01	9.96	8.76	9.14	8.88	8.9	9.05	9.36	9.5	10.01	9.28	8.81	9.46	10.4	9.67	9.42	8.53	9.33	9.27
chr1	2152206	2152255	11.51	9.94	9.88	10.69	10.21	11.77	11.2	10.92	10.1	9.63	10.43	10.02	10.53	11.79	11.05	10.53	9.71	10.32	10.87	10.54	9.43	9.52	10.9	10.16
chr1	2152209	2152258	12.08	9.92	10.01	10.69	10.91	12.04	12.08	10.87	9.65	9.49	10.98	10.6	10.48	11.8	10.51	9.93	9.41	10.25	11.09	10.48	9.3	9.13	10.82	10.21
chr1	2152276	2152325	10.88	10.29	9.84	10.44	10.54	11.46	11.03	10.16	9.25	9.02	9.78	9.43	10	11.04	10.32	9.64	9.5	10.13	10.87	10.38	9.19	9.06	11.33	10.26
chr1	2152279	2152328	10.97	9.87	10.03	9.85	10.73	11.25	11.37	9.81	9.27	9.06	9.7	9.57	9.64	10.6	9.9	9.78	9.27	10.16	10.69	10.21	9.05	9.2	11.08	10.28
chr1	2152959	2153008	11.25	11.3	10.36	11.13	12.57	11.66	11.82	11.62	9.59	9.42	11.61	11.2	11.72	13.49	12.24	12.5	10.55	10.47	12.08	11.71	13.47	10.91	10.95	10.11
chr1	2152966	2153015	11.66	12.28	10.58	12.44	13.04	12.05	11.8	12.26	10.41	10.13	12.08	11.61	12	13.66	12.18	12.31	12.34	11.16	12.38	11.72	13.02	10.75	11.22	10.11
chr1	2152996	2153045	10.74	11.94	10.19	11.5	11.38	12.53	11.85	11.2	10.68	10.36	10.77	11.13	11.76	12.85	11.93	12.01	10.65	10.74	12.31	11.8	12.42	10.23	11.98	11.22
chr1	2152999	2153048	10.82	11.99	10.72	11.8	12.03	12.47	12.15	11.7	10.25	10.2	11.45	11.56	11.79	12.9	12	12.13	12.13	11.15	12.01	11.39	12.36	10.15	11.86	11.16
chr1	2153106	2153155	9.89	12.05	10.4	11.17	11.76	12.08	11.65	11.18	10.52	11.11	10.79	10.96	12.3	12.6	12.83	12.68	11.7	11.74	11.92	11.73	11.88	11.82	9.51	9.73
chr1	2153109	2153158	9.83	11.98	9.86	10.73	11.19	11.73	11.44	10.8	10.25	10.91	11.06	11.38	12.04	12.53	12.81	12.5	11.85	10.88	11.71	11.77	11.47	11.82	9.28	9.39
chr1	2153166	2153215	10.31	11.05	10.14	11.08	10.33	12.04	11.49	11.03	10.81	10.85	10.68	11.11	11.93	11.99	12.47	12.33	10.41	10.61	11.81	11.26	9.44	11.32	12.17	11.87
chr1	2153169	2153218	10.51	11.28	9.96	11.18	10.86	11.96	11.42	10.91	10.38	10.57	10.97	11.32	12.06	12.02	11.84	11.67	10.85	10.73	11.64	10.92	10.15	11.19	12.36	12
chr1	2153206	2153255	9.57	10.7	10.43	11.37	9.04	12.02	11.7	11.39	10.59	10.99	11.95	12.11	11.64	11.76	11.78	10.7	10.51	10.9	11.94	11.36	10.23	10.19	11.81	11.33
chr1	2153209	2153258	9.56	11.03	10.36	11.44	9.21	12.24	11.84	11.38	10.73	10.79	11.73	11.93	11.54	11.66	10.88	10.76	10.54	11.16	11.92	11.38	10.06	10.27	11.89	11.41
chr1	2153249	2153298	9.92	10.96	9.93	10.89	9.64	11.87	11.37	10.99	10.96	10.97	11.82	11.55	12.5	12.03	12.7	12.08	10.38	10.63	11.57	11.52	10.23	10.03	12.7	12.08
chr1	2153256	2153305	10.09	10.88	10.21	10.78	10.38	11.71	11.58	10.74	10.66	10.91	11.65	11.48	11.92	11.64	12.72	11.94	10.9	10.85	11.63	11.35	10.26	9.95	12.51	12.04
chr1	2153276	2153325	10.92	11.27	10.32	9.82	11.46	11.8	11.48	10.83	11.5	11.43	11.37	11.15	13.56	12.68	13.64	13.32	10.78	9.94	11.99	12.04	10.23	9.6	13.5	12.61
chr1	2153279	2153328	11.2	11.62	10.35	10.19	11.74	12.04	11.66	11.12	11.64	11.62	11.81	11.6	13.78	12.83	13.97	13.48	11.4	9.97	12.1	12.15	11.06	9.93	13.6	12.4
chr1	2153296	2153345	11.67	11.66	10.36	9.96	12.15	11.75	11.47	11.35	11.57	11.75	12.71	12.26	13.48	12.52	14.04	13.97	12.07	10.15	12.58	12.38	10.84	9.52	13.59	12.6
chr1	2153299	2153348	11.31	11.66	10.43	9.45	12.14	11.82	11.72	11.18	11.53	11.66	12.8	12.59	13.18	12.47	13.97	14.01	12.34	10.12	12.32	12.31	10.81	9.86	13.49	12.41
chr1	2153349	2153398	10.37	11.26	9.98	10.69	10.4	11.87	11.35	10.5	11.49	10.74	10.74	10.6	12.55	12.14	13.18	12.89	9.72	10.33	11.77	11.55	11.16	10.63	12.54	11.55
chr1	2153356	2153405	9.95	11.49	10.17	10.87	10.32	12.06	11.41	10.41	11.17	10.73	11.2	10.94	13	12.14	12.61	13.02	9.98	10.51	11.45	11.41	11.05	10.48	12.11	11.29
chr1	2153406	2153455	10.34	10.36	9.92	10.26	10.58	10.66	10.53	9.81	10.54	9.26	10.08	10.01	12.68	11.7	12.67	13.09	9.53	9.88	10.77	10.91	10.97	10.44	10.25	9.75
chr1	2153409	2153458	10.29	10.64	9.78	10.18	10.53	10.71	10.26	9.74	10.37	9.27	9.95	9.9	12.59	11.51	12.52	13.11	9.74	10.16	10.67	10.91	10.85	10.45	10.46	9.58
chr1	2153466	2153515	10.4	10.54	9.73	10.78	10.44	11.63	11.26	10.84	10.48	9.81	10.41	10.61	11.91	11.72	12.59	12.51	9.98	10.45	11.49	11	11.4	10.4	11.43	10.69
chr1	2153469	2153518	9.91	10.37	9.7	11.39	9.72	11.73	11.42	11.17	11.14	10.43	10.8	10.8	12.46	12.03	12.34	12.57	10.02	10.44	11.44	11.21	11.36	10.52	11.09	10.49
chr1	2153516	2153565	11.76	10.54	9.81	11.68	11.55	11.75	11.39	10.83	10.86	9.66	11.37	11.24	12.77	11.97	13.8	14.21	10.71	11.26	12.05	12.06	12.4	10.14	10.6	10.1
chr1	2153519	2153568	11.84	10.71	9.62	11.35	11.32	11.72	11.26	10.64	11.24	9.96	11.63	11.14	12.8	12.04	13.59	13.68	11.03	10.43	11.93	11.8	11.7	9.99	10.38	10.15
chr1	2153536	2153585	11.19	9.44	9.24	10.92	10.65	10.94	10.98	10.2	10.25	9.1	10.69	10.42	12.42	11.85	13.27	13.62	9.71	9.87	10.57	11.04	12	9.66	9.42	9.64
chr1	2153539	2153588	11.18	9.52	9.1	10.85	10.37	10.64	10.44	10.05	10.05	9.12	10.33	10.01	12.14	11.59	13.49	13.62	9.04	9.84	10.53	11.13	11.29	9.61	9.61	9.33
chr1	2176172	2176221	9.51	9.97	9.58	11.33	9.57	11.37	11.62	10.44	10.89	9.25	16	16	10.18	10.9	10.52	10.68	12.05	11.09	11.49	12.31	11.26	9.1	10.06	12
chr1	2176282	2176331	11.07	9.58	9.27	10.52	10.37	11.28	10.35	9.95	11.7	9.04	9.83	9.11	10.39	10.81	11.05	10.49	11.8	9.78	11.39	11.91	9.02	9.02	8.99	9.17
chr1	2176352	2176401	11.63	10.17	9.46	11.01	11.02	11.16	10.17	10.12	11.06	9.93	9.46	9.84	10.21	10.54	10.96	10.23	10.12	10.46	10.94	10.91	10.04	10.13	10.75	10.31
chr1	2176422	2176471	13.08	11.16	10.31	11.67	12.8	12.13	11.41	11.37	11.74	11.03	11.4	11.38	10.47	10.85	13.16	12.69	10.99	11.05	11.85	11.19	9.99	9.91	11.59	11.25
chr1	2176502	2176551	9.96	9.62	8.99	9.54	9.32	10.75	9.53	9.19	10.47	9.62	8.32	8.89	9.62	10.02	10.19	9.19	9.19	9.91	9.93	10.06	8.56	8.93	9.48	9.36
chr1	2176552	2176601	11.24	9.33	9.85	10.44	10.57	10.39	9.95	10.02	10.96	10.63	10.1	10.48	9.45	9.97	11.34	10.95	10.28	10.08	10.36	10.23	8.93	9.18	9.27	9.35
chr1	2176622	2176671	9.54	9.54	9.98	10.33	9.23	10.48	10.62	9.57	9.79	9.95	9.3	9.97	8.96	9.68	9.77	10.2	9.79	10.31	10.08	9.87	9.45	9.48	9.59	9.66
chr1	2176732	2176781	11.3	10.19	9.95	11.95	10.57	12.26	11.66	11.86	11.9	11.88	11.3	11.29	11.05	10.99	10.65	10.32	11.05	10.8	11.76	10.58	9.54	9.39	10.4	9.96
chr1	2176842	2176891	11.17	10.03	9.74	12.25	10.47	12.29	11.57	12.38	12.18	12.21	12.21	12.11	10.51	11.17	11.55	11.51	9.57	10.31	11.54	10.78	12.04	9.78	10.65	10.35
chr1	2177002	2177051	10.04	9.28	8.91	9.87	9.42	11.42	9.52	11.19	10.77	10.79	10.15	9.69	9.86	10.19	10.23	10.12	8.9	9.81	10.56	9.82	9.87	9.89	9.63	9.49
chr1	2177142	2177191	10.13	9.53	9.07	9.21	9.15	11.09	9.85	9.88	9.9	10.8	9.4	9.87	9.41	9.93	10.34	9.85	9.19	9.8	10.24	10.11	8.97	8.88	9.7	9.5
chr1	2177322	2177371	11.44	10.64	10.18	11.96	11.68	11.91	11.65	11.18	11.31	11.56	11.1	11.43	10.67	11.05	11.24	11.26	10.29	10.86	12.19	11.56	10.73	10.81	11.75	11.11
chr1	2177382	2177431	11.68	10.67	10.85	12.46	12.11	11.94	12.24	11.74	11.27	11.86	11.03	11.58	10.64	11.08	10.84	10.84	10.92	11.39	11.96	11.26	10.44	11.18	11.37	11.05
chr1	2177452	2177501	11.37	9.61	9.72	10.69	11.48	11.85	12.03	10.46	11.3	12.23	10.65	11.14	10.7	11.2	10.79	10.65	9.63	10.4	11.12	10.3	11	13.65	10.64	10.31
chr1	2177542	2177591	10.15	9.55	9.22	9.58	9.07	11.46	11.46	10.06	11.16	11.68	9.98	10.44	10.14	10.25	10.77	10.05	9.21	9.99	10.19	9.95	11.7	12.52	9.85	11.19
chr1	2177673	2177722	9.59	9.75	9.84	10.38	9.08	10.86	11.39	10.88	10.39	11.45	10.77	10.96	10.25	10.68	9.87	9.16	9.41	10.09	10.45	10.32	10.6	9.41	10.15	11.28
chr1	2177733	2177782	11.18	9.51	9.56	10.15	10.6	11	11.44	10.34	10.99	11.93	9.94	10.9	10.81	10.8	11.7	11.03	9.29	10.13	10.65	11.27	9.07	8.81	9.95	9.9
chr1	2177783	2177832	9.75	10.69	9.93	10.41	9.07	12.41	11.41	9.61	10.58	10.83	8.97	9.69	11.15	11.15	9.75	9.47	9.5	10.31	12.28	11.59	9.16	9.34	11.94	11.34
chr1	2177863	2177912	9.72	9.36	9.06	9.99	9.12	10.42	10.02	9.5	9.97	10.37	9.4	9.84	9.79	9.86	9.77	9.63	9.98	9.76	10.04	10.05	8.54	8.61	11.94	11.62
chr1	2177993	2178042	12.4	10.82	12.18	12.73	11.59	11.95	13.04	12.66	12.96	12.23	12.85	12.79	12	12.42	12.23	12.15	11.3	11.83	12.48	12.01	11.73	10.3	10.71	10.41
chr1	2178143	2178192	10.95	10.63	10.05	11.23	10.69	11.86	11.64	10.81	11.27	10.45	11.47	11.33	10.98	11.07	10.77	10.54	10.28	11	11.7	10.99	10.56	10.08	11.25	10.78
chr1	2178253	2178302	11.32	9.17	11.13	10.13	10.86	11.3	11.45	11.95	11.59	10.52	11.09	10	11.93	11.46	12.17	11.24	9.13	9.92	11.34	10.44	11.01	9.72	9.27	9.51
chr1	2178363	2178412	9.66	10.44	10.14	10.61	9.12	11.82	11.41	10.06	10.47	9.72	9.92	10.12	10.8	11.09	10.19	9.68	10.11	10.71	11.42	10.96	10.18	9.83	11.04	10.56
chr1	2178443	2178492	10	10.16	10.15	11.43	9.35	11.23	11.14	10.9	11.14	10.8	10.86	11.5	10.33	10.65	11.75	11.12	10.48	10.88	13.26	12.74	9.59	9.26	10.84	10.56
chr1	2178583	2178632	9.96	9.49	9.95	9.86	8.6	10.82	10.4	9.95	10.43	9.9	10.34	10.7	10.8	10.49	11.38	10.03	8.89	9.92	10.4	10.2	9.76	8.9	9.61	9.54
chr1	2178683	2178732	10.84	10.21	10.82	11.64	10.28	11.31	11.76	11.17	10.7	10.52	10.7	11.41	10.4	10.84	10.19	10.04	10.12	10.7	11.06	10.41	9.8	9.5	10.77	10.43
chr1	2178773	2178822	9.91	9.45	10.31	9.43	8.83	10.85	10.04	10.13	9.81	9.43	10.13	10.16	10.27	10.63	10.83	10.68	8.98	9.62	10.18	9.85	8.4	8.45	9.47	9.29
chr1	2178833	2178882	10.34	9.02	9.78	10.88	10.04	10.42	10.06	11.08	11.91	11.59	11.27	11.58	9.93	10.78	11.54	10.57	9.8	10.35	11.4	10.99	9.13	9.14	9.52	9.58
chr1	2178903	2178952	10.52	9.27	9.3	10.94	10.14	10.23	10.95	11.86	9.92	10.06	11.82	11.1	9.77	10.4	10.9	10.82	9.83	9.99	10.17	10.06	11.18	9.79	9.61	9.52
chr1	2179033	2179082	10.54	10.66	10.05	10.83	9.76	11.91	11.69	10.83	10.55	11.28	10.61	10.95	11.1	11.28	11.08	10.65	11.22	11.01	11.59	10.87	9.81	10.01	11.04	10.57
chr1	2190996	2191045	11.18	9.35	9.72	10.6	11.22	10.56	10.69	11.01	10	10.75	11.46	10.99	9.98	10.24	11.08	10.9	10.59	10.56	10.24	10.23	10.22	10.72	10.85	10.21
chr1	2191016	2191065	8.77	8.94	9.05	9.57	7.92	9.78	9.42	10.08	10.71	10.42	11.31	10.46	9.83	10.59	10.45	9.82	9.31	10	11.07	11.15	8.76	9.18	9.75	9.85
chr1	2191066	2191115	9.64	9.57	9.64	10.4	9.05	10.75	10.15	9.79	9.86	9.56	9.25	10.11	9.72	10.25	9.65	9.44	9.51	10.34	11.01	10.65	9.64	9.44	10.3	10.19
chr1	2191096	2191145	9.17	9.23	9.08	9.54	8.76	10.3	9.13	9.42	10.58	9.93	9.45	9.87	9.21	9.98	9.52	9.38	9.08	10.11	10.1	10.08	8.8	8.74	9.86	9.82
chr1	2191126	2191175	11.38	9.71	9.43	10.31	11.16	10.93	10.45	9.76	10.48	9.91	9.04	9.74	9.78	10.49	10.5	10.14	9.44	10.01	10.42	10.41	10.33	10.33	10.44	10.2
chr1	2191186	2191235	9.02	9.42	9.29	9.98	8.62	10.43	10.01	9.37	9.36	8.93	8.91	9.5	9.68	9.95	9.7	9.99	9.25	9.8	10	10.23	8.97	9.33	9.93	9.76
chr1	2191456	2191505	9.53	11	10.08	11.24	9.02	12.09	11.19	10.58	11	10.91	10.24	10.75	11.09	11.13	10.9	10.57	11.05	11.36	11.76	11.42	10.53	10.21	12.55	13.01
chr1	2191476	2191525	9.6	9.98	9.42	9.96	9.88	11	10.24	9.51	9.6	10.16	9.54	9.89	9.83	10.15	9.76	9.83	10.83	11.37	11.11	10.75	9.48	9.07	12.04	12.83
chr1	2191496	2191545	9.05	10.34	9.1	9.22	9.58	10.47	9.43	9.18	9.53	10.4	8.82	9.09	10.52	10.26	10.69	9.95	11.05	11.48	10.7	10.7	9.57	8.9	12.92	13.69
chr1	2191616	2191665	8.79	9.42	8.88	9.73	7.97	10.54	9.49	9.36	9.31	9.11	8.4	9.25	8.91	9.7	7.84	8.46	9.28	10.08	9.93	10	9.09	8.6	9.92	9.85
chr1	2191806	2191855	9.31	10.55	9.58	10.66	8.63	11.54	10.7	9.41	9.73	9.14	9.01	9.67	9.89	10.57	8.59	9.23	9.78	10.48	10.87	10.7	9.35	9.54	10.72	10.35
chr1	2192166	2192214	10.19	9.64	9.64	11.44	9.88	10.68	10.25	10.59	11.48	11.11	10.5	11.22	10	10.56	10.96	10.17	10.17	10.83	12.16	11.59	9.23	9.29	10.38	10.02
chr1	2192196	2192245	9.8	9.82	9.25	9.51	8.99	10.46	9.88	9.01	9.48	8.95	8.73	9.39	8.97	9.62	9.69	9.54	9.32	9.84	9.95	9.77	9.49	9.27	10.03	9.59
chr1	2192376	2192425	9.23	9.84	9.42	10.26	8.46	11.05	10.52	9.53	9.88	9.57	8.93	9.68	9.54	10.06	9.43	9.01	9.75	10.26	10.94	10.6	9.14	10.08	10.2	9.99
chr1	2192446	2192495	9.52	9.24	8.88	9.6	9.1	10.38	9.4	9.25	9.95	9.57	9	9.3	8.92	9.69	8.93	8.83	8.91	9.91	9.87	9.99	8.87	10.35	9.65	9.7
chr1	2315627	2315676	11.1	12.15	9.58	11.34	10.4	11.6	10.68	12.39	10.44	9.38	11.42	10.87	10.02	10.82	8.84	9.4	9.69	11.27	10.88	10.73	9.42	9.21	10.86	10.33
chr1	2315717	2315766	10.53	13.02	10.33	11.93	9.77	11.29	11.33	11.7	11.3	10.63	9.95	10.39	10.01	11.02	8.56	8.81	10.84	11.56	10.78	10.48	9.57	9.42	10.43	10.2
chr1	2315977	2316026	10.88	10.34	9.71	10.46	10.8	10.75	10.21	10.32	10.48	9.92	9.47	10.21	9.11	10.06	10.1	9.68	9.73	10.26	10.04	9.91	10.9	10.68	9.95	9.7
chr1	2316047	2316096	9.09	9.97	8.55	9.68	8.64	9.62	8.71	9.77	9.23	8.68	8.67	9.49	8.7	9.25	8.5	7.7	8.66	9.65	9.44	10.11	8.84	8.62	8.96	9.47
chr1	2316117	2316166	9.84	10.06	9.26	10.56	8.78	10.28	9.97	9.86	10.12	9.63	9.58	10.13	9.15	9.81	9.64	9.18	9.58	9.91	10.49	10.39	9.2	8.79	11.46	11.33
chr1	2316207	2316256	11.11	10.63	9.86	9.93	9.97	11.76	10.97	10.87	11.75	11.17	11.2	10.97	9.01	10.32	9.72	10.41	11.39	10.47	10.55	12.11	11.52	10.52	13.32	13.68
chr1	2316317	2316366	12.26	9.55	9.64	10.92	10.25	11.08	10.27	10.6	9.95	9.32	10.49	10.26	8.97	9.84	9.58	9.09	9.19	10.08	10.2	11.2	11.46	9.64	9.37	9.47
chr1	2316397	2316446	11.46	8.98	9.37	10.71	9.59	11.63	10.24	11.95	10.89	10.38	12.01	11.07	9.24	10.02	9.68	9.37	9.43	10.15	9.75	12.22	11.65	10.22	9.02	9.19
chr1	2316477	2316526	12.72	10.86	10.58	12.15	11.09	12.14	11.94	11.75	12.31	11.68	11.23	11.66	10.26	10.9	11.17	11.42	10.09	11.06	10.82	12	11.07	10.39	10.36	10.11
chr1	2316537	2316586	10.83	9.38	8.89	8.92	9.22	10.27	10.2	9.46	9.48	8.74	8.83	9.17	9.09	9.75	9.71	9.24	8.94	9.62	9.69	10.19	8.31	9.4	9.28	9.27
chr1	2316677	2316726	9.34	9.4	9.42	9.93	8.85	10.48	9.85	9.39	9.61	9.19	8.8	9.42	8.89	9.56	9.03	8.91	9.1	9.91	9.88	10.05	9.46	9.27	9.75	9.57
chr1	2316767	2316816	11.46	9.46	9.84	10.31	11.96	10.83	11.17	10.17	10.4	10.13	10.15	10.53	9.54	10.49	10.09	10	9.75	10.63	10.71	10.87	11.04	9.84	9.25	9.25
chr1	2316857	2316906	11.25	9.76	9.72	10.94	12.53	10.8	11.35	11.15	10.1	9.67	10.86	10.4	9.7	10.57	9.9	9.13	9.51	10.28	10.57	10.29	11.61	9.73	9.86	9.77
chr1	2316947	2316996	11.42	10.02	9.92	11.23	12.1	11.85	11.65	10.79	11.28	10.69	10.63	10.61	9.96	11.1	10.49	9.76	10.41	10.99	11.24	10.49	11.84	9.97	9.92	9.76
chr1	2317027	2317076	11.27	9.51	9.26	10.18	11.08	11.48	11.15	10.5	11.47	10.61	10.28	10.75	9.23	10.39	10.16	9.91	9.29	10.14	10.98	10.01	9.02	9.33	9.31	9.35
chr1	2342214	2342263	9.96	8.73	8.99	9.43	8.88	9.81	10.42	9.37	9.05	8.95	9.04	9.36	9.78	9.91	9.93	9.52	8.79	9.77	9.92	9.86	10.05	10.38	9.44	10.37
chr1	2342244	2342293	11.21	8.8	9.02	9.39	9.24	10.23	10.47	9.61	9.95	9.56	9.14	9.85	10.01	10.36	10.95	10.22	9.79	9.61	10.39	9.59	10.09	10.94	9.71	10.53
chr1	2342314	2342363	11.33	10.39	9.8	10.95	11.48	11.18	11.54	10.7	10.33	10.14	9.78	10.7	10.21	10.62	11.81	11.93	10.15	10.33	10.6	10.34	10.49	12.08	13.16	12.5
chr1	2342364	2342413	9.77	8.73	9.1	9.71	9.02	10.79	11.21	9.86	9.69	9.33	9.22	10.04	10.18	10.19	11.21	10.98	10.7	10.13	16	16	9.89	12.82	13.52	12.76
chr1	2342404	2342453	10.07	9.74	10.48	12.01	9.49	11.58	11.97	11.61	11.61	11.33	11.27	11.76	11.4	11.71	11.36	10.86	11.05	10.52	10.61	10.3	9.41	11.43	13.41	12.42
chr1	2342474	2342523	9.86	9.45	9.47	10.79	9.28	11.01	10.86	9.77	9.22	9.06	9.4	9.41	9.46	10.07	9.94	9.61	11.17	9.95	9.84	10.34	8.65	8.54	12.74	12.04
chr1	2342544	2342593	9.52	9.99	9.81	11.24	9.24	11.52	11.05	10.14	9.27	8.95	7.93	8.98	9.51	10.58	9.65	9.17	10.51	10.41	9.43	9.77	9.4	8.65	13.91	12.84
chr1	2342634	2342683	9.41	8.59	8.89	9.16	9.36	10.35	9.16	8.76	8.8	8.38	7.77	8.68	9.03	10.32	9.13	8.17	9.35	9.66	9.38	9.83	9.26	8.88	13.46	12.78
chr1	2342704	2342753	9.66	8.2	9.36	9.47	9.96	10.49	11.17	9.6	8.99	9.1	8.54	9.41	9.11	10.78	9.4	9.15	9.63	9.75	9.7	9.93	9.7	9	9.57	9.59
chr1	2342754	2342803	9.34	9.64	9.72	10.48	9.73	10.85	11.4	10.18	9.31	9.18	8.76	9.38	9.24	10.88	9.56	9.09	10.91	10.19	9.96	9.95	9.73	8.69	9.27	9.49
chr1	2342814	2342863	10.22	9.14	9.52	9.75	11.73	11.29	12.76	10.25	11.55	10.42	9.82	10.41	10.22	12.09	10.8	10.04	11.43	10.13	9.51	10	10.61	9.17	9.06	9.44
chr1	2343024	2343073	11.05	9.4	9.38	9.53	10.82	11.84	10.72	11.34	9.18	9.13	8.91	10.33	10.59	12.03	11.56	11.37	9.08	9.83	9.91	9.89	11.12	8.87	9.48	9.66
chr1	2343094	2343143	9.56	9.11	9.06	8.94	9.17	10.63	9.09	10.45	9.95	9.47	8.86	9.82	10.05	11.45	10.2	9.28	8.94	9.61	9.47	9.88	9.7	9.37	9.2	9.18
chr1	2343204	2343253	11.32	9.43	9.59	10.87	11	11.61	10.64	11.34	10.88	10.43	10.01	11.08	10.68	11.8	11.55	10.95	9.27	9.93	11.35	11.85	10.41	10.46	9.62	9.58
chr1	2343254	2343303	12.29	9.8	9.93	11.13	11.73	12.88	10.56	12.14	10.43	9.98	10.02	12.15	11.72	12.63	11.71	11.79	9.65	10.38	12.44	13.18	11.55	12.17	9.68	9.57
chr1	2347673	2347722	12.81	11.86	9.91	11.53	13.78	12.8	10.68	14.14	14.19	14.37	14	12.51	12.26	14.4	12.47	13.12	9.92	10.47	11.47	10.44	11.73	12.4	9.39	9.63
chr1	2347933	2347982	11.42	10.5	9.7	10.71	10.39	11.27	10.36	11.07	12.99	12.41	10.19	10.26	10.32	11.91	10.92	10.73	9.35	10.18	11.46	11.54	9.31	10.1	12.42	13.18
chr1	2348423	2348472	10.52	9.16	9.11	9.32	9.07	10.46	9.58	10.31	12.04	10.12	9.09	9.47	10.33	11.17	11.03	11.36	8.98	9.54	9.87	12.16	10.55	9.5	9.46	9.45
chr1	2348493	2348542	13.71	11.3	10.9	12.39	13.17	12.14	12.07	12.02	12.35	11.92	11.37	11.78	10.95	11.65	12.12	11.93	11.27	11.61	11.83	11.6	13.22	12.97	11.88	11.23
chr1	2348563	2348612	9.4	9.26	8.87	9.99	8.49	10.14	9.64	9.37	9.37	9.47	8.23	9.07	9.84	10.05	9.66	9.33	9.09	10.08	10.05	10.6	9.54	9	9.73	9.5
chr1	2348593	2348642	10.76	9.33	9.1	9.8	10.33	10.28	9.79	9.32	10.58	10.05	9.26	9.81	9.15	9.81	10.89	10.32	9.24	10.08	9.94	10.36	9.06	9.15	9.71	9.59
chr1	2348613	2348662	10.35	9.86	9.06	10.31	9.61	10.57	10.29	9.42	9.67	9.99	8.66	9.39	9.78	10.23	10.04	9.51	9.32	10.08	10.17	10.16	9.93	9.84	9.96	9.66
chr1	2348623	2348672	9.55	9.73	9.63	11.11	9.3	11.21	10.87	9.94	10.25	10.76	8.85	9.93	10.27	10.51	10.16	9.57	9.57	10.19	10.89	10.67	10.09	9.18	10.71	10.43
chr1	2348643	2348692	10.19	10.72	10.26	10.89	9.8	11.78	10.88	10.38	10.91	11.26	9.52	10.24	11.17	11.34	11.27	10.5	9.96	10.4	11.5	11.18	11.07	9.94	11.25	10.78
chr1	2348673	2348722	10.08	10.64	10.3	11.68	9.43	11.91	11.03	11.33	10.78	11	10.55	10.75	10.64	11.14	11.32	11.18	10.19	10.84	11.75	11.09	12.79	10.45	11.27	10.81
chr1	2348743	2348792	10.74	9.52	9.65	10.05	9.99	10.75	10.19	10.39	9.46	10.78	8.7	9.33	10.17	10.11	11.04	10.1	9.45	10.63	10.01	10.58	10.04	9.02	9.73	9.63
chr1	2348823	2348872	10	11.32	10.48	11.5	9.46	12.28	11.88	10.58	10.96	10.73	9.87	10.4	11	11.28	10.37	10.35	10.56	10.98	11.88	11.34	10.65	10.54	11.55	10.84
chr1	2348873	2348922	9.71	8.54	15.09	9.63	8.72	10.18	15.46	9.76	10.58	11.63	8.9	9.55	11.28	10.77	11.21	10.38	8.98	11.68	10.93	9.81	11.56	9.29	9.06	8.97
chr1	2348973	2349022	9.32	9.95	8.98	11.33	8.69	10.42	8.93	10.5	10.16	9.11	10.31	10.27	10.61	10.56	11.28	9.85	9.11	11.23	10.64	10.37	12.27	9.28	10.25	9.57
chr1	2349093	2349142	11.24	10.74	8.9	9.96	11.92	10.74	9.88	10.25	11.21	9.78	10.11	10.14	11.6	11.97	12.35	11.57	9.06	11.06	12.51	12.06	14.08	10.13	12	9.74
chr1	2354221	2354270	12.46	11.18	10.1	11.64	12.63	12.23	11.58	12.15	11.33	12.8	11.54	11.71	10.68	11.74	10.67	10.79	10.73	11.13	12.8	11.6	10.91	12.02	11.39	10.9
chr1	2354631	2354680	10.08	8.6	9.34	9.47	9.3	10.02	9.68	9.28	10.31	10.55	9.59	10.03	9.3	9.91	9.79	9.51	8.97	9.67	9.54	9.9	9.22	9.74	8.84	9.08
chr1	2354771	2354820	9.47	10.74	10.1	11.04	8.74	12.22	11.15	10.05	10.82	10.72	9.73	10.32	10.9	11.33	10.42	10.22	9.62	10.59	11.67	11.16	9.66	9.9	11.6	10.89
chr1	2354861	2354910	9.68	10.28	9.32	11.07	9.76	11.4	10.96	10.29	11.37	11.64	10.76	10.82	11.31	11.4	12.33	12.76	10.23	10.42	11.15	11.38	9.96	10.7	10.67	10.41
chr1	2354921	2354970	10.5	10.1	9.55	10.75	10.53	11.62	11.4	10.5	11.95	12.32	11.12	11.23	12.45	12.06	13.16	13.05	10.32	10.48	12.06	11.55	9.9	9.94	10.98	10.53
chr1	2354966	2355015	11.37	9.43	9.44	10.22	11.16	12.03	12.12	11.12	12.66	13.19	12.04	12.57	13.69	12.9	14.3	14.14	10.99	10.23	12.96	12.55	8.92	10	9.83	9.65
chr1	2354971	2355020	10.09	10.33	10.07	10.7	10.31	12.18	12.12	11.26	11.84	12.41	12.15	12.5	13.04	12.51	13.85	13.54	11.81	10.93	12.54	12.18	9.89	10.32	10.85	10.4
chr1	2355041	2355090	10	10.12	9.89	10.72	9.5	11.5	11.07	10.36	11.08	11.29	11.49	11.33	11.91	11.33	12.73	12.26	10.03	10.33	11.08	10.65	10.14	9.78	10.81	10.51
chr1	2355046	2355095	9.58	9.01	9.38	9.12	9.1	10.6	10.09	9.37	10.74	10.87	9.95	10.19	11.56	10.9	11.98	11.69	9.5	9.95	10.44	10.58	8.87	9.27	9.59	9.44
chr1	2355081	2355130	10.04	10.04	9.99	11.06	9.77	11.34	11.37	10.24	11.39	11.13	10.13	10.46	11.63	11.31	12.45	12.74	9.98	10.46	11.24	11.13	9.99	10.16	11.26	10.64
chr1	2355131	2355180	10.92	11.03	10.61	10.74	12.51	11.59	12.1	11.05	13.39	12.67	12.69	12.67	13.61	12.92	14.2	13.98	12.22	10.63	13.03	12.78	9.42	12.16	13.67	12.54
chr1	2355136	2355185	10.77	11.43	10.7	10.58	11.85	11.83	11.84	11.02	13.22	12.45	13.09	12.7	13.39	12.88	13.71	13.88	12.03	10.66	12.88	13.1	9.57	12.27	13.11	12.08
chr1	2355216	2355265	9.99	10.31	10.4	9.71	11.53	11.25	11.35	9.87	12.33	12.37	12.18	12.08	12.43	11.97	13.25	12.79	11.61	10.48	12.03	12.5	9.44	11.17	13.92	13.82
chr1	2355221	2355270	9.79	10.33	10.42	9.4	11.1	11.48	11.17	9.82	12.55	12.3	12.12	12.01	12.4	12.05	13.73	13.65	11.53	10.41	12.4	13.07	9.46	11.28	14.23	14.17
chr1	2355271	2355320	9.69	9.06	9.74	9.75	10.26	10.55	10.48	9.47	11.82	11.91	11.35	11.34	12.28	11.6	11.97	11.53	11.37	10.02	11.43	12.09	8.63	10.04	13.17	13.15
chr1	2355276	2355325	10.02	9.44	10.5	10.08	9.97	11.14	11.58	10.33	11.84	12.06	12.02	11.7	12.23	11.68	12.47	12.07	11.55	10.42	11.61	12.44	9.73	11.17	13.59	13.32
chr1	2355321	2355370	11.7	10.41	9.82	10.61	11.41	11.42	11.26	9.88	11.71	11.21	10.52	10.55	11.33	11.24	12.9	12.74	10.63	10.72	12.16	12.91	10.65	10.81	13.35	13.17
chr1	2355326	2355375	10.01	10.34	9.71	10.53	10.05	11.62	11.24	9.78	11.72	11.25	10.86	10.67	11.97	11.54	13.29	12.46	9.45	10.21	11.59	11.6	10.47	10.75	13.57	13.3
chr1	2355406	2355455	10.19	8.74	9.36	9.45	9.34	9.77	9.58	9.37	10.11	9.78	9.64	10.2	10.83	10.36	11.79	10.93	9.19	9.72	10.6	10.84	9.37	9.55	10.18	10.54
chr1	2355421	2355470	9.34	8.44	9.61	8.7	8.46	10.04	9.7	8.97	10.07	9.49	9.86	10.05	11.54	10.69	12.16	11.51	10.04	10.1	10.65	10.71	9.77	10.21	10.47	11.13
chr1	2355511	2355560	8.63	8.44	9.24	9.15	7.97	9.98	9.53	8.74	8.78	8.9	8.39	9.08	9.35	9.56	10.25	9.09	9.15	9.87	13.56	13.6	8.99	8.34	9.6	9.93
chr1	2355516	2355565	9.54	8.49	9.31	9.64	9.24	9.89	9.48	9.06	10.22	9.76	9.04	9.72	10.24	10.09	11.53	10.77	8.86	9.77	10.11	10.02	8.71	8.91	10.1	10.78
chr1	2355571	2355620	9	9.18	9.51	9.64	8.53	10.21	9.86	8.99	9.14	9.14	8.59	9.36	10.25	10.1	10.54	9.61	9.17	10.13	10.49	10.37	8.95	8.84	9.99	10
chr1	2355576	2355625	9.42	9.41	9.38	9.78	9.01	10.32	9.81	9.37	9.51	9.18	9.01	9.5	10.13	10.14	10.95	10.35	9.34	9.99	10.53	10.52	9.25	9.34	9.74	9.76
chr1	2355706	2355755	9.48	9.98	9.72	10.43	8.83	11.15	10.64	9.67	9.8	9.33	9.16	10.17	9.46	10.02	9.8	10.26	9.91	10.24	11.11	10.75	9.26	9.33	11.1	10.55
chr1	2355836	2355885	9.35	9.7	10.01	10.25	8.41	11.31	10.67	10.06	10.3	9.72	9.67	10.26	10.2	10.59	10.66	10.71	9.39	10.2	10.58	10.64	9.18	9.26	10.59	10.22
chr1	2355886	2355935	10.5	10.58	10.77	10.92	9.47	11.78	11.18	10.06	10.67	10.22	9.37	10.17	10.95	11.31	10.78	11.09	10.01	10.65	11.69	11.03	9.64	9.75	11.12	10.62
chr1	2356026	2356075	11.06	8.96	14.65	10.44	12.04	11.36	10.9	9.76	8.91	8.72	10.46	10.5	10.97	12.47	11.65	12.04	8.83	9.9	10.22	9.88	8.31	11.18	9.16	9.39
chr1	2356226	2356275	11.25	9.4	14.23	9.69	11.2	10.68	11.8	9.23	8.72	8.98	9.96	10.65	9.83	11.67	9.37	9.64	9.59	10.43	10.15	10.27	8.95	10.47	9.31	9.39
chr1	2356356	2356405	11.98	9.22	13.33	10.72	11.53	11.09	12.03	10.21	9.64	9.24	10.33	10.77	10.51	11.52	11.27	11.59	9.07	10.12	11.03	11.08	11.7	13.89	9.96	9.68
chr1	2376023	2376072	8.8	9.64	9.26	9.75	7.69	10.55	9.71	9.03	9.52	9.38	8.69	9.14	10.39	10.15	10.93	10	9.56	9.99	10.47	10.66	8.48	8.63	9.89	9.7
chr1	2376093	2376142	9.83	9.57	9.93	10.4	9.04	10.69	10.7	10.04	9.22	9.27	9.82	10.44	9.99	10.17	10.72	10.19	9.47	10.27	10.57	10.32	8.38	9	9.81	10.19
chr1	2376143	2376192	9.81	9.69	9.51	9.97	9.7	11.02	10.25	9.52	9.9	9.44	9.22	9.44	10.46	10.53	11.45	10.45	9.2	9.7	10.62	10.66	8.23	8.66	10.48	10.99
chr1	2376163	2376212	9.79	9.29	8.64	9.68	9.09	9.87	9.35	8.8	9.22	8.28	8.37	9.04	10.83	10.32	10.64	10.18	9.27	9.86	10.49	10.71	9.1	8.85	9.76	9.98
chr1	2376383	2376432	9.55	8.79	9	10.16	9.26	9.75	9.67	9.59	10.21	10.02	8.87	9.91	9.4	9.72	10.94	10.23	9.35	10.07	10.29	10.29	8.73	8.79	9.12	9.45
chr1	2376423	2376472	10.24	9.59	9.86	10.03	9.74	10.62	10.18	9.46	10.06	9.52	9.06	9.47	12.79	11.7	14.1	13.32	10.37	10.33	11.71	12.01	9.99	10.22	10.16	9.81
chr1	2376513	2376562	10.38	9.12	10.31	9.3	10.19	10.33	10.4	9.32	10.68	9.83	9.39	9.93	13.7	12.25	14.43	13.71	10.36	10.39	11.89	12.22	9.07	9.98	9.75	9.56
chr1	2376623	2376672	9.68	9.86	10.24	9.99	9.34	11.19	10.7	9.53	10.26	9.57	9.15	9.8	11.79	11.45	13.71	13.41	11.12	10.79	11.52	12.2	9.33	9.44	10.73	11.07
chr1	2376653	2376702	11.17	9.94	10.3	11.07	10.7	10.98	10.75	10.5	11.9	11.41	10.81	11.38	11.4	11.35	13.87	13.59	10.28	10.79	11.36	11.89	9.55	9.77	10.05	10.6
chr1	2376703	2376752	11.13	10.12	11.11	10.86	10.37	11.15	11.66	10.19	10.69	9.67	10.26	11.09	14.51	13.05	14.76	13.76	10.66	11.33	11.85	11.78	10.57	11.32	11.86	11.5
chr1	2376753	2376802	11.78	10.51	10.17	10.72	11.04	11.64	11.56	10.78	11.18	10.18	9.95	10.44	14.33	13.19	15.02	14.77	9.97	10.3	12.12	12.52	11.14	11.05	12.26	12.01
chr1	2376843	2376892	10.01	9.37	9.81	10.64	9.84	10.71	10.98	10.07	10.33	9.74	9.73	10.62	12.69	11.88	13.7	13.48	10	10.37	11.11	11.08	10.31	9.94	11.1	10.41
chr1	2376973	2377022	10.36	9.79	9.61	10.01	9.73	10.47	10.29	9.61	10.43	9.85	9.24	9.98	12.22	11.75	12.92	12.72	9.05	9.95	10.3	10.5	10.15	9.89	10.14	9.8
chr1	2377103	2377152	10.06	9.49	10.68	12.9	10.4	10.95	11.26	11.27	10.16	9.65	11.44	10.95	12.82	12.15	13.28	13.21	10.86	10.94	11.62	11.89	11.21	9.74	9.49	9.62
chr1	2377293	2377342	10.08	9.98	11	10.76	9.42	10.96	11.21	10.33	10.11	9.55	9.55	10.1	12.39	12	12.45	12.24	9.93	10.59	11.05	10.99	10.52	9.6	11.45	10.83
chr1	2460083	2460132	10.53	10.54	9.51	10.74	9.81	11.56	11.28	10.48	11.56	10.13	10.48	10.95	10.93	10.82	11.05	11.08	9.68	11.57	11.16	11.04	11.14	9.88	10.61	10.21
chr1	2460253	2460302	9.02	10.15	9.28	9.53	8.51	10.66	10.15	8.99	10.37	9.3	8.62	9.44	9.11	9.8	9.56	9.43	9.04	10.83	9.87	10.32	10.21	8.8	9.08	9.2
chr1	2460393	2460442	9.83	9.86	8.89	9.25	8.56	10.71	10.11	9.48	10.15	8.88	9.16	9.86	9.04	9.72	8.62	9.04	9.14	10.89	9.8	9.71	9.49	8.68	9.19	9.26
chr1	2460473	2460522	11.17	11.47	9.24	9.54	9.76	11.83	10.99	10.24	11.87	9.32	10.17	10.79	9.71	10.48	9.82	9.91	9.02	12.05	11.6	11.44	9.86	8.68	9.09	9.26
chr1	2460543	2460592	11.32	11.64	9.46	10.85	11.37	12.08	11.47	11.2	13.08	10.96	11.09	12.18	10.49	11.62	11.23	11.36	9.64	11.4	12.32	12.52	10.9	11.79	10.23	9.9
chr1	2460593	2460642	9.63	11	9.72	10.38	9.54	12	10.83	10.76	12.33	11.39	10.96	11.56	10.27	11.34	10.33	10.23	9.98	11.06	11.63	11.27	9.96	11.53	10.61	10.61
chr1	2460673	2460722	9.7	10.44	9.96	10.84	9.37	11.4	11.04	10.06	10.3	9.82	9.64	10.29	9.91	10.44	9.16	9.39	10.15	10.72	11.65	11.23	9.73	9.9	11.02	10.62
chr1	2460753	2460802	11.88	10.43	9.67	10.52	10.2	11.63	11.08	11.04	11.08	10.34	9.98	10.5	10.15	10.73	10.28	9.97	9.52	10.63	11.48	11.11	10.41	12.43	11.55	11.6
chr1	2460863	2460912	9.14	9.85	9.47	10.2	8.73	11.23	10.59	9.85	10.4	9.5	8.73	9.76	9.92	10.23	8.84	8.85	9.48	9.93	10.83	10.37	9.62	11.28	11.58	11.42
chr1	2460963	2461012	10.2	10.67	9.76	10.54	9.97	11.72	10.96	10.78	10.95	9.94	9.78	10.39	9.97	10.27	9.51	9.84	9.76	10.85	11.38	10.76	9.23	9.47	10.33	10.13
chr1	2461083	2461132	11.86	10.73	9.91	10.7	10.79	11.79	10.97	10.88	11.06	10.14	9.76	10.37	10.42	10.68	10.27	10.45	9.61	10.5	11.69	10.65	9.25	9.43	11.46	11.02
chr1	2461143	2461192	9.42	9.23	9.42	9.58	9.33	10.3	9.6	9.56	10.76	9.95	8.61	9.38	9.18	9.56	9.71	9.76	8.74	9.68	10.3	10.07	9.15	9.2	9.28	9.41
chr1	2461213	2461262	9.22	9.44	11.23	10.4	9.62	10.96	10.63	10.87	10.12	9.18	10.57	10.2	9.44	9.99	9.55	10.15	9.4	10.62	10.15	10.49	9.75	9.66	9.89	9.81
chr1	2461393	2461442	9.21	8.86	10.46	9.86	9.82	10.22	10.19	9.56	8.77	8.69	8.7	9.39	8.8	9.4	7.92	8.46	9.28	10.82	9.97	9.9	8.42	8.29	8.9	9.01
chr1	2461483	2461532	9.8	10.48	10.12	11.06	9.58	11.55	11.36	10.4	10.44	10.17	9.87	10.53	9.92	10.5	9.17	9.04	10.04	10.7	11.47	10.9	9.88	9.72	10.83	10.34
chr1	2464546	2464595	9.89	9.26	9.22	10.47	9.01	10.83	10.46	10.23	10.3	10.01	10.48	11.15	10.2	10.64	10.74	11.14	10.25	10.29	10.21	10.26	10.15	9.94	9.64	9.71
chr1	2464636	2464685	9.52	10.3	9.34	9.55	9.21	10.26	9.67	8.97	9.5	9.18	8.8	9.26	9.01	9.65	9.67	9.66	9.35	9.78	9.87	10.18	8.4	8.87	9.52	9.27
chr1	2464736	2464785	8.78	9.21	9.74	9.59	8.97	9.83	10.18	9.81	8.69	8.88	10.44	9.62	8.35	9.39	8.22	8.12	9.07	9.76	9.35	9.69	8.54	8.42	9.03	9.16
chr1	2464816	2464865	9.32	10.57	9.95	10.66	8.81	11.84	11.14	9.97	10.53	9.96	9.32	10.08	10.22	10.79	9.34	9.51	9.97	10.81	11.6	11.02	9.57	9.67	11.51	10.89
chr1	2464906	2464955	10.02	9.61	8.83	9.65	10.3	10.08	9.6	9.98	10.51	9.99	9.29	9.51	9.22	10.05	9.76	9.41	9.25	9.83	9.9	10.04	9.52	10.21	9.77	9.54
chr1	2465006	2465055	9.2	10.37	9.81	11.12	8.87	11.7	11.14	11.51	10.56	10.05	11.78	11.32	10.31	10.96	10.48	9.75	10.07	10.68	11.46	10.9	9.87	10.68	11.08	10.52
chr1	2465186	2465235	9.57	10.16	9.33	10.26	9.58	11.07	10.23	9.85	9.96	9.58	9.54	9.69	9.91	10.31	9.97	9.98	9.62	10.28	10.82	10.7	10.5	10.59	10.42	10.07
chr1	2465296	2465345	9.98	10.04	9.98	10.62	9.61	11.57	10.92	10.27	10.21	10.05	9.53	10.33	10.27	10.72	10	9.63	10.21	10.61	11.25	10.62	9.79	9.83	11.05	10.62
chr1	2465366	2465415	10.71	10.3	10.05	11.3	10.47	11.28	11.19	10.54	10.27	9.9	9.83	10.45	10.33	10.68	10.14	10.09	10.11	10.53	11.28	10.99	11.14	10.51	11.26	10.76
chr1	2465426	2465475	9.26	9.55	9.89	9.86	8.96	10.95	10.53	9.19	9.7	9.32	8.81	9.2	9.77	10.25	9.64	9.45	9.54	10.11	10.15	10.28	10.12	9.15	10.02	9.87
chr1	2465586	2465635	9.67	8.84	10.2	10.04	9.27	10.15	9.98	9.78	9.89	9.98	9.42	9.83	9.14	9.63	10.5	10.43	9.07	9.83	9.94	9.94	8.96	9	9.49	9.68
chr1	2465736	2465785	9.61	8.39	9.92	9.26	8.81	9.83	9.25	8.81	9.84	9.54	8.47	9.24	8.69	9.5	10.09	9.56	8.97	9.64	9.6	9.92	8.42	8.87	9.01	9.28
chr1	2465816	2465865	9.78	9.16	9.72	9.25	8.72	10.32	9.66	9.12	10.02	9.83	8.76	9.4	8.74	9.66	9.69	9.86	9.11	9.8	9.95	9.74	8.36	8.95	9.13	9.4
chr1	2465866	2465915	9.41	9.72	9.79	10.34	9.18	10.68	10.3	9.77	9.92	9.67	9.24	9.83	9.26	10.13	9.22	9.62	9.54	10.06	10.79	10.64	9.76	9.73	10.84	10.59
chr1	2465926	2465975	9.94	9.12	9.59	9.72	9.37	10.04	9.52	9.23	9.94	10.12	9.21	9.63	8.68	9.72	9.86	9.96	8.97	10.05	10.19	9.85	9.39	10.45	12.11	11.62
chr1	2490048	2490097	9.44	10	9.6	10.22	9.31	10.84	10.97	9.65	11.52	11.06	8.52	9.43	10.89	11.38	11.8	10.83	9.49	9.83	10.4	10.32	9.39	9.58	9.78	9.54
chr1	2490068	2490117	9.38	9.13	10.06	10.95	9.18	10.57	11.39	10.11	8.89	9.09	9.13	10.19	12.09	12.09	12.52	11.3	9.76	9.64	10.67	10.49	7.94	8.4	8.56	8.95
chr1	2490088	2490137	10.64	9.33	11	11.67	10.64	11.46	11.86	10.86	11.26	10.74	9.92	10.62	12.37	12.6	13.85	12.65	9.84	10.23	11.57	11.25	8.53	8.74	9.97	9.77
chr1	2490158	2490207	8.82	9.69	11.04	11.21	9.53	11.11	10.88	10.62	10.43	10.21	9.36	10.73	11.51	12.22	12.67	11.75	10.13	10.07	12.5	12.39	8.81	8.6	10.1	9.99
chr1	2490228	2490277	9.92	10.1	11.73	10.98	10.9	11.55	11.35	10.78	9.58	9.34	9.61	11.16	11.76	12.36	11.82	10.99	10.56	10.62	11.63	11.12	9.33	9.16	10.63	10.28
chr1	2490308	2490357	9.46	9.9	10.77	10.83	8.65	11.75	11.01	9.98	10.09	10.11	9.39	10.18	10.48	11.17	9.77	9.82	10.05	10.42	11.95	11.18	9.08	9.3	11.66	11.27
chr1	2490398	2490447	10.06	8.95	11.79	8.47	9.29	10.58	10.25	9.47	9.59	10.09	8.92	9.75	10.24	10.69	10.48	10.51	9.06	9.77	11.15	11.3	8.12	8.25	8.89	9.3
chr1	2490448	2490497	9.46	8.98	11.9	8.76	8.84	10.6	10.5	9.44	8.98	8.95	9.54	10.26	9.53	10.1	10.44	10.4	9.84	9.66	11.47	11.48	8.58	8.79	9.05	9.2
chr1	2490508	2490557	10.32	10.12	11.53	10.34	9.73	11.4	10.89	9.79	10.1	9.75	9.63	10.34	10.04	10.63	10.46	10.52	9.89	10.43	11.23	11	9.67	9.73	10.45	10.07
chr1	2490598	2490647	9.61	9.65	11.86	10.77	9.94	11.23	11.02	10.84	9.4	8.97	10.42	10.62	9.76	10.21	10.42	9.82	10.49	10.12	12.15	11.37	10.05	9.48	9.28	9.3
chr1	2490758	2490807	12.4	13.73	13.67	13.17	13.6	13.07	12.82	12.85	11.46	12.83	12.11	12.44	11.17	11.94	11.73	11.53	13.71	13.54	12.99	11.38	12.11	9.66	14.76	10.9
chr1	2491028	2491077	11.85	10.04	10.82	11.05	11.38	11.96	11.52	11.9	9.99	9.71	11.41	11.29	10.39	10.95	10.1	9.94	11.91	10.83	11.36	10.81	11.32	9.62	12.14	10.66
chr1	2491138	2491187	11.74	9.09	10.4	10.41	11.17	11.12	10.96	11.39	10.2	9.64	10.76	10.43	9.31	10.04	10.69	10.59	11.13	9.66	10.24	11.07	10.37	9.31	11.93	9.89
chr1	2491278	2491327	11.19	9.68	10.04	10.82	10.86	11.07	11.3	11.03	9.92	10.01	10.01	10.18	10.1	10.54	9.25	8.95	9.71	10.41	10.41	10.8	10.19	12.14	10.19	9.87
chr1	2491448	2491497	9.62	9.97	9.7	10.57	8.76	11.23	10.87	10.14	10.58	10.29	10.34	10.54	9.61	10.25	10.08	10.15	9.89	10.42	10.98	10.62	9.32	9.82	10.71	10.32
chr1	2521334	2521383	11.48	11.34	10.86	11.91	11.44	11.89	12.1	11.21	10.67	10.63	11.05	11.31	10.72	11.32	10.89	9.94	10.67	11.11	11.72	11.15	10.49	10.19	11.42	11.06
chr1	2521544	2521593	9.98	11.55	9.12	9.7	10.03	10.04	11.48	11.7	10.72	8.94	10.96	11.5	10.28	10.89	10.76	10	8.94	9.71	10.32	10.13	9.37	9.77	9.13	9.47
chr1	2521634	2521683	10.41	10.13	9.28	9.57	9.98	9.69	10.34	9.78	10.17	9.05	9.47	9.62	9.37	9.91	9.21	8.57	8.91	9.72	9.38	9.87	9.3	8.5	9.09	9.25
chr1	2521714	2521763	10.49	11.06	10.2	10.96	10.26	10.65	11.52	11.01	12.86	12.15	10.98	11.53	10.86	11.69	10.82	10.45	10.27	10.76	11.16	10.59	10.02	9.96	10.25	10.36
chr1	2521804	2521853	10.04	11.18	10.08	11.09	10.08	11.55	11.37	10.68	10.65	9.91	9.91	10.54	10.23	10.95	9.99	9.9	10.35	10.71	11.59	10.97	10.73	10.43	11.23	10.7
chr1	2521894	2521943	9.43	10.38	9.97	10.68	9	11.59	11.12	9.98	10.41	9.7	9.25	9.86	10.06	10.63	9.33	9.17	9.9	10.51	11.29	10.91	9.92	9.6	11.02	10.37
chr1	2521954	2522003	12.98	11.32	9.57	12.37	11.79	11.32	10.25	11.38	11.83	9.99	10.76	10.68	10.31	10.96	12.08	11.92	9.61	10.12	10.78	10.61	11.09	9.05	9.68	9.61
chr1	2522004	2522053	11.36	12.2	10.67	11.7	10.24	12.28	11.62	12.01	12.72	10.63	10.73	11.13	11.03	11.96	11.1	10.66	10.44	10.99	11.66	11.29	12.58	9.55	10.89	10.5
chr1	2522034	2522083	10.43	11.76	9.49	10.42	9.39	11.29	10.36	10.77	11.77	8.97	9.64	10.01	10.4	11.18	10.26	9.52	9.53	9.98	10.38	10.64	11.63	8.87	9.39	9.32
chr1	2522114	2522163	10	11.15	9.36	9.47	9.17	10.86	9.74	10.78	11.77	9.28	9.47	9.83	9.5	10.82	9.85	9.23	8.98	10.06	10.08	10.38	11.77	8.89	9.14	9.48
chr1	2522224	2522273	8.81	11.7	9.6	10.63	8.45	10.95	10.49	10.56	12.05	9.47	9.5	10.15	9.83	11.35	9.18	9.19	9.36	10.02	10.19	10.44	11.09	8.62	8.98	8.82
chr1	2522384	2522433	9.33	12.58	9.48	10.73	9.4	11.78	11.86	13.33	13.47	10.09	13.28	11.65	11.01	12.53	11.68	10.9	9.2	9.83	10.27	10.69	14.64	10.88	9.59	11.69
chr1	2522474	2522523	9.27	10.4	9.21	9.69	8.44	10.72	10.99	10.59	11.07	9.63	9.78	9.75	9.68	10.64	9.84	9.7	8.9	9.83	10.07	10.4	12.09	9.45	9.16	10.49
chr1	2522564	2522613	9.44	9.96	9.49	10.27	8.68	10.69	11.11	9.89	10.53	9.46	9.71	9.63	9.45	10.25	9.34	9.36	9.42	10.26	11.86	11.59	10.47	9.6	10.27	10.07
chr1	2522664	2522713	9.67	10.26	9.88	10.5	8.9	12.16	12.1	10.59	10.97	9.79	10.08	9.5	10.79	12.19	10.58	9.87	9.54	10.24	11.62	11.3	9.22	9.23	14.52	13.96
chr1	2526970	2527019	11.61	11.11	12.58	11.59	10.13	11.68	12.19	11.55	11.68	11.44	10.75	11.06	10.63	11.24	10.81	10.43	10.62	10.51	11.71	10.78	10.04	9.93	10.7	10.39
chr1	2527030	2527079	12.03	11.61	12.77	11.09	10.13	12.15	11.85	11.41	10.32	10.03	11.13	10.79	10.34	10.9	10.66	10.58	11.34	10.65	12.15	10.92	9.21	9.28	10.71	10.29
chr1	2527170	2527219	10.02	9.51	9.49	11.02	9.23	10.48	10.41	10.32	9.41	9.15	9.92	10.26	9.4	9.93	9.22	9.25	9.64	10.03	10.17	10.01	8.44	9.02	9.72	9.64
chr1	2527300	2527349	12.32	10.04	9.88	10.58	11.37	10.09	10.59	11.09	10.96	10.6	10.63	11.18	10.16	10.96	10.92	10.04	9.66	10.05	11.33	10.83	9.42	9.32	9.98	10.63
chr1	2527390	2527439	12.13	10.58	9.7	10.21	10.87	10.77	10.83	10.11	9.82	9.41	9.37	9.94	9.63	10.48	10.41	10.05	9.7	10	11.19	10.99	10.4	9.95	10.65	10.78
chr1	2527460	2527509	11.01	11.39	10.33	11.61	10.16	12.02	11.34	11.07	10.68	10.44	10.62	10.94	10.69	11.21	10.68	10.73	10.98	11.11	11.98	11.56	11.08	10.86	11.61	11.33
chr1	2527540	2527589	9.61	10.69	10.08	10.7	9.14	11.41	10.87	10.69	10.38	9.67	10.1	10.58	10.34	10.66	10.24	9.77	10.42	10.71	11.54	10.83	10.03	9.49	10.91	10.99
chr1	2527700	2527749	11.49	11.27	9.92	11.33	10.56	12.13	11.36	10.99	10.39	9.73	10.05	10.43	11.41	11.52	11.9	11.3	10.47	10.23	12.15	10.98	10.25	9.61	11.72	11.78
chr1	2527760	2527809	10.5	8.55	9.19	9.76	9.44	10.11	10.3	9.79	8.82	9	9.19	9.61	10.31	10.29	10.42	10.23	9.49	9.96	9.95	10.11	9.71	9.43	9.88	10.69
chr1	2527860	2527909	11.74	9.57	9.73	11.41	11.14	10.8	10.84	10.31	10.07	9.58	9.47	10.17	10.13	10.63	10.79	9.95	9.57	10.15	10.61	10.13	11.2	10.9	10.26	10.04
chr1	2527980	2528029	9.93	10.7	10.22	10.64	9.81	11.56	11.58	10.25	10.33	10.14	9.43	10.02	11.63	11.4	11.1	10.27	10.36	10.28	11.35	10.97	10.9	10.67	11.56	10.66
chr1	2528040	2528089	9.98	10.6	10.11	11.15	9.26	11.75	11.76	10.78	10.51	10.59	10.67	11.33	10.95	11.02	11.5	9.83	10.72	10.99	12.85	12.67	11.18	10.68	11.65	10.82
chr1	2528180	2528229	11.94	10.56	10.12	10.94	11.2	11.63	11.51	10.53	9.76	9.57	10.19	11.09	10.68	10.74	11.45	10.67	9.97	10.68	11.38	10.88	10.76	10.02	10.78	10.54
chr1	2528260	2528309	10.92	10.55	10.05	10.64	9.73	11.54	11.32	10.6	10.01	9.7	9.84	10.42	11.28	11.27	11.02	10.22	9.85	10.69	11.39	11.14	11.38	10.84	10.73	10.37
chr1	2528420	2528469	10.1	10.92	11.25	11.39	9.65	11.92	11.65	10.91	10.18	10.13	9.84	10.76	11.75	11.69	12.12	11.59	10.1	10.56	11.86	11.66	11.09	10.61	11.24	10.85
chr1	2528736	2528785	13.43	12.42	13.48	12.23	13.55	12.91	13	12.36	10	10.72	11.52	12.27	13.74	13.9	14.24	13.37	9.12	9.94	12.31	13.78	8.84	11.3	9.68	12.85
chr1	2528896	2528945	12.77	13.47	9.73	11.01	12.63	12.02	12.96	11.47	11.03	12.78	11.35	11.51	12.91	13.38	14.35	13.44	10.28	10.76	12.95	14.1	9.63	12.27	11.16	10.58
chr1	2528956	2529005	11.57	11.52	10.31	11.15	11.65	12.03	12.64	11.59	11.7	12.49	11.57	11.9	12.06	12.97	12.85	12.09	10.92	11.07	11.95	12.17	10.51	11.98	11.48	10.93
chr1	2529026	2529075	10.53	12.12	9.99	10.44	10.49	11.35	12.06	11.56	10.47	12.05	10.53	11.15	11.59	12.52	12.13	11.64	9.62	10.16	11.25	12.13	9.67	12.18	10.45	10.19
chr1	2529126	2529175	11.43	11.39	8.93	9.47	10.87	10.86	11.51	11.32	9.09	11.45	9.9	10.43	12.07	12.45	12.51	11.64	9.01	9.83	9.84	10.55	8.54	11.47	9.1	9.24
chr1	2529296	2529345	11.18	9.58	9.26	10.03	10.77	11.41	9.88	10.67	9.53	10.79	9.86	9.84	11.84	11.44	11.83	11.04	9.2	9.77	10.43	10.71	8.32	10.15	11.25	10.43
chr1	2529416	2529465	11.69	11.34	10.76	11.43	11.32	12.27	11.81	11.34	11.41	11.21	11.39	11.61	12.07	12.03	12.31	11.37	11.12	11.44	12.23	11.62	11.2	11.18	12.02	11.32
chr1	2529476	2529525	10.75	9.5	9.33	11.1	10.55	11.94	10.19	11.25	9.6	11.47	10.54	10.22	12.47	11.94	12.74	12.14	9.2	10	10.62	10.93	8.8	9.11	12.08	12.15
chr1	2529576	2529625	11.89	9.71	11.29	9.89	10.57	12.09	11.11	10	9.86	11.75	9.45	9.45	12.22	11.84	12.38	12.07	9.23	10.25	11.15	10.94	9.33	8.93	9.38	9.41
chr1	2529686	2529735	10.42	10.78	11.53	10.94	9.73	12.02	11.87	10.56	10.9	12.16	10.63	10.69	10.94	11.48	11.43	11.29	10.64	10.88	11.46	11.12	9.66	9.89	11.12	10.8
chr1	2529816	2529865	10.73	10.4	9.94	10.83	10.71	11.36	10.92	10.54	10.36	11.15	10.5	10.71	10.24	10.81	10.35	10.55	11.24	10.79	11.54	10.9	9.19	9.27	10.62	10.29
chr1	2529906	2529955	9.62	10.1	9.48	10.29	9.24	11	10.47	9.88	10	9.81	9.38	9.55	10.25	10.54	9.98	9.6	9.51	10.31	10.82	10.66	9.28	9.39	10.5	10.23
chr1	2529996	2530045	10.69	9.38	9.4	10.1	11.54	11.19	10.86	10.25	9.45	10.48	10.37	10.12	10.9	11.03	11.71	11.17	10.44	9.85	10.12	10.84	8.34	8.64	10.69	9.59
chr1	2530066	2530115	9.82	9.57	10.8	10.56	10.82	10.95	10.84	10.41	10.07	10.82	10.53	10.27	10.76	10.85	11.36	10.62	9.76	10.25	10.62	10.56	9.52	9.29	10.69	10.14
chr1	2530136	2530185	11.03	11.29	11.76	12.15	11.28	12.47	11.98	11.5	11	10.75	11.35	11.67	12	12.13	11.72	10.59	11.11	11.34	12.28	11.59	10.62	10.65	11.82	11.34
chr1	2549180	2549229	11.75	8.63	8.73	8.93	10.33	11.2	10.13	10.29	11.45	9.25	10.5	10.73	12.58	12.04	13.66	12.59	8.93	9.75	11.51	12.51	11.86	8.88	8.65	9.01
chr1	2549420	2549469	10.85	9.67	9.59	10.83	10.29	11.06	10.18	10.51	10.22	9.78	9.76	10.17	10.9	11.01	11.46	10.57	9.45	10.14	10.96	10.86	9.34	9.18	10.18	9.75
chr1	2549490	2549539	13.42	11.22	11.16	11.59	11.14	12.82	12.71	11.83	10.68	10.52	11.49	12.07	13.05	13.17	12.95	13.05	11.11	11.54	13.12	13.04	10.83	10.74	11.73	11.06
chr1	2549550	2549598	11.5	9.76	9.36	10.65	10.09	11.14	10.95	10.56	9.63	9.46	10.75	11.39	10.77	11.24	11.9	11.24	9.55	10.26	11.03	10.66	9.17	9.39	10.55	10.14
chr1	2549660	2549709	11.09	9.58	9.71	10.78	10.5	11.12	11.65	11.09	9.35	9.2	10.39	10.36	11.27	12.42	11.84	11.1	9.58	10.31	11.92	11.44	9.14	9.23	10.11	9.86
chr1	2549770	2549819	10.98	9.56	9.24	10.3	10.2	10.49	9.91	9.66	11.32	10.78	9.41	10.31	9.58	10.06	11.07	11.11	9.79	10.43	10.65	10.29	8.58	9.01	10.58	10.36
chr1	2549840	2549889	10.04	9.28	9.2	10.71	9.43	10.56	9.93	9.77	10.38	9.89	9.44	10.14	11.51	11.01	12.31	10.9	9.34	10.09	10.98	10.71	9.15	9.28	10.18	9.85
chr1	2549910	2549959	11.07	9.8	9.48	10.53	10.69	10.88	10.05	9.8	10.48	9.91	9.74	10.48	9.91	10.27	11.63	11.34	10.04	10.41	10.83	10.6	10.79	10.63	10.72	10.28
chr1	2549960	2550009	11.55	10.53	10.01	10.98	11.33	11.58	12.07	10.67	11.8	10.53	10.48	10.53	12.75	11.8	13.69	12.22	9.96	10.34	12.49	12.32	10.86	11.19	10.56	10.42
chr1	2550020	2550069	9.66	9.9	9.39	10.37	9.2	10.94	10.28	9.63	9.55	9.13	9.62	10.27	10.36	10.38	10.61	9.39	9.79	10.68	11.08	11.02	8.95	9.09	10.44	10.28
chr1	2550080	2550129	10.52	10.57	10.33	10.6	10.63	11.09	10.98	10.11	9.25	9.44	9.94	10.01	11.08	10.34	11.4	10.64	11.05	11	12.23	12.47	9.43	9.21	10.3	10.26
chr1	2550140	2550189	10.76	8.74	9.11	9.52	10.53	11.1	10.78	9.94	9.6	9.87	10.83	10.62	12.68	11.22	12.58	12.2	12.6	12.22	13.39	13.96	8.49	8.66	9.31	9.24
chr1	2550200	2550249	9.97	11.3	10.57	11.89	9.46	12.37	11.78	10.91	10.8	10.36	10.64	11.04	11.13	11.43	10.82	10.67	10.75	11.3	12.75	12.73	10.95	10.68	11.72	11.02
chr1	2550490	2550539	9.28	8.97	8.89	8.51	8.81	10.17	9.28	9.1	9.59	9.09	8.93	9.47	9.26	10.16	9.58	9.37	9.3	10.15	10.43	10.35	8.61	8.76	9.47	9.58
chr1	2550560	2550609	11.13	10.58	9.44	11.06	10.38	11.7	11.23	10.76	14.35	12.77	10.68	10.14	10.85	12.35	10.17	9.61	10.11	10.56	11.31	11.43	9.88	9.94	11.39	11.28
chr1	2592925	2592974	12.74	11.07	9.1	9.39	12.01	10.62	10.62	9.78	12.18	10.24	10.71	10.02	9.94	10.19	11.63	10.79	8.96	9.89	10.49	10.15	9.27	9.41	9.52	9.34
chr1	2593005	2593054	11.07	11.4	9.69	11.7	10.69	11.88	11.71	10.96	10.86	10.24	10.91	10.85	10.46	10.91	10.13	9.56	10.02	10.53	11.66	10.85	8.88	9.48	11.05	10.7
chr1	2593085	2593134	10.57	8.87	9.06	9.84	10.44	9.87	10.15	10.26	10.2	9.99	10.4	9.94	9	9.63	9.47	8.57	9.04	9.87	9.65	9.98	8.25	8.54	9.22	9.51
chr1	2593145	2593194	10.1	10.46	9.71	10.7	9.35	11.39	10.9	10.1	10.82	10.54	9.85	10.4	10.07	10.63	9.82	9.88	9.84	10.28	11.09	10.5	10	9.92	11.01	10.66
chr1	2593185	2593234	12.51	10.54	10.48	11.9	12.47	11.47	11.71	11.85	12.39	12.16	11.87	11.59	10.28	10.95	12.19	11.33	10.58	10.88	10.8	10.8	11.42	11.55	10.9	10.31
chr1	2593275	2593324	9.8	9.71	9.59	10.58	10.46	11.12	11.06	10.37	10.3	11.3	10.28	10.28	9.33	10.02	9.31	9.22	9.99	10.25	10.81	10.55	9.2	9.44	10.34	9.96
chr1	2593325	2593374	9.34	9.18	8.93	9.62	8.87	10.29	10.04	9.59	10.04	10.86	8.17	9.21	8.75	9.39	8.6	9.06	9.35	9.74	10.35	10.56	8.3	8.88	9.42	9.25
chr1	2593405	2593454	9.9	11.34	10.5	11.98	9.54	12.17	11.57	11.3	11.5	11.57	11.46	11.27	10.81	11.17	9.65	9.84	10.67	11.33	11.91	11.23	9.9	10.03	11.58	10.99
chr1	2593435	2593484	9.79	10.01	10.47	10.73	10.22	11.45	11.69	10.8	11.3	11.8	10.85	11.07	9.16	10.23	9.58	9.5	10.38	10.44	10.76	11.28	10.2	10.42	9.33	9.43
chr1	2593465	2593514	9.97	9.55	10.03	10.44	10.56	10.59	10.85	10.07	10.98	10.97	9.04	9.83	8.87	9.73	8.73	9.14	9.88	10.42	10.21	10.62	8.59	9.05	9.3	9.57
chr1	2593545	2593594	9.47	9.15	9.01	9.93	10.05	10.08	9.83	10.53	11.25	11.31	10.12	10.39	9.28	10.14	9.38	8.63	9.08	9.81	9.63	10.35	8.87	9.68	9.3	9.48
chr1	2593565	2593614	9.58	9	8.78	10.6	9.83	10.05	9.36	10.46	10.88	11.18	9.78	10.17	9.24	9.89	8.91	8.95	9.35	9.68	9.95	10.33	8.81	9	9.39	9.33
chr1	2593665	2593714	9.77	9.8	10.91	10.93	9.41	10.94	11.15	10.26	10.8	10.77	9.71	10.11	9.71	10.14	8.92	8.94	9.87	10.4	10.84	10.74	10.27	9.44	10.42	10.06
chr1	2593735	2593784	10.13	9.15	9.25	11.56	10.83	10.09	10.28	10.97	12.07	12.11	10.84	10.49	9.9	10.35	9.91	9.52	9.83	10.12	10.13	10.92	10.96	9.27	9.35	9.59
chr1	2593805	2593854	10.29	9	8.82	11.94	10.19	9.76	9.54	10.67	13.52	13.24	11.76	11.51	10.77	10.98	10.42	9.86	11.66	12.97	9.96	9.95	13.05	10.33	9.1	9.24
chr1	2959943	2959992	14.27	10.21	10.66	12.36	14.35	10.96	12.34	13.62	12.98	11.83	13.22	13.43	11.01	12.11	12.43	12.84	10.53	11.22	13.08	12.81	12.97	12.62	11.38	11.54
chr1	2960003	2960052	11.66	8.67	9.36	9.7	10.33	10.31	10.87	11.94	10.64	9.49	11.27	10.55	9.12	9.53	9.39	8.38	9.15	9.75	12.94	12.84	11.34	12.42	10.37	9.29
chr1	2960033	2960082	12.31	9.22	9.13	10.57	11.91	10.04	9.98	10.9	9.76	9.04	10.74	10.15	8.85	9.42	9.78	8.69	8.81	9.6	10.65	11.04	12.3	11.1	10.94	9.56
chr1	2960073	2960122	11.39	9.01	9.23	10.81	11.38	9.78	10	10.65	9.95	9.71	10.89	10.77	8.6	9.67	8.66	8.54	9.13	9.86	10.28	10.76	11.98	10.3	10.63	9.39
chr1	2960183	2960232	9.94	10.39	9.9	11.19	10.25	11.97	11.27	10.96	10.01	9.64	10.46	10.51	10.72	11.01	9.39	9.23	10.1	10.7	11.82	10.99	10.34	9.65	11.71	10.89
chr1	2960243	2960292	10.9	9.42	9.16	10.87	11.77	11.19	10.29	11.85	9.69	8.72	10.96	9.76	9.07	9.77	9.26	8.87	9.05	9.97	11.22	11.87	13.83	10.7	12.58	9.48
chr1	2960363	2960412	9.81	10.41	9.93	11.28	9.05	11.62	10.84	10.61	10.3	9.85	9.5	10.07	10.2	10.77	9.39	9.73	10.23	10.54	11.44	11.19	10.65	9.79	11.37	10.79
chr1	2960473	2960522	10.29	8.76	9.25	9.51	9.12	9.66	9.1	9.87	10.41	10.1	9.82	9.56	8.61	9.76	8.63	7.82	8.68	9.76	11.28	11.28	8.12	8.82	9.1	9.27
chr1	2960583	2960632	9.14	8.77	8.72	8.83	8.31	9.48	8.62	8.82	9.14	8.87	8.49	9.11	8.12	9.1	8.21	8.48	8.65	9.49	9.52	9.61	8.28	8.68	8.7	8.94
chr1	2960733	2960782	9.82	9.48	8.9	9.66	8.12	10.11	9.27	9.44	9.59	9.82	8.31	9.12	8.75	9.8	8.16	8.57	9.34	9.87	9.81	10.16	8.98	8.93	9.58	9.43
chr1	2960853	2960902	13.16	8.94	9.34	10.05	9.03	11.22	11.43	9.6	10.64	10.44	11.02	11.9	9.27	9.76	9.79	10.61	9.08	9.96	9.99	10.59	8.74	8.81	9.25	9.44
chr1	2961023	2961072	11.55	9.56	9.6	10.41	10.18	10.87	10.99	10.19	10.43	9.89	10.4	11.02	9.49	10.33	10.26	10.45	9.53	10.25	10.2	10.15	9.4	9.82	9.69	9.64
chr1	2961143	2961192	9.59	9.25	8.83	8.93	8.63	9.75	9.79	8.54	8.85	8.65	7.94	8.64	8.54	9.07	8.3	7.49	8.68	9.8	9.49	9.72	8.82	8.74	9.71	9.19
chr1	2961263	2961312	10.01	9.91	9.3	9.44	9.11	10.42	10.77	9.07	9.6	8.94	8.97	9.36	9.12	9.67	9.28	9.05	9.35	9.67	10.07	10.04	9.19	9.56	9.88	9.62
chr1	2961323	2961372	10.91	9.48	9.84	10.06	10.87	11.08	11.32	9.51	9.29	9.27	10.44	10.8	9.45	9.79	8.79	8.57	9.45	10.06	10.14	10.17	9.86	13.38	9.81	9.64
chr1	3002093	3002142	9.57	9.86	12.05	9.52	9.63	10.2	10.75	10.43	9.6	8.96	8.83	9.45	10.2	10.23	10.53	9.63	8.91	9.65	9.84	9.57	8.18	8.8	9.36	9.37
chr1	3002173	3002222	10.74	10.71	12.81	10.88	10.63	11.18	12.01	11.3	9.41	9.27	9.03	9.47	10.57	10.97	10.97	10.04	9.96	10.39	10.28	10.52	9.92	9.65	9.48	9.45
chr1	3002243	3002292	9.09	8.83	8.93	8.95	9.08	9.59	10.24	9.57	8.47	8.4	8.12	8.89	9.04	9.43	8.73	7.88	8.78	9.77	9.24	9.9	8.85	8.58	8.82	9.16
chr1	3002403	3002452	10.12	9.53	8.95	9.96	10.17	10.71	10.15	10.72	9.28	9.28	8.9	9.55	10.46	10.89	10.54	10.17	9.33	9.94	9.83	11.07	8.77	9.03	9.64	9.26
chr1	3002483	3002532	9.12	8.72	8.78	9.22	8.77	10.15	9.25	9.52	10.41	10.12	8.28	9.42	9.62	9.96	9.88	9.12	9.03	9.67	9.68	9.9	8.24	8.82	9.36	9.02
chr1	3002513	3002562	11.57	11.01	10.17	11.69	11.14	11.63	11.26	10.78	10.36	10.27	9.96	10.58	10.74	10.93	10.63	10.4	10.64	11	11.71	11.31	10.1	9.87	11.4	10.52
chr1	3002533	3002582	9.51	10.43	10.89	11.06	9.32	11.32	11.5	10.2	9.68	10.09	9.22	9.9	10.49	10.55	9.65	9.43	10.35	10.92	11.09	10.82	8.74	9	10.14	9.84
chr1	3002723	3002772	9.25	9.19	8.91	8.98	8.28	9.94	9.65	8.84	9.41	9.89	8.46	8.95	9.06	9.61	9.41	9.06	9.01	9.77	9.55	9.8	8.13	8.55	9.25	9.13
chr1	3002953	3003002	9.32	10.64	10.24	11.25	8.98	11.73	11.18	10.52	10.06	10.17	10.16	10.68	10.28	10.82	10.28	10.34	10.37	10.92	11.12	10.82	10.51	10.16	11.18	10.59
chr1	3002993	3003042	11.07	10.18	10	10.68	10.6	11.66	10.99	9.99	10.31	10.14	9.31	10.03	10.55	10.96	10.61	10.92	9.97	10.48	11.56	10.75	9.23	9.47	11.5	10.87
chr1	3003163	3003212	9.29	10.9	10.31	9.52	9.66	11.08	9.55	9.91	9.74	9.96	8.83	9.48	9.47	10.71	9.9	10.22	8.91	9.98	9.95	9.91	9.52	8.98	9.22	9.47
chr1	3003263	3003312	9.57	10.24	9.77	10.14	9.88	10.59	10.33	9.81	10.23	10.09	9.22	10.15	9.38	10.13	9.58	9.06	9.25	10	10.01	10.03	9.28	8.91	9.45	9.61
chr1	3003293	3003342	8.98	9.68	8.97	9.09	9	10.12	9.07	8.93	9.17	8.76	8.22	8.81	9	9.75	9.22	8.84	9.03	9.84	9.49	9.69	9.03	8.73	8.9	9
chr1	3003308	3003357	8.95	10.49	9.03	9.86	8.54	10.46	9.34	9.88	9.21	9.15	9.22	9.69	9.39	10	9.84	9.4	8.86	9.78	10.16	10.11	9.95	8.68	9.15	9.4
chr1	3003363	3003412	11.3	9.71	9.76	10.52	10.88	10.83	10.43	10.06	10.54	9.96	10.18	10.64	9.21	9.85	12.06	12.28	9.63	10	10.48	10.17	8.94	8.94	10.45	10.09
chr1	3003368	3003417	10.72	10.34	9.51	10.62	10.12	11.17	10.29	10.4	10.95	10.54	10.39	10.73	9.49	10.01	11.26	11.22	10.23	10.58	11.27	10.84	9.58	9.79	10.72	10.34
chr1	3003423	3003472	9.64	10.08	9.27	10.02	9.36	10.92	10.19	9.36	9.41	9	8.74	9.67	9.7	10.57	9.97	10.14	9.46	10.14	10.4	10.38	9.42	9.82	10.13	9.99
chr1	3003428	3003477	9.14	10.37	9.2	10.07	8.9	10.61	9.64	9.47	9.5	9.08	8.8	9.42	10	10.07	10.05	10.2	9.1	9.96	10.4	9.95	9.21	9.06	9.75	9.53
chr1	3003518	3003567	9.32	9.9	8.73	8.74	8.98	10.17	9.4	9.04	9.04	9.78	8.39	9.06	9.86	9.9	10.13	10.02	8.82	9.63	10	9.91	8.08	8.7	9	9.18
chr1	3003568	3003617	9.92	9.36	9.07	9.49	9.36	10.55	9.8	9.28	8.69	8.74	8.92	9.68	8.86	9.7	10.29	10.64	9.21	9.94	10.12	9.9	8.24	8.54	9.58	9.74
chr1	3003588	3003637	9.82	9.82	9.14	9.89	9.03	10.34	10.13	9.57	9.15	9.05	9.13	9.81	9.81	10.04	10.33	10.13	9.27	9.88	10.2	10.16	8.89	8.95	9.47	9.48
chr1	3003608	3003657	10.6	10.93	9.94	10.95	9.81	11.57	11.21	10.25	10.15	9.55	9.8	10.54	10.78	10.9	11.04	10.52	10.22	10.96	11.69	11.15	10.53	10.24	11.16	10.55
chr1	3003698	3003747	9.83	8.95	9.15	9.64	10.68	10.85	10.94	9.98	9.52	9.23	9.84	9.82	11.36	11.26	12.2	11.12	12.12	10.11	10.27	10.02	8.53	8.72	9.18	9.36
chr1	3003788	3003837	11.37	10.71	10.41	11.74	11.3	12.13	12.43	10.76	10.07	9.83	10.66	10.52	12.09	12.09	12.1	11.18	12.57	11.04	12.07	11.2	10.5	9.95	11.27	10.77
chr1	3003878	3003927	11.24	9.38	10.91	10.39	10.94	10.69	10.79	10.1	10.17	9.6	11.13	10.75	10.37	11.02	12.32	11.5	11.94	10.21	10.12	9.94	8.61	9.37	10.2	9.84
chr1	3004038	3004087	9.43	8.98	10.89	9.16	8.94	10.2	10.91	9.12	8.74	8.95	9.59	9.3	9.95	10.51	9.7	9.01	10.71	9.77	9.49	10.03	9.27	10.13	8.87	9.54
chr1	3004168	3004217	10.12	10.35	9.81	10.72	9.53	11.64	11.53	10.57	10.26	9.44	10.69	10.27	10.95	11.44	10.83	10.82	11.55	9.91	11.34	10.77	10.45	11.49	10.87	10.31
chr1	3004258	3004307	10.94	8.96	8.94	8.92	11.72	11.99	11.78	10.59	11.5	9.22	11.55	11.45	11.02	12.01	11.48	11.78	12.46	9.78	12.29	10.86	8.98	12.53	8.82	9.01
chr1	3004478	3004527	10.83	10.8	10.33	11.65	9.86	11.77	11.76	10.69	12.57	10.05	10.85	11.64	10.42	11.06	10.33	10.35	10.93	11.4	12.25	11.35	10.64	11.21	11.46	10.78
chr1	3004698	3004747	10.21	10.71	10	11.07	10.17	11.84	11.08	10.35	13.5	10.19	11.18	12.2	11.03	11.44	11.09	10.73	10.11	10.48	11.59	10.83	9.65	10.65	11.26	10.77
chr1	3007321	3007370	11.15	9.6	9.43	10.73	9.44	11	10.6	10.83	10.27	10.13	10.23	10.79	9.29	9.98	11.14	11.23	9.51	10.02	10.86	10.38	9.51	9.13	9.33	9.45
chr1	3007381	3007430	11.83	9.96	9.74	10.94	10.24	10.84	11.26	11.38	10.91	10.47	10.23	10.65	10.06	10.52	11.45	11.59	9.46	10.12	10.7	10.62	10.89	10.64	9.8	9.79
chr1	3007481	3007530	9.97	10.26	9.77	11.01	9.56	11.52	11.02	10.14	9.82	9.53	9.82	10.49	9.95	10.55	9.39	9.61	10.18	10.83	11.3	10.61	10.31	10.07	11.07	10.71
chr1	3007561	3007610	9.69	9.35	9.87	10.91	9.7	10.74	10.58	10.34	9.75	9.53	10.09	10.39	8.9	9.65	11.29	11.77	9.47	10.07	10.16	10.35	9.17	9.52	9.65	9.8
chr1	3007671	3007720	9.01	9.64	8.94	9.6	8.7	10.73	10.07	9.38	9.67	9.18	8.8	9.94	9.41	9.83	9.26	9.32	9.3	10.16	10.32	10.39	8.99	9.39	9.9	9.93
chr1	3007671	3007720	9.95	9.71	9.29	10.55	9.19	11.06	10.47	10.54	10.14	9.24	9.11	9.8	9.86	10.29	10	10.29	9.3	9.97	10.46	10.05	9.77	10.36	9.84	9.5
chr1	3007731	3007780	9.86	10.32	10.11	11.06	9.26	11.87	11.2	10.31	10.74	10.24	9.79	10.89	10.41	10.9	10.82	10.48	10.35	10.77	13.29	12.88	9.6	9.48	11.45	10.92
chr1	3007811	3007860	9.33	10.87	9.91	10.87	8.89	11.79	10.93	10.44	10.73	10.07	9.79	10.45	10.21	10.85	10.3	10.59	10.18	10.55	11.25	10.83	10.27	10.15	10.94	10.68
chr1	3007811	3007860	12.26	9.99	10.09	11.22	12.06	10.87	11.18	10.73	11.15	10.72	10.06	10.76	9.92	10.68	11.52	11.71	10.02	10.5	10.73	10.52	10.94	10.89	10.9	10.34
chr1	3007901	3007950	8.31	8.69	9.07	9.41	8.2	9.65	9.52	8.9	9.16	8.86	8.5	9.24	8.62	9.25	8.36	8.26	8.91	9.75	9.55	9.81	8.39	8.81	9.06	9.22
chr1	3007901	3007950	9.51	9.73	9.36	10.67	8.82	11.55	10.83	9.83	9.78	9.5	9.69	10.1	10.36	10.66	9.14	8.77	9.75	10.35	11.59	10.97	9.19	9.08	11.14	10.43
chr1	3007991	3008040	11.06	10.71	10.03	11.27	10.54	11.84	11.26	10.21	10.36	9.95	9.91	10.57	10.49	11.11	10.11	10.56	10.58	11.07	11.81	11.68	10.17	10.43	11.27	10.59
chr1	3007991	3008040	9.3	9.65	10.37	10.2	9.17	10.29	11.32	9.74	9.97	9.6	9.18	9.63	9.36	9.93	9.71	9.98	9.33	10.14	10.42	10.2	9.1	9.47	9.82	9.67
chr1	3008031	3008080	9.66	10.89	10.2	11.35	9.21	12.16	11.41	10.38	10.23	9.89	9.64	10.45	10.73	11.2	9.32	9.37	9.99	10.8	12.06	11.23	9.96	9.68	11.6	10.81
chr1	3008031	3008080	9.8	8.61	9.16	10.53	8.92	10.31	9.41	9.72	10.34	10.17	9.21	10.04	9.16	9.66	11.39	10.72	9.6	10.04	10.29	9.98	8.49	8.99	9.69	9.71
chr1	3008071	3008120	9.54	10.08	9.58	10.61	9.14	11.3	10.85	9.79	9.67	9.33	9.31	10.05	9.67	10.15	9.16	9.25	9.91	10.45	11.14	10.74	9.57	9.49	10.59	10.3
chr1	3008071	3008120	9.15	10.04	9.46	10.23	8.79	11.04	10.58	9.48	9.47	9.16	9.12	9.85	9.55	10.09	8.78	8.75	9.56	10.32	10.78	10.59	9.13	9.18	10.38	10.1
chr1	3008141	3008190	9.68	9.34	9.23	9.43	9.55	9.98	9.55	8.89	9.66	9.31	8.93	9.51	8.55	9.43	9.63	9.35	9.09	9.82	9.7	9.98	8.69	8.6	9.54	9.38
chr1	3008141	3008190	9.14	8.62	8.77	8.69	9.03	9.67	8.86	8.74	9.41	9.03	8.56	8.99	8.46	9.47	9.29	8.81	8.88	9.81	9.8	10.02	8.64	8.56	9.11	9.45
chr1	3008271	3008320	9.77	10.83	10.02	11.33	9.54	11.75	11.33	10.15	10.21	9.95	9.41	10.27	10.44	10.84	9.27	9.39	10.35	10.88	11.91	11.13	11.85	10.98	11.17	10.81
chr1	3008271	3008320	9.35	9.36	9.04	9.87	8.54	10.13	9.72	9.38	10.13	9.92	9.03	9.58	9.12	9.78	9.15	9.17	9.19	10	10.75	10.62	8.7	8.72	9.6	9.49
chr1	3008431	3008480	10.24	9.75	9.49	10.33	9.44	11	10.53	10.16	9.98	11.48	8.98	9.73	9.46	10.02	9.87	9.92	9.45	10.71	11.01	10.4	9.33	9.26	10.6	10.17
chr1	3008431	3008480	9.55	8.83	8.99	8.76	8.9	9.73	9.36	9.53	9.94	11.72	8.25	8.91	8.64	9.23	9.33	9.34	8.93	10.88	9.83	9.97	8.6	8.49	9.26	9.34
chr1	3008521	3008570	9.46	10.6	9.73	10.55	9.18	11.51	10.78	9.86	10.24	10.67	9.13	9.67	10.07	10.69	9.44	9.78	9.72	10.56	11.29	10.99	9.55	9.5	11.13	10.63
chr1	3008611	3008660	9.96	9.52	9.73	11.15	10.02	10.87	11.06	9.97	10.05	11.29	9.57	10.43	9.71	10.22	9.95	10.28	9.81	10.57	10.97	10.71	9.44	9.74	10.73	10.01
chr1	3008611	3008660	9.25	10.33	9.74	10.93	8.94	11.51	11.07	9.96	9.8	11.75	9.51	10.15	9.73	10.43	9.32	9.15	9.96	10.65	11.25	10.67	9.83	9.79	10.76	10.45
chr1	3008721	3008770	11.3	11.37	11.04	12.08	12.62	12.24	12.76	11.3	11.58	13.05	11.05	11.38	11.35	11.93	10.68	11.04	11.03	11.34	11.95	11.61	11.66	11.35	11.94	11.3
chr1	3008721	3008770	10.05	9.86	10.94	11.17	11.41	10.88	12.76	11.24	11.81	13.85	10.74	10.47	10.08	10.93	10.7	11.3	10.21	11.02	10.18	10.15	8.85	9.02	9.88	9.83
chr1	3008831	3008880	9.58	10.25	10.92	10.53	10.42	11.35	11.79	10.93	10.86	12.64	9.56	9.96	10.6	10.93	10.72	10.71	9.54	10.33	10.82	10.45	10.35	13.62	12.57	12.73
chr1	3008961	3009010	9.72	9.99	9.39	10.61	10.92	10.9	9.73	10.27	10.14	9.73	8.47	9	9.74	10.1	10.43	10.48	9.48	10.06	10.39	10.16	8.62	8.78	9.85	9.65
chr1	3402059	3402108	12.54	9.48	9.4	11.75	10.16	11.61	12.01	12.46	11.05	12.48	11.76	11.88	11.16	10.96	11.78	10.66	9.19	12.35	9.46	11.7	10.52	9.12	9.4	9.54
chr1	3402129	3402178	10.76	9.94	9.08	10.09	9.73	10.81	10.85	10.04	10.09	10.46	8.87	9.34	10.24	10.16	10.12	9.83	9.66	10.58	10.29	10.79	9.51	9.21	10.3	10.04
chr1	3402259	3402308	10.22	9.42	9.58	10.85	9.41	10.88	10.3	10.23	10.23	10.67	9.6	10.39	9.75	10.36	10.76	10.38	9.66	10.58	10.57	10.41	9.82	9.74	9.89	9.48
chr1	3402519	3402568	10.08	9.69	9.53	10.8	9	10.5	10.32	9.88	10.4	10.46	8.65	9.44	10.06	10.24	10.12	9.28	9.59	10.69	10.02	9.7	10.81	11.12	9.5	9.41
chr1	3402669	3402718	11.18	10.03	10.12	10.68	9.29	11.67	10.71	10.12	10.27	11.11	9.92	10.21	10.95	10.75	11.2	10.48	9.44	11.1	10.98	10.47	9.8	11.62	10.6	10.03
chr1	3402789	3402838	10.74	9.89	10.17	11.62	10.08	10.87	10.49	11.08	11.15	11.36	10.77	11.07	9.66	10.37	11.85	12.2	10.53	11.66	11.19	10.56	9.2	9.1	9.8	9.89
chr1	3402849	3402898	10.02	10.33	9.71	10.87	9.15	11.84	10.94	10.07	10.27	10.32	9.31	10.07	10.64	11	9.78	9.7	9.74	10.66	11.53	10.98	9.55	9.8	11.23	10.59
chr1	3402909	3402958	11.44	9.33	9.98	10.84	9.29	10.95	10.08	10.25	10.85	11.22	9.68	10.36	10.08	10.38	10.38	10.14	9.12	10.87	10.67	10.03	9.25	9.04	9.46	9.59
chr1	3402979	3403028	9.48	9.45	9.54	10.2	9.18	10.55	10.11	9.37	9.46	9.38	9.13	9.71	9.19	9.72	9.17	9.22	9.41	10.25	10.66	10.58	9.33	9.27	9.97	9.74
chr1	3403029	3403078	10.34	9.33	10.73	10.36	8.82	10.71	11.07	9.39	10.02	10.71	8.53	9.11	9.57	10.09	10.02	9.73	9.07	10.65	10.04	10.19	8.54	8.56	9.69	9.73
chr1	3403129	3403178	9.47	10.68	10.3	11.47	8.94	11.73	11.57	10.31	10.07	10.09	9.97	10.76	10.4	10.78	9.71	9.91	10.48	11.16	11.22	10.97	10.65	10.45	11.11	10.64
chr1	3403199	3403248	10.52	11.29	10.73	12.43	10	12.04	11.64	11.35	10.3	11.33	10.33	10.74	10.65	11.2	9.52	9.32	10.24	11.9	11.55	10.8	9.67	9.59	11.1	10.69
chr1	3403229	3403278	10.94	11.38	11.12	12.52	10.76	12.2	11.95	10.97	10.8	11.72	10.7	11.14	11.13	11.63	11.44	11.46	11.14	12.68	12.04	11.4	10.62	10.41	11.69	10.96
chr1	3403359	3403408	10.33	10.32	10.91	11.63	10.25	11.66	11.68	10.29	10.58	11.53	9.72	10.17	10.65	11.05	10.86	10.78	9.98	11.3	11.45	11.42	9.24	9.64	11.01	10.42
chr1	3403429	3403478	10.69	10.77	10.6	11.4	10.97	11.74	11.81	10.57	10.92	11.68	9.69	10.56	11.22	11.71	11.03	10.23	10.38	11.4	11.31	11.27	10.18	10.02	11.97	11.22
chr1	3470990	3471039	8.87	9.41	9.11	9.97	8.01	10.41	10.2	9.07	9.24	9.18	8.43	9.44	9.12	9.61	8.57	8.64	8.96	9.9	9.93	9.89	8.35	8.65	9.42	9.47
chr1	3471010	3471059	10.47	9.17	9.53	10.15	9.84	10.25	10.32	9.68	10.31	10.2	9.52	10.38	8.97	9.78	11.98	11.29	9.6	9.88	10.54	10.45	9.25	9.2	9.76	9.77
chr1	3471030	3471079	11.78	11.57	11.23	12.81	11.15	12.26	12.2	12.18	11.79	11.61	12.18	12.61	10.58	11.3	12.51	12.97	11.19	11.63	12.6	11.98	11.98	11.76	11.69	11.25
chr1	3471060	3471109	9.91	10.1	9.7	10.81	9.9	11.08	10.85	10	9.86	9.44	9.71	10.23	9.88	10.24	8.96	8.98	9.76	10.51	11.42	10.83	9.42	9.63	10.63	10.24
chr1	3471170	3471219	9.69	10.08	9.66	10.59	8.96	11.37	10.76	9.81	10	9.74	10.57	10.54	9.98	10.59	9.35	9.14	9.57	10.47	11.31	10.66	8.95	9.36	11.05	10.6
chr1	3471470	3471519	11.86	8.74	9.45	11.54	12.4	9.54	9.82	10.99	10.8	11.09	11.99	12.11	10.25	10.87	10.75	9.08	10.62	9.77	9.46	9.69	10.13	10.76	8.87	9.38
chr1	3471630	3471679	10.59	12.01	9.96	11.33	10.23	11.42	11.14	10.19	10.35	10.25	9.41	10.09	10.76	11.18	10.29	9.49	10.21	10.77	11.4	11.02	10.25	10.19	11.22	10.48
chr1	3471770	3471819	11.61	12.15	9.3	12.89	10.97	10.47	10.21	10.72	12.12	13.18	11.37	11.36	11.27	11.47	11.88	10.92	9.44	10.1	11.34	10.97	9.23	9.68	9.49	9.65
chr1	3471880	3471929	9.61	10.18	9.71	11.86	9.64	11.5	11.07	10.02	10.15	11.26	9.23	9.73	10.58	10.75	10.07	9.16	9.89	10.37	11	10.57	9.9	10.2	10.87	10.51
chr1	3471940	3471989	9.86	9.27	8.62	13.32	10.88	14.54	9.1	11.01	9.73	12.8	9.44	8.95	11.39	11.04	11.23	9.59	8.67	9.44	10.26	10.23	9.83	12.4	9.18	10.85
chr1	3472050	3472099	9.34	10.43	10.05	11.65	9.25	11.79	10.89	10.6	10.77	12.12	10.29	10.59	10.21	10.78	10.57	10.41	9.61	10.46	11.48	10.88	8.91	9.08	10.85	10.58
chr1	3472120	3472169	8.96	9.08	8.88	11.12	9.84	10.99	8.83	9.69	9.42	11.07	8.99	9.25	9.68	10.27	9.96	8.53	9.01	10.69	10.21	10.59	8.59	8.68	9.23	9.22
chr1	3472200	3472249	9.79	10.62	9.68	11.76	10.04	11.69	11.11	10.9	10.32	10.99	10.35	10.89	10.4	10.74	9.75	9.59	10.6	11.46	11.52	11.04	10.17	9.69	10.97	10.42
chr1	3472260	3472309	9.81	9.53	9.28	11.19	10.06	11.7	10.86	9.71	9.94	11.62	10.26	10.42	10.72	10.67	10.23	9.14	9.65	11.41	10.81	10.34	8.98	10.12	9.96	9.73
chr1	3472350	3472399	9.4	8.87	8.9	10	8.69	10.44	10.87	9.78	10.55	11.61	9.79	10.4	10.49	10.99	10.65	9.51	9.31	11.85	10.96	10.39	8.2	8.63	9.21	9.28
chr1	3563543	3563592	12.65	13.8	9.59	11.08	14.07	12.16	10.96	12.83	13.93	10.78	12.96	11.91	11.54	13.4	12.34	12.68	9.49	10.11	11.25	13.63	13.11	10.18	9.84	9.73
chr1	3563613	3563662	11.25	12.82	9.76	11	12.86	11.94	11.07	11.49	12.67	10.24	11.74	10.6	11.45	12.77	11.74	11.75	9.53	10.45	11.44	12.72	12.81	12.86	10.7	10.03
chr1	3563693	3563742	12.98	12.66	9.15	10.43	14.52	10.88	9.94	11.64	13.68	11.84	12.64	11.61	11.89	13.48	12.9	12.77	9.24	9.93	12.07	13.7	13.25	14.29	9.6	9.57
chr1	3563833	3563882	14.05	12.88	9.22	10.23	14.36	11.26	11.28	12.25	12.99	12.85	13.53	12.27	11.79	12.98	12.82	13.25	12.02	10.23	12.41	13.54	10.53	14.01	9.23	9.73
chr1	3563943	3563992	12.03	11.14	10.74	11.79	11.58	12.07	12.15	11.34	12.17	12.38	11.61	11.85	11.3	11.71	11.57	11.59	10.82	10.9	12.45	12.33	9.46	10.99	11.58	11.12
chr1	3564023	3564072	11.84	9.53	10.21	10.09	11.85	11.28	11.1	10.68	11.72	11.89	11.16	10.99	11.2	11.66	11.32	11.44	10.26	10.11	11.85	12.57	9.97	10.54	9.45	9.75
chr1	3564093	3564142	11.19	8.9	9.03	9.38	11.25	11.2	10.64	9.79	11.97	11.95	10.59	10.21	11.18	11.49	11.48	11.33	10.21	9.77	11.95	12.29	11.01	9.95	9.38	9.43
chr1	3564173	3564222	12.83	9.29	9.42	9.66	12.99	12.28	10.83	10.68	12.82	13.09	12.64	12.33	12.41	12.87	12.78	12.57	11.41	9.96	12.7	12.91	11.27	11.79	8.89	9.22
chr1	3564203	3564252	12.07	9.48	9.44	9.49	12.16	11.92	10.75	9.99	12.47	12.54	11.81	11.32	12.41	12.45	13.11	12.82	11.25	10.11	13.21	13.39	11.16	12.17	9.6	9.57
chr1	3564223	3564272	12.77	9.29	9.13	10.56	12.53	11.72	10.97	10.24	12.49	12.31	10.93	10.92	11.89	12.04	12.89	13.02	10.21	10.18	12.52	12.62	11.38	12.28	10.45	9.81
chr1	3564293	3564342	11.1	9.85	9.57	10.55	11.08	10.88	10.25	9.78	11.05	10.93	9.77	10.3	10.06	10.66	12.32	11.79	9.68	10.16	11.2	11.21	10.11	10.35	10.67	10.22
chr1	3564323	3564372	9.98	8.82	8.97	9.45	9.91	10.25	9.76	9.22	10.5	10.54	9.42	10.02	9.25	9.82	10.44	10.48	9.78	10.06	10.43	10.73	8.56	9.18	10.65	9.4
chr1	3564373	3564422	11.13	11.75	10.63	11.92	11.87	12.67	12.01	11.11	11.53	11.69	11.6	11.79	11.72	11.77	11.98	11.8	11.71	11.85	12.58	12.12	10.96	11.06	12.94	11.31
chr1	3564443	3564492	10.54	9.75	10.46	11.15	11.15	11.25	11.8	10.89	11.91	12.4	11.32	11.46	11.32	11.65	12.16	11.79	10.95	10.44	12.45	12.02	10.72	10.49	11.81	10.19
chr1	3564513	3564562	9.92	10.33	9.82	10.82	10.41	11.64	11.09	10.47	10.79	11.25	11.61	11.34	11.14	11.37	10.84	10.21	11.2	10.98	11.73	11.07	10.06	9.66	11.27	10.88
chr1	3589632	3589681	9.97	10.18	9.73	10.58	9.6	11.68	11.46	10.24	11.3	10.99	11.17	11.04	11.46	11.91	12.01	11.77	9.98	10.55	11.37	11.14	9.3	9.67	12.09	10.85
chr1	3589732	3589781	9.26	10.43	10.65	10.59	8.85	11.21	12.16	9.78	10.39	9.86	9.72	10.05	10.68	11.05	11.02	10.16	9.63	10.2	10.68	10.63	9.79	9.76	11.18	10.85
chr1	3589782	3589831	9.44	10.36	9.82	10.21	8.93	10.63	10.36	9.51	11.22	10.57	10.19	10.18	10.23	10.68	10.84	10.06	9.27	10.17	9.76	10.3	9.45	10.09	11.68	11.42
chr1	3589832	3589881	9.33	9.48	8.97	9.92	8.91	10.32	9.77	9.05	10.84	10.18	9.55	9.82	10.76	10.84	10.59	9.83	9.62	9.82	9.94	10.46	9.31	9.5	11.43	10.89
chr1	3589922	3589971	8.69	9.49	9.19	10.89	8.34	10.28	10.31	9.65	11.11	10.07	11.06	10.96	9.61	10.47	10.35	9.66	9.3	10.01	9.96	10.48	9.32	9.14	9.79	9.36
chr1	3590252	3590301	9.01	8.78	9.4	9.54	7.58	10.04	9.7	9.11	10.4	9.44	9.21	9.79	8.67	9.47	7.68	7.98	9.21	11.29	9.56	9.85	7.96	8.79	8.85	9.06
chr1	3590342	3590391	10.2	10.54	10.53	11.15	9.97	11.65	11.59	11.51	11.57	10.66	11.91	11.74	10.06	10.91	10.71	11.43	10.32	11.83	11.47	11.24	11.75	10.96	10.75	10.31
chr1	3590442	3590491	9.31	9.8	9.6	10.37	9.09	11.13	10.99	9.96	9.52	9.22	10.23	10.46	9.64	10.23	8.83	9.32	10.04	11.61	11.01	10.48	10.05	9.55	10.42	10.21
chr1	3590542	3590591	8.99	9.2	9.57	9.56	9.12	10.22	10.88	9.25	9.98	9.17	10.3	10.07	8.84	9.53	9.01	8.98	10.45	11.66	10.53	10.03	9.63	9.21	9.08	9.21
chr1	3590612	3590661	9.46	11.05	10.26	11.6	9.22	12.23	11.62	10.6	10.62	9.91	10.53	11.12	10.69	11.29	9.87	10.18	10.8	11.24	12.04	11.44	10.37	10.27	11.64	11.06
chr1	3590702	3590751	9.86	10.98	10.19	11.78	9.5	12.11	11.41	10.93	10.68	10.26	11.35	11.46	10.55	11.06	10.42	10.59	10.47	11.2	11.83	11.12	9.97	10.15	11.58	10.89
chr1	3590782	3590831	9.79	10.72	9.86	11.19	9.13	11.98	11.43	10.27	11.71	10.93	10.67	11.03	9.81	10.81	10.24	10.51	11.09	11.91	11.36	10.87	10.83	10.63	10.87	10.17
chr1	3590862	3590911	10.91	10.23	11.81	11.61	11.95	12.45	12.33	11.01	10.32	10.06	10.6	10.37	9.9	10.36	9.5	9.42	11.7	12.49	10.93	10.22	9.84	9.04	9.83	9.79
chr1	3590986	3591035	10.25	8.81	10.31	9.32	9.95	11.82	11.84	9.91	10.35	10.04	10.23	10.22	9.24	9.64	10.08	10.16	11.04	11.82	10.92	10.09	8.61	9.15	9.52	9.28
chr1	3590992	3591041	9.91	10.36	10.05	11.02	9.76	12.17	12.07	10.47	10.25	9.66	10.08	10.13	10.54	10.78	9.63	9.22	10.67	11.36	11.61	10.92	9.4	9.56	10.68	10.41
chr1	3591052	3591101	9	8.87	8.85	8.87	8.7	10.81	10.34	9.34	9.26	8.96	8.74	9.13	8.51	9.58	8.68	8.83	9.92	10.86	9.95	10.13	8.53	8.73	9.3	10.3
chr1	3591066	3591115	9.68	9.13	8.81	9.04	9.28	10.8	10.48	9.52	9.43	8.78	8.7	9.08	9	9.47	9.56	9.21	9.31	10.24	10.16	9.97	9.32	8.94	9.37	10.74
chr1	3591136	3591185	12.56	10.66	10.19	11.51	12.84	14.12	13.98	12.82	10.63	10.37	11.87	9.77	11.31	11.49	11.11	11.18	13.29	13.83	13.18	12.57	11.9	9.32	9.59	13.88
chr1	3591196	3591245	10.76	9.7	9.42	10.99	10.17	12.21	11.73	11.05	10.12	9.65	9.96	9.56	10	10.17	10.53	10.61	10.54	11.18	11.34	11.62	10.54	9.3	9.74	12.43
chr1	3591326	3591375	9.78	9.37	9	9.09	8.88	10.39	10.29	9.2	9.23	8.75	8.42	8.82	9.24	10.12	9.34	9.38	9.2	10.05	9.98	10.68	9.64	8.83	9.28	10.87
chr1	3591386	3591435	11.78	10	10.58	11.11	11.12	11.23	11.39	10.63	10.58	10.21	10.2	10.62	10.02	10.58	11.57	11.64	10.3	10.61	11.59	11.27	10.28	9.86	10.55	11.8
chr1	3591466	3591515	10.95	9.11	9.03	11.56	9.74	10.83	10.97	10.96	9.85	9.87	10.45	10.15	10.12	10.46	9.86	9.79	9.74	9.89	10.42	10.38	9.92	9.96	9.91	10.99
chr1	3591566	3591615	9.84	9.66	9.45	10.48	9.37	11.04	10.98	9.66	10.12	9.38	9.07	9.42	9.83	10.22	9.4	9.54	9.37	10.19	10.65	10.53	9.76	9.62	10.34	10.07
chr1	3591746	3591795	9.03	9.64	9.14	9.78	9.09	10.9	9.67	9.05	9.14	9.21	9.05	9.49	9.22	9.99	9.47	9.61	9.29	10.16	10.37	10.32	9.23	9.24	9.83	9.65
chr1	3591846	3591895	10.31	10.78	10.01	11.06	9.61	11.79	11.06	10.24	10.34	9.99	10.48	10.68	10.47	10.83	10.43	10.35	10.46	10.85	11.65	11	10.01	10	10.97	10.68
chr1	3591886	3591935	9.57	9.98	9.33	10.29	9.08	10.96	10.25	9.37	9.99	9.62	9.03	9.5	9.62	10.22	9.97	9.76	9.01	9.98	10.45	10.5	9.29	9.29	10.32	10.12
chr1	3591936	3591985	8.91	9.05	9.2	9.76	8.51	10.38	9.83	9.18	9.74	9.47	9.25	9.6	8.82	9.7	9.33	8.84	9.16	10.05	11.18	11	8.63	8.97	9.96	9.79
chr1	3592026	3592075	9.82	10.26	9.8	10.58	9.58	11.36	10.76	10.13	10.12	9.79	10.07	10.67	9.85	10.33	9.99	10.12	10.34	10.84	10.97	10.76	10.18	10.02	10.75	10.37
chr1	3592096	3592145	10.85	9.17	9.31	9.6	10.38	10.69	10	9.45	10.8	10.11	10.05	10.32	9.18	9.78	11.53	10.9	9.34	10.09	10.19	10.18	10.36	10.42	10.29	9.93
chr1	3592316	3592365	9.84	9.81	10.32	10.27	9.48	10.89	10.27	9.58	10.83	10.26	9.41	9.79	9.47	10.27	9.63	9.5	9.53	10.21	10.83	10.22	9.21	9.37	10.25	9.96
chr1	3686188	3686237	12.06	9.32	9.32	10.22	10.24	11.41	11.47	11.46	9.69	11.95	10.02	10.08	10.59	11.49	10.53	10.65	9.32	10.11	10.66	10.62	13	9.36	9.82	9.75
chr1	3686248	3686297	10.28	9.09	9.34	9.24	8.62	10.91	10.99	10.3	9.52	11.1	9.06	9.18	10.12	10.6	10.53	10.41	10.24	9.69	12.94	12.23	10.99	8.91	9.4	9.28
chr1	3686298	3686347	10.45	9.58	10.31	9.69	9.48	11.41	11.24	10.25	9.29	11.29	9.89	10.19	10.3	10.89	10.44	10.7	11.17	10.39	10.84	10.47	11.26	9	9.71	9.74
chr1	3686398	3686447	10.54	8.83	10.74	9.23	9.86	11.94	11.74	11.22	9.69	11.72	9.97	10.45	10.92	11.58	11.73	11.82	10.8	9.86	11.58	11.49	10.49	8.69	9.38	9.36
chr1	3686448	3686497	12.93	10.16	10.34	10.28	11.42	11.85	11.52	11.85	10.38	11.2	10.48	10.92	10.93	11.53	12.18	12.06	9.72	10.14	11.58	11.85	10.24	9.99	10.43	10.02
chr1	3686518	3686567	11.16	9.9	9.73	11.74	10.32	11.66	10.96	10.56	10.44	10.47	10.63	10.59	10.77	11.21	11.26	11.52	9.77	11.29	11.43	11.62	10.2	9.35	11.66	11.17
chr1	3686678	3686727	10.76	10.1	11.08	11.05	11.83	11.39	12.48	10.59	10.79	10.46	9.96	10.48	10.88	11.43	11.92	11.83	10.05	10.87	10.83	10.49	10.38	9.91	11.15	11.35
chr1	3686748	3686797	10.29	9.67	9.35	9.88	10.01	10.8	10.64	9.93	10.32	10.73	10.56	10.69	11.3	11.27	11.69	11.61	9.54	10.48	10.76	10.22	9.69	9.29	10.17	9.79
chr1	3686818	3686867	12.24	10.55	10.43	11.55	11.7	11.63	11.91	10.66	10.86	10.56	10.13	10.58	12.23	11.69	13.28	13.12	9.94	10.35	11.99	11.44	11.09	10.38	11.26	10.61
chr1	3686868	3686917	8.99	9.47	9.93	10.8	8.55	10.68	10.8	9.99	10.05	9.8	9.79	10.47	10.1	10.1	11.29	10.85	9.47	10.19	10.54	10.4	9.22	9.04	9.87	9.71
chr1	3686948	3686997	9.75	9.77	9.33	10.46	9.36	10.97	10.5	9.91	9.33	9.94	9.6	10.07	11.71	11.15	11.37	10.61	9.83	10.55	10.99	10.52	9.46	9.23	10.46	10.05
chr1	3687068	3687117	9.49	9.42	9.23	10.67	9.57	10.54	10.9	9.68	9.54	10.57	9.28	10.04	12.65	11.95	12.59	12.18	9.5	10.03	10.53	10.99	8.96	9.18	9.79	9.67
chr1	3687138	3687187	10.73	10.33	10.97	10.37	10.23	10.65	11.4	10.12	10.12	10.54	9.73	10.24	11.62	11.66	11.92	12.21	9.73	10.52	10.95	11.35	9.17	9.08	9.98	9.92
chr1	3687208	3687257	11.97	11.4	11.54	9.79	11.09	11.4	11.87	10.74	9.89	9.91	10.67	10.56	11.69	11.37	12.76	12.69	11.16	11.42	12.25	12.45	9.11	9.5	9.12	9.27
chr1	3687278	3687327	11.25	11.94	11.96	9.84	9.6	12.01	12.49	10.28	10.55	9.73	10.1	10.03	9.86	10.86	10.9	10.93	9.78	11.5	11.57	12.38	10.26	9.16	9.89	9.72
chr1	3691119	3691168	10.13	9.4	9.92	11.42	11.67	9.78	10.37	12.16	11.1	12.14	10.58	11.11	8.83	10.31	8.79	8.37	9.5	10.3	10.04	10	10.15	9.57	8.69	9.09
chr1	3691149	3691198	9.2	9.3	9.3	10.27	8.72	10.76	10.17	10.11	10.37	11.32	9.19	9.92	9.4	9.98	8.55	8.35	9.37	10.27	10.59	10.27	8.83	9.17	10.2	10.08
chr1	3691199	3691248	9.05	8.91	9.03	9.7	9.81	9.47	8.75	11	10.21	11.69	9.03	9.43	8.27	9.8	7.98	7.78	8.89	9.79	9.55	9.98	8.74	8.81	8.72	9.28
chr1	3691229	3691278	9.22	8.5	8.94	9.67	10.07	9.56	8.73	10.99	10.11	12.02	9.58	9.62	8.44	9.86	8.43	7.85	8.95	9.6	9.86	9.9	8.34	8.57	8.98	9.19
chr1	3691249	3691298	9.68	8.47	8.63	10.43	11.42	9.42	8.72	12.16	10.64	12.43	10.89	10.88	8.67	10.71	9.24	8.79	8.95	9.87	10.19	10.07	8.34	8.78	8.84	9.02
chr1	3692109	3692158	11.34	9.77	9.96	10.98	12.04	10.98	11.43	10.31	11.36	10.13	9.89	9.81	9.4	10.38	10.2	9.52	9.61	10.31	10.02	10.35	9.63	9.51	9.86	9.57
chr1	3692139	3692188	9.74	9.52	9.82	10.61	10.94	10.93	11.3	10.06	11.53	10.09	9.82	9.39	9.18	10.05	9.84	9.64	9.32	10.04	9.98	9.81	9.28	8.95	9.76	9.6
chr1	3692159	3692208	10.03	9.05	9.57	10.19	12.04	11.24	11.81	9.84	11.85	10.62	11.05	10.66	9.31	10.32	10.01	9.65	9.26	10.17	10.74	10.66	8.77	8.78	9.42	9.32
chr1	3692179	3692228	12.02	9.94	10.71	11.47	13.03	11.68	12.23	11.28	12.45	11.21	11.36	11.01	10.13	11.08	11.21	11	9.9	10.6	10.18	10.53	11.79	11.28	10.08	9.85
chr1	3692209	3692258	13.48	10.55	10.46	11.86	13.23	11.35	11.13	11.82	12.26	11.38	11.64	11.83	10.11	11	12.18	12.33	10.38	10.94	10.64	10.66	12.03	11	10.86	10.68
chr1	3692229	3692278	9.81	10.8	11.17	11.03	11.31	12.23	12.58	10.54	10.91	9.57	10.74	11.22	9.71	10.28	9.26	9.04	10.7	11.2	10.38	10.67	8.8	8.99	9.72	9.8
chr1	3692239	3692288	10.44	9.96	10.19	10.07	12.09	12	11.99	10.48	11.32	9.5	11.23	11.72	9.31	10.08	9.66	9.31	9.56	10.26	9.84	10.59	8.48	8.53	9.29	9.44
chr1	3692249	3692298	9.58	9.33	9.48	10.02	12.22	11.86	12.4	9.71	11.24	9.49	10.54	10.21	9.35	9.85	9.71	9.72	9.06	9.85	10.03	11.07	8.9	8.8	9.39	9.3
chr1	3692259	3692308	10.74	9.95	9.77	10.67	12.62	12.2	12.36	9.97	11.56	9.64	10.56	10.17	9.68	10.26	10.34	10.43	9.53	10.24	10.2	11.69	9.45	9.32	10.17	9.96
chr1	3692269	3692318	11.12	9.39	9.44	9.19	13.11	12.2	12.69	9.72	12.27	10.23	11.6	11.13	9.51	10.32	10.28	10.19	8.7	9.56	9.57	11.69	8.97	9.21	9.14	9.34
chr1	3736026	3736075	10.97	9.86	9.27	9.62	10.1	10.04	9.8	9.21	9.8	9.48	9.31	9.64	12.15	11.04	12.82	11.82	9.81	9.8	9.86	10.08	8.9	9.4	10.9	11
chr1	3736076	3736125	9.58	10.54	9.94	11.13	9.1	11.88	11.53	10.37	10.76	10.61	10.49	10.82	11.22	10.93	11.15	10.95	10.5	10.91	11.62	11.11	9.83	9.95	11.39	11.15
chr1	3736106	3736155	10.14	10.8	10.05	11.08	9.4	11.69	11.48	10.89	10.52	10.19	11.32	11.34	12.95	12.13	13.02	12.82	10.28	10.45	11.33	11.03	9.78	10.35	11.32	10.88
chr1	3736156	3736205	9.56	9.93	9.26	9.71	9.37	10.74	10.29	9.67	10.24	9.84	9.98	10.08	12.26	11.81	12.95	12.33	9.32	9.98	10.17	10.68	9.87	9.87	9.85	9.67
chr1	3736186	3736235	10.69	10.57	9.94	10.87	10.48	11.46	10.98	10.43	12.31	11.96	11.14	11.08	11.62	11.54	11.56	11.25	10.03	10.59	11.38	11.21	9.78	9.95	10.83	10.44
chr1	3736226	3736275	9.6	9.41	8.88	9.34	8.55	10.56	10.01	9.32	9.61	9.41	10.03	9.84	11.89	11.5	13.11	12.31	10.47	10.06	10.5	10.92	10.51	10.45	9.08	9.23
chr1	3736236	3736285	10.8	9.74	9.32	9.9	10.06	10.72	10.69	9.72	9.16	8.97	10.31	10.16	12.79	12.31	13.27	12.55	9.84	10.01	10.5	10.92	11.76	11.44	9.58	9.73
chr1	3736246	3736295	10.96	8.95	8.91	9.56	10.92	10.76	10.32	9.86	9.09	9.26	10.97	10.43	12.41	11.95	13.15	12.25	10.2	9.99	9.74	10.48	10.93	10.63	9.4	9.58
chr1	3736266	3736315	10.98	9.37	9.04	9.58	10.37	10.83	9.81	9.78	9.94	9.56	10.52	10.21	12.64	12.37	12.89	12.3	10.55	10.08	10.25	11.12	11.5	10.98	9.61	9.52
chr1	3736286	3736335	10.34	9.17	8.82	8.59	9.69	10.7	9.55	9.33	9.43	9.06	9.44	9.36	12.37	11.98	12.49	11.26	10.01	9.93	10.17	11.01	10.94	9.3	9.21	9.3
chr1	3736296	3736345	9.92	9.18	8.93	9.27	9.51	10.54	9.06	9.44	9.36	9.26	9.64	9.46	11.75	11.7	12.05	11.27	9.93	10.04	10.18	11.06	10.64	9.01	9.44	9.51
chr1	3736316	3736365	10.95	8.96	9.4	9.81	11.08	10.43	9.73	9.84	9.61	9.59	10.44	10.55	11.07	11.32	12.45	11.95	10.49	10.12	10.22	10.77	11.23	10.55	9.61	9.63
chr1	3736356	3736405	11.53	9.84	9.86	11.43	11.6	10.82	10.67	10.73	12.11	11.5	10.55	11.12	10.25	11.08	12.4	11.76	10.48	10.41	10.4	10.22	12.35	11.97	10.4	10.01
chr1	3737146	3737195	10.51	10.34	10.22	11.56	10.23	11.32	11.37	10.87	11.09	10.96	10.39	10.86	10.73	11.68	9.58	9.72	12.3	11.51	11.41	11.46	10.17	9.85	11.17	10.55
chr1	3737176	3737225	9.23	10.73	10.13	11.66	8.77	11.4	11.33	10.79	10.5	10.09	9.67	10.05	10.18	11.15	9.09	8.75	10.54	11.01	10.96	11.25	9.39	9.23	10.9	10.42
chr1	3795702	3795751	9.2	8.78	9.03	9.18	9.34	10.29	9.86	10.14	8.65	8.52	9.88	9.83	8.4	10.07	7.51	7.98	8.97	9.84	9.14	9.57	9.48	11.27	8.85	9.03
chr1	3796112	3796161	12.46	8.33	8.63	9.83	12.31	9.28	8.81	10.52	8.42	8.16	9.83	10.36	9.46	11.54	9.72	10.11	10.6	9.68	9.69	10.7	8.55	8.54	8.97	9.15
chr1	3796262	3796311	11.99	9.54	9.58	10.69	12.39	10.87	9.71	11.41	10.31	9.58	10.28	10.03	10.47	11.79	11.32	11.33	13.04	10.25	11.03	10.04	12.18	9.7	11.59	10.01
chr1	3796372	3796421	11.2	9.94	9.88	10.7	11.32	11.39	11.23	10.11	10.22	10.37	9.81	10.19	10.45	10.84	10.31	10.51	11.44	10.32	11.34	10.57	11.63	9.88	11.68	10.54
chr1	3796392	3796441	9.7	9.58	9.42	10.4	9.22	10.68	10.06	9.59	9.65	10.34	9.49	9.91	9.7	9.93	10.37	10.17	10.99	10.24	10.62	10.25	10.83	9.23	11.13	10.01
chr1	3796412	3796461	10.05	9.9	9.27	10.15	9.51	10.72	9.87	9.67	9.67	10.39	9.31	9.64	9.71	9.81	9.64	9.76	11.8	10.74	11	10.55	10.68	9.26	10.78	10.07
chr1	3796442	3796491	11.56	10.1	9.65	10.58	11.53	10.64	10.13	10.24	10.72	11.59	10.13	10.44	10.34	10.65	11.11	10.7	12.28	10.27	10.95	10.19	11.84	9.49	11.32	10.13
chr1	3796462	3796511	11.5	9.45	9.62	11.39	11.33	10.78	10.64	10.85	11.09	11.48	11.26	11.79	10.14	10.47	11.58	11.78	11.98	10.67	10.95	10.3	11.11	9.79	11.15	9.91
chr1	3796642	3796691	9.92	9.6	9.2	9.86	9.12	10.73	10.16	9.5	10.29	9.86	9.7	9.96	9.59	10.07	11.08	10.57	9.36	10.22	10.51	10.56	9.88	9.29	10.1	10
chr1	3796719	3796768	10.02	9.63	9.95	10.83	9.86	11.41	11.29	10.12	10.01	9.85	9.77	10.31	12.03	11.38	13.31	12.9	9.81	10.25	11.14	10.87	9.5	9.23	10.76	10.3
chr1	3796722	3796771	10.45	10	9.62	10.56	9.95	11.17	11.04	10.13	9.7	9.6	9.78	9.99	12.57	11.65	12.87	12.16	9.86	10.47	11.16	10.75	9.97	9.62	10.56	10.06
chr1	3796769	3796818	10.55	10.71	10.18	10.8	9.83	11.82	11.32	10.15	10.1	9.72	9.88	10.56	10.84	10.95	11.75	11.13	10.47	11.06	11.63	10.98	10.05	10.05	10.91	10.65
chr1	3796772	3796821	10.38	10.97	10.48	11.22	9.97	12.14	11.81	10.45	10.78	10.26	9.84	10.43	11.36	11.44	11.63	11.2	10.19	10.83	11.69	10.99	10.47	10.23	11.53	10.78
chr1	3796859	3796908	11.58	10.36	10.33	10.98	10.45	11.5	12.47	11.25	11.01	10	11.44	10.9	13.42	12.36	13.11	12.14	10.1	10.74	10.92	10.77	10.68	10.43	10.84	10.5
chr1	3796862	3796911	14.2	10.84	10.09	11.29	13.27	11.79	12.81	12.1	13.14	11.73	12.07	11.68	12.26	11.82	13.93	13.16	10.42	11.64	11.96	11.67	10.34	11.23	12.57	11.59
chr1	3796969	3797018	10.31	9.68	9.52	10.53	10.3	11.15	10.9	10.13	9.84	9.32	9.7	10.12	11.67	11.28	11.75	11.03	9.55	9.98	10.94	10.96	9.68	9.12	11	10.87
chr1	3796972	3797021	9.68	10.19	9.73	10.55	9.45	11.35	10.87	9.96	9.6	9.53	9.66	9.95	11.44	11.15	11.49	10.35	10.09	10.59	11.32	11.12	9.71	9.78	10.53	10.23
chr1	3797029	3797078	9.41	8.93	8.83	9.81	9.15	10.63	9.86	9.61	9.2	9.04	9.39	9.57	11.17	10.77	11.77	11.48	9.12	9.79	10.85	11.07	8.55	8.45	9.05	9.41
chr1	3797032	3797081	10.58	10.19	9.57	11	10.16	11.27	11	10.33	10.03	9.73	9.87	10.12	11.89	11.55	11.57	11.34	9.73	10.2	11.38	11.3	10.36	9.92	10.8	10.21
chr1	3797109	3797158	10.83	9.04	8.96	10.88	11.79	11.32	10.39	10.51	9.62	9.28	10.56	10.54	11.77	11.81	12.76	12.74	10.57	9.89	11.67	11.34	9.42	8.53	9.36	9.33
chr1	3797112	3797161	10.52	10.8	9.54	11.29	11.18	11.95	10.64	10.78	10.98	10.31	10.89	10.91	12.37	12.26	12.51	12.32	11.17	10.67	12.32	11.91	10.37	9.78	11.15	10.49
chr1	3797219	3797268	10.72	9.84	9.68	11.27	10.43	11.27	11.02	10.65	10.21	10.42	9.92	10.26	11.85	11.39	12.53	12	9.81	10.51	10.78	10.87	9.76	9.67	10.32	10.16
chr1	3797339	3797388	9.74	9.03	9.23	10.53	9.31	10.37	10.79	10.04	9.76	9.34	9.3	9.89	11.49	11.21	11.52	11.35	9.78	10.11	10.25	10.67	10.01	9.88	11.79	11.56
chr1	3797429	3797478	9.61	9.83	9.98	10.64	9.38	10.79	11.23	10.21	10.34	9.38	9.95	10.65	9.48	10.34	10.43	10.53	10.11	10.33	10.43	10.52	8.95	9.34	11.2	10.82
chr1	3797529	3797578	11.02	9.74	9.96	10.74	11.53	10.92	11.73	10.7	11.05	9.41	10.48	10.71	10.32	10.86	11.02	10.97	11.26	11.45	11.05	11.09	9.21	9.13	12.84	12.49
chr1	3797609	3797658	10.85	10.93	10.02	11.69	10.56	11.73	11.53	11.04	11.65	10.5	11	11.38	10.59	11.45	11.06	10.63	11.02	11.36	12.17	11.72	10.86	10.58	12.36	11.7
chr1	3797879	3797928	13.22	11.69	11.26	12.9	13.48	12.77	12.59	13.02	12.6	11.28	12	12.12	11.37	12.52	13.43	13.68	12.26	11.56	13.53	13.03	12.18	12.21	11.55	11.4
chr1	3797969	3798018	11.97	8.94	8.97	12.09	13.22	12.15	12.69	12.78	13.11	9.39	12.5	11.41	11.84	12.37	12.31	12	12.75	9.84	11.57	11.38	8.62	9.94	8.95	9
chr1	3798039	3798088	10.38	9.67	9.22	10.59	10.71	10.95	10.79	11.61	11.75	10.17	11.29	10.58	10.16	10.75	11.42	11.93	9.28	9.83	10.53	11.7	10.43	9.93	9.49	9.65
chr1	3798119	3798168	9.2	8.83	9.08	9.83	9.64	9.79	10.51	9.81	9.8	8.69	9.42	9.4	9.6	9.92	9.67	9.1	9.15	9.88	9.78	10.55	8.45	8.47	9.41	9.38
chr1	3839807	3839856	10.56	11.19	10.87	12.03	9.94	12.32	11.73	11.4	12.26	11.24	11.69	12.12	12.36	12.34	12.64	12.1	10.65	11.12	12.2	11.51	12.41	11.83	11.97	11.25
chr1	3839937	3839986	9.92	9.76	10.59	10.64	9.38	11.36	10.89	9.93	12.01	11.3	12.26	11.83	11.26	11.6	11.96	11.61	9.59	10.56	11.25	10.74	11.86	11.48	11.38	10.77
chr1	3840057	3840106	12.91	11.38	11.74	12.63	12.06	13.33	12.94	11.98	14.17	13.55	13.69	13.64	13.56	13.45	13.84	13.43	11.09	13	13.43	12.71	13.26	12.16	13.78	14.13
chr1	3840157	3840206	12.62	10.97	11.39	10.84	12.19	12.89	13.14	11.58	14	13.34	14	14.01	14.13	14.12	14.33	13.94	11.73	13.54	12.93	13.12	14.96	13.63	10.68	12.68
chr1	3840277	3840326	12.1	11.34	9.59	10.48	12.09	12.78	13.46	11.66	13.95	12.41	13.23	12.99	14.03	14.05	14.45	14.36	12.24	12.02	13.4	14.01	14.71	13.54	11.73	14.91
chr1	3840337	3840386	12.07	9.94	9.31	10.75	12.29	12	12.61	11.29	13.56	11.89	12.81	13.07	12.32	13.14	13.87	13.17	12.26	12.39	12.9	13.64	13.08	12.15	9.26	10.73
chr1	3840457	3840506	11.83	9.9	10.4	11	12.81	12.38	12.49	11.91	12.74	10.77	12.84	12.81	12.78	13.37	13.4	13.27	12.78	11.86	12.97	14.32	14.08	12.86	9.37	9.73
chr1	3840537	3840586	12.88	9.72	10.97	11.19	13.47	11.92	13.22	11.97	12.41	11.14	13.65	13.84	12.26	12.81	13.56	13.43	13.69	12.9	12.31	13.14	13.88	12.62	9.67	9.58
chr1	3840607	3840656	11.77	9.78	10.28	11.99	11.89	11.34	11.6	11.76	11.78	10.97	11.72	11.91	11.28	11.64	12.15	11.82	11.88	11.75	11.42	12.08	11.24	9.68	9.91	10.47
chr1	3840787	3840836	10.1	10.58	10.57	9.91	10.08	11.42	11.16	10.07	10.73	10.23	10.26	10.4	12.43	11.93	13.15	12.36	11.96	12.2	12.27	12.85	11.44	10.1	10.45	11.25
chr1	3840897	3840946	11.26	10.46	10.58	11.84	10.97	11.41	11.42	11.18	11.58	11.26	11.37	11.85	10.47	10.85	12.14	11.66	10.87	11.32	12.84	12.11	9.68	9.69	11.76	11.11
chr1	3840957	3841005	11.02	10.71	10.97	11.73	10.79	12.2	12.19	11.04	11.51	11.01	11.23	11.56	12.12	12.05	12.7	11.83	12.14	12.27	12.25	11.51	10.66	10.2	11.23	10.71
chr1	3841017	3841066	9.61	10.5	9.92	10.72	9.52	11.98	11.12	10.14	12.04	11.29	10.59	10.74	12.4	12.19	13.66	13.32	11.09	10.74	12.28	12.03	10.29	9.88	11.4	11.01
chr1	3841107	3841156	9.09	9.6	9.21	9.65	8.49	11.23	10.39	9.8	11.33	11.22	10.79	10.64	12.11	11.83	12.82	12.36	10.92	11.14	11.27	11.47	10.06	9.48	11.72	11.37
chr1	3841217	3841266	10.9	12.32	10.09	10.42	11.6	12.4	11.02	10.86	12.03	11.5	11.45	11.85	12.17	12.71	13.01	12.54	10.06	10.34	12.89	13.3	10.74	10.6	9.44	9.34
chr1	4624268	4624317	10.58	9.71	9.54	10.02	9.38	10.85	11.46	10.08	10.56	9.73	9.95	10.45	8.77	9.76	9.2	9.42	9.37	10.07	10.25	10.29	9.53	8.93	9.54	9.75
chr1	4624358	4624407	10.04	10.11	9.95	10.72	9.33	11.6	11.16	10.52	10.76	10.15	11.03	11.13	10.05	10.7	9.87	9.81	9.85	10.66	11.22	10.91	10.02	9.79	11.02	10.49
chr1	4624398	4624447	9.93	10.21	9.8	10.92	9.28	11.11	10.86	9.76	9.63	9.31	9.35	9.89	9.66	10.17	9.04	9.27	9.83	10.47	10.78	10.68	10.09	9.92	10.56	10.3
chr1	4624428	4624477	9.88	9.5	9.32	10.06	9.36	10.01	9.51	9.47	9.67	9.04	9.45	9.95	9.03	9.36	9.62	9.26	9.33	9.85	10.91	10.7	8.91	8.68	9.14	9.45
chr1	4624488	4624537	9.87	9.02	9.14	9.16	8.84	10.01	8.93	9.05	9.7	8.85	8.69	8.86	8.59	9.28	8.81	8.4	8.64	9.64	9.75	9.84	8.21	8.63	9.19	9.42
chr1	4624538	4624587	11.27	9.89	9.01	9.7	10.52	10.33	10	9.9	10.6	9.61	9.62	10.09	9.32	9.76	10.4	10.17	9.03	9.93	10.38	9.91	9.49	9.33	9.95	9.67
chr1	4624628	4624677	10.38	9.49	9.1	10.1	9.65	10.37	10.36	9.79	10.41	9.68	9.23	9.84	9.1	9.81	9.93	9.15	9.03	9.6	10	9.92	9.46	9.33	9.99	9.63
chr1	4624658	4624707	9.71	8.85	9.27	10.06	8.89	9.98	10.09	9.56	8.72	8.45	9.39	10.13	8.37	9.23	9.15	9.46	9.2	9.88	9.85	9.57	8.55	8.9	9.28	9.05
chr1	4624758	4624807	9.69	10.32	9.97	10.77	9.43	11.65	10.92	9.84	10.56	10.24	9.62	10.2	10.16	10.8	8.98	9.68	10.01	10.68	11.39	10.78	9.8	9.67	11.26	10.69
chr1	4624868	4624917	10.69	10.63	10.82	11.33	10.57	11.88	11.88	10.63	10.16	9.84	10.72	11.23	9.97	10.59	11.3	11.85	9.89	10.55	11.36	10.64	9.71	9.5	12.31	11.79
chr1	4625228	4625277	8.7	9.31	9.04	9.78	8.27	10.24	9.32	9.18	9.14	8.8	8.26	9.16	8.9	9.4	8.19	8.18	9.15	9.76	10.08	10.05	8.3	8.93	9.77	9.64
chr1	4625258	4625307	9.21	9.28	9.07	9.58	8.76	10.3	9.59	9.19	9.39	9.15	8.53	9.32	8.77	9.7	9.35	9.68	9.27	9.96	10.08	10.19	8	8.63	9.62	9.86
chr1	4625328	4625377	9.9	10.23	9.58	10.57	9.56	11.21	10.47	9.79	10.09	9.62	8.7	9.39	9.88	10.33	9.15	9.3	9.67	10.37	10.97	10.71	9.45	9.47	10.75	10.21
chr1	4625418	4625467	9.28	9.61	9.31	9.76	9.04	10.09	9.75	9.36	9.31	9.2	8.72	9.39	8.68	9.49	8.68	9.3	9.21	10.09	9.95	10.02	8.74	8.88	9.5	9.57
chr1	4625508	4625557	10.09	9.88	9.42	10.96	9.89	10.99	10.01	10.18	10.43	10.06	9.91	10.63	9.59	10	10.25	10.16	9.34	10.21	10.15	10.01	9.76	9.38	10.45	9.81
chr1	5986630	5986679	9.42	9.04	9.11	9.87	8.87	10.47	10.47	9.4	11.74	11.67	11.63	11.38	11.33	10.91	11.33	11.47	9.4	9.99	10.47	11.15	10.19	10.13	9.67	9.69
chr1	5986680	5986729	10.3	10.12	9.43	9.92	9.67	11.14	10.83	9.83	12.65	12.25	12.05	11.61	11.74	11.26	12.13	11.97	10.4	10.14	11.65	12.04	10.37	9.92	10.78	10.09
chr1	5986730	5986779	10.18	9.89	9.27	9.85	9.73	10.58	10.74	10.15	12.3	11.99	12.64	12.29	11.12	10.94	12.24	12.37	9.6	9.99	10.56	11.21	10.96	10.58	11.25	10.85
chr1	5986780	5986829	10.06	10.71	9.26	10.19	9.63	11.47	11.21	9.96	13.5	12.97	14.16	13.8	11.67	11.41	12.09	12.2	12.08	12.1	12.19	12.89	11.29	10.9	12	11.84
chr1	5986830	5986879	9.98	10.66	8.92	9.69	10.36	10.93	10.16	9.77	13.24	12.83	13.55	13.2	10.93	10.96	12.09	12.28	11.08	10.96	11.97	12.62	11.89	11.27	11.95	11.27
chr1	5986900	5986949	11.8	11.73	9.56	10.35	12.19	11.98	11.84	11.01	14.08	13.96	14.91	14.56	11.96	11.8	12.29	12.47	12.97	12.6	12	12.37	13.12	12.19	11.28	10.22
chr1	5987000	5987049	11.94	11.63	9.5	11.23	12	11.35	11.82	10.72	14.09	13.97	13.67	13.51	11.83	12.13	12.39	12.38	12.1	11.88	13.34	13.54	11.79	11.5	10.93	9.73
chr1	5987060	5987109	12.93	11.94	10.16	11.72	11.94	11.52	12.62	10.99	14.51	14.24	14.28	13.65	12.22	12.08	12.96	12.71	11.38	12.05	13.03	12.76	11	10.31	10.17	9.78
chr1	5987110	5987159	12.19	11.66	10.63	11.71	10.68	11.46	12.33	10.57	14.18	14.01	13.04	12.51	11.42	11.45	12.45	12.7	9.92	10.8	12.58	12.45	10.13	9.9	10.56	10.09
chr1	5987170	5987219	10.4	10.73	10.72	10.22	8.92	10.53	11.76	9.34	12.81	12.82	11.66	11.15	10.31	10.54	10.61	10.59	10.24	11.37	11.63	11.47	8.99	8.87	9.51	9.36
chr1	5987500	5987549	13.07	11.99	11.16	11.3	12.22	12.19	13.57	12.41	13.98	13.47	13.79	13.46	11.19	11.71	10.64	10.54	10.6	12.75	12.37	11.74	11.01	10.5	11.01	10.61
chr1	5987570	5987619	14.55	14.11	11.37	12.17	13.59	13.88	14.74	13.8	15.27	14.33	14.87	14.22	12.68	13.04	12.73	13.29	11.24	14.87	15.07	14.29	10.78	11.56	9.63	9.89
chr1	5987640	5987689	11.67	12.25	10.66	12.04	10.51	13.07	14.02	14	14.85	13.67	14.49	14.03	12.02	12.44	11.78	12.02	10.52	12.42	12.36	11.8	10.3	11.19	11.84	11.3
chr1	5987870	5987919	12.05	12.12	9.04	9.1	10.72	11.92	11.88	10.35	13.53	12.84	11.41	10.83	9.65	10.2	10.62	10.76	11.84	12.69	11.71	12.28	10.25	12.08	13.25	12.58
chr1	5987980	5988029	12.27	11.94	9.21	10.67	11.19	11.54	11.59	11.38	13.28	12.98	10.79	9.86	10.4	10.82	10.85	10.32	10.72	11.42	12.22	12.64	10.26	12.46	13.84	13.1
chr1	6019406	6019455	13.15	9.63	9.51	10.82	12.41	10.58	13.72	11.68	10.27	9.6	11.38	12.02	11.1	12.44	11.72	10.78	9.12	9.79	9.89	9.65	9.56	9.4	9.83	9.52
chr1	6019536	6019585	10.02	10.52	9.98	11.12	9.35	11.96	11.56	10.47	11.02	10.09	9.82	10.06	10.85	11.13	9.41	9.23	9.69	10.76	11.97	10.98	9.58	9.29	11.76	11.45
chr1	6019626	6019675	10.02	9.56	9.31	11.28	8.81	10.53	11.02	11.1	11.03	9.72	10.62	10.16	10.03	10.59	10.71	10.59	9.29	10.3	10.06	10.33	9.48	9.24	9.62	9.77
chr1	6019676	6019725	12.18	9.17	9.24	10.94	10.59	10.01	10.6	10.5	11.2	10.08	10	10.66	9.81	10.42	11.81	11.22	9.16	9.99	10.05	10.19	8.61	9.18	9.66	9.54
chr1	6019856	6019905	11.29	11.25	10.5	11.86	10.56	11.7	11.57	10.86	11.06	9.91	9.86	10.3	10.92	11.29	10.94	10.94	10.75	11.32	11.69	11.18	10	10.2	11.14	10.83
chr1	6019916	6019965	11.11	9.27	9.06	9.98	10.68	10.16	10.18	9.73	11.03	10.09	9.97	10.31	9.95	10.45	11.29	10.94	8.89	10.89	10.33	10.06	9.64	9.09	9.34	9.41
chr1	6019996	6020045	11.56	10.67	9.69	11.7	12.18	11.12	11.31	11.08	11.45	10.52	11.14	10.84	11.65	12.19	12.15	12.01	9.12	12.11	11.49	10.24	11.01	12.39	9.37	10.7
chr1	6020266	6020315	14.24	11.9	13.95	12.14	15.29	13.96	13.91	13.15	14.19	11.94	13.74	13.1	14.82	14.73	15.97	16	11.54	15.06	15.39	14.05	14.76	13.87	12.01	13.51
chr1	6020396	6020445	9.61	10.42	9.81	10.76	9.25	11.35	11.07	10.18	10.28	9.56	9.75	10.22	11.89	11.3	11.32	9.84	10.16	10.58	11.29	10.84	10	9.91	11.12	10.59
chr1	6020486	6020535	10.56	10.11	9.03	10.04	10.19	11.08	10.38	10	11.27	11.29	10.07	10.11	13.8	12.79	14.58	13.59	9.54	11.63	11.16	11.19	12.08	11.97	11.74	12.38
chr1	6020556	6020605	10.7	10.67	10.81	11.58	10.34	11.59	11.87	11.23	10.82	10.8	11.07	11.59	11.04	11.09	12.42	11.9	10.4	11.15	11.48	11.03	10.81	10.51	11.16	11.35
chr1	6020606	6020655	9.49	9.12	8.74	9.41	8.83	9.84	9.25	9.13	9.54	9.5	8.37	8.97	11.24	10.87	10.95	10.34	9.24	10.13	9.79	10.35	10.13	10.2	10.07	10.75
chr1	6020666	6020715	10.57	9.98	9.45	10.19	11.12	10.73	9.82	12.24	10.88	10.46	12.88	12.26	12.81	12.59	13.05	12.22	9.98	12.17	11.17	11.04	11.34	12.76	9.41	11.16
chr1	6020716	6020765	12.05	11.2	8.83	9.65	12.65	11.55	10.14	11.17	11.81	9.53	11.37	11.19	13.6	13.48	14.08	13.38	10.06	11.13	11.97	12.29	12.96	13.75	9.6	12.71
chr1	6020766	6020815	11.16	10.85	9.8	10.94	11.24	11.59	10.93	11.02	11.25	9.81	11.37	11.29	12.72	12.49	12.25	11.56	11.5	11.97	11.55	11.1	11.35	12.51	11	11.63
chr1	6172635	6172684	13.58	9.71	9.79	10.89	11.11	12.85	13.09	12.66	10.08	9.86	12.42	11.01	10.58	11.04	9.76	8.56	9.61	10.27	11.7	10.61	9.62	9.31	10.81	10.39
chr1	6172855	6172904	12.13	10.06	9.86	10.86	10.87	11.91	12.54	11.15	9.87	9.51	10.52	10.16	9.78	10.54	9.34	9.37	9.87	10.65	11.38	10.52	9.02	9.15	10.68	10.16
chr1	6172945	6172994	9.92	10.73	10.16	11.54	9.29	11.95	11.66	10.69	10.61	9.77	10.1	10.5	10.64	10.92	9.06	9.18	10.37	10.79	11.84	11.11	10.47	9.99	11.47	10.9
chr1	6172995	6173044	11.85	9.24	9.83	10.92	12.44	10.75	11.47	10.84	10.62	9.52	10.93	10.7	9.21	10.09	9.37	9.64	9.4	10.07	10.77	9.93	9.75	8.96	9.22	9.31
chr1	6173095	6173144	10.62	10.41	9.64	10.58	9.92	11.41	11.15	10.28	10.98	9.67	9.87	9.9	10.03	10.69	9.18	9.68	9.85	10.7	11.16	10.79	10.49	9.68	10.87	10.41
chr1	6173275	6173324	10.48	8.87	8.87	9.5	9.5	10	11.05	9.89	11.36	9.72	9.38	9.18	8.86	9.82	8.78	8.79	9.04	10.59	10.1	10.24	8.29	8.43	9.57	9.35
chr1	6173405	6173454	9.35	9.78	9.11	10.65	9.92	10.76	11.07	10.42	10.94	9.35	9.43	9.68	9.58	10.03	8.98	8.93	9.56	10.02	10.65	10.49	9.16	9.4	10.04	9.84
chr1	6173495	6173544	9.09	9.6	9.9	10.98	8.89	10.71	10.9	10.26	10.23	9.73	9.78	10.33	8.95	9.97	8.8	8.05	9.57	10.17	10.32	10.22	9.19	8.84	9.86	9.68
chr1	6173595	6173644	9.76	10.53	9.06	9.93	10.07	10.22	10.33	9.4	9.49	8.87	8.8	9.7	9.02	9.59	9.52	9	9.03	9.92	10.34	10.46	8.49	8.83	9.22	9.37
chr1	6173685	6173734	8.79	9.44	8.76	9.82	9.29	10	9.95	9.33	9.18	8.95	8.97	9.62	9.19	9.43	9.83	9.58	9.11	9.77	10.06	10.61	8.58	8.83	9.2	9.49
chr1	6173745	6173794	9.68	10.67	9.94	11.2	9.66	11.62	11.2	10.31	10.15	9.78	10.46	10.59	10.16	10.63	9.82	9.73	10.13	10.82	11.23	10.92	10.19	9.95	10.91	10.54
chr1	6173835	6173884	8.95	9.4	9.36	10.09	8.79	10.74	10.35	9.2	9.19	9.16	8.66	9.43	9.36	9.82	9.13	8.7	9.19	10.04	10.4	10.24	8.62	8.72	10.09	9.89
chr1	6173865	6173914	9.06	9.45	9.31	10.13	8.48	10.61	10.28	9.29	9.37	9.11	8.66	9.42	9.24	9.73	8.66	8.51	9.28	9.99	10.14	10.02	8.79	8.57	9.57	9.49
chr1	6173885	6173934	9.81	10.71	9.85	10.71	9.42	11.47	10.72	9.81	10.2	9.61	9.57	10.09	9.9	10.65	9.73	9.92	10.4	10.87	11.4	10.91	10.31	9.89	11.01	10.51
chr1	6173905	6173954	9.82	10.44	9.87	10.65	9.36	11.54	10.89	9.76	10.19	9.84	9.52	10.13	9.94	10.65	9.43	9.62	10.23	10.8	11.5	10.83	9.47	9.73	10.96	10.57
chr1	6174290	6174339	8.89	9.33	9	9.99	8.37	10.15	9.32	10.05	10.1	9.76	8.85	9.34	8.89	9.76	9.41	8.78	9	9.78	9.64	10.27	8.98	8.92	9.61	9.77
chr1	6174400	6174449	9.35	9.12	8.69	9.41	8.82	10.01	9.11	8.82	8.86	8.84	8.31	9.16	8.58	9.48	9.23	9.53	8.88	9.94	10.14	10.21	8.57	8.78	9.45	9.62
chr1	6174520	6174569	9.53	10.85	9.77	10.98	9.09	11.97	11.05	10	10.35	9.6	9.64	10.05	10.6	11.07	9.27	9.6	10.15	10.48	11.83	11.16	10.08	9.96	11.49	10.76
chr1	6174640	6174689	10.06	9.27	9.13	10.8	8.89	10.4	10.45	9.86	10.79	10.49	9.47	10.39	9.4	9.93	10.13	10.02	9.35	10.29	10.72	10.26	8.66	9.07	9.83	9.72
chr1	6174700	6174749	9.23	9.52	9.49	10.47	8.5	10.98	10.74	9.61	10.16	9.54	9.31	9.91	9.73	10.26	8.87	8.74	9.59	10.33	10.85	10.42	8.75	9.09	10.78	10.32
chr1	6174790	6174839	9.89	10.47	10.09	11.18	9.8	11.48	11.2	10.35	9.91	9.65	9.64	10.44	10.04	10.5	10.2	9.95	10.06	10.78	11.18	10.78	10.33	10.04	10.9	10.46
chr1	6174810	6174859	9.3	9.64	8.86	9.61	8.52	10.5	9.46	8.91	9.32	8.66	8.74	9.24	9.1	9.8	8.78	8.58	9.26	9.73	10.25	9.85	8.85	8.96	10.06	9.55
chr1	6174830	6174879	10.27	9.09	9.48	9.77	10.33	10.76	9.86	9.36	9.99	9.56	9.5	10.16	9.2	10.03	11.39	11.61	9.39	10.12	10.32	10.07	9.11	8.96	10.48	10.21
chr1	6174940	6174989	10.05	10.45	9.85	10.77	9.62	11.7	10.76	9.94	10.09	9.64	9.37	10.15	9.85	10.55	9.74	9.69	9.88	10.6	11.75	11.13	9.9	9.88	11.33	10.77
chr1	6175010	6175059	9.71	10.69	10.15	11.37	9.14	12.05	11.21	10.7	10.41	10.11	10.43	10.89	10.56	11.03	9.91	10.17	10.57	11.12	11.86	11.21	10.47	10.42	11.6	11.16
chr1	6175270	6175319	11.81	10.32	10.22	11.48	11.08	11.74	11.6	11.13	10.23	9.95	11.57	11.2	10.17	11.13	10.69	10.9	10.13	10.6	12.27	11.22	10.74	13.52	10.82	10.53
chr1	6175430	6175479	10.28	8.88	8.81	9.38	8.28	10.55	11.36	9.16	9.12	9.05	9.82	9.92	9.43	10	9.8	9.76	10.27	9.77	9.71	9.87	9.06	12.43	9.15	8.95
chr1	6175500	6175549	10.06	9.84	9.52	10.52	9.14	11.27	11.34	9.82	10.44	10.64	10.54	10.88	9.93	11.1	9.26	9.6	9.96	10.17	10.97	10.6	9.51	11.19	10.66	10.52
chr1	6175570	6175619	11.85	9.09	9.45	10.88	10.37	10.65	12.42	11.02	10.68	10.47	11.57	12.09	9.78	10.98	10.31	10.36	9.17	10	10.16	9.64	8.49	12.17	9.66	9.59
chr1	6175690	6175739	12.36	9.97	9.97	10.64	10.43	10.63	11.67	10.84	10.16	9.68	9.75	10.54	9.57	10.62	10.61	10.67	9.55	9.86	10.11	9.93	10.35	11.58	9.71	9.72
chr1	6180264	6180313	9	14.42	8.73	10.34	9.47	15.5	10.21	11.19	9.94	10.74	9.47	10	9.66	10.56	8.92	8.96	9.57	9.68	9.85	9.99	9.71	9.8	9.06	9.52
chr1	6180304	6180353	10.9	8.5	8.81	9.15	11.49	9.42	10.86	11.09	9.18	10.26	8.67	9.83	8.46	10.7	8.66	8.04	8.69	9.6	10.09	9.84	8.44	8.73	8.87	9.25
chr1	6180334	6180383	9.06	8.52	9.29	9.18	11.55	9.31	10.77	11.36	8.53	9.62	8.44	10.09	8.56	10.69	8.49	7.87	8.96	9.62	10.39	9.86	7.18	8.33	8.81	9.08
chr1	6180404	6180453	9.51	9.9	9.5	10.95	10.71	11.05	11.19	11.35	9.38	9.36	9.52	10.77	9.79	10.93	8.74	8.71	9.56	10.35	10.78	10.33	9.53	9.31	10.38	9.79
chr1	6180474	6180523	9.09	8.65	9.21	10.13	11.53	9.56	11.47	10.85	9.33	8.64	8.8	10.31	8.95	10.55	8.7	8.31	9.15	9.74	11.09	9.76	9.16	9.44	8.88	9.05
chr1	6180534	6180583	9.59	10.16	10.41	10.07	12.33	10.26	12.9	12.29	9.25	9.21	9.5	11.1	9.03	11.43	8.77	8.82	9.32	10.01	12.03	10.43	9.67	9.36	9.44	9.65
chr1	6180574	6180623	9.02	9.93	9.42	9.4	10.87	9.9	11.51	10.4	8.72	8.68	8.5	10.27	8.5	10.08	8.74	8.37	8.68	9.54	11.42	9.91	8.26	8.3	8.96	9.23
chr1	6180634	6180683	9.31	9.8	8.94	8.29	12.02	9.64	11.41	10	8.94	8.41	9.4	10.76	8.24	10.5	8.21	8.51	8.69	9.5	10.23	9.62	7.97	8.38	8.63	9.01
chr1	6181014	6181063	9.22	8.5	10.28	9.61	10.62	10.01	10.96	11.04	9.08	8.79	10.46	9.97	8.04	9.59	8.19	8.15	8.82	9.73	10.07	10.13	9.62	8.88	8.67	8.96
chr1	6181064	6181113	9.79	9.91	10.53	11.01	10.64	10.6	11.14	11.33	8.44	8.14	9.98	9.57	8.64	9.93	7.92	7.88	9.7	10.35	9.74	9.69	8.91	8.72	8.79	9.3
chr1	6181144	6181193	10.09	9.71	9.99	10.11	9.79	10.1	10.91	10.91	10.98	12.09	8.72	9.02	8.49	10.18	8.26	8.55	9.05	9.7	9.47	9.9	9.07	9.15	9.29	9.68
chr1	6181244	6181293	11.24	9.3	9.05	9.48	10.79	9.65	10.59	10.5	10.95	12.73	8.96	9.78	8.32	9.84	8.62	8.48	9.03	9.89	9.51	9.9	8.4	8.55	9.17	9.39
chr1	6181274	6181323	10.6	10.43	9.32	9.86	9.45	10.1	10.87	10.88	10.72	12.24	8.97	9.42	8.86	10.31	8.71	8.41	8.65	9.76	9.5	9.74	8.75	8.77	9.35	9.27
chr1	6181294	6181343	10.53	9.98	9.31	9.62	9.51	9.64	10.22	10.18	10.53	11.98	8.36	9.13	8.45	9.79	8.73	8.24	9.29	9.65	9.58	9.81	8.27	8.73	8.73	9.24
chr1	6181304	6181353	10.56	8.97	9.43	9.92	10.15	9.6	10.42	10.23	10.39	12	8.42	9.26	8.58	9.93	8.48	8.1	8.98	9.69	9.36	10.16	8.88	8.64	9.11	9.29
chr1	6193786	6193835	9.89	10.02	10.08	10.38	9.4	10.96	10.6	9.84	9.96	9.56	9.03	9.96	11.3	11.16	12.02	11.91	9.63	10.12	10.63	10.72	9.93	10.34	10.56	10.03
chr1	6193816	6193865	9.7	10.2	9.89	10.27	9.08	11.14	10.28	9.62	10.14	9.54	9.03	9.81	11.11	10.9	10.93	10.45	10.15	10.5	11.15	10.75	9.25	9.67	10.51	10.21
chr1	6193856	6193905	10.5	8.83	10.62	9.35	9.89	10.06	10.44	9.78	10.24	9.08	10.54	10.78	12.91	12.24	13.77	12.98	11.23	11.14	10.76	10.83	10.02	11.33	8.99	9.35
chr1	6193896	6193945	12.64	9.91	9.74	11.86	12.62	12.62	12.27	11.82	13.95	10.51	12.21	12.25	14.38	13.79	15.65	15.08	12.71	12.26	13.99	13.68	12.82	13.89	13.25	13.43
chr1	6193916	6193965	12.34	9.98	9.42	12.25	12.16	12.75	12.6	11.69	14.07	10.43	11.92	11.79	14.96	14.15	15.48	14.98	12.99	12.49	13.45	13.05	13.11	13.91	13.1	13.34
chr1	6193926	6193975	12.26	9.91	9.52	11.76	11.76	12.69	12.54	11.4	14.08	9.99	11.99	12.19	14.58	13.83	15.24	14.63	13.95	13.42	13.78	13.15	13.09	13.99	13.11	13.33
chr1	6193936	6193985	12.26	9.66	9.27	11.18	11.91	12.63	12.11	11.41	13.89	10.29	11.81	11.64	14.4	13.74	15.23	15.07	12.73	12.4	13.36	13.08	12.7	13.41	13.04	13.43
chr1	6193946	6193995	12.49	10.04	9.49	11.16	11.7	12.58	12.37	11.69	13.58	10.34	12.39	12.28	14.33	13.59	15.17	14.96	13.07	12.98	14.02	13.53	12.75	13.42	13.27	13.41
chr1	6193976	6194025	10.83	10.67	10.16	12.09	10.11	12.67	12.43	12.01	13.2	10.6	12.87	12.79	13.43	13.2	13.92	13.41	13.04	13.29	12.78	12.44	11.74	12.76	12.16	12.55
chr1	6194036	6194085	11.19	9.55	10.16	10.84	9.61	11.72	11.43	10.77	13.06	9.97	11.68	11.31	12.96	12.7	13.62	13.06	13.17	13.89	13.78	13.33	11.39	11.06	12.25	13.09
chr1	6194116	6194165	10.02	9.6	9.36	11.24	9.09	11.11	11.32	10.72	11.43	9.56	11.9	11.06	10.91	11.88	12.09	11.72	12.04	12.88	12.1	11.59	11.49	10.46	11.58	12.95
chr1	6194246	6194295	8.95	8.88	8.68	10.83	8.72	10.25	10.16	10.38	11.42	8.56	11.68	9.86	9.83	11.33	10.54	10.27	9.29	11.28	11.05	10.97	11.71	10.64	12.3	12.88
chr1	6194296	6194345	9.08	9.85	10.35	10.91	8.44	10.86	11.24	10.72	12.6	9	12.25	9.92	10.94	12.37	11.52	11.42	9.28	13.2	12.91	11.77	12.8	11.38	13.89	12.69
chr1	6194666	6194715	9.23	10.49	9.75	10.88	8.89	11.75	10.59	11.05	11.18	9.86	11.82	10.75	10.85	12.08	10.85	10.93	10.42	11.42	11.3	10.93	10.18	11.48	11.16	10.57
chr1	6194836	6194885	11.8	9.32	9.41	9.75	8.68	10.39	9.8	9.44	11.47	9.46	9.7	9.84	10.05	11.49	9.67	9.02	9.17	9.84	9.66	9.79	8.39	9.63	9.11	9.42
chr1	6198601	6198650	11.97	12.95	14.18	9.73	10.54	11.77	12.47	10.24	9.04	8.7	10.19	10.61	9.22	10.94	9.66	8.99	9.39	9.99	11.37	11.58	13.66	13.85	13.2	11.46
chr1	6199271	6199320	13.06	10.16	13.01	10.83	13.56	13.06	13.65	11.7	9.41	9.26	13.5	13.27	12.86	13.68	13.88	13.7	14.27	13.38	14.02	12.79	9.1	9.58	13.21	10.59
chr1	6199291	6199340	13.06	9.77	12.58	9.93	13.86	12.71	13.58	10.84	8.72	8.66	12.69	12.4	13.26	13.57	13.91	13.52	13.64	12.93	14.02	12.71	8.73	9.09	12.94	10.17
chr1	6199301	6199350	12.46	10.3	12.57	10.6	13.56	12.88	13.43	10.93	9.01	8.97	12.77	12.36	13.21	13.39	13.51	13.35	14.32	13.3	14.08	12.66	9.08	9.41	12.56	10.14
chr1	6199311	6199360	12.82	9.09	12.53	10.14	13.06	12.76	13.49	11.03	9.52	9.58	12.99	12.83	13.02	13.55	13.62	13.44	14.75	13.76	14.16	12.7	8.08	9.13	12.61	10.12
chr1	6199331	6199380	13.32	10.57	11.98	11.23	13.73	12.92	13.66	11.52	10.23	9.87	13.01	13	13.04	13.56	13.64	14.18	13.78	13.12	14.01	12.91	9.79	9.68	12.51	11
chr1	6199381	6199430	12.77	10.12	11.72	11.86	12.86	12.47	13.65	11.89	11.71	11.37	12.52	12.68	13.01	13.55	13.6	13.8	12.76	12.42	13.59	12.04	10.83	9.99	11.06	10.21
chr1	6199451	6199500	12.75	9.66	10.93	10.07	11.63	12.32	12.64	11.71	9.02	8.83	12.23	12.13	12.67	13.39	12.99	12.71	12.27	12.05	12.38	11.24	10.67	10.14	9.25	9.58
chr1	6199471	6199520	12.38	8.25	10.5	9.37	11.32	11.69	12.07	10.29	9.1	8.59	11.58	11.3	12.64	13.02	12.82	12.31	10.78	10.92	11.97	11.12	10.62	11.29	9.31	9.12
chr1	6199501	6199550	12.4	9.54	10.35	10.97	11.79	11.88	12.13	10.87	9.81	9.45	11.91	11.72	12.16	12.68	12.2	11.98	12.36	12.14	12.48	11.32	10.11	11.21	10.29	9.84
chr1	6199671	6199720	11.56	10.65	10.55	10.74	11.02	11.45	10.96	10.98	10.53	10.21	11.4	10.87	10.97	12.02	11.86	11.21	10.73	10.74	11.68	11.42	10.87	12.41	10.78	10.42
chr1	6199681	6199730	11.53	9.51	10.58	10.17	11.22	10.75	10.56	10.98	9.24	9.36	11.42	10.89	11.08	12.22	11.95	11.49	11.27	10.76	11.22	11.59	11.89	13.37	9.37	9.53
chr1	6199691	6199740	10.98	9.62	10.56	10.26	10.52	10.96	10.65	10.69	9.29	9.07	10.64	10.34	11.16	12.2	11.68	11.25	11.54	10.73	11.16	11.48	11.54	13.29	9.41	9.39
chr1	6199701	6199750	11.26	9.55	11.18	10.26	10.98	11.03	11.03	11.21	9.01	8.97	11.28	10.98	11.36	12.55	11.38	11.03	12.47	11.47	11.31	11.71	11.07	12.93	9.02	9.36
chr1	6199741	6199790	9.59	10.82	10.87	11.97	9.1	12.28	11.76	12.5	10.71	10.01	12.97	12.82	11.9	12.84	11.59	11.27	10.51	10.98	12.07	11.46	11.47	13.57	11.82	11.07
chr1	6201906	6201955	12.9	8.94	12.22	12.4	10.11	11.59	11.88	10.99	9.51	9.91	10.56	10.99	9.84	10.21	10.02	10.14	8.78	9.81	9.48	10.05	8.39	11.53	11.84	12.56
chr1	6202076	6202125	10.12	10.46	10.49	11.58	9.87	11.52	11.29	10.59	10.49	10.4	9.97	10.34	10.09	10.66	9.54	9.94	9.77	10.42	10.9	10.79	10.14	9.97	10.71	10.22
chr1	6202146	6202195	9.4	9.1	9.05	10.05	9.56	10.05	10.29	9.55	9.03	9.48	9.18	9.55	8.5	9.23	9.11	9.23	9.16	9.9	9.91	10.11	8.09	8.66	9.1	9.2
chr1	6202296	6202345	9.83	11.2	9.79	10.22	10.23	11.32	11.89	10.15	9.95	10.45	10.07	10.28	9.26	10	9.57	9.46	9.71	10.22	10.86	10.37	9.62	9.32	10.12	9.89
chr1	6202406	6202455	9.21	11.1	10.12	9.29	10.95	10.71	11.12	10.07	9.08	10.45	9.81	9.67	9.61	10.16	9.73	8.35	8.75	9.67	9.84	9.98	8.68	8.66	9.37	9.48
chr1	6202566	6202615	9.2	10.41	10	10.45	9.04	11.67	10.78	9.86	10.17	10.01	9.54	10.18	10.15	10.84	8.98	9.08	9.72	10.53	11.31	10.89	9.7	9.44	11.18	10.85
chr1	6203096	6203145	9.97	9.42	9.74	9.76	9.64	10.94	10.4	9.39	10.1	10.04	9.34	9.67	9.19	9.96	10.32	10.75	9.23	9.89	9.89	10	8.78	8.97	9.82	9.78
chr1	6203146	6203195	9.01	8.75	9.26	9.66	8.42	9.84	9.33	9.03	9.34	9.08	8.5	9.3	8.76	9.52	8.86	8.06	9.03	9.61	9.94	10.07	8.2	8.64	9.43	9.47
chr1	6203176	6203225	9.1	9.07	9.14	9.69	8.73	9.94	10.22	8.91	9.41	9.05	8.4	8.85	9	9.53	9.21	8.82	8.98	9.76	9.63	10	9.2	9.14	9.24	9.26
chr1	6203196	6203245	9.46	8.74	9.31	8.81	8.5	10.02	9.41	8.92	9.56	9.1	8.49	9.01	8.61	9.48	9.16	9.05	9	9.44	9.46	9.5	8.11	8.59	9.28	9.13
chr1	6203226	6203275	9.14	8.65	9.32	9.29	8.77	9.88	9.45	9.16	8.85	9.05	8.85	9.23	8.57	9.4	8.7	8.2	8.85	9.81	9.65	9.84	8.71	8.88	8.99	9.33
chr1	6203246	6203295	8.82	8.79	8.77	9.39	8.25	9.91	9.03	9.07	9.58	9.48	8.56	9.01	8.68	9.34	8.99	8.87	8.89	9.69	9.86	10.12	8.29	8.98	9.13	9.33
chr1	6203256	6203305	9.48	8.91	9.45	10.29	9.75	9.81	9.87	9.53	9.37	9.4	9.22	9.55	8.88	9.37	8.56	8.74	9.03	9.89	9.83	10.14	8.66	8.76	9.1	9.46
chr1	6203266	6203315	10.84	9.02	10.33	11.32	11.02	10.24	11.12	10.52	9.06	9.23	10.84	10.35	9.1	9.56	10.01	10.35	9.35	10.23	9.95	9.79	8.28	9.06	9.46	9.45
chr1	6203296	6203345	9.25	9.15	9.05	9.32	8.98	10.13	9.92	8.84	9.32	9.31	8.48	9.21	8.66	9.45	9.67	9	8.88	10.03	9.69	9.84	8.67	8.82	9.56	9.31
chr1	6210302	6210351	12.31	12.83	9.61	10.43	11.07	11.35	11.23	10.07	10.53	10.11	11.26	11.34	9.91	12.04	10.84	10.7	9.93	10.53	11.27	10.76	9.33	9.42	10.79	10.3
chr1	6210322	6210371	12.15	14.09	8.94	9.9	10.45	10.84	10.6	9.07	8.67	8.6	10.64	10.65	9.53	12	9.36	8.76	8.72	9.58	10.36	10.18	8.47	8.81	8.96	9.26
chr1	6210372	6210421	9.71	13.34	8.89	8.54	8.1	10.7	9.85	9.48	9.34	9.11	10.03	9.99	8.7	11.08	8.49	8.06	8.75	9.75	9.98	9.96	8.48	8.53	8.8	9.4
chr1	6210442	6210491	11.75	13.81	10.38	10.95	11.7	11.63	11.39	12.05	11.07	10.19	11.59	11.82	9.29	11.79	10.36	10.56	9.71	10.3	11.05	10.37	10.82	10.56	10.2	10.4
chr1	6210462	6210511	10.17	13.99	9.66	9.96	8.72	11.54	10.85	10.2	10.65	9.87	10.51	10.38	9.19	11.33	8.74	8.43	9.15	9.9	10.48	10.12	8.35	8.67	9.3	9.23
chr1	6210492	6210541	10.68	13.68	9.06	10.88	9.54	11.2	10.75	10.63	10.74	9.89	11.38	11.19	8.92	11.05	8.96	8.85	9.06	9.66	10.44	10.15	9.05	9.41	9.28	9.39
chr1	6210532	6210581	9.74	11.53	11.04	11.91	9.36	12.18	12.18	10.8	11.65	10.91	10.31	10.83	11.15	11.72	9.5	9.52	10.55	10.97	11.88	11.48	10.97	10.82	11.92	11.02
chr1	6210562	6210611	10.87	13.35	10.19	11.22	10.18	12.16	11.77	10.54	11.83	10.36	10.64	10.87	10.6	11.61	9.75	10.09	10.52	11.12	12.44	11.45	9.85	9.89	11.64	11.03
chr1	6210572	6210621	10.33	14.28	9.6	9.73	8.82	11.53	11.55	9.47	11.49	9.45	10.16	10.3	9.14	11.4	8.96	8.77	9.31	9.77	11.34	10.06	9.07	8.89	8.93	9.14
chr1	6210592	6210641	10.83	14.66	9.86	10.83	9.14	11.69	11.98	10.16	12.19	9.46	10.23	10.15	9.58	11.99	9.5	9.6	9.26	9.63	11.94	10.47	10.55	9.9	9.11	9.41
chr1	6210622	6210671	10.25	13.9	10.4	10.89	9.21	11.51	12.18	9.99	11.91	9.26	10.6	10.45	9.55	11.59	9.09	9.02	9.53	10.09	11.31	10.18	11.35	9.77	9.53	9.49
chr1	6210652	6210701	8.99	11.7	9.87	10.51	8.62	11.6	11.2	9.88	11.07	9.91	9.76	10.11	10.08	10.98	8.63	8.83	9.63	10.2	10.84	10.82	9.98	9.36	10.99	10.58
chr1	6210662	6210711	9.49	11.43	9.63	10.82	9.02	11.2	10.9	10.19	11.58	10.11	9.28	9.93	10.19	10.97	9.14	9.05	9.75	10.28	10.78	10.54	9.98	9.33	10.67	10.25
chr1	6210672	6210721	9.74	11.71	9.96	10.43	9.07	11.29	11.4	10.07	11.48	10.15	10.28	10.29	9.94	10.92	9.93	9.46	9.89	10.43	11.26	10.74	10.3	9.81	10.52	10.17
chr1	6210692	6210741	12.37	13.51	10.32	11.2	11.25	12.18	11.92	10.73	11.46	10.34	10.59	11.07	10.71	11.66	10.27	10.36	10.78	11.32	12.2	11.54	11.24	10.57	11.43	11.04
chr1	6215805	6215854	8.85	8.71	8.88	9.54	11.38	9.72	9.34	10.99	9.07	8.77	11.7	10.33	10.95	12.31	10.7	9.22	8.7	9.68	9.74	9.96	12.44	8.56	9.09	9.27
chr1	6215875	6215924	10.7	9.41	9.24	10.95	13.19	10.48	10.11	11.93	10.87	10.44	12.32	11.25	11.88	13.5	12.42	11.96	9.62	10.26	12.12	10.33	13.81	10.45	10.04	9.66
chr1	6215915	6215964	11.02	8.87	8.86	9.27	12.51	9.56	8.93	10.75	9.18	8.84	11.91	10.55	10.99	12.53	11.66	11.14	8.52	9.59	10.8	9.73	12.71	8.58	8.93	9.1
chr1	6215965	6216014	11.28	10.19	9.92	11.03	11.31	11.57	10.69	10.62	9.71	9.53	11.37	10.92	10.55	11.13	10.12	9.65	9.87	10.53	11.55	10.76	11.22	9.57	11.06	10.49
chr1	6216035	6216084	13.7	9.39	10.04	11.62	13.44	10.28	10.36	11.47	10.59	10.47	12.02	11.35	11.16	12.37	12.02	11.35	9.61	10.15	9.96	10.12	11.86	9.5	9.06	9.41
chr1	6216135	6216184	9.52	9.34	8.97	8.54	8.73	9.91	9.36	9.06	9.67	9.09	9.35	8.87	9.51	10.95	9.89	8.72	9.07	9.62	9.7	9.84	8.53	8.62	9.23	9.22
chr1	6216275	6216324	9.45	11.17	10.21	10.41	8.98	10.68	10.57	10.29	9.22	9.11	11.09	10.52	9.91	11.59	10.09	9.18	8.97	10.01	9.64	9.88	8.66	8.88	8.98	9.11
chr1	6216325	6216374	9.03	12.12	9.42	10.18	8.81	11.21	9.22	10.38	9.42	9.23	11.65	10.08	9.77	11.97	10.3	9.08	9.14	9.93	9.77	10.19	8.82	9.03	9.46	9.59
chr1	6216415	6216464	8.62	10.8	9.69	8.35	8.02	10.37	10.04	8.54	8.9	8.49	9.17	8.95	9.41	11.3	8.9	8.18	8.97	9.83	9.56	10.12	8.54	8.8	8.85	9.13
chr1	6216865	6216914	9.17	10.8	9.57	10.01	8.66	10.48	9.45	9.31	10.1	11.63	9.55	8.96	9.86	11.51	10.22	9.53	9.02	9.5	9.27	9.94	10.31	8.69	8.69	8.96
chr1	6217005	6217054	8.93	10.42	9.06	9.7	8.45	9.72	9.5	10.61	9.99	11.43	11.35	10.48	10.12	11.51	9.97	9.3	8.97	9.74	9.37	9.72	10.66	8.9	8.73	9.16
chr1	6217065	6217114	9.44	9.07	8.86	8.88	7.77	9.78	8.58	8.85	9.24	10.87	9	9.6	9.48	10.75	9.37	8.28	8.52	9.65	9.33	9.92	9.9	8.73	9.05	9.25
chr1	6217175	6217224	9.01	8.88	9.08	9.97	8.19	10	9.42	9.5	9.56	8.86	9.48	10.18	9.8	11.04	9.74	9.48	9.77	12.05	10.41	10.05	11.67	9.3	9.37	9.3
chr1	6217215	6217264	9.51	8.86	9.48	9.97	8.81	9.84	9.37	9.37	10.13	9.21	9.32	10.46	10.11	11.62	10.45	9.8	9.07	11.23	11.18	10.2	11.81	9.22	9.44	9.04
chr1	6217255	6217304	9.08	8.05	8.96	8.3	8.53	9.23	8.45	8.3	9.59	8.27	9.75	10.27	10.7	12.16	11.38	10.04	9.2	11.8	11.05	9.81	12.48	9.21	8.41	9.13
chr1	6230099	6230148	9.08	8.94	9.26	9.4	8.56	10.08	9.05	8.65	9.29	9.22	8.44	9.28	9.22	9.57	10.13	9.28	9.06	9.82	9.94	10.17	8.22	8.72	9.45	9.58
chr1	6230119	6230168	10.04	9.15	9.44	9.16	9.59	9.91	9.19	8.81	9.34	9.33	9.56	9.46	9.49	9.84	10.54	9.74	9.2	9.74	9.68	9.68	8.2	8.72	9.49	9.48
chr1	6230279	6230328	9.23	9.13	9.06	9.85	8.83	10	9.78	10.37	9.09	9.13	9.42	9.35	9.55	9.76	9.61	8.78	9.01	9.72	10.16	9.78	8.97	9.26	9.85	9.66
chr1	6230309	6230358	9.34	9.23	8.83	9.18	8.84	10.23	9.36	8.93	9.63	9.3	8.76	9.23	8.72	9.55	9.01	8.92	9.12	9.85	10.08	9.98	8.37	8.52	9.62	9.41
chr1	6230339	6230388	8.76	9.15	8.96	9.49	8.05	10.26	9.47	9.05	9.13	8.93	8.42	9.1	8.98	9.91	8.78	8.08	9.11	9.73	9.92	10.29	8.53	8.88	9.38	9.6
chr1	6230369	6230418	9.99	11.05	10.42	10.57	9.16	11.34	11.26	9.91	9.48	9.01	9.41	9.84	10.25	10.45	9.89	8.82	10.26	10.71	10.72	10.51	9.02	9.24	9.92	9.93
chr1	6230509	6230558	11.39	10.39	9.82	10.98	11.45	11.76	11.69	11.74	10.58	9.88	10.58	10.29	12.31	12.51	12.86	12.03	9.45	9.95	11.53	11.7	9.09	9.54	10.32	9.82
chr1	6230889	6230938	9.36	10.24	9.83	10.71	9.01	11.3	10.75	9.96	9.91	9.68	9.58	10.13	9.87	10.84	9.41	9.65	9.83	10.47	10.91	10.91	10.01	10.05	10.72	10.32
chr1	6230897	6230946	10.66	9.26	9.37	10.23	9.72	10.22	10.06	9.63	10.5	10.03	9.92	10.49	9.05	10.17	10.95	10.4	10.22	10.48	10.55	10.48	9.27	9.46	9.37	9.68
chr1	6230899	6230948	9.62	10.06	9.7	10.52	9.25	11.19	10.75	9.96	9.67	9.49	10.05	10.32	9.39	10.47	9.36	9.5	9.9	10.56	10.91	10.54	9.08	9.52	10.75	10.37
chr1	6230907	6230956	9.94	10.34	10.08	10.94	9.47	11.83	11.18	10.18	10.43	10.06	9.73	10.34	10.34	11.04	10.03	9.71	9.86	10.38	11.6	11.23	9.24	9.42	11.11	10.82
chr1	6230909	6230958	9.7	10.03	9.54	10.51	8.84	11.22	10.65	9.99	9.76	9.28	9.44	9.82	9.71	10.25	9.01	9	9.78	10.36	11.02	10.59	9.66	9.32	10.66	10.34
chr1	6230917	6230966	10.86	10.42	10.32	11.11	10.77	11.82	11.47	10.38	9.91	9.7	10.06	10.45	10.04	10.86	9.49	9.32	10.8	11.09	11.23	10.68	10	9.74	10.98	10.76
chr1	6230927	6230976	9.77	10.44	10.53	10.81	9.21	11.69	11.32	10.42	10.22	9.88	9.88	10.41	10.03	10.89	9.67	9.75	10.94	10.92	11.43	11.07	11.1	10.01	10.66	10.33
chr1	6230929	6230978	10.69	10.29	9.72	10.75	9.78	11.25	10.76	10.24	9.82	9.68	9.99	10.11	9.59	10.87	10.2	10.25	10.91	10.88	11.27	10.8	11.75	10.38	10.73	10.41
chr1	6230977	6231026	12.97	10.06	10.5	12.53	12.51	11.27	11.79	11.61	10.83	10.31	11.05	11.04	10.1	11.49	11.62	11.06	10.47	10.05	11.27	11.24	13.47	12.23	10.44	9.88
chr1	6230997	6231046	12.22	9.57	9.95	11.48	10.92	11.22	11.26	11.29	10.39	10.27	10.3	10.51	9.52	10.93	10.32	10.67	12.96	11.61	11.35	11.31	12.19	10.44	9.63	9.8
chr1	6231009	6231058	11.65	10.2	9.73	11.4	10.23	11.5	11.28	11.06	10.17	10.17	10.06	10.15	10.24	11.4	9.67	9.58	11.86	11.05	11.05	10.83	13.09	11.3	10.48	10.27
chr1	6231017	6231066	11.95	10.48	10.54	11.93	10.92	11.79	11.98	11.37	10.16	9.81	10.58	10.71	10.21	11.24	9.64	9.7	12.55	11.47	11.45	11.42	12.62	10.71	9.61	9.39
chr1	6231037	6231086	12.13	10.49	10.19	11.69	10.99	11.46	11.42	11.24	9.83	9.58	9.99	10.47	9.68	10.86	10.59	11.29	11.47	10.88	11.58	11.38	13.47	11.64	11.18	10.53
chr1	6231057	6231106	10.85	9.61	9.08	10.81	9.44	10.52	10.14	10.69	9.62	9.74	9.61	9.73	9	10.34	8.55	8.69	11.25	10.42	9.99	10.28	12.14	10.3	9.36	9.36
chr1	6231059	6231108	11.67	10.85	9.41	11.18	11.39	11.07	10.1	10.94	10.97	10.58	10.45	10.62	9.25	10.65	10.12	10.11	11.66	11.04	11.02	11.54	12.92	11.38	9.21	9.4
chr1	6231419	6231468	10.81	13.77	11.7	12.09	11.35	11.36	11.6	11.53	9.29	8.84	10.2	10.54	9.25	10.67	8.8	8.31	9.61	10.41	11.26	11.7	13.02	10.43	8.66	9
chr1	6231427	6231476	10.59	12.54	11.76	11.7	11.37	11.38	11.46	10.86	10.22	9.62	9.22	9.77	9.7	10.73	8.96	8.46	9.39	10.35	10.97	11.1	13.83	11.46	10.26	9.79
chr1	6231489	6231538	9.35	13.85	10.37	12.18	11.61	11.12	11.95	10.98	8.67	8.65	8.55	8.83	8.64	10.52	8.9	7.68	8.73	9.73	16	16	14.06	10.57	8.67	8.98
chr1	6231497	6231546	9.71	14.35	10.27	12.83	12.17	11.52	11.97	11.48	9.14	8.71	8.87	9.27	9.24	11	9.21	8.42	9.3	9.91	11.27	11.95	14.22	10.8	9.16	9.32
chr1	6232127	6232176	9.07	9.73	8.94	9.93	8.11	9.9	8.97	9.69	9.56	10	8.46	8.52	8.49	9.89	8.3	7.83	8.96	9.75	9.68	10.08	8.45	8.8	9.13	9.16
chr1	6232217	6232266	9.8	11.85	10.75	13.18	9.19	12.09	11.8	12.98	11.25	13.31	13.25	13	10.59	11.49	11.2	11.18	11.03	11.38	11.53	11.31	11.62	11.27	11.31	10.8
chr1	6232257	6232306	9.47	10.57	9.71	10.88	8.9	11.6	10.58	10.63	10.91	11.6	9.94	10.48	9.94	10.74	10.4	10.53	10	10.54	11.17	10.79	9.6	9.55	10.86	10.51
chr1	6232287	6232336	11.47	10.17	10	11.62	9.49	11.38	11.15	12.29	10.99	13.93	12.31	11.48	9.85	10.73	10.36	10.59	12.62	11	11.95	10.8	9.66	10.05	10.92	10.66
chr1	6255102	6255151	9.35	9.83	9.08	9.94	8.81	10.84	9.94	9.24	9.56	9.3	8.89	9.62	8.67	9.85	9.33	9.46	9.27	10.15	10.51	10.38	8.83	8.87	10.08	9.98
chr1	6255122	6255171	8.94	9.09	9.28	9.55	8.49	10.37	9.88	9.15	9.6	9.41	8.57	9.32	8.98	9.61	9.18	8.76	9.19	9.95	10.28	10.35	8.78	8.75	9.62	9.93
chr1	6255152	6255201	8.99	9.77	9.52	10.43	8.24	10.63	10.21	9.74	9.49	9.35	9.34	9.63	9.39	10.05	9.35	9.22	9.43	10	10.58	10.43	9.04	9.18	10.16	9.91
chr1	6255612	6255661	9.62	10.11	9.37	10.29	8.99	10.93	10.04	9.71	10.15	9.71	9.22	9.58	9.59	10.36	9.77	9.63	9.7	10.31	10.78	10.84	9.29	9.34	10.48	10.29
chr1	6255652	6255701	9.13	8.58	8.81	9.63	8.73	10.36	9.31	9.22	9.48	9.38	9.93	10.05	8.77	9.51	8.96	9.11	9.06	9.81	10	10.29	8.58	8.92	9.42	9.43
chr1	6255662	6255711	9.69	9.64	9.24	10.02	8.88	10.43	9.92	9.38	10.07	9.35	10.8	9.84	8.93	9.81	10.06	10.19	9.11	9.88	10.19	10.32	9.24	9.3	9.98	9.91
chr1	6255852	6255901	10.39	9.34	9.03	9.46	10.3	12.18	9.31	9.63	9.74	9.32	9.84	9.38	9.68	10.2	9.99	9.79	8.88	9.65	10.84	11.56	11.17	9.01	10.82	9.28
chr1	6255912	6255961	11.86	10.86	10.28	11.96	12.17	12.81	11.63	11.43	10.96	10.51	11.56	10.76	10.92	11.46	11.04	11.39	10.41	10.85	12.79	13.03	13.03	10.98	12.31	11.15
chr1	6255982	6256031	10.42	11.48	10.57	11.54	9.93	12.48	11.61	10.63	10.89	10.38	10.83	10.69	11.04	11.34	10.37	10.51	11.23	11.64	12.66	12.39	11.39	10.3	11.93	11.27
chr1	6256052	6256101	10.16	9.78	9.29	9.84	10.28	11.34	10.06	10.45	11.13	10.54	10.85	9.99	9.81	10.62	10.49	9.64	9.29	10.28	10.63	11.13	11.01	9.08	10.02	9.95
chr1	6256182	6256231	10.09	9.89	9.28	9.72	10.47	11.42	10.53	11.52	11.55	10.06	11.62	10.27	9.48	10.55	10.26	9.61	8.93	9.82	10.89	11.54	11.39	9.25	9.73	9.74
chr1	6256242	6256291	9.84	9.84	9.54	10.38	10.16	11.31	10.51	10.06	10.69	9.75	9.87	9.84	9.97	10.51	9.95	9.74	9.47	10.48	10.93	11.43	10.38	9.82	10.3	10.17
chr1	6256292	6256341	10.54	8.96	8.85	9.11	11.08	11.07	10.98	9.89	10.82	9.51	9.94	9.14	9.73	9.98	10.3	9.41	8.85	11.58	11.35	11.89	8.74	8.71	9.24	9.32
chr1	6256382	6256431	10.26	10.96	9.58	10.13	9.38	11.3	10.58	9.96	10.01	10.7	10.1	9.96	9.37	9.98	9.62	9.28	9.79	11.67	10.93	11.01	9.54	9.4	12	11.56
chr1	6256472	6256521	11.34	9.6	9.29	9.2	10.57	11.14	11.55	9.52	11.38	9.55	10.32	9.05	9.68	9.73	9.86	9.13	8.99	11.63	10.54	11.85	10.28	9.52	9.24	9.33
chr1	6259808	6259857	10.23	10.81	10.46	10.9	9.54	11.59	11.61	10.61	9.77	10.79	10.3	10.62	10.25	10.62	9.56	9.26	10.19	10.96	11.57	10.85	10.01	10.55	11.06	10.5
chr1	6259978	6260027	10.1	12.51	9.17	9.69	9.3	11.56	11.62	10.84	10.35	12.47	11.48	11.21	9.63	10.22	10.03	9.12	8.9	9.75	10.51	9.88	11.21	13.15	9.97	9.21
chr1	6260058	6260107	8.82	12.18	9.48	8.37	8.84	10.82	10.36	10	9.02	12.31	10.59	11.26	8.39	9.67	8.74	7.79	8.67	9.33	9.37	9.61	11.17	12.52	9.05	9.12
chr1	6260148	6260197	10.1	12.83	9.54	12.68	10.57	10.49	10.57	12.11	9.71	12.49	11.51	11.88	8.94	10.26	9.76	9.22	9.89	10.05	9.57	9.83	11.8	12.02	9.11	9.26
chr1	6260218	6260267	10	13.31	10.37	11.68	10.66	10.75	12.21	11.99	9.65	12.8	12.06	12.52	9.6	10.6	8.76	8.23	9.96	10.45	9.9	10.03	12.38	9.35	9.12	9.32
chr1	6260328	6260377	10.32	9.59	9.32	10.65	10.13	10.67	10.99	10.07	10.03	12.3	9.93	11.2	9.06	10.02	9.43	9.54	9.11	10.07	9.96	9.96	10.72	9.37	9.7	9.47
chr1	6260388	6260437	10.61	8.88	9.06	9.5	10.1	10.11	9.91	9.38	10	11.89	9.38	11.07	8.63	9.72	9.47	9.39	9.12	9.78	9.38	9.81	9.12	8.76	9.49	9.51
chr1	6260458	6260507	9.24	8.49	9.08	10.49	8.84	9.76	10.28	9.61	9.58	11.16	9.46	10.95	9.02	9.82	8.3	8.9	9.06	9.75	9.94	10.01	8.36	8.56	9.19	9.4
chr1	6260568	6260617	9.79	8.82	8.8	10.38	8.86	9.84	9.87	9.68	9.89	9.5	10.14	10.48	8.3	9.55	9.09	9.07	8.71	9.64	10.69	10.11	8.57	8.61	9.25	9.12
chr1	6260648	6260697	10.21	11.95	8.95	12.41	9.26	10.69	9.81	10.37	8.97	9.11	9.42	10.26	8.51	9.7	8.64	8.79	9.46	11.42	11.01	11.07	9.1	8.77	14.76	13.58
chr1	6260908	6260957	10.99	9.47	9.41	11.09	9.95	10.99	10.31	10.27	9.83	9.57	10.48	10.78	8.99	9.84	10.17	9.53	9.56	10.19	13.16	12.84	9.27	9.29	9.86	9.7
chr1	6261058	6261107	9.19	9.31	9.1	9.73	8.34	10.67	9.62	8.99	9.9	9.62	8.88	9.28	8.83	9.55	8.75	8.65	8.72	9.68	9.85	10.06	8.53	8.42	9.3	9.28
chr1	6261118	6261167	9.15	10.17	9.48	11	8.27	11.45	10.11	10.06	10.08	9.69	9.49	9.73	9.41	10.38	8.56	8.63	9.34	10.21	10.58	10.4	9.16	9.16	10.12	9.93
chr1	6261178	6261227	11.54	10.27	9.73	12.61	9.72	12.63	11.08	10.37	10.44	10.22	10.13	10.84	10.11	10.49	9.58	9.59	10.04	10.65	11.1	10.98	9.35	9.35	10.75	10.42
chr1	6261248	6261297	9.69	10.1	9.81	12.26	8.7	12.05	10.72	10.27	10.96	10.64	10.34	10.88	9.78	10.64	9.84	10.3	9.81	11.2	11.06	10.76	11.59	9.75	10.81	11.32
chr1	6387928	6387977	10.16	9.78	10.15	11.57	9.52	10.71	11.02	10.78	10.31	10.18	10.02	10.82	10.85	10.8	11.36	10.96	10.36	10.55	11.68	11.34	9.57	9.67	10.15	9.98
chr1	6387948	6387997	8.96	9.52	9.16	9.67	8.58	10.31	9.72	9.32	9.19	9.25	8.85	9.56	9.77	9.92	10.46	9.91	9.51	10.21	10.52	10.47	9.01	9.01	9.99	9.9
chr1	6387968	6388017	9.5	10.82	9.62	10.75	9.2	11.4	10.77	10.01	10.08	9.5	9.32	9.8	10.65	10.72	10.63	10.32	9.71	10.17	11.09	10.8	9.96	9.7	10.73	10.21
chr1	6387998	6388047	10.88	9.94	9.87	11.05	10.36	11.31	11.26	10.68	10.9	11.17	10.76	11.3	11.11	11.03	12.56	12.51	10.28	10.57	11.73	11.39	10.47	10.59	10.8	10.49
chr1	6388018	6388067	11.22	9.33	9.5	10.74	10.61	10.66	10.74	10.23	10.92	11.62	11.01	11.44	11.9	11.43	12.89	12.77	10.74	10.6	12.13	12.38	8.99	9.73	10.09	10.03
chr1	6388068	6388117	10.54	9.99	9.85	10.28	10.62	10.98	10.81	10.14	9.66	11.17	10.13	10.34	11.67	11.28	12.76	12.41	10.24	11.09	12.13	12.5	9.54	9.84	10.65	10.18
chr1	6388118	6388167	9.56	8.92	9	9.38	8.71	10.23	10.44	9.29	9.2	10.71	9.78	10.1	11.03	10.86	12.7	11.97	9.83	10.02	11.02	11.28	8.95	9.22	9.55	9.54
chr1	6388228	6388277	10.56	9.97	9.91	10.5	10.05	11.71	12.62	10.89	10.23	12.58	11.14	11.67	13.4	13.15	13.66	12.91	11.2	10.59	12.09	12.26	9.91	12.1	11.2	10.58
chr1	6388338	6388387	12.22	9.48	9.12	9.41	10.01	11.1	12.18	10.52	9.89	12.5	10.24	10.75	13.48	13.44	13.83	12.95	9.22	10.9	12.09	12.4	9.84	12.97	9.34	9.19
chr1	6388398	6388447	11.65	9.21	9.65	10.2	9.81	11.53	12.29	11.27	9.76	12.35	11.64	11.74	12.99	13.34	13.2	12.47	10.18	13.2	12.35	12.37	10.02	13.5	10.31	10.7
chr1	6388458	6388507	12.32	9.53	10.22	10.53	10.43	11.53	12.24	11.76	11.52	12.45	11.98	12	12.4	13.69	12.94	12.11	9.65	13.28	13.09	13.13	10.48	14.09	12.6	13.09
chr1	6388508	6388557	12.19	9.19	9.23	10.08	10.79	11.12	11.01	11.63	11.26	12.11	12.41	12.34	11.12	12.9	12.81	12.33	9.5	12.87	12.3	12.36	9.58	13.42	10.57	11
chr1	6388618	6388667	11.55	10.28	10.31	10.96	11.52	12.16	11.45	11.87	12.35	11.65	12.01	12.49	10.69	12.92	11.73	10.85	10.67	13.68	12.57	11.68	9.23	13.71	8.78	9.18
chr1	6388698	6388747	10.67	9.71	8.96	10.07	10.11	11.43	11	11.92	12.86	11.99	11.94	12.8	10.21	13.33	11.26	10.02	9.85	13.36	11.91	11.12	9.43	13.92	9.52	9.7
chr1	6388768	6388817	9.8	9.71	9.54	10.61	9.4	11.36	10.89	10.56	11.8	10.99	10.52	11.04	9.81	11.93	9.52	8.9	10.31	12.39	11.12	10.82	9.24	11.58	10.61	10.2
chr1	6417834	6417883	9.15	9.56	12.33	10.03	9.96	11.66	11.21	10.12	9.74	9.44	10.36	10.61	9.27	10.09	10.15	9.24	9.37	9.81	10.45	10.76	10.33	9.14	9.56	9.58
chr1	6417914	6417963	9.38	9.8	12.29	9.94	10.1	11.89	10.47	9.98	9.69	9.45	9.71	9.72	11.59	11.8	9.97	9.51	9.51	11.48	11.05	11.04	9.94	10.61	9.92	9.83
chr1	6417964	6418013	10.66	10.41	13.87	10.82	11.94	13.21	11.51	11.2	9.27	9.14	10.81	10.77	10.2	10.4	10.69	10.23	9.62	12.37	12.03	12.52	11.18	12.28	9.4	9.29
chr1	6418104	6418152	10.25	11.02	10.83	11.71	10.03	12.37	11.71	10.63	10.49	10.02	10.41	10.92	10.8	11.19	9.89	10.08	10.46	11.04	12.07	11.53	10.71	10.74	11.79	11
chr1	6418174	6418223	11.93	12.39	13.53	10.36	12.79	12.69	11.36	10.69	10.73	10.29	10.87	11.62	10.28	10.69	10.76	10.44	9.38	12.49	12.01	12.25	9.6	12.73	9.77	9.51
chr1	6418244	6418293	12.24	11.9	12.98	10.07	13.94	12	10.79	11.45	9.46	9.33	11.81	12.37	9.95	10.35	10.75	10.38	8.91	12.38	11.18	10.82	10.12	12.32	9.11	9.21
chr1	6418384	6418433	9.4	11.83	10.77	11.14	12.33	11.89	10.71	11.3	10.91	10.77	10.66	11.55	10.22	10.76	9.98	9.25	9.47	12.16	11.46	10.77	9.12	9.99	9.94	9.54
chr1	6418494	6418543	10.06	11.43	8.78	8.91	10.18	11.78	8.93	10.22	9.84	9.44	9.21	10.06	9.5	10.05	9.71	9.36	9	11.84	10.42	9.83	8.62	9.54	9.21	9.25
chr1	6418594	6418643	10.29	10.8	9.57	10.67	10.28	11.38	10.57	10.48	9.85	9.6	9.41	9.97	9.92	10.37	9.67	9.44	9.4	10.48	11.07	10.34	9.68	10.05	10.6	9.98
chr1	6418754	6418803	13.24	9.69	9.75	12.42	12.36	11.8	10.94	12.12	10.76	10.43	11.56	11.95	11.18	11.15	11.21	10.46	9.96	13.24	10.24	10.12	8.59	9.72	9.2	9.45
chr1	6418804	6418853	10.74	9.36	9.12	9.39	9.58	10.73	9.43	9.62	9.47	9.25	9.35	9.55	9.26	9.74	9.4	8.85	9.1	10.54	9.8	10.28	8.32	9.02	9.64	9.65
chr1	6418807	6418856	11.31	9.52	8.94	9.32	9.9	10.76	9	9.67	9.32	8.91	9.07	9.43	9.55	9.54	9.91	9.93	9.2	10.54	10.22	9.91	9.01	9.28	9.32	9.42
chr1	6418867	6418916	11.62	9.58	9.61	10.92	10.1	10.64	10.29	10.48	9.51	9.27	10.02	10.29	9.59	10.03	9.74	9.5	9.79	11.11	9.97	10.26	9.49	9.55	9.83	9.85
chr1	6418914	6418963	9.62	9.75	9.43	10.38	9.6	10.61	9.98	9.96	9.93	9.59	9.39	10.02	9.27	9.94	9.33	9.46	9.52	10	10.5	10.7	10.17	9.98	10.35	10.04
chr1	6419064	6419113	8.7	9.02	9.05	9.52	8.5	9.84	9.61	8.83	9.06	8.72	8.46	9.25	8.82	9.75	8.28	8.27	8.9	9.87	9.96	9.96	8.59	8.85	9.48	9.52
chr1	6419067	6419116	9.35	9.74	9.4	10.31	8.57	10.49	10.1	9.48	9.54	9.2	9.1	9.4	9.02	9.63	9.2	9.22	9.42	10.05	10.62	10.34	8.98	9.16	10.13	9.94
chr1	6419164	6419213	9.18	8.87	9.5	10.56	8.88	10.18	10.38	10.06	10.39	10.12	10.03	10.63	9.44	9.96	11.01	10.34	9.64	10.27	10.43	10.23	9.04	9.05	9.64	9.72
chr1	6419167	6419216	9.33	9.82	9.66	10.41	9.08	11.23	10.72	9.66	10.02	9.7	9.25	10.18	9.74	10.33	8.99	9.36	9.77	10.51	10.95	10.64	9.37	9.44	10.82	10.48
chr1	6419197	6419246	9.13	9.23	8.92	9.51	8.47	9.89	9.33	9.27	9.64	9.44	9.1	9.6	8.81	9.57	9.98	9.44	9.21	9.85	10.03	9.77	8.52	9.01	10.61	10.66
chr1	6419234	6419283	9.05	9.71	9.26	10.41	8.6	10.79	10.05	9.96	9.65	9.32	9.83	10.25	9.27	9.83	9.67	9.26	9.64	10.23	11.04	10.66	9.31	9.21	11.1	10.8
chr1	6419237	6419286	8.75	8.75	8.79	8.88	8.05	9.67	8.69	8.74	9.52	9.32	8.24	9.05	9.21	9.42	9.16	8.82	8.85	9.83	9.74	9.79	8.55	8.71	10.55	10.32
chr1	6419307	6419356	10.39	9.86	10.04	10.12	10.21	10.44	10.7	9.43	10.17	9.66	8.71	9.25	9.5	10.13	9.86	9.24	9.37	9.78	9.76	9.8	9.13	9.17	11.32	11.06
chr1	6419367	6419416	9.59	9.42	9.04	9.93	8.83	10.73	9.97	9.56	9.12	9	9.31	9.75	9.05	9.75	8.7	8.83	9.24	9.99	10.72	10.56	8.82	9.01	10.42	10.39
chr1	6419487	6419536	10.28	10.27	9.85	10.93	10.07	11.34	11.2	11.28	11.14	10.68	11.4	11.17	10.13	10.87	11.85	11.87	10.53	10.29	10.66	10.6	9.94	10.47	11.2	10.99
chr1	6419557	6419606	10.47	9.32	9.79	10.77	8.66	10.58	10.64	10	10.3	10.08	9.5	10.31	9.54	10.03	9.35	9.51	9.59	10.4	10.36	10.35	8.41	9.01	9.77	9.57
chr1	6419637	6419686	10.9	10.8	10.66	11.77	10.21	12.05	11.92	10.83	10.69	10.29	10.34	10.99	10.78	11.1	9.48	9.96	10.53	10.97	11.73	11.15	9.41	9.63	11.44	10.74
chr1	6419737	6419786	9.71	9.85	9.47	9.93	9.44	10.49	10.36	9.69	9.92	9.41	9.61	9.85	8.48	9.66	9.79	10.04	9.59	10.01	10.71	10.76	9.16	9.11	10.3	9.97
chr1	6419817	6419866	12.58	10.21	12.37	11.77	11.28	11.64	13.11	11.96	10.73	10.15	11.15	11.75	10.48	11.18	9.95	10.86	10.54	10.84	11.82	12.13	11.27	10.58	9.88	9.55
chr1	6419917	6419966	10	8.96	10.05	9.47	8.62	9.9	10.68	9.39	9.34	9.1	8.79	9.56	8.71	9.69	8.68	8.66	9.13	9.87	9.59	10.11	9.01	9.08	9.33	9.23
chr1	6420027	6420076	10.81	9.65	10.66	10.65	9.6	10.81	11.45	10.18	10.53	9.69	9.28	10.08	9.57	10.11	8.92	9.55	9.7	11.34	11.56	11.35	9.74	9.5	10.22	9.74
chr1	6460322	6460371	11.24	10.89	10.05	11.56	10.5	11.94	11.15	10.88	10.64	10.62	10.93	11.29	10.62	11.2	11.15	10.82	10.63	10.99	12.12	11.34	10.84	10.75	11.62	11.01
chr1	6460412	6460461	9.36	9.84	9.52	10.51	8.83	11.47	10.7	9.65	9.96	9.78	8.93	9.66	10.23	10.78	9.23	9.38	9.75	10.49	11.26	10.93	9.13	9.22	10.9	10.52
chr1	6460442	6460491	9.59	9.29	9.3	10.5	9.27	10.41	9.94	11.19	10.04	10.01	10.96	10.34	9.18	9.91	10.05	9.8	9.61	10.16	10.27	10.12	8.7	8.91	9.71	9.68
chr1	6460582	6460631	9.63	10.55	9.86	10.38	8.82	11.61	10.8	10.23	10.43	9.93	9.3	10	10.35	10.77	9.66	9.04	10.02	10.64	11.37	10.82	9.69	9.62	11.07	10.4
chr1	6460632	6460681	9.54	9.04	8.97	9.41	9.22	9.79	9.16	8.94	9.41	9.8	8.44	9.11	9.85	9.71	10.39	9.32	8.85	9.85	9.89	9.89	8.66	8.81	8.97	9.42
chr1	6460672	6460721	11.74	9.23	9.01	9.33	10.61	10.29	9.09	9.37	9.69	10.3	8.55	9	10.86	10.59	11.84	10.4	9.18	9.78	9.9	10.08	9.37	9.03	9.41	9.56
chr1	6461142	6461191	9.96	11.55	9.95	10.97	9.5	12.12	11.27	10.09	10.62	10.07	9.62	10.31	11.4	11.47	9.1	9.19	10.25	10.59	11.44	11.2	9.97	9.97	12.1	11.88
chr1	6461192	6461241	9.93	9.51	9.67	10.94	9.53	10.75	10.93	9.99	9.74	9.53	9.04	9.8	9.49	9.96	9.38	9.85	9.4	10.23	10.73	10.51	10.17	9.97	10.42	10.01
chr1	6461252	6461301	14.53	12.65	12.23	13.4	14.76	13.25	13.5	13.89	13.79	13.27	13.62	13.51	11.9	12.84	13.08	12.91	12.3	12.53	13.45	12.91	12.63	12.31	12.58	12.19
chr1	6461322	6461371	10.1	9.75	9.1	9.57	10.43	11.3	10.04	9.58	9.77	10.49	9.04	9.88	9.69	10.43	10.31	9.79	9.08	9.8	9.83	10.72	10.63	10.33	9.56	9.34
chr1	6461382	6461431	9.89	10.57	10.16	11.18	10.17	11.96	11.39	10.32	10.36	10.78	9.97	10.95	10.24	10.75	9.94	9.89	10.19	11.03	11.49	11.06	10.07	9.94	11.17	10.52
chr1	6461482	6461531	10.01	9.43	8.98	10.3	10.71	11.26	9.57	10.21	10.07	10.71	9.44	9.79	9.87	10.16	10.04	8.87	9.08	9.71	9.67	10.49	9.26	8.99	9.49	9.43
chr1	6461622	6461671	11.79	9.55	11.85	10.33	12.49	10.9	10.42	10.48	10.52	11.06	11.2	11.22	9.96	10.21	11.72	11.16	9.25	9.87	9.63	11.04	10.95	10.9	9.53	9.48
chr1	6461722	6461771	10.51	9.32	10.78	9.92	10.47	10.43	10.23	9.55	9.82	11.16	8.48	9.39	9.61	10.21	10.12	9.37	9.18	9.93	9.87	10.17	9.11	9.54	9.87	9.57
chr1	6461772	6461821	10.48	8.91	11.33	9.88	10.77	10.45	10.95	9.51	9.7	11.34	9.34	9.64	9.45	10.02	10.17	9.61	9.26	9.94	9.53	9.67	9.75	10.59	9.33	9.5
chr1	6471715	6471764	11.67	8.54	9.22	9.32	9.11	9.83	11.73	10.79	9.79	13.23	10.73	10.61	9.27	10.88	9.54	7.87	8.85	9.66	11.34	10.52	12.78	9.62	8.96	9.05
chr1	6471735	6471784	12.38	10.17	10.54	10.27	10.22	10.6	12.64	11.67	9.67	13.85	11.08	11.01	9.74	11.44	9.74	8.2	10.15	10.75	12.03	10.26	13.57	9.9	8.94	9.05
chr1	6471745	6471794	11.58	9.12	9.21	10.29	9.17	10.02	11.16	11.23	9.84	13.57	10.16	10.63	9.48	11.12	9.65	8.48	8.97	9.92	11.49	9.95	12.62	9.7	8.87	9.19
chr1	6471755	6471804	11.66	10.3	9.47	9.33	9.58	10.35	11.43	10.72	9.53	13.5	10.67	10.45	9.1	10.64	8.64	7.74	9.09	9.9	10.65	9.81	12.59	9.31	8.94	9.24
chr1	6471785	6471834	11.25	8.99	9.33	10.25	9.56	10.51	10.67	10.09	9.51	12.74	9.87	10.14	9.23	10.49	9.4	8.33	9.13	9.91	10.45	9.9	11.82	9.2	8.98	9.35
chr1	6471815	6471864	10.07	9.6	9.68	10.7	9.33	10.71	10.73	10.15	9.96	12.4	10.28	10.59	9.02	10.14	9.7	9.29	9.4	9.84	10.34	9.82	10.87	9.22	9.63	9.75
chr1	6471835	6471884	11.53	9.62	9.53	10.34	10.84	10.8	10.72	10.24	10.01	12.89	10.74	10.78	9.09	10.21	9.81	8.84	9.41	10.03	10.93	10.36	11.53	9.21	9.92	9.8
chr1	6471855	6471904	11.59	8.57	9.25	10	11.47	10.41	11.34	10.38	10.06	13.71	10.93	10.57	10.16	11.19	10.41	8.21	8.88	10.25	10.89	9.94	13.65	9.88	9.1	9.14
chr1	6471885	6471934	12	9.54	9.48	9.87	11.61	10.25	11.37	10.3	10.3	13.54	10.47	10.15	10.35	11.54	10.28	9.58	9.17	9.8	10.87	9.95	13.8	10.43	9.32	9.1
chr1	6471915	6471964	11.09	10.6	10.1	10.77	10.86	11.78	11.68	10.55	10.81	13.5	10.98	10.99	10.46	11.21	10.24	10.06	10.23	10.83	11.96	10.99	12.48	10.2	11.01	10.68
chr1	6471945	6471994	12.18	9.93	10.91	11.71	12.28	11.4	12.4	11.4	11.06	13.83	11.41	11.76	10.26	11.36	11.17	11.24	10.23	10.86	12.39	10.62	13.39	10.45	10.39	9.98
chr1	6472005	6472054	11.19	10.54	10.35	11.07	11.62	11.45	12.97	11.38	11.39	14.05	11.78	11.32	10.81	11.67	11.1	11.08	10.03	10.6	11.51	10.96	13.74	10.9	11.02	10.67
chr1	6472015	6472064	9.62	9.85	10.32	10.68	10.07	11.34	12.92	10.75	10.92	13.48	11.34	10.98	10.4	11.43	10.24	10.02	9.83	10.4	11.18	10.65	13.82	10.5	10.62	10.52
chr1	6472025	6472074	10.04	10.09	10.27	10.73	10.37	11.48	12.7	10.62	10.99	13.33	11.39	10.96	10.43	11.39	10.29	10.64	9.51	10.57	11.32	10.77	14.2	10.79	11.05	10.59
chr1	6472055	6472104	10.71	9.23	10.08	10.22	10.75	10.51	12.73	10.63	10.82	13.46	11.41	11.2	9.6	10.68	9.98	9.76	9.37	9.83	10.93	10.02	13.63	10.36	9.45	9.51
chr1	6548400	6548449	10.93	10.58	10.2	11.96	11.06	11.67	11.41	11.02	11.01	10.7	11.21	11.55	10.44	10.89	11.04	11.07	10.43	10.77	12.38	11.8	10.44	10.1	11.31	10.83
chr1	6548450	6548499	9.49	9.74	9.76	10.33	8.89	11.22	10.19	9.58	9.69	9.33	9.46	10.1	9.42	9.97	9.72	9.47	9.88	10.49	10.98	10.71	9.43	9.26	10.59	10.08
chr1	6548668	6548717	9.26	10.03	9.74	10.82	9.1	11.01	10.71	9.95	9.97	9.8	10.1	10.22	11.23	10.83	11.05	10.41	9.88	10.5	10.46	10.53	8.91	9.13	10.46	10.31
chr1	6548670	6548719	10.07	10.01	9.61	10.89	9.68	10.6	10.24	10.31	10.81	10.43	10.47	10.75	11	10.48	11.89	11.43	9.6	10.54	10.45	10.35	9.65	9.47	10.37	9.91
chr1	6548758	6548807	10.21	10.07	9.59	11.17	10.62	10.85	10.45	10.05	10.42	10.66	9.67	10.21	11.88	11.11	13.34	12.52	9.65	10.4	11.1	10.91	10.56	11.59	11.12	11.68
chr1	6548760	6548809	10.01	9.54	9.42	10.61	9.64	10.29	10.17	9.83	10.83	11.12	9.58	9.86	12.73	11.41	13.48	12.73	10.93	10.99	11.08	11.3	9.79	11.11	10.4	11.58
chr1	6548788	6548837	9.84	9.86	10.04	11.82	11.09	11.37	11.28	10.93	11.2	11.75	10.69	10.46	13.18	12.16	13.61	12.96	9.87	10.46	11.13	11.08	10.86	11.93	11.75	12.57
chr1	6548838	6548887	9.76	10.53	9.89	11.17	10.68	11.55	11.33	10.21	10.34	10.5	10.09	10.4	11.83	11.3	12.37	11.71	10.65	11.05	11.75	11.22	10.78	11.09	11.46	11.66
chr1	6548840	6548889	9.53	9.19	9.08	9.93	10.05	9.9	9.57	9.1	10.18	10.49	8.83	9.15	12.35	11.64	12.76	11.89	9.55	10.19	10.89	10.77	9.9	10.61	10.9	11.55
chr1	6548908	6548957	8.95	9.33	8.99	9.57	8.05	10.37	9.67	9.15	9.37	9.26	9.3	9.53	10.04	10.16	10.39	9.61	9.26	10.15	10.01	10.26	9.2	9.13	9.64	9.58
chr1	6548910	6548959	10.3	10.46	9.95	11.21	9.83	11.39	10.99	10.47	10.26	10.39	10.17	10.84	10.32	10.6	10.96	10.79	10.3	10.99	11.76	11.18	10.79	10.6	11.22	10.83
chr1	6548938	6548987	10.24	9.13	9.56	10.13	9.87	10.34	9.2	9.68	9.25	9.52	9.98	9.83	11.05	11.27	12.27	11.56	9.05	10.67	10.57	10.47	11.42	9.03	8.81	9.12
chr1	6548978	6549027	10.78	9.94	10.3	10.86	11.12	11.52	10.43	10.74	9.98	10.13	10.38	10.47	12.38	12.81	13.27	12.47	9.7	10.56	12.14	11.94	12.97	10.19	10.26	9.84
chr1	6548980	6549029	10.97	10.31	10.82	11.61	11.19	11.83	10.93	10.7	9.96	10.21	10.6	10.68	12.69	12.72	12.79	11.62	9.82	11.33	12.61	11.89	12.73	10.28	10.83	10.3
chr1	6549058	6549107	9.23	9.53	11.29	9.98	9.19	10.77	10.29	10.6	10.25	10.43	11.02	10.46	11.44	12.65	11.75	10.75	9.07	9.95	10.43	10.53	13.08	11.92	9.66	9.46
chr1	6549060	6549109	9.49	9.59	11.68	10.7	9.97	11.29	11.01	10.84	10.03	10.66	11.37	11.05	11.5	12.64	12.17	11.47	9.85	11.62	13.34	12.07	12.44	11.35	9.53	9.52
chr1	6549188	6549237	9.24	8.82	12.28	9.4	11.13	9.42	9.74	11.35	8.87	10.28	11.44	9.76	10.7	12.43	11.03	10.24	8.78	9.49	10.58	9.93	13.73	9.47	8.89	9.3
chr1	6549190	6549239	8.64	8.76	12.07	8.84	10.02	9.41	10.35	11.23	9.15	10.48	11.19	9.71	10.41	11.88	10.71	9.88	8.94	9.69	11.31	9.74	12.36	8.59	8.7	9.17
chr1	6549320	6549369	9.78	9.69	13.59	11.21	12.51	11.88	12.3	12.97	9.98	11.8	13.2	10.93	11.87	13.4	13.07	12.26	9.78	10.38	13.71	12.39	14.58	9.19	9.84	9.68
chr1	6549418	6549467	10.57	8.84	11.36	10.71	10.91	10.18	11.36	11.67	10.92	10.64	11.21	10.54	11.33	12.24	11.62	10.22	9.01	9.85	10.6	10.86	12.07	9.41	9.43	9.44
chr1	6549420	6549469	10.63	9.65	11.3	11.27	10.66	11.04	11.32	11.86	11.7	11.47	12.14	11.31	10.83	12.17	11.64	10.69	10.19	11.04	11.86	11.98	11.95	10.58	9.87	9.58
chr1	6549518	6549567	9.71	8.86	10.04	9.68	9.78	10.06	10.3	10.49	9.87	9.43	10.09	9.6	11.02	11.11	11.04	9.3	8.9	9.77	9.96	10.31	10.83	8.97	9.43	9.44
chr1	6549520	6549569	9.86	9.55	10.95	10.28	9.99	10.81	11.63	10.76	10.12	9.79	10.55	9.63	11.41	11.54	11.31	9.63	9.29	9.88	10.58	11.12	10.38	8.38	9.32	9.4
chr1	6549688	6549737	9.18	9.07	9.83	9.45	8.52	10.2	10.1	10.01	9.5	8.94	9.62	9.32	10.37	10.68	10.88	9.72	8.95	9.95	10.2	11.04	8.25	8.84	9.13	9.65
chr1	6549690	6549739	10.44	9.01	9.91	9.47	9.64	10.08	10.01	9.9	10.22	9.57	9.99	9.47	10.82	10.77	11.17	9.49	8.72	9.63	9.9	10.63	8.09	8.81	9	9.19
chr1	6549768	6549817	10.62	10.7	10.37	11.02	9.6	11.63	11.06	10.88	10.2	9.53	10.29	10.48	11	11.17	10.26	9.36	10.53	10.89	11.6	11.05	9.64	9.31	10.86	10.37
chr1	6549770	6549819	12.07	8.8	10.29	10.37	10.83	10.11	10.82	10.68	11.32	10.21	10.49	10.53	11.2	11.35	12.13	10.64	9.26	9.97	9.98	11.14	8.71	9	9.09	9.31
chr1	6549848	6549897	12.89	8.76	11.23	11.28	11.36	10.54	11.07	12.28	11.42	10.15	12.37	11.91	11.51	11.67	12.05	10.66	9.19	9.87	10.34	11.58	10.21	10.15	9.43	9.57
chr1	6549850	6549899	10.7	9.68	10.76	10.87	9.24	10.42	11.13	12.3	11.29	10.72	11.62	11	11.02	11.31	11.54	10.37	9.51	9.98	10.14	11.23	10.27	8.8	10	9.87
chr1	6550028	6550077	10.78	9.2	11.4	9.62	9.89	9.9	10.97	10.97	11.43	9.56	10.53	10.47	9.96	11.39	9.37	9.22	8.9	9.77	10.15	10.72	9.01	8.88	8.93	9.41
chr1	6579913	6579962	9.78	8.94	10.08	9.13	11.19	9.94	9.33	8.76	9.02	8.71	11.72	9.86	11.25	11.35	11.46	10.82	8.8	9.61	9.44	10.98	8.7	8.84	9.04	8.93
chr1	6579963	6580012	8.92	8.52	8.87	9.2	10.28	9.92	9.26	8.95	9.5	9.26	11.7	9.89	11.31	11.3	11.21	10.14	9.03	9.55	9.14	10.58	9.38	8.8	8.9	9.3
chr1	6580013	6580062	9.64	8.68	8.72	8.6	9.62	9.78	8.95	8.66	9.39	9.22	11.19	9.72	10.8	11.1	11.08	10.21	11.11	9.98	9.56	10.66	8.2	8.41	8.77	9.08
chr1	6580063	6580112	10.03	10.23	9.71	10.55	9.03	11.6	10.83	9.78	10.19	9.95	10.42	10.07	10.24	10.91	10.3	9.94	10.25	10.66	11.48	10.88	9.21	9.27	11.24	10.8
chr1	6580113	6580162	10.67	8.82	9.08	10.81	10.65	9.92	9.91	10.41	9.75	10.07	11	10.49	9.8	10.28	9.69	9.48	10.91	9.97	9.57	10.5	9.01	9.06	8.73	9.09
chr1	6580263	6580312	9.33	8.7	8.91	9.02	9.86	9.65	9.77	8.97	8.72	8.59	10.05	9.26	10	10.98	9.94	9.79	9.16	9.65	9.4	10.24	8.88	8.93	9.19	9.27
chr1	6580293	6580342	9.13	9.22	10.17	9.44	9.99	9.76	9.89	9.34	9.11	8.85	10.08	8.96	10.46	11.45	10.59	10	10.77	10.05	9.4	10.77	8.51	8.84	8.93	9.15
chr1	6580313	6580362	9.45	8.56	9.08	9.13	10.2	10	9.86	9.13	9.3	8.96	10.09	9.21	10.6	11.57	11.02	10.52	11.82	10.1	9.67	11.02	7.93	8.39	8.82	9.1
chr1	6580343	6580392	9.43	9.28	9.31	9.63	9.26	10.3	10.09	9.11	9.65	9.33	10.26	9.47	10.03	10.87	10.76	10.82	10.65	9.92	9.9	10.11	8.84	8.72	9.85	9.8
chr1	6580403	6580452	9.01	8.7	9.1	9.07	8.91	9.98	9.43	9.13	9.43	9.21	9.93	9.73	9.49	10.28	10.19	10.16	10.39	10.08	9.98	9.76	8.77	8.94	9.18	9.37
chr1	6580473	6580522	10.61	10.05	9.99	10.92	11.5	11.71	11.64	10.68	10.48	10.2	11.78	10.93	11.1	11.63	11.25	11.57	11.14	10.7	11.61	10.88	9.84	9.81	11.4	10.83
chr1	6580523	6580572	9.18	9.95	9.51	10.49	9.02	10.89	10.94	10.13	10.42	9.86	10.65	10.09	10.89	11.57	11.05	11.49	10.68	10.66	10.9	10.63	9.42	9.25	10.21	10.07
chr1	6580573	6580622	11.01	9.74	9.41	10.42	11.27	10.96	10.99	10.07	11.03	10.65	10.68	10.64	10.83	11.04	11.49	11.27	10.87	10.42	11.28	10.87	9.65	9.64	10.67	10.33
chr1	6580623	6580672	9.32	10.47	9.85	10.85	8.75	11.33	11.02	10.39	10.05	9.61	10.09	10.48	9.94	10.57	9.42	9.65	10.12	10.65	11.03	10.89	9.78	9.58	10.76	10.41
chr1	6580683	6580732	11.22	9.35	10.16	10.63	11.09	10.53	11.35	10.7	10.37	9.96	10.3	10.33	10.7	10.75	11.51	10.55	10.11	10.39	10.26	10.1	10.28	10.37	9.61	9.66
chr1	6597128	6597177	10.34	9.06	9.03	9.31	9.48	9.99	9.44	9.02	9.32	8.95	8.69	9.18	12.66	11.78	14.04	13.27	9.38	9.84	11.32	11.49	9.21	9.24	9.75	9.41
chr1	6597188	6597237	9.82	8.99	8.94	9.31	8.94	9.83	8.96	8.8	9.46	9	8.56	9.21	10.88	10.1	11.97	11.16	9.15	9.76	10.04	10.09	8.38	8.6	9.51	9.55
chr1	6597238	6597287	11.72	11.42	10.79	11.59	11.42	12.29	12.01	10.74	11.58	10.94	10.41	11.17	11.04	11.37	11.78	11.36	11.08	11.46	12.55	11.85	10.86	10.81	12.11	11.37
chr1	6597408	6597457	10.13	10.38	9.67	10.8	9.69	11.41	10.86	9.95	10.15	9.6	9.53	10.06	10.21	10.83	10.38	10.44	9.88	10.37	10.95	10.79	10.26	10.22	10.85	10.26
chr1	6597508	6597557	9.83	10.32	9.93	10.79	9.41	11.66	10.83	10.54	10.6	9.97	10.64	10.74	11.09	11.37	11.96	11.74	9.87	10.4	11.2	10.71	9.7	10	10.81	10.55
chr1	6597588	6597637	9.15	10.22	10.35	10.45	9.25	11.61	10.94	9.7	10.15	9.82	9.82	10.02	10.99	11.55	11.03	10.81	9.59	10.31	11.49	10.92	9.72	9.87	11.11	10.69
chr1	6597668	6597717	10.97	9.47	12.19	10.45	12.46	11.4	11.94	9.62	9.35	8.69	11.42	10.78	11.95	12.9	12.61	13.06	11.13	10.27	12.11	11.91	11.8	13.29	10.15	9.66
chr1	6597748	6597797	11.97	9.59	12.13	11.97	13.94	11.08	12.01	10.93	9.58	9.43	12.06	11	12.26	13.35	13.13	13.68	12.7	11.06	12.47	12.18	12.97	13.54	9.5	9.57
chr1	6597798	6597847	10.24	10.44	10.8	11.01	10.39	11.45	11.26	10.3	9.93	9.52	10.06	10.34	11.25	11.83	10.95	11.49	10.48	10.69	11.57	11.25	11.58	12.08	10.91	10.51
chr1	6597868	6597917	10.18	8.68	12.25	9.49	10.84	10.22	11.33	10.59	9.32	8.88	11.24	10.17	11.87	12.61	12.81	12.55	11.69	9.92	10.99	10.89	12.17	12.8	8.78	9.23
chr1	6597898	6597947	10.45	9.31	12.16	9.66	10.92	10.53	11.48	10.33	8.37	8.67	9.88	9.59	11.64	12.35	12.03	12.12	11.37	10.2	10.84	10.69	11.35	11.44	8.79	9.17
chr1	6597988	6598037	11.71	8.58	12.82	10.03	11.11	10.17	12.11	11.69	9.07	8.8	11.07	11.26	11.83	12.97	12.66	12.7	9.28	9.65	10.38	10.29	12.81	11.14	9.08	9.4
chr1	6598068	6598117	10.95	9.38	12.88	10.58	10.5	11.74	12.23	12.46	9.71	9.43	10.94	11.34	12.11	13.64	12.88	13.08	11.21	10.09	11.85	10.99	13.42	11.92	9.96	9.59
chr1	6598318	6598367	9.36	10.46	11.95	10.86	9.02	11.79	11.71	11.04	10.04	9.76	9.81	10.89	11.38	11.87	11.1	10.65	9.99	10.52	11.84	11.04	10.57	10.23	11.7	11.12
chr1	6598418	6598467	10.68	9.59	12.51	10.05	10.69	10.48	11.43	12.15	9.46	9.05	10.04	11.64	11.99	12.97	12.81	12.78	10.21	9.98	11.24	10.16	10.69	11.39	9.45	9.29
chr1	6606851	6606900	10.39	9.76	12.55	13.32	10.88	10.97	11.09	11.47	9.02	8.81	10.94	10.65	9.53	11.41	9.86	9.07	8.93	9.98	11.21	11.02	12.64	12.02	8.82	9.01
chr1	6606961	6607010	11.41	9.2	12.16	13.09	12.62	10.27	10.1	9.19	12.27	9.38	10.84	10.15	10.14	12.08	9.99	9.77	9.05	9.84	10.83	12.62	12.79	14.04	8.68	9.09
chr1	6607041	6607090	12.39	9.37	10.02	13.89	12.99	10.87	10.75	10.13	12.76	9.72	11.98	12.42	10.91	12.49	11.22	11.13	9.37	10.35	11.43	13.21	12.3	14.03	10.63	10.14
chr1	6607111	6607160	12.01	8.94	9.03	13.16	12.91	10.39	8.98	9.37	13.05	9.79	12.04	12.08	11.56	12.97	12.46	12.32	8.77	9.51	12.27	14.46	12.47	13.48	9.01	9.2
chr1	6607181	6607230	11.9	9.94	9.96	12.75	13.57	12.48	10.79	10.08	12.98	11.21	12.13	12.4	12.23	12.76	13.05	13.24	9.69	10.23	13.27	14.79	11.64	10.06	9.83	9.86
chr1	6607251	6607300	10.45	10.04	9.37	10	12.05	12.39	11.24	10.57	12.81	9.95	12.53	12.18	12.39	12.45	13.08	13.53	11.35	10.01	12.11	13.12	12.24	9.98	9.57	9.64
chr1	6607331	6607380	12.01	10.15	9.56	10.75	13.66	12.32	11.72	10.07	12.34	9.79	11.35	11.22	13.07	12.82	13.34	13.8	11.49	10.16	12.67	13.6	13.78	10.84	10.12	9.67
chr1	6607381	6607430	10.39	9.8	9.67	10.02	10.9	11.58	10.89	9.56	11.47	9.71	10.85	10.9	11.67	11.61	12.47	12.71	11.29	9.81	11.84	12.75	11.82	9.44	9.91	9.59
chr1	6607441	6607490	11.45	10.5	10.74	12.52	11.52	11.94	11.78	11.42	10.76	10.26	11.04	11.33	11.51	11.25	12.16	11.68	11.91	11.32	12.43	13.12	12.25	10.19	10.12	10.18
chr1	6607621	6607669	11.1	9.81	10.02	10.77	10.69	10.95	10.69	10.42	10.55	10.28	10.22	10.68	9.08	9.81	11.65	12.09	10.17	10.54	11.11	10.92	9.75	9.61	10.37	10.27
chr1	6607911	6607960	13.12	9.77	10.25	10.67	12.11	11.75	12.19	10.33	10.35	9.74	11.36	10.53	12.25	11.67	12.46	12.37	11.32	10.92	11.82	12.09	11.32	10.49	10.87	11.75
chr1	6607981	6608030	12.62	9.73	10.1	11.51	11.89	11.92	12.05	10.99	11.51	11.23	11.58	11.6	12.15	12.3	13.4	13.06	12.34	11.81	14.65	14.66	11.56	10.13	9.84	11.85
chr1	6608061	6608110	10.21	9.97	9.73	10.39	9.78	11.59	11.98	10.31	10.09	9.76	10.33	10.32	10.99	11.27	12.19	12.26	10.56	10.94	11.99	11.95	10.62	9.58	10.91	11.32
chr1	6608081	6608130	10.04	10.08	9.67	10.62	9.49	11.6	12.32	10.78	9.94	9.56	10.86	10.59	11.81	11.96	12.38	12.04	10.42	10.94	12.15	11.82	11.3	9.59	10.63	10.84
chr1	6608161	6608210	10.26	9.24	9.05	9.85	9.34	10.56	10.49	9.44	9.29	8.91	9.26	9.63	10.1	10.55	10.6	10.67	9.89	9.95	10.95	10.9	9.31	8.82	9.84	9.86
chr1	6618308	6618357	10.44	8.65	8.8	8.78	9.24	9.31	9.08	9.94	10.26	9.7	8.99	10.6	8.45	10.22	8.34	8.07	8.66	9.4	9.6	9.51	8.8	9.15	8.62	9.19
chr1	6618448	6618497	10.95	8.66	8.83	9.68	10.15	9.71	9.7	10.23	8.93	8.98	10.28	11.29	8.55	11	8.5	9.08	9.23	10.46	10.3	9.98	8.24	9.16	9.28	9.32
chr1	6618538	6618587	10.86	8.57	9.18	8.94	10.21	9.51	11.03	9.91	9.04	8.79	9.62	10.95	8.86	11.52	8.63	8.72	8.79	10.86	10.73	10.06	9.97	11.88	13.01	10.45
chr1	6618948	6618997	11.4	9.06	12.24	8.98	10.43	9.99	10.29	9.42	9.11	8.91	8.8	9.51	9.4	10.96	9.54	9.14	9.75	10.21	10.9	10.89	8.56	8.89	8.87	9.33
chr1	6619018	6619067	11.09	10.14	10.8	10.73	10.43	11.33	10.8	9.8	10.31	9.65	9.69	10.46	10.47	11.09	9.89	9.42	10.18	10.48	11.42	11.07	9.73	9.8	10.86	10.38
chr1	6619098	6619147	10.45	9.04	10.85	9.47	10.63	10.65	9.49	9.54	10.06	8.88	9.27	9.94	10.71	11.35	11.18	10.51	10.12	10.29	11.49	11.86	8.87	9.12	11.71	13.39
chr1	6619168	6619217	10.38	10.03	11.66	10.53	12.42	11.87	10.47	10.66	11.4	9.88	11.14	11.48	12.18	12.33	12.5	11.6	11.54	10.71	11.66	11.28	10.29	9.8	12.65	14.07
chr1	6619198	6619247	10.27	9.16	11.85	9.83	12.41	11.76	9.7	10.92	11.44	9.74	11.43	11.96	12.3	12.44	12.42	11.82	12.74	10.89	11.24	11.29	8.41	9.12	12.41	13.92
chr1	6619248	6619297	9.85	10.64	11.23	11.09	11.71	12.52	10.54	11.64	11.54	9.85	10.65	11.11	12.74	12.63	13.28	12.85	11.83	10.67	12.8	12.96	10.87	13.06	12.83	14.31
chr1	6619308	6619357	9.74	10.21	10.59	11.47	9.7	11.7	11.15	10.59	10.78	9.81	10.38	11.03	10.8	11.01	11.17	10.67	10.79	10.96	11.66	11.01	10.4	11.12	11.8	12.52
chr1	6619338	6619387	9.57	9.78	9.44	10.92	10.65	11.31	10.72	10.37	10.25	9.55	9.75	10.52	10.86	10.9	11.43	10.63	10.78	10.18	10.95	10.61	9.56	11	11.9	12.66
chr1	6619398	6619447	9.19	9.64	9.57	11.1	9.93	11.2	10.36	11.53	10.57	9.57	10.93	10.82	12.12	11.48	12.53	11.96	12.06	10.61	12.01	12.38	8.93	10.43	9.94	9.53
chr1	6619538	6619587	9.65	10.29	9.91	9.8	8.68	10.67	9.48	9.77	10.21	9.21	8.57	9.04	10.6	10.72	11.02	10.26	9.27	9.8	10.89	11.25	9.05	10.08	9.47	9.51
chr1	6619598	6619647	12.42	10.88	11.41	12.54	12.8	12.21	12.09	11.89	10.9	11.59	12.39	12.54	10.61	11.23	10.62	10.37	10.21	10.95	11.68	11.03	10.7	11.62	11.6	11.13
chr1	6619658	6619707	9.13	10.34	9.91	10.97	8.55	11.6	10.9	10.13	9.84	9.44	9.92	10.49	9.98	10.38	9.48	9.81	10.17	10.85	11.13	10.72	10.15	10.1	11.11	10.55
chr1	6623512	6623561	11.77	10.26	9.87	10.93	11.41	11.7	11.73	11.42	10.51	9.23	9.22	10.23	9.85	11.75	9.93	10.96	9.41	10.16	9.94	11.02	8.86	8.86	9.12	9.37
chr1	6623542	6623591	11.18	10.18	10.03	10.49	10.73	11.56	11.68	10.85	10.42	9.53	9.09	9.83	9.42	10.69	9.76	10.41	9.48	10.11	13.86	13.64	9.06	9.36	10.27	9.94
chr1	6623602	6623651	10.47	10.31	9.6	10.43	10.76	11.54	11.16	10.58	10.63	9.79	9.27	9.47	9.89	10.98	10.07	10.55	9.79	10.19	10.43	11.03	9.82	9.82	10.77	9.83
chr1	6623662	6623711	10.46	10.09	13.07	10.97	11.97	11.77	12.53	12.55	11.82	10.87	11.87	11.88	10.57	11.73	11.83	12.63	10.03	10.64	10.41	11.56	11.19	11.08	13.83	10.48
chr1	6624072	6624121	9.61	8.61	11.13	8.68	8.88	9.83	8.63	8.46	8.54	8.23	8.14	8.87	8.76	9.4	9.1	8.56	8.83	9.58	9.8	9.95	8.04	8.76	10.47	9.16
chr1	6624132	6624181	10.25	10.63	11.26	10.67	9.45	11.63	10.73	10.19	10.43	9.89	9.98	10.49	10.45	11.07	10.1	9.75	10.25	10.62	11.39	11.03	10.19	10.29	11.92	10.46
chr1	6624262	6624311	9.6	10.34	11.63	10.6	9.28	11.2	11.04	10.15	12.22	12.08	10.62	10.14	10.27	11.37	10.33	9.59	9.19	10.54	9.7	9.99	9.55	9.51	9.88	10.02
chr1	6624352	6624401	9.49	10.31	8.82	11.74	9.51	11.51	9.66	9.45	9.9	10.43	9.79	9.27	9.91	10.74	9.54	9.69	8.87	9.71	9.9	10.47	8.92	9.01	10.2	10.77
chr1	6624432	6624481	10.28	9.67	9.23	13.14	9.27	12.4	10.72	11.29	10.93	12.11	12.49	11.26	9.89	11.31	10.03	10.6	9.41	9.89	10.2	10.92	8.69	9.62	9.49	9.61
chr1	6624482	6624531	9.63	9.79	9.38	12.5	8.96	11.63	10.38	9.93	10.26	11.38	11.64	9.97	9.95	10.77	9.62	10.14	9.37	10.31	10.85	10.47	8.86	9.39	10.14	10.01
chr1	6624512	6624561	10.38	10.26	9.79	12.6	9.75	12.11	11.11	10.69	10.19	11.42	11.83	10.69	10.17	11.08	10.13	10.48	10.09	10.43	11.59	11.11	8.94	9.74	10.45	10.18
chr1	6624552	6624601	10.9	9.75	9.56	12.54	10.27	11.31	10.66	10.37	10.61	11.61	10.73	10.11	10.34	11.24	10.16	10.32	9.55	10.49	10.71	10.74	10.05	10.09	10.7	10.31
chr1	6624602	6624651	10.06	9.48	9.09	10.25	10.82	11.43	10.77	11.04	10.18	12.37	11.78	10.08	9.8	11.23	10.73	10.69	8.85	10.27	11.62	11.61	8.78	9.61	9.35	9.45
chr1	6624672	6624721	10.28	9.46	9.68	10.28	10.69	11.09	11.26	11.28	10.09	12.5	12.12	10.02	10.45	11.48	10.34	10.13	9.27	9.97	11.61	11.54	8.42	9.66	9.71	9.58
chr1	6624752	6624801	9.92	10.88	8.88	9.4	10.52	10.36	10.2	10.65	9.82	11.61	10.32	9.17	9.8	11.07	10	9.69	9.02	9.67	10.72	10.59	8.79	8.9	9.37	9.28
chr1	6695970	6696019	9.3	9.43	9.28	10.21	8.9	10.98	10.2	9.57	10.27	9.67	9.22	9.72	11.07	10.5	11.15	10.01	9.73	10.38	10.66	10.7	9.64	9.1	10.62	11.14
chr1	6696050	6696099	11.9	9.78	9.25	10.11	12.03	12.2	11.09	11.44	12.15	9.72	11.69	10.78	13.39	12.41	14.27	13.79	11.95	10.75	12.12	12.03	12.47	9.41	12.35	14.51
chr1	6696110	6696159	10.96	10.33	9.69	10.66	10.51	12.11	11.21	11.17	11.68	9.99	11.47	10.97	12.84	12.05	13.42	12.77	10.33	10.43	11.65	11.58	12.17	10.02	12.07	13.45
chr1	6696130	6696179	10.58	10.08	9.69	10.59	10.29	11.81	10.98	10.58	11.07	9.85	10.65	10.27	12.14	11.61	13.01	12.06	9.93	10.42	11.3	10.87	11.19	9.36	11.95	13.45
[truncated: 357,385 more rows]
